# Supplementary material for: Density functional theory calculated data of different electronic states and bond stretch isomers of tris(trifluoroacetylacetonato)-manganese(III)
Source: Data Brief. 2019 Nov 6;27:104758. doi: 10.1016/j.dib.2019.104758 (PMC6864354; doi:10.1016/j.dib.2019.104758)
Supplement: Multimedia component 1 [file mmc1.zip]

Archive with 10 entries (10 files):
- DFT_files/Mntfaa3_B3LYP_D3_fac-z-in.inp
- DFT_files/Mntfaa3_B3LYP_D3_fac-z-in.out
- DFT_files/Mntfaa3_B3LYP_D3_fac-z-out.inp
- DFT_files/Mntfaa3_B3LYP_D3_fac-z-out.out
- DFT_files/Mntfaa3_B3LYP_D3_mer_CF3-CF3-Z-out.inp
- DFT_files/Mntfaa3_B3LYP_D3_mer_CF3-CF3-Z-out.out
- DFT_files/Mntfaa3_B3LYP_D3_mer_CF3-CH3-Z-out.inp
- DFT_files/Mntfaa3_B3LYP_D3_mer_CF3-CH3-Z-out.out
- DFT_files/Mntfaa3_B3LYP_D3_mer_CH3-CH3-Z-out.inp
- DFT_files/Mntfaa3_B3LYP_D3_mer_CH3-CH3-Z-out.out
