# Supplementary material for: Density functional theory calculated data of different electronic states and bond stretch isomers of tris(trifluoroacetylacetonato)-manganese(III)
Source: Data Brief. 2019 Nov 6;27:104758. doi: 10.1016/j.dib.2019.104758 (PMC6864354; doi:10.1016/j.dib.2019.104758)
Supplement: Multimedia component 1 [file mmc1.zip › DFT_files/Mntfaa3_B3LYP_D3_fac-z-in.inp]

Title Mntfaa3

COMMENT
 ADF2018 DEFAULT integration, geometry and scf
END

UNITS
  length angstrom
END

Atoms Cartesian
Mn       0.000000000      0.000000000      0.051100000
O        1.838400000      0.632500000      0.080600000
O        0.524700000     -1.444000000      1.512800000
O       -1.838400000     -0.632500000      0.080600000
O       -0.524700000      1.444000000      1.512800000
O       -0.418000000      1.387300000     -1.494100000
O        0.418000000     -1.387300000     -1.494100000
C        4.131100000      0.936100000      0.481200000
C        2.845300000      0.181500000      0.747100000
C        2.835900000     -0.886800000      1.646100000
C        1.684900000     -1.637900000      1.985800000
C        1.808800000     -2.766000000      2.993400000
C       -4.131100000     -0.936100000      0.481200000
C       -2.845300000     -0.181500000      0.747100000
C       -2.835900000      0.886800000      1.646100000
C       -1.684900000      1.637900000      1.985800000
C       -1.808800000      2.766000000      2.993400000
C       -0.705300000      2.414800000     -3.602000000
C       -0.355800000      1.202400000     -2.754100000
C        0.000000000      0.000000000     -3.398100000
C        0.355800000     -1.202400000     -2.754100000
C        0.705300000     -2.414800000     -3.602000000
H        3.986600000      1.993400000      0.727300000
H        4.368300000      0.881700000     -0.586500000
H        4.968600000      0.541400000      1.058900000
H        3.773800000     -1.146600000      2.125000000
H       -3.773800000      1.146600000      2.125000000
H       -1.490900000      3.701300000      2.520600000
H       -1.125500000      2.577800000      3.828200000
H       -2.824300000      2.883000000      3.377100000
H       -1.718300000      2.749000000     -3.352900000
H       -0.646400000      2.214600000     -4.674000000
H       -0.025200000      3.236100000     -3.351300000
H        0.000000000      0.000000000     -4.483600000
F       -0.151500000     -3.449500000     -3.286200000
F        0.630900000     -2.161800000     -4.956600000
F        1.981500000     -2.835800000     -3.288200000
F       -4.430000000     -0.867600000     -0.864300000
F       -3.949100000     -2.268400000      0.791300000
F       -5.190200000     -0.437000000      1.211800000
F        0.947700000     -2.528900000      4.045400000
F        1.408200000     -3.944500000      2.397700000
F        3.092300000     -2.913900000      3.478300000
end

SYMMETRY nosym

CHARGE 0 4

unrestricted

NumericalQuality good
ExactDensity

GEOMETRY
  Iterations 200
END

SCF
  Iterations 200
END

BASIS
  Type TZP
  Core none
END

XC
   hybrid b3lyp
DISPERSION Grimme3
END


endinput
