# Supplementary material for: Density functional theory calculated data of different electronic states and bond stretch isomers of tris(trifluoroacetylacetonato)-manganese(III)
Source: Data Brief. 2019 Nov 6;27:104758. doi: 10.1016/j.dib.2019.104758 (PMC6864354; doi:10.1016/j.dib.2019.104758)
Supplement: Multimedia component 1 [file mmc1.zip › DFT_files/Mntfaa3_B3LYP_D3_fac-z-in.out]

 
Create H   file=TZP-H
XC
::  gga OLYP
   hybrid b3lyp
DISPERSION Grimme3
End
ExactDensity

 *******************************************************************************
 *                                                                             *
 *  -------------------------------------                                      *
 *   Amsterdam Density Functional  (ADF)         2018                          *
 *  -------------------------------------                                      *
 *                                               r69431 2018-10-05             *
 *                                                                             *
 *                                                                             *
 *                              =================                              *
 *                              |               |                              *
 *                              |     A D F     |                              *
 *                              |               |                              *
 *                              =================                              *
 *                                                                             *
 *                                                                             *
 *   Online information and documentation:  https://www.scm.com/support/       *
 *   E-mail:  support@scm.com   info@scm.com                                   *
 *                                                                             *
 *   Scientific publications using ADF results must be properly referenced     *
 *   See the User Manuals (or the web site) for recommended citations          *
 *   The terms and conditions of the End User License Agreement apply to       *
 *   the use of ADF, https://www.scm.com/license-terms/                        *
 *                                                                             *
 **********************  x86_64_linux_intel / intelmpi  ************************
 
 Licensed to: Dr. Steinar Henden / Computer Centre University of Troms? / Troms? / NO
 SCM User ID: u7207
  
 ADF 2018  RunTime: Sep06-2019 19:53:59  Nodes: 1  Procs: 1

 Temporary files are created in /global/work/conradj/1793057/kid_0.1951611887

 Hydrogen (TZP)


 ===========================
 A T T A C H E D   F I L E S
 ===========================
  
 CREATE - Data File:    TZP-H
                        Hydrogen (TZP)


 ===============================
 M O D E L   P A R A M E T E R S
 ===============================
  
 DENSITY FUNCTIONAL POTENTIAL (scf)
    Hybrid:                            B3LYP                                   == Not Default ==

 SPIN  (restricted / unrestr.)
    Molecule:                          Restricted                               

 OTHER ASPECTS
    Relativistic Corrections:          ---                                      

    Nuclear Charge Density Model:      Point Charge Nuclei                      
    Core Treatment:                    Frozen Orbital(s)                        

    Hyperfine or Zeeman Interaction:   ---                                      

 Settings for Grimme 3 dispersion correction

      damping                      Zero
      s6                          1.000
      sr,6                        1.261
      s8                          1.703

 Other (technical) parameters

      rs8                         1.000
      alpha                      14.000
      version                         3
 


 =====================================
 S Y M M E T R Y ,   E L E C T R O N S
 =====================================
  
 Symmetry: ATOM

 Irreducible Representations, including subspecies
 -------------------------------------------------
 S
 P:x  P:y  P:z
 D:z2  D:x2-y2  D:xy  D:xz  D:yz
 F:z3  F:z  F:xyz  F:z2x  F:z2y  F:x  F:y


 Configuration of Valence Electrons
 ==================================

          Occupation Numbers
          -------------------------------------------------
 S        1
 P        0
 D        0
 F        0
          -------------------------------------------------

 Total:   1

 Net Charge: 0 (Nuclei minus Electrons)

 Preset values for MO occupations will be applied through SCF cycle no. 1000000
 Thereafter, the program will assign electrons to MOs that are spatially
 similar to the occupied MOs in a "reference" cycle ("KeepOrbitals").
 The reference cycle is always the PREVIOUS cycle: it will evolve with
 the SCF procedure.


 ================================
 (Slater-type)  F U N C T I O N S  ***  (Basis and Fit)  ***
 ================================
  

 Atom Type    1  (H)
 ==============

 Valence Basis Sets:   4
 -----------------------
   1 S    0.690000
   1 S    0.920000
   1 S    1.580000
   2 P    1.250000

 Charge Fitting Sets (for the computation of the Coulomb Potential):  11
 -----------------------------------------------------------------------
   1 S    3.160000
   1 S    2.090000
   1 S    1.380000
   2 S    1.500000
   2 P    4.000000
   2 P    2.650000
   2 P    1.750000
   3 D    4.000000
   3 D    2.500000
   4 F    3.000000
   5 G    4.000000


 BAS: List of all Elementary Cartesian Basis Functions
 =====================================================

 The numbering in the list below (to the right of the function characteristics) is referred
 to in print-outs of MO eigenvectors and Mulliken populations in the BAS representation
 (as contrasted to the SFO representation).

 Notes:
 1. The functions are characterized by a polynomial prefactor (powers of x,y,z and r) and
    an exponential decay factor alpha.
 2. Since the basis sets are specific for an atom TYPE, the individual functions occur on
    all atoms of that type.
 3. The word 'Core' in the left margin signals that it is a Core Function (CF) : not a
    degree of freedom in the valence set, but only used to ensure orthogonalization of
    the other valence basis functions on the frozen Core Orbitals.


 (power of) X  Y  Z  R     Alpha  on Atom
            ==========     =====     ==========

 H                                    1
                                  ---------------------------------------------------------------------------
            0  0  0  0     0.690      1
            0  0  0  0     0.920      2
            0  0  0  0     1.580      3
            1  0  0  0     1.250      4
            0  1  0  0     1.250      5
            0  0  1  0     1.250      6

 Total number of charge fitting functions (nprimf)        50
 Total number of Cartesian basis functions (naos)          6
 Total number of Cartesian core functions  (ncos)          0


 BAS: List of all Elementary Cartesian Basis Functions
 =====================================================

 The numbering in the list below (to the right of the function characteristics) is referred
 to in print-outs of MO eigenvectors and Mulliken populations in the BAS representation
 (as contrasted to the SFO representation).

 Notes:
 1. The functions are characterized by a polynomial prefactor (powers of x,y,z and r) and
    an exponential decay factor alpha.
 2. Since the basis sets are specific for an atom TYPE, the individual functions occur on
    all atoms of that type.
 3. The word 'Core' in the left margin signals that it is a Core Function (CF) : not a
    degree of freedom in the valence set, but only used to ensure orthogonalization of
    the other valence basis functions on the frozen Core Orbitals.


 (power of) X  Y  Z  R     Alpha  on Atom
            ==========     =====     ==========

 H                                    1
                                  ---------------------------------------------------------------------------
            0  0  0  0     0.690      1
            0  0  0  0     0.920      2
            0  0  0  0     1.580      3
            1  0  0  0     1.250      4
            0  1  0  0     1.250      5
            0  0  1  0     1.250      6
1
 ***************************************************************************************************


                                              ***********************
                                              *  T E C H N I C A L  *
                                              ***********************
  


 =============================================================
 P A R A L L E L I Z A T I O N  and  V E C T O R I Z A T I O N
 =============================================================
  
 Nr of parallel processes:                                1
 Maximum vector length in NumInt loops:                 128

 IO buffersize (Mb):                                     64.000000


 =====================
 S C F   U P D A T E S
 =====================
  
 Max. nr. of cycles:                               300
 Convergence criterion:                              0.0000000100
   secondary criterion:                              0.0000000100

 Mix parameter (when DIIS does not apply):           0.2000000000
 Special mix parameter for the first cycle:          1.0000000000
 Mixed ADIIS+DIIS will be used
    Max number of expansion vectors:                10
    Pure ADIIS when Max([F,P]) is above              0.1000000000
    Pure DIIS when Max([F,P]) is below               0.0010000000
 Automatic ElectronSmearing (in case of problematic SCF convergence) disabled


 =================
 P R E C I S I O N  ***  (General: NumInt, NeglectFunctionTails, ...)  ***
 =================
  

 NumInt:           Target precision:                12.0000000000
 -------           Initial precision:               10.0000000000
                   Min. precision (optimization):   10.0000000000

 Neglect Functions:          Basis functions:        0.1000000000E-13
 ------------------          Fit functions:          0.1000000000E-13


 ===========================
 L I N E A R   S C A L I N G
 ===========================
  

 Cut-off radii density fit:                        0.1000000000E-97
 Overlap cut-off criterion AO matrix elements:     0.1000000000E-97
 Cut-offs for Coulomb potential and fitted density:0.1000000000E-97
 Cut-off criterion for Coulomb multipole terms:    0.1000000000E-97
 Progressive Convergence parameter:                 0.000000000    
1
 ***************************************************************************************************


                                            ***************************
                                            *  C O M P U T A T I O N  *
                                            ***************************
  

 Number of elements of the density matrix on this node (used, total):        21        21


 ===========================================
 Numerical Integration : Fuzzy Cells (Becke)
 ===========================================
  
 Becke grid quality: VERYGOOD       
  
 Lebedev angular grid order:             min:  13 max:  41
 Nr. of radial points:                   min:  64 max:  64

 Total nr. of points:         64
 Nr. of blocks:                1
 Block length:                64
 Nr. of dummy points:          0


 Test of Precision of the Numerical Integration Grid
 ===================================================

 Integral of the Total Core Density:                   0.00000000000000


 ========================
 Density Fitting (zlmFit)
 ========================
  
 ZlmFit Fit Quality: VERYGOOD       
  
 Max L-expansion:                        min:   0 max:   0
 Nr. of radial interpolation points:     min: 120 max: 120


 ======================
 RI Hartree-Fock Scheme
 ======================
  
 Fit Set Quality     : NORMAL
 Integration Quality : NORMAL
 Threshold Quality   : NORMAL
 Response Quality    : DEFAULT
 Is Range Separated  :  F
 
 RIHartreeFock Dependency: number of modified vectors:           0


 =====
 S C F  ***  ScaSCF  ***
 =====
  

 CYCLE    1
 SCF Error: norm([F,P])=      0.000000000000, max([F,P])=      0.000000000000
 orbitals (Q,E):
 ---------------
 S :1...3            ( 1.00    -0.5000)  ( 0.00    -0.0900)  ( 0.00     1.2939)
 P :1...1            ( 0.00     0.1562)

 CYCLE    2
 SCF Error: norm([F,P])=      0.040536834459, max([F,P])=      0.039703679640
 orbitals (Q,E):
 ---------------
 S :1...2            ( 1.00    -0.2244)  ( 0.00     0.1150)
 P :1...1            ( 0.00     0.4529)

 CYCLE    3
  SDIIS (wt  0.000):  0.1557  0.8443
 A-DIIS (wt  1.000):  0.0000  1.0000
  DIIS coefficients:  0.0000  1.0000
 SCF Error: norm([F,P])=      0.008313654680, max([F,P])=      0.007794621936
 orbitals (Q,E):
 ---------------
 S :1...2            ( 1.00    -0.2469)  ( 0.00     0.1029)
 P :1...1            ( 0.00     0.4336)

 CYCLE    4
  SDIIS (wt  0.998):  0.1233  0.8767
 A-DIIS (wt  0.002):  0.0000  1.0000
  DIIS coefficients:  0.1231  0.8769
 SCF Error: norm([F,P])=      0.001179162071, max([F,P])=      0.001154838930
 orbitals (Q,E):
 ---------------
 S :1...2            ( 1.00    -0.2440)  ( 0.00     0.1043)
 P :1...1            ( 0.00     0.4361)

 CYCLE    5
  SDIIS (wt  1.000):  0.0228  0.9772
  DIIS coefficients:  0.0228  0.9772
 SCF Error: norm([F,P])=      0.000028800770, max([F,P])=      0.000025040826
 orbitals (Q,E):
 ---------------
 S :1...2            ( 1.00    -0.2441)  ( 0.00     0.1042)
 P :1...1            ( 0.00     0.4360)

 CYCLE    6
  SDIIS (wt  1.000): -0.0498  1.0498
  DIIS coefficients: -0.0498  1.0498
 SCF Error: norm([F,P])=      0.000001366010, max([F,P])=      0.000001174407
 orbitals (Q,E):
 ---------------
 S :1...2            ( 1.00    -0.2441)  ( 0.00     0.1042)
 P :1...1            ( 0.00     0.4360)

 CYCLE    7
  SDIIS (wt  1.000): -0.0040  1.0040
  DIIS coefficients: -0.0040  1.0040
 SCF Error: norm([F,P])=      0.000000005492, max([F,P])=      0.000000004914
 orbitals (Q,E):
 ---------------
 S :1...2            ( 1.00    -0.2441)  ( 0.00     0.1042)
 P :1...1            ( 0.00     0.4360)

 SCF CONVERGED

 CYCLE    8
1
 ***************************************************************************************************


                                                *******************
                                                *  R E S U L T S  *
                                                *******************
  
  
 Hartree-Fock exchange energy:  -0.141924470584411     
 *** Setting up for NEW gradients in Focky
 *** Using EXACT density in Focky

 Orbital Energies, per Irrep and Spin:
 ======================================
                        Occup              E (au)              E (eV)       Diff (eV) with prev. cycle
                        -----      --------------------        ------       --------------------------
 S
               1        1.000     -0.24405897196831E+00        -6.641               4.91E-09
               2        0.000      0.10423819970121E+00         2.836
               3        0.000      0.15643464693058E+01        42.568
 P
               1        0.000      0.43601746737883E+00        11.865


 Partially Occupied:
               1 S                -0.24405897196831E+00
  
 LUMO :        2 S                 0.10423819970121E+00
  


 Orbital Energies, all Irreps
 ========================================

 Irrep        no.  (spin)   Occup              E (au)                E (eV)
 ---------------------------------------------------------------------------
 S             1             1.00       -0.24405897196831E+00        -6.6412
 S             2             0.00        0.10423819970121E+00         2.8365
 P             1             0.00        0.43601746737883E+00        11.8646
 S             3             0.00        0.15643464693058E+01        42.5680


 All Electron Calculation, thus no Orbital Energies of the Core Orbitals are calculated


 =======================================
 M U L L I K E N   P O P U L A T I O N S
 =======================================
  
 The survey below gives for each atom:
 a) the total charge (Z minus electrons)
 b) the net spin polarization (nr of electrons spin-A minus spin-B)
 c) for each spin the atomic electron valence density (integrated) per L-value.

 Atom              Charge    Spin density          S         P         D         F
 ----              ------    ------------       ------    ------    ------    ------
 1 H              -0.0000                       1.0000    0.0000    0.0000    0.0000

 Populations of individual BAS functions
 ----------------------------------------
 1 H            0.2951  0.5898  0.1152  0.0000  0.0000  0.0000

 Gross Charges per Atom (Z minus electrons)
 ==========================================
            -0.0000
 Net Total: -0.00000000


 =======================================================================
 Electrostatic potential at the Nuclei due to electrons and other nuclei
 =======================================================================
  
         Atom                  Potential
         ----                  ---------
     1)   H                   0.92814178
 
 
 ========================
 No memory problems found
 ========================
 
 Maximum number of active allocate calls:         309
 
 *******************************************************************************

                             A D F   E X I T
 NORMAL TERMINATION


 =================
 Timing Statistics
 =================
  
 Total Used :                     CPU=        0.46      System=        0.09     Elapsed=       31.84

 Calls  Section                     ( Mean, Percentage )
 ---------------------------------------------------------------------------------------------------
     3  ><      ................      0.00    0.66             0.00    3.37             0.03    0.25
     1  INIT    ................      0.04    9.61             0.01   13.48            27.16   85.30
     1  GEOMET  ................      0.02    4.37             0.03   31.46             1.93    6.06
     1  INPUTA  ................      0.00    0.44             0.00    2.25             0.25    0.79
     1  MAINSY  ................      0.01    2.18             0.01   10.11             0.41    1.28
     1  SYMFIT  ................      0.00    0.22             0.00    2.25             0.01    0.03
     1  CORORT  ................      0.00    0.22             0.00    0.00             0.00    0.01
     1  SYMORB  ................      0.00    0.22             0.00    0.00             0.00    0.00
     1  FITINT  ................      0.01    1.53             0.01    5.62             0.03    0.09
     1  CLSMAT  ................      0.00    0.22             0.00    0.00             0.00    0.01
     1  ORTHON  ................      0.01    1.31             0.00    1.12             0.16    0.50
     1  GENPT   ................      0.01    3.06             0.00    2.25             0.04    0.13
     1  PTBAS   ................      0.01    1.31             0.00    0.00             0.16    0.50
     8  FOCKY   ................      0.04   61.35             0.00   14.61             0.14    3.57
     8  FOCKTR  ................      0.00    0.87             0.00    0.00             0.00    0.02
     8  SDIIS   ................      0.00    4.37             0.00    7.87             0.03    0.72
     1  COREPS  ................      0.01    3.06             0.00    1.12             0.18    0.56
     1  POPAN   ................      0.01    1.31             0.00    1.12             0.03    0.10
     1  DEBYE   ................      0.00    0.66             0.00    0.00             0.01    0.02
     1  EXIT PROCEDURE .........      0.01    3.06             0.00    3.37             0.02    0.07


 Currently Open Files (EXIT00)
 ====================

 Unit    Access Format  Status   Type       Ident (file)
 -------------------------------------------------------
   3      SEQ    FORM   TRANSP  NORMAL      LOGFILE
                                          ( logfile )


 Buffered I/O statistics
 =======================
 Memory available:                     67108864
 Number of records fitting in memory:     16131
 Input :   0.2% of                        15250  *4k bytes
 Output:  20.5% of                          738  *4k bytes
 Records from serial files evicted:           0
                    others evicted:           0
 Hash table lookups:      31594 with          0 conflicts (  0.00%)

 ***************************************************************************************************
 (LOGFILE)
 <Sep06-2019> <19:53:59>  ADF 2018  RunTime: Sep06-2019 19:53:59  Nodes: 1  Procs: 1
 <Sep06-2019> <19:53:59>  Hydrogen (TZP)
 <Sep06-2019> <19:54:00>  RunType   : CREATE
 <Sep06-2019> <19:54:01>  Net Charge: 0 (Nuclei minus Electrons)
 <Sep06-2019> <19:54:01>  Symmetry  : ATOM
  Coordinates
    Atom         X           Y           Z   (Angstrom)
    1.H         0.000000    0.000000    0.000000
 <Sep06-2019> <19:54:02>  >>>> CORORT
 <Sep06-2019> <19:54:02>  >>>> FITINT
 <Sep06-2019> <19:54:02>  >>>> CLSMAT
 <Sep06-2019> <19:54:02>  >>>> ORTHON
 <Sep06-2019> <19:54:02>  >>>> GENPT
 <Sep06-2019> <19:54:02>  Block Length=  64
 <Sep06-2019> <19:54:02>  >>>> PTBAS
 <Sep06-2019> <19:54:03>  >>>> CYCLE
 <Sep06-2019> <19:54:03>  CalcFitR12Fit
 <Sep06-2019> <19:54:03>  CalcFitCoeff
 <Sep06-2019> <19:54:03>              |Error|         MaxErr       Wt(A-DIIS)
 <Sep06-2019> <19:54:03>      1      0.00000000      0.00000000
 <Sep06-2019> <19:54:04>      2      0.04053683      0.03970368
 <Sep06-2019> <19:54:04>      3      0.00831365      0.00779462    100.0
 <Sep06-2019> <19:54:04>      4      0.00117916      0.00115484      0.2
 <Sep06-2019> <19:54:04>      5      0.00002880      0.00002504      0.0
 <Sep06-2019> <19:54:04>      6      0.00000137      0.00000117      0.0
 <Sep06-2019> <19:54:04>      7      0.00000001      0.00000000      0.0
 <Sep06-2019> <19:54:04>  SCF converged
 <Sep06-2019> <19:54:04>      8      0.00000000      0.00000000      0.0
 <Sep06-2019> <19:54:04>  >>>> POPAN
 <Sep06-2019> <19:54:04>  >>>> DEBYE
 <Sep06-2019> <19:54:04>  NORMAL TERMINATION
 <Sep06-2019> <19:54:04>  END
 
Create F   file=TZP-F
XC
::  gga OLYP
   hybrid b3lyp
DISPERSION Grimme3
End
ExactDensity

 *******************************************************************************
 *                                                                             *
 *  -------------------------------------                                      *
 *   Amsterdam Density Functional  (ADF)         2018                          *
 *  -------------------------------------                                      *
 *                                               r69431 2018-10-05             *
 *                                                                             *
 *                                                                             *
 *                              =================                              *
 *                              |               |                              *
 *                              |     A D F     |                              *
 *                              |               |                              *
 *                              =================                              *
 *                                                                             *
 *                                                                             *
 *   Online information and documentation:  https://www.scm.com/support/       *
 *   E-mail:  support@scm.com   info@scm.com                                   *
 *                                                                             *
 *   Scientific publications using ADF results must be properly referenced     *
 *   See the User Manuals (or the web site) for recommended citations          *
 *   The terms and conditions of the End User License Agreement apply to       *
 *   the use of ADF, https://www.scm.com/license-terms/                        *
 *                                                                             *
 **********************  x86_64_linux_intel / intelmpi  ************************
 
 Licensed to: Dr. Steinar Henden / Computer Centre University of Troms? / Troms? / NO
 SCM User ID: u7207
  
 ADF 2018  RunTime: Sep06-2019 19:54:05  Nodes: 1  Procs: 1

 Temporary files are created in /global/work/conradj/1793057/kid_0.61862200

 Fluorine (TZP)


 ===========================
 A T T A C H E D   F I L E S
 ===========================
  
 CREATE - Data File:    TZP-F
                        Fluorine (TZP)


 ===============================
 M O D E L   P A R A M E T E R S
 ===============================
  
 DENSITY FUNCTIONAL POTENTIAL (scf)
    Hybrid:                            B3LYP                                   == Not Default ==

 SPIN  (restricted / unrestr.)
    Molecule:                          Restricted                               

 OTHER ASPECTS
    Relativistic Corrections:          ---                                      

    Nuclear Charge Density Model:      Point Charge Nuclei                      
    Core Treatment:                    Frozen Orbital(s)                        

    Hyperfine or Zeeman Interaction:   ---                                      

 Settings for Grimme 3 dispersion correction

      damping                      Zero
      s6                          1.000
      sr,6                        1.261
      s8                          1.703

 Other (technical) parameters

      rs8                         1.000
      alpha                      14.000
      version                         3
 


 =====================================
 S Y M M E T R Y ,   E L E C T R O N S
 =====================================
  
 Symmetry: ATOM

 Irreducible Representations, including subspecies
 -------------------------------------------------
 S
 P:x  P:y  P:z
 D:z2  D:x2-y2  D:xy  D:xz  D:yz
 F:z3  F:z  F:xyz  F:z2x  F:z2y  F:x  F:y


 Configuration of Valence Electrons
 ==================================

          Occupation Numbers
          -------------------------------------------------
 S        2*2
 P        5
 D        0
 F        0
          -------------------------------------------------

 Total:   9

 Net Charge: 0 (Nuclei minus Electrons)

 Preset values for MO occupations will be applied through SCF cycle no. 1000000
 Thereafter, the program will assign electrons to MOs that are spatially
 similar to the occupied MOs in a "reference" cycle ("KeepOrbitals").
 The reference cycle is always the PREVIOUS cycle: it will evolve with
 the SCF procedure.


 ================================
 (Slater-type)  F U N C T I O N S  ***  (Basis and Fit)  ***
 ================================
  

 Atom Type    1  (F)
 ==============

 Valence Basis Sets:   9
 -----------------------
   1 S   10.880000
   1 S    7.700000
   2 S    3.240000
   2 S    1.940000
   2 S    0.740000
   2 P    4.540000
   2 P    2.300000
   2 P    1.240000
   3 D    2.000000

 Charge Fitting Sets (for the computation of the Coulomb Potential):  23
 -----------------------------------------------------------------------
   1 S   21.760000
   2 S   24.390000
   2 S   16.560000
   2 S   11.240000
   2 S    7.630000
   3 S    7.600000
   3 S    5.480000
   3 S    3.950000
   3 S    2.850000
   3 S    2.050000
   3 S    1.480000
   2 P   14.400000
   2 P    7.530000
   3 P    5.900000
   3 P    3.420000
   3 P    1.980000
   3 D    9.700000
   3 D    6.160000
   3 D    3.910000
   3 D    2.480000
   4 F    6.500000
   4 F    3.750000
   5 G    4.500000


 BAS: List of all Elementary Cartesian Basis Functions
 =====================================================

 The numbering in the list below (to the right of the function characteristics) is referred
 to in print-outs of MO eigenvectors and Mulliken populations in the BAS representation
 (as contrasted to the SFO representation).

 Notes:
 1. The functions are characterized by a polynomial prefactor (powers of x,y,z and r) and
    an exponential decay factor alpha.
 2. Since the basis sets are specific for an atom TYPE, the individual functions occur on
    all atoms of that type.
 3. The word 'Core' in the left margin signals that it is a Core Function (CF) : not a
    degree of freedom in the valence set, but only used to ensure orthogonalization of
    the other valence basis functions on the frozen Core Orbitals.


 (power of) X  Y  Z  R     Alpha  on Atom
            ==========     =====     ==========

 F                                    1
                                  ---------------------------------------------------------------------------
            0  0  0  0    10.880      1
            0  0  0  0     7.700      2
            0  0  0  1     3.240      3
            0  0  0  1     1.940      4
            0  0  0  1     0.740      5
            1  0  0  0     4.540      6
            0  1  0  0     4.540      7
            0  0  1  0     4.540      8
            1  0  0  0     2.300      9
            0  1  0  0     2.300     10
            0  0  1  0     2.300     11
            1  0  0  0     1.240     12
            0  1  0  0     1.240     13
            0  0  1  0     1.240     14
            2  0  0  0     2.000     15
            1  1  0  0     2.000     16
            1  0  1  0     2.000     17
            0  2  0  0     2.000     18
            0  1  1  0     2.000     19
            0  0  2  0     2.000     20

 Total number of charge fitting functions (nprimf)        85
 Total number of Cartesian basis functions (naos)         20
 Total number of Cartesian core functions  (ncos)          0


 BAS: List of all Elementary Cartesian Basis Functions
 =====================================================

 The numbering in the list below (to the right of the function characteristics) is referred
 to in print-outs of MO eigenvectors and Mulliken populations in the BAS representation
 (as contrasted to the SFO representation).

 Notes:
 1. The functions are characterized by a polynomial prefactor (powers of x,y,z and r) and
    an exponential decay factor alpha.
 2. Since the basis sets are specific for an atom TYPE, the individual functions occur on
    all atoms of that type.
 3. The word 'Core' in the left margin signals that it is a Core Function (CF) : not a
    degree of freedom in the valence set, but only used to ensure orthogonalization of
    the other valence basis functions on the frozen Core Orbitals.


 (power of) X  Y  Z  R     Alpha  on Atom
            ==========     =====     ==========

 F                                    1
                                  ---------------------------------------------------------------------------
            0  0  0  0    10.880      1
            0  0  0  0     7.700      2
            0  0  0  1     3.240      3
            0  0  0  1     1.940      4
            0  0  0  1     0.740      5
            1  0  0  0     4.540      6
            0  1  0  0     4.540      7
            0  0  1  0     4.540      8
            1  0  0  0     2.300      9
            0  1  0  0     2.300     10
            0  0  1  0     2.300     11
            1  0  0  0     1.240     12
            0  1  0  0     1.240     13
            0  0  1  0     1.240     14
            2  0  0  0     2.000     15
            1  1  0  0     2.000     16
            1  0  1  0     2.000     17
            0  2  0  0     2.000     18
            0  1  1  0     2.000     19
            0  0  2  0     2.000     20
1
 ***************************************************************************************************


                                              ***********************
                                              *  T E C H N I C A L  *
                                              ***********************
  


 =============================================================
 P A R A L L E L I Z A T I O N  and  V E C T O R I Z A T I O N
 =============================================================
  
 Nr of parallel processes:                                1
 Maximum vector length in NumInt loops:                 128

 IO buffersize (Mb):                                     64.000000


 =====================
 S C F   U P D A T E S
 =====================
  
 Max. nr. of cycles:                               300
 Convergence criterion:                              0.0000000100
   secondary criterion:                              0.0000000100

 Mix parameter (when DIIS does not apply):           0.2000000000
 Special mix parameter for the first cycle:          1.0000000000
 Mixed ADIIS+DIIS will be used
    Max number of expansion vectors:                10
    Pure ADIIS when Max([F,P]) is above              0.1000000000
    Pure DIIS when Max([F,P]) is below               0.0010000000
 Automatic ElectronSmearing (in case of problematic SCF convergence) disabled


 =================
 P R E C I S I O N  ***  (General: NumInt, NeglectFunctionTails, ...)  ***
 =================
  

 NumInt:           Target precision:                12.0000000000
 -------           Initial precision:               10.0000000000
                   Min. precision (optimization):   10.0000000000

 Neglect Functions:          Basis functions:        0.1000000000E-13
 ------------------          Fit functions:          0.1000000000E-13


 ===========================
 L I N E A R   S C A L I N G
 ===========================
  

 Cut-off radii density fit:                        0.1000000000E-97
 Overlap cut-off criterion AO matrix elements:     0.1000000000E-97
 Cut-offs for Coulomb potential and fitted density:0.1000000000E-97
 Cut-off criterion for Coulomb multipole terms:    0.1000000000E-97
 Progressive Convergence parameter:                 0.000000000    
1
 ***************************************************************************************************


                                            ***************************
                                            *  C O M P U T A T I O N  *
                                            ***************************
  

 Number of elements of the density matrix on this node (used, total):       210       210


 ===========================================
 Numerical Integration : Fuzzy Cells (Becke)
 ===========================================
  
 Becke grid quality: VERYGOOD       
  
 Lebedev angular grid order:             min:  13 max:  41
 Nr. of radial points:                   min:  76 max:  76

 Total nr. of points:         76
 Nr. of blocks:                1
 Block length:                76
 Nr. of dummy points:          0


 Test of Precision of the Numerical Integration Grid
 ===================================================

 Integral of the Total Core Density:                   0.00000000000000


 ========================
 Density Fitting (zlmFit)
 ========================
  
 ZlmFit Fit Quality: VERYGOOD       
  
 Max L-expansion:                        min:   0 max:   0
 Nr. of radial interpolation points:     min: 170 max: 170


 ======================
 RI Hartree-Fock Scheme
 ======================
  
 Fit Set Quality     : NORMAL
 Integration Quality : NORMAL
 Threshold Quality   : NORMAL
 Response Quality    : DEFAULT
 Is Range Separated  :  F
 
 RIHartreeFock Dependency: number of modified vectors:           0


 =====
 S C F  ***  ScaSCF  ***
 =====
  

 CYCLE    1
 SCF Error: norm([F,P])=      0.000000000000, max([F,P])=      0.000000000000
 orbitals (Q,E):
 ---------------
 S :1...5            ( 2.00   -40.4878)  ( 2.00   -10.0106)  ( 0.00    -4.4145)  ( 0.00    -2.1243)
                     ( 0.00    34.3132)
 P :1...3            ( 5.00   -10.1248)  ( 0.00    -4.4262)  ( 0.00    -2.4124)
 D :1...1            ( 0.00    -4.0000)

 CYCLE    2
  SDIIS (wt  0.000):  1.0000 -0.0000
 A-DIIS (wt  1.000):  0.0000  1.0000
  DIIS coefficients:  0.0000  1.0000
 SCF Error: norm([F,P])=     11.417463016597, max([F,P])=      4.812900877014
 orbitals (Q,E):
 ---------------
 S :1...3            ( 2.00   -19.3334)  ( 2.00    -0.0460)  ( 0.00     0.2785)
 P :1...2            ( 5.00     0.3692)  ( 0.00     1.5242)
 D :1...1            ( 0.00     1.6939)

 CYCLE    3
  SDIIS (wt  0.000):  0.2306  0.7694
 A-DIIS (wt  1.000):  0.4166  0.5834
  DIIS coefficients:  0.4166  0.5834
 SCF Error: norm([F,P])=      5.104764109947, max([F,P])=      3.139075950013
 orbitals (Q,E):
 ---------------
 S :1...3            ( 2.00   -25.3701)  ( 2.00    -1.8808)  ( 0.00    -0.0677)
 P :1...2            ( 5.00    -1.1332)  ( 0.00     0.1992)
 D :1...1            ( 0.00     0.7235)

 CYCLE    4
  SDIIS (wt  0.000): -0.0283  0.1197  0.9086
 A-DIIS (wt  1.000):  0.0000  0.0000  1.0000
  DIIS coefficients:  0.0000  0.0000  1.0000
 SCF Error: norm([F,P])=      1.136793511129, max([F,P])=      0.535988014158
 orbitals (Q,E):
 ---------------
 S :1...3            ( 2.00   -23.9832)  ( 2.00    -0.8752)  ( 0.00     0.0807)
 P :1...2            ( 5.00    -0.1605)  ( 0.00     0.6121)
 D :1...1            ( 0.00     1.3076)

 CYCLE    5
  SDIIS (wt  0.000):  0.0065 -0.0442  0.5219  0.5158
 A-DIIS (wt  1.000):  0.0000  0.0000  0.5985  0.4015
  DIIS coefficients:  0.0000  0.0000  0.5985  0.4015
 SCF Error: norm([F,P])=      1.532424282430, max([F,P])=      0.751335895980
 orbitals (Q,E):
 ---------------
 S :1...3            ( 2.00   -24.7465)  ( 2.00    -1.1870)  ( 0.00     0.0451)
 P :1...2            ( 5.00    -0.4440)  ( 0.00     0.4701)
 D :1...1            ( 0.00     1.1691)

 CYCLE    6
  SDIIS (wt  0.587):  0.0017  0.0024  0.0231 -0.0390  1.0118
 A-DIIS (wt  0.413):  0.0000  0.0000  0.0000  0.0000  1.0000
  DIIS coefficients:  0.0010  0.0014  0.0136 -0.0229  1.0069
 SCF Error: norm([F,P])=      0.089063123841, max([F,P])=      0.041917136003
 orbitals (Q,E):
 ---------------
 S :1...3            ( 2.00   -24.8154)  ( 2.00    -1.2124)  ( 0.00     0.0403)
 P :1...2            ( 5.00    -0.4706)  ( 0.00     0.4622)
 D :1...1            ( 0.00     1.1616)

 CYCLE    7
  SDIIS (wt  0.830): -0.0003  0.0002  0.0016  0.0086  0.1858  0.8041
 A-DIIS (wt  0.170):  0.0000  0.0000  0.0000  0.0000  0.1339  0.8661
  DIIS coefficients: -0.0002  0.0001  0.0013  0.0071  0.1770  0.8146
 SCF Error: norm([F,P])=      0.037660935245, max([F,P])=      0.017831178118
 orbitals (Q,E):
 ---------------
 S :1...3            ( 2.00   -24.7909)  ( 2.00    -1.2031)  ( 0.00     0.0411)
 P :1...2            ( 5.00    -0.4616)  ( 0.00     0.4656)
 D :1...1            ( 0.00     1.1654)

 CYCLE    8
  SDIIS (wt  0.994): -0.0000  0.0000  0.0002 -0.0001 -0.0052  0.0652  0.9398
 A-DIIS (wt  0.006):  0.0000  0.0000  0.0000  0.0000  0.0000  0.0000  1.0000
  DIIS coefficients: -0.0000  0.0000  0.0002 -0.0001 -0.0051  0.0648  0.9402
 SCF Error: norm([F,P])=      0.003370496124, max([F,P])=      0.001602826519
 orbitals (Q,E):
 ---------------
 S :1...3            ( 2.00   -24.7928)  ( 2.00    -1.2039)  ( 0.00     0.0410)
 P :1...2            ( 5.00    -0.4623)  ( 0.00     0.4654)
 D :1...1            ( 0.00     1.1651)

 CYCLE    9
  SDIIS (wt  1.000):  0.0000 -0.0000 -0.0000  0.0000  0.0000 -0.0029 -0.0287  1.0316
  DIIS coefficients:  0.0000 -0.0000 -0.0000  0.0000  0.0000 -0.0029 -0.0287  1.0316
 SCF Error: norm([F,P])=      0.000019322807, max([F,P])=      0.000009233056
 orbitals (Q,E):
 ---------------
 S :1...3            ( 2.00   -24.7928)  ( 2.00    -1.2039)  ( 0.00     0.0410)
 P :1...2            ( 5.00    -0.4623)  ( 0.00     0.4654)
 D :1...1            ( 0.00     1.1651)

 CYCLE   10
  SDIIS (wt  1.000):  0.0000  0.0000 -0.0000 -0.0244  1.0244
  DIIS coefficients:  0.0000  0.0000 -0.0000 -0.0244  1.0244
 SCF Error: norm([F,P])=      0.000000714113, max([F,P])=      0.000000333370
 orbitals (Q,E):
 ---------------
 S :1...3            ( 2.00   -24.7928)  ( 2.00    -1.2039)  ( 0.00     0.0410)
 P :1...2            ( 5.00    -0.4623)  ( 0.00     0.4654)
 D :1...1            ( 0.00     1.1651)

 CYCLE   11
  SDIIS (wt  1.000):  0.0000  0.0000 -0.0009  0.0187  0.9822
  DIIS coefficients:  0.0000  0.0000 -0.0009  0.0187  0.9822
 SCF Error: norm([F,P])=      0.000000006168, max([F,P])=      0.000000003089
 orbitals (Q,E):
 ---------------
 S :1...3            ( 2.00   -24.7928)  ( 2.00    -1.2039)  ( 0.00     0.0410)
 P :1...2            ( 5.00    -0.4623)  ( 0.00     0.4654)
 D :1...1            ( 0.00     1.1651)

 SCF CONVERGED

 CYCLE   12
1
 ***************************************************************************************************


                                                *******************
                                                *  R E S U L T S  *
                                                *******************
  
  
 Hartree-Fock exchange energy:   -9.60844692110332     
 *** Setting up for NEW gradients in Focky
 *** Using EXACT density in Focky

 Orbital Energies, per Irrep and Spin:
 ======================================
                        Occup              E (au)              E (eV)       Diff (eV) with prev. cycle
                        -----      --------------------        ------       --------------------------
 S
               1        2.000     -0.24792794256053E+02      -674.646              -2.18E-09
               2        2.000     -0.12039265200758E+01       -32.761              -1.19E-09
               3        0.000      0.41020267529284E-01         1.116
               4        0.000      0.16459564764492E+01        44.789
               5        0.000      0.48791665719915E+02      1327.689
 P
               1        5.000     -0.46233638692469E+00       -12.581              -1.14E-09
               2        0.000      0.46537963568382E+00        12.664
               3        0.000      0.46923696039224E+01       127.686
 D
               1        0.000      0.11651248915470E+01        31.705


 Partially Occupied:
               1 P                -0.46233638692469E+00
  
 HOMO :        2 S                -0.12039265200758E+01
 LUMO :        3 S                 0.41020267529284E-01
  


 Orbital Energies, all Irreps
 ========================================

 Irrep        no.  (spin)   Occup              E (au)                E (eV)
 ---------------------------------------------------------------------------
 S             1             2.00       -0.24792794256053E+02      -674.6463
 S             2             2.00       -0.12039265200758E+01       -32.7605
 P             1             5.00       -0.46233638692469E+00       -12.5808
 S             3             0.00        0.41020267529284E-01         1.1162
 P             2             0.00        0.46537963568382E+00        12.6636
 D             1             0.00        0.11651248915470E+01        31.7047
 S             4             0.00        0.16459564764492E+01        44.7888
 P             3             0.00        0.46923696039224E+01       127.6859
 S             5             0.00        0.48791665719915E+02      1327.6888


 All Electron Calculation, thus no Orbital Energies of the Core Orbitals are calculated


 =======================================
 M U L L I K E N   P O P U L A T I O N S
 =======================================
  
 The survey below gives for each atom:
 a) the total charge (Z minus electrons)
 b) the net spin polarization (nr of electrons spin-A minus spin-B)
 c) for each spin the atomic electron valence density (integrated) per L-value.

 Atom              Charge    Spin density          S         P         D         F
 ----              ------    ------------       ------    ------    ------    ------
 1 F               0.0000                       4.0000    5.0000    0.0000    0.0000

 Populations of individual BAS functions
 ----------------------------------------
 1 F            0.5707  1.4049  1.1495  0.8781 -0.0032  0.3568  0.3568  0.3568  0.9296  0.9296
                0.9296  0.3802  0.3802  0.3802  0.0000  0.0000  0.0000  0.0000  0.0000  0.0000

 Gross Charges per Atom (Z minus electrons)
 ==========================================
             0.0000
 Net Total:  0.00000000


 =======================================================================
 Electrostatic potential at the Nuclei due to electrons and other nuclei
 =======================================================================
  
         Atom                  Potential
         ----                  ---------
     1)   F                  26.49297201
 
 
 ========================
 No memory problems found
 ========================
 
 Maximum number of active allocate calls:         369
 
 *******************************************************************************

                             A D F   E X I T
 NORMAL TERMINATION


 =================
 Timing Statistics
 =================
  
 Total Used :                     CPU=        0.77      System=        0.08     Elapsed=        1.45

 Calls  Section                     ( Mean, Percentage )
 ---------------------------------------------------------------------------------------------------
     3  ><      ................      0.00    0.26             0.00    2.41             0.00    0.46
     1  INIT    ................      0.04    5.16             0.01   14.46             0.54   37.13
     1  GEOMET  ................      0.02    2.32             0.02   30.12             0.06    3.92
     1  INPUTA  ................      0.00    0.52             0.00    2.41             0.01    0.36
     1  MAINSY  ................      0.01    1.16             0.01    9.64             0.03    1.77
     1  SYMFIT  ................      0.00    0.13             0.00    1.21             0.00    0.18
     1  CORORT  ................      0.00    0.00             0.00    1.21             0.00    0.16
     1  SYMORB  ................      0.00    0.13             0.00    1.21             0.00    0.09
     1  FITINT  ................      0.01    1.16             0.00    3.61             0.02    1.61
     1  CLSMAT  ................      0.00    0.26             0.00    0.00             0.00    0.20
     1  ORTHON  ................      0.01    0.90             0.00    0.00             0.01    0.55
     1  GENPT   ................      0.02    2.32             0.00    2.41             0.02    1.47
     1  PTBAS   ................      0.00    0.65             0.00    0.00             0.01    0.43
    12  FOCKY   ................      0.05   73.42             0.00   14.46             0.05   43.56
    12  FOCKTR  ................      0.00    1.03             0.00    2.41             0.00    0.63
    12  SDIIS   ................      0.00    4.52             0.00    7.23             0.00    3.54
     1  COREPS  ................      0.02    2.97             0.00    0.00             0.02    1.58
     1  POPAN   ................      0.01    0.90             0.00    0.00             0.01    0.61
     1  DEBYE   ................      0.00    0.26             0.00    1.21             0.00    0.26
     1  EXIT PROCEDURE .........      0.01    1.94             0.00    6.02             0.02    1.47


 Currently Open Files (EXIT00)
 ====================

 Unit    Access Format  Status   Type       Ident (file)
 -------------------------------------------------------
   3      SEQ    FORM   TRANSP  NORMAL      LOGFILE
                                          ( logfile )


 Buffered I/O statistics
 =======================
 Memory available:                     67108864
 Number of records fitting in memory:     16131
 Input :   0.1% of                        26438  *4k bytes
 Output:  13.5% of                         1274  *4k bytes
 Records from serial files evicted:           0
                    others evicted:           0
 Hash table lookups:      53728 with          0 conflicts (  0.00%)

 ***************************************************************************************************
 (LOGFILE)
 <Sep06-2019> <19:53:59>  ADF 2018  RunTime: Sep06-2019 19:53:59  Nodes: 1  Procs: 1
 <Sep06-2019> <19:53:59>  Hydrogen (TZP)
 <Sep06-2019> <19:54:00>  RunType   : CREATE
 <Sep06-2019> <19:54:01>  Net Charge: 0 (Nuclei minus Electrons)
 <Sep06-2019> <19:54:01>  Symmetry  : ATOM
  Coordinates
    Atom         X           Y           Z   (Angstrom)
    1.H         0.000000    0.000000    0.000000
 <Sep06-2019> <19:54:02>  >>>> CORORT
 <Sep06-2019> <19:54:02>  >>>> FITINT
 <Sep06-2019> <19:54:02>  >>>> CLSMAT
 <Sep06-2019> <19:54:02>  >>>> ORTHON
 <Sep06-2019> <19:54:02>  >>>> GENPT
 <Sep06-2019> <19:54:02>  Block Length=  64
 <Sep06-2019> <19:54:02>  >>>> PTBAS
 <Sep06-2019> <19:54:03>  >>>> CYCLE
 <Sep06-2019> <19:54:03>  CalcFitR12Fit
 <Sep06-2019> <19:54:03>  CalcFitCoeff
 <Sep06-2019> <19:54:03>              |Error|         MaxErr       Wt(A-DIIS)
 <Sep06-2019> <19:54:03>      1      0.00000000      0.00000000
 <Sep06-2019> <19:54:04>      2      0.04053683      0.03970368
 <Sep06-2019> <19:54:04>      3      0.00831365      0.00779462    100.0
 <Sep06-2019> <19:54:04>      4      0.00117916      0.00115484      0.2
 <Sep06-2019> <19:54:04>      5      0.00002880      0.00002504      0.0
 <Sep06-2019> <19:54:04>      6      0.00000137      0.00000117      0.0
 <Sep06-2019> <19:54:04>      7      0.00000001      0.00000000      0.0
 <Sep06-2019> <19:54:04>  SCF converged
 <Sep06-2019> <19:54:04>      8      0.00000000      0.00000000      0.0
 <Sep06-2019> <19:54:04>  >>>> POPAN
 <Sep06-2019> <19:54:04>  >>>> DEBYE
 <Sep06-2019> <19:54:04>  NORMAL TERMINATION
 <Sep06-2019> <19:54:04>  END
 <Sep06-2019> <19:54:05>  ADF 2018  RunTime: Sep06-2019 19:54:05  Nodes: 1  Procs: 1
 <Sep06-2019> <19:54:05>  Fluorine (TZP)
 <Sep06-2019> <19:54:05>  RunType   : CREATE
 <Sep06-2019> <19:54:05>  Net Charge: 0 (Nuclei minus Electrons)
 <Sep06-2019> <19:54:05>  Symmetry  : ATOM
  Coordinates
    Atom         X           Y           Z   (Angstrom)
    1.F         0.000000    0.000000    0.000000
 <Sep06-2019> <19:54:05>  >>>> CORORT
 <Sep06-2019> <19:54:05>  >>>> FITINT
 <Sep06-2019> <19:54:05>  >>>> CLSMAT
 <Sep06-2019> <19:54:05>  >>>> ORTHON
 <Sep06-2019> <19:54:05>  >>>> GENPT
 <Sep06-2019> <19:54:05>  Block Length=  76
 <Sep06-2019> <19:54:05>  >>>> PTBAS
 <Sep06-2019> <19:54:05>  >>>> CYCLE
 <Sep06-2019> <19:54:05>  CalcFitR12Fit
 <Sep06-2019> <19:54:05>  CalcFitCoeff
 <Sep06-2019> <19:54:05>              |Error|         MaxErr       Wt(A-DIIS)
 <Sep06-2019> <19:54:05>      1      0.00000000      0.00000000
 <Sep06-2019> <19:54:05>      2     11.41746302      4.81290088    100.0
 <Sep06-2019> <19:54:05>      3      5.10476411      3.13907595    100.0
 <Sep06-2019> <19:54:05>      4      1.13679351      0.53598801    100.0
 <Sep06-2019> <19:54:05>      5      1.53242428      0.75133590    100.0
 <Sep06-2019> <19:54:05>      6      0.08906312      0.04191714     41.3
 <Sep06-2019> <19:54:05>      7      0.03766094      0.01783118     17.0
 <Sep06-2019> <19:54:05>      8      0.00337050      0.00160283      0.6
 <Sep06-2019> <19:54:06>      9      0.00001932      0.00000923      0.0
 <Sep06-2019> <19:54:06>     10      0.00000071      0.00000033      0.0
 <Sep06-2019> <19:54:06>     11      0.00000001      0.00000000      0.0
 <Sep06-2019> <19:54:06>  SCF converged
 <Sep06-2019> <19:54:06>     12      0.00000000      0.00000000      0.0
 <Sep06-2019> <19:54:06>  >>>> POPAN
 <Sep06-2019> <19:54:06>  >>>> DEBYE
 <Sep06-2019> <19:54:06>  NORMAL TERMINATION
 <Sep06-2019> <19:54:06>  END
 
Create C   file=TZP-C
XC
::  gga OLYP
   hybrid b3lyp
DISPERSION Grimme3
End
ExactDensity

 *******************************************************************************
 *                                                                             *
 *  -------------------------------------                                      *
 *   Amsterdam Density Functional  (ADF)         2018                          *
 *  -------------------------------------                                      *
 *                                               r69431 2018-10-05             *
 *                                                                             *
 *                                                                             *
 *                              =================                              *
 *                              |               |                              *
 *                              |     A D F     |                              *
 *                              |               |                              *
 *                              =================                              *
 *                                                                             *
 *                                                                             *
 *   Online information and documentation:  https://www.scm.com/support/       *
 *   E-mail:  support@scm.com   info@scm.com                                   *
 *                                                                             *
 *   Scientific publications using ADF results must be properly referenced     *
 *   See the User Manuals (or the web site) for recommended citations          *
 *   The terms and conditions of the End User License Agreement apply to       *
 *   the use of ADF, https://www.scm.com/license-terms/                        *
 *                                                                             *
 **********************  x86_64_linux_intel / intelmpi  ************************
 
 Licensed to: Dr. Steinar Henden / Computer Centre University of Troms? / Troms? / NO
 SCM User ID: u7207
  
 ADF 2018  RunTime: Sep06-2019 19:54:06  Nodes: 1  Procs: 1

 Temporary files are created in /global/work/conradj/1793057/kid_0.521010910

 Carbon (TZP)


 ===========================
 A T T A C H E D   F I L E S
 ===========================
  
 CREATE - Data File:    TZP-C
                        Carbon (TZP)


 ===============================
 M O D E L   P A R A M E T E R S
 ===============================
  
 DENSITY FUNCTIONAL POTENTIAL (scf)
    Hybrid:                            B3LYP                                   == Not Default ==

 SPIN  (restricted / unrestr.)
    Molecule:                          Restricted                               

 OTHER ASPECTS
    Relativistic Corrections:          ---                                      

    Nuclear Charge Density Model:      Point Charge Nuclei                      
    Core Treatment:                    Frozen Orbital(s)                        

    Hyperfine or Zeeman Interaction:   ---                                      

 Settings for Grimme 3 dispersion correction

      damping                      Zero
      s6                          1.000
      sr,6                        1.261
      s8                          1.703

 Other (technical) parameters

      rs8                         1.000
      alpha                      14.000
      version                         3
 


 =====================================
 S Y M M E T R Y ,   E L E C T R O N S
 =====================================
  
 Symmetry: ATOM

 Irreducible Representations, including subspecies
 -------------------------------------------------
 S
 P:x  P:y  P:z
 D:z2  D:x2-y2  D:xy  D:xz  D:yz
 F:z3  F:z  F:xyz  F:z2x  F:z2y  F:x  F:y


 Configuration of Valence Electrons
 ==================================

          Occupation Numbers
          -------------------------------------------------
 S        2*2
 P        2
 D        0
 F        0
          -------------------------------------------------

 Total:   6

 Net Charge: 0 (Nuclei minus Electrons)

 Preset values for MO occupations will be applied through SCF cycle no. 1000000
 Thereafter, the program will assign electrons to MOs that are spatially
 similar to the occupied MOs in a "reference" cycle ("KeepOrbitals").
 The reference cycle is always the PREVIOUS cycle: it will evolve with
 the SCF procedure.


 ================================
 (Slater-type)  F U N C T I O N S  ***  (Basis and Fit)  ***
 ================================
  

 Atom Type    1  (C)
 ==============

 Valence Basis Sets:   9
 -----------------------
   1 S    7.680000
   1 S    5.000000
   2 S    1.280000
   2 S    2.100000
   2 S    4.600000
   2 P    0.820000
   2 P    1.480000
   2 P    2.940000
   3 D    2.200000

 Charge Fitting Sets (for the computation of the Coulomb Potential):  22
 -----------------------------------------------------------------------
   1 S   15.360000
   2 S   17.530000
   2 S   12.070000
   2 S    8.310000
   2 S    5.730000
   3 S    5.780000
   3 S    4.220000
   3 S    3.080000
   3 S    2.250000
   3 S    1.640000
   2 P    9.880000
   2 P    5.800000
   3 P    5.050000
   3 P    3.230000
   3 P    2.060000
   3 D    7.200000
   3 D    4.400000
   3 D    2.690000
   3 D    1.640000
   4 F    5.400000
   4 F    3.550000
   5 G    4.500000


 BAS: List of all Elementary Cartesian Basis Functions
 =====================================================

 The numbering in the list below (to the right of the function characteristics) is referred
 to in print-outs of MO eigenvectors and Mulliken populations in the BAS representation
 (as contrasted to the SFO representation).

 Notes:
 1. The functions are characterized by a polynomial prefactor (powers of x,y,z and r) and
    an exponential decay factor alpha.
 2. Since the basis sets are specific for an atom TYPE, the individual functions occur on
    all atoms of that type.
 3. The word 'Core' in the left margin signals that it is a Core Function (CF) : not a
    degree of freedom in the valence set, but only used to ensure orthogonalization of
    the other valence basis functions on the frozen Core Orbitals.


 (power of) X  Y  Z  R     Alpha  on Atom
            ==========     =====     ==========

 C                                    1
                                  ---------------------------------------------------------------------------
            0  0  0  0     7.680      1
            0  0  0  0     5.000      2
            0  0  0  1     1.280      3
            0  0  0  1     2.100      4
            0  0  0  1     4.600      5
            1  0  0  0     0.820      6
            0  1  0  0     0.820      7
            0  0  1  0     0.820      8
            1  0  0  0     1.480      9
            0  1  0  0     1.480     10
            0  0  1  0     1.480     11
            1  0  0  0     2.940     12
            0  1  0  0     2.940     13
            0  0  1  0     2.940     14
            2  0  0  0     2.200     15
            1  1  0  0     2.200     16
            1  0  1  0     2.200     17
            0  2  0  0     2.200     18
            0  1  1  0     2.200     19
            0  0  2  0     2.200     20

 Total number of charge fitting functions (nprimf)        84
 Total number of Cartesian basis functions (naos)         20
 Total number of Cartesian core functions  (ncos)          0


 BAS: List of all Elementary Cartesian Basis Functions
 =====================================================

 The numbering in the list below (to the right of the function characteristics) is referred
 to in print-outs of MO eigenvectors and Mulliken populations in the BAS representation
 (as contrasted to the SFO representation).

 Notes:
 1. The functions are characterized by a polynomial prefactor (powers of x,y,z and r) and
    an exponential decay factor alpha.
 2. Since the basis sets are specific for an atom TYPE, the individual functions occur on
    all atoms of that type.
 3. The word 'Core' in the left margin signals that it is a Core Function (CF) : not a
    degree of freedom in the valence set, but only used to ensure orthogonalization of
    the other valence basis functions on the frozen Core Orbitals.


 (power of) X  Y  Z  R     Alpha  on Atom
            ==========     =====     ==========

 C                                    1
                                  ---------------------------------------------------------------------------
            0  0  0  0     7.680      1
            0  0  0  0     5.000      2
            0  0  0  1     1.280      3
            0  0  0  1     2.100      4
            0  0  0  1     4.600      5
            1  0  0  0     0.820      6
            0  1  0  0     0.820      7
            0  0  1  0     0.820      8
            1  0  0  0     1.480      9
            0  1  0  0     1.480     10
            0  0  1  0     1.480     11
            1  0  0  0     2.940     12
            0  1  0  0     2.940     13
            0  0  1  0     2.940     14
            2  0  0  0     2.200     15
            1  1  0  0     2.200     16
            1  0  1  0     2.200     17
            0  2  0  0     2.200     18
            0  1  1  0     2.200     19
            0  0  2  0     2.200     20
1
 ***************************************************************************************************


                                              ***********************
                                              *  T E C H N I C A L  *
                                              ***********************
  


 =============================================================
 P A R A L L E L I Z A T I O N  and  V E C T O R I Z A T I O N
 =============================================================
  
 Nr of parallel processes:                                1
 Maximum vector length in NumInt loops:                 128

 IO buffersize (Mb):                                     64.000000


 =====================
 S C F   U P D A T E S
 =====================
  
 Max. nr. of cycles:                               300
 Convergence criterion:                              0.0000000100
   secondary criterion:                              0.0000000100

 Mix parameter (when DIIS does not apply):           0.2000000000
 Special mix parameter for the first cycle:          1.0000000000
 Mixed ADIIS+DIIS will be used
    Max number of expansion vectors:                10
    Pure ADIIS when Max([F,P]) is above              0.1000000000
    Pure DIIS when Max([F,P]) is below               0.0010000000
 Automatic ElectronSmearing (in case of problematic SCF convergence) disabled


 =================
 P R E C I S I O N  ***  (General: NumInt, NeglectFunctionTails, ...)  ***
 =================
  

 NumInt:           Target precision:                12.0000000000
 -------           Initial precision:               10.0000000000
                   Min. precision (optimization):   10.0000000000

 Neglect Functions:          Basis functions:        0.1000000000E-13
 ------------------          Fit functions:          0.1000000000E-13


 ===========================
 L I N E A R   S C A L I N G
 ===========================
  

 Cut-off radii density fit:                        0.1000000000E-97
 Overlap cut-off criterion AO matrix elements:     0.1000000000E-97
 Cut-offs for Coulomb potential and fitted density:0.1000000000E-97
 Cut-off criterion for Coulomb multipole terms:    0.1000000000E-97
 Progressive Convergence parameter:                 0.000000000    
1
 ***************************************************************************************************


                                            ***************************
                                            *  C O M P U T A T I O N  *
                                            ***************************
  

 Number of elements of the density matrix on this node (used, total):       210       210


 ===========================================
 Numerical Integration : Fuzzy Cells (Becke)
 ===========================================
  
 Becke grid quality: VERYGOOD       
  
 Lebedev angular grid order:             min:  13 max:  41
 Nr. of radial points:                   min:  72 max:  72

 Total nr. of points:         72
 Nr. of blocks:                1
 Block length:                72
 Nr. of dummy points:          0


 Test of Precision of the Numerical Integration Grid
 ===================================================

 Integral of the Total Core Density:                   0.00000000000000


 ========================
 Density Fitting (zlmFit)
 ========================
  
 ZlmFit Fit Quality: VERYGOOD       
  
 Max L-expansion:                        min:   0 max:   0
 Nr. of radial interpolation points:     min: 160 max: 160


 ======================
 RI Hartree-Fock Scheme
 ======================
  
 Fit Set Quality     : NORMAL
 Integration Quality : NORMAL
 Threshold Quality   : NORMAL
 Response Quality    : DEFAULT
 Is Range Separated  :  F
 
 RIHartreeFock Dependency: number of modified vectors:           0


 =====
 S C F  ***  ScaSCF  ***
 =====
  

 CYCLE    1
 SCF Error: norm([F,P])=      0.000000000000, max([F,P])=      0.000000000000
 orbitals (Q,E):
 ---------------
 S :1...5            ( 2.00   -17.9995)  ( 2.00    -4.4761)  ( 0.00    -1.9482)  ( 0.00     0.6812)
                     ( 0.00    42.8100)
 P :1...3            ( 2.00    -4.4994)  ( 0.00    -1.9807)  ( 0.00    -1.0849)
 D :1...1            ( 0.00    -1.9800)

 CYCLE    2
  SDIIS (wt  0.000):  1.0000  0.0000
 A-DIIS (wt  1.000):  0.0000  1.0000
  DIIS coefficients:  0.0000  1.0000
 SCF Error: norm([F,P])=      4.505384998573, max([F,P])=      3.329849281988
 orbitals (Q,E):
 ---------------
 S :1...3            ( 2.00    -8.0776)  ( 2.00    -0.0675)  ( 0.00     0.8204)
 P :1...2            ( 2.00     0.1170)  ( 0.00     0.6042)
 D :1...1            ( 0.00     1.8130)

 CYCLE    3
  SDIIS (wt  0.000):  0.1978  0.8022
 A-DIIS (wt  1.000):  0.0463  0.9537
  DIIS coefficients:  0.0463  0.9537
 SCF Error: norm([F,P])=      1.486233295202, max([F,P])=      1.210863110380
 orbitals (Q,E):
 ---------------
 S :1...3            ( 2.00   -11.4522)  ( 2.00    -1.0449)  ( 0.00     0.1092)
 P :1...2            ( 2.00    -0.6795)  ( 0.00     0.0180)
 D :1...1            ( 0.00     0.8293)

 CYCLE    4
  SDIIS (wt  0.000): -0.0657  0.2502  0.8155
 A-DIIS (wt  1.000):  0.0000  0.1203  0.8797
  DIIS coefficients:  0.0000  0.1203  0.8797
 SCF Error: norm([F,P])=      0.775995598844, max([F,P])=      0.612587534517
 orbitals (Q,E):
 ---------------
 S :1...3            ( 2.00    -9.9425)  ( 2.00    -0.4367)  ( 0.00     0.4820)
 P :1...2            ( 2.00    -0.0797)  ( 0.00     0.2569)
 D :1...1            ( 0.00     1.4133)

 CYCLE    5
  SDIIS (wt  0.000): -0.0165 -0.0643  0.2999  0.7809
 A-DIIS (wt  1.000):  0.0000  0.0000  0.0815  0.9185
  DIIS coefficients:  0.0000  0.0000  0.0815  0.9185
 SCF Error: norm([F,P])=      0.332820215129, max([F,P])=      0.266183660048
 orbitals (Q,E):
 ---------------
 S :1...3            ( 2.00   -10.5869)  ( 2.00    -0.6641)  ( 0.00     0.3391)
 P :1...2            ( 2.00    -0.2816)  ( 0.00     0.1493)
 D :1...1            ( 0.00     1.1946)

 CYCLE    6
  SDIIS (wt  0.000):  0.0027 -0.0121 -0.0988  0.3111  0.7971
 A-DIIS (wt  1.000):  0.0000  0.0000  0.0000  0.1921  0.8079
  DIIS coefficients:  0.0000  0.0000  0.0000  0.1921  0.8079
 SCF Error: norm([F,P])=      0.191970387742, max([F,P])=      0.149422588380
 orbitals (Q,E):
 ---------------
 S :1...3            ( 2.00   -10.2640)  ( 2.00    -0.5338)  ( 0.00     0.4211)
 P :1...2            ( 2.00    -0.1606)  ( 0.00     0.2052)
 D :1...1            ( 0.00     1.3209)

 CYCLE    7
  SDIIS (wt  0.470): -0.0001  0.0023  0.0001 -0.1209  0.1514  0.9673
 A-DIIS (wt  0.530):  0.0000  0.0000  0.0000  0.0000  0.0000  1.0000
  DIIS coefficients: -0.0000  0.0011  0.0001 -0.0568  0.0711  0.9846
 SCF Error: norm([F,P])=      0.068163053138, max([F,P])=      0.053501013267
 orbitals (Q,E):
 ---------------
 S :1...3            ( 2.00   -10.3809)  ( 2.00    -0.5774)  ( 0.00     0.3935)
 P :1...2            ( 2.00    -0.2001)  ( 0.00     0.1852)
 D :1...1            ( 0.00     1.2786)

 CYCLE    8
  SDIIS (wt  0.788): -0.0001  0.0003  0.0043 -0.0151 -0.0680  0.2586  0.8200
 A-DIIS (wt  0.212):  0.0000  0.0000  0.0000  0.0000  0.0000  0.0333  0.9667
  DIIS coefficients: -0.0001  0.0003  0.0034 -0.0119 -0.0536  0.2108  0.8511
 SCF Error: norm([F,P])=      0.028239664999, max([F,P])=      0.022006422969
 orbitals (Q,E):
 ---------------
 S :1...3            ( 2.00   -10.3415)  ( 2.00    -0.5620)  ( 0.00     0.4034)
 P :1...2            ( 2.00    -0.1860)  ( 0.00     0.1921)
 D :1...1            ( 0.00     1.2937)

 CYCLE    9
  SDIIS (wt  0.977):  0.0000  0.0000 -0.0001 -0.0005 -0.0010  0.0037  0.1397  0.8582
 A-DIIS (wt  0.023):  0.0000  0.0000  0.0000  0.0000  0.0000  0.0000  0.0000  1.0000
  DIIS coefficients:  0.0000  0.0000 -0.0001 -0.0005 -0.0010  0.0037  0.1366  0.8614
 SCF Error: norm([F,P])=      0.004150959305, max([F,P])=      0.003232153639
 orbitals (Q,E):
 ---------------
 S :1...3            ( 2.00   -10.3466)  ( 2.00    -0.5640)  ( 0.00     0.4021)
 P :1...2            ( 2.00    -0.1878)  ( 0.00     0.1912)
 D :1...1            ( 0.00     1.2917)

 CYCLE   10
  SDIIS (wt  1.000): -0.0000 -0.0000  0.0000  0.0000 -0.0001 -0.0005 -0.0032  1.0037
  DIIS coefficients: -0.0000 -0.0000  0.0000  0.0000 -0.0001 -0.0005 -0.0032  1.0037
 SCF Error: norm([F,P])=      0.000077558866, max([F,P])=      0.000060353183
 orbitals (Q,E):
 ---------------
 S :1...3            ( 2.00   -10.3465)  ( 2.00    -0.5639)  ( 0.00     0.4021)
 P :1...2            ( 2.00    -0.1878)  ( 0.00     0.1912)
 D :1...1            ( 0.00     1.2918)

 CYCLE   11
  SDIIS (wt  1.000):  0.0000  0.0000 -0.0001 -0.0003  0.0120  0.9883
  DIIS coefficients:  0.0000  0.0000 -0.0001 -0.0003  0.0120  0.9883
 SCF Error: norm([F,P])=      0.000000133577, max([F,P])=      0.000000101965
 orbitals (Q,E):
 ---------------
 S :1...3            ( 2.00   -10.3465)  ( 2.00    -0.5639)  ( 0.00     0.4021)
 P :1...2            ( 2.00    -0.1878)  ( 0.00     0.1912)
 D :1...1            ( 0.00     1.2918)

 CYCLE   12
  SDIIS (wt  1.000):  0.0000  0.0001 -0.0040  1.0039
  DIIS coefficients:  0.0000  0.0001 -0.0040  1.0039
 SCF Error: norm([F,P])=      0.000000001688, max([F,P])=      0.000000001342
 orbitals (Q,E):
 ---------------
 S :1...3            ( 2.00   -10.3465)  ( 2.00    -0.5639)  ( 0.00     0.4021)
 P :1...2            ( 2.00    -0.1878)  ( 0.00     0.1912)
 D :1...1            ( 0.00     1.2918)

 SCF CONVERGED

 CYCLE   13
1
 ***************************************************************************************************


                                                *******************
                                                *  R E S U L T S  *
                                                *******************
  
  
 Hartree-Fock exchange energy:   -4.64369339639405     
 *** Setting up for NEW gradients in Focky
 *** Using EXACT density in Focky

 Orbital Energies, per Irrep and Spin:
 ======================================
                        Occup              E (au)              E (eV)       Diff (eV) with prev. cycle
                        -----      --------------------        ------       --------------------------
 S
               1        2.000     -0.10346539907243E+02      -281.544              -2.03E-09
               2        2.000     -0.56391811941841E+00       -15.345              -1.06E-09
               3        0.000      0.40212804025792E+00        10.942
               4        0.000      0.55087123974269E+01       149.900
               5        0.000      0.50545679425268E+02      1375.418
 P
               1        2.000     -0.18779793391136E+00        -5.110              -9.11E-10
               2        0.000      0.19124012964922E+00         5.204
               3        0.000      0.20892463012344E+01        56.851
 D
               1        0.000      0.12917544257274E+01        35.150


 Partially Occupied:
               1 P                -0.18779793391136E+00
  
 HOMO :        2 S                -0.56391811941841E+00
 LUMO :        2 P                 0.19124012964922E+00
  


 Orbital Energies, all Irreps
 ========================================

 Irrep        no.  (spin)   Occup              E (au)                E (eV)
 ---------------------------------------------------------------------------
 S             1             2.00       -0.10346539907243E+02      -281.5437
 S             2             2.00       -0.56391811941841E+00       -15.3450
 P             1             2.00       -0.18779793391136E+00        -5.1102
 P             2             0.00        0.19124012964922E+00         5.2039
 S             3             0.00        0.40212804025792E+00        10.9425
 D             1             0.00        0.12917544257274E+01        35.1504
 P             3             0.00        0.20892463012344E+01        56.8513
 S             4             0.00        0.55087123974269E+01       149.8997
 S             5             0.00        0.50545679425268E+02      1375.4179


 All Electron Calculation, thus no Orbital Energies of the Core Orbitals are calculated


 =======================================
 M U L L I K E N   P O P U L A T I O N S
 =======================================
  
 The survey below gives for each atom:
 a) the total charge (Z minus electrons)
 b) the net spin polarization (nr of electrons spin-A minus spin-B)
 c) for each spin the atomic electron valence density (integrated) per L-value.

 Atom              Charge    Spin density          S         P         D         F
 ----              ------    ------------       ------    ------    ------    ------
 1 C              -0.0000                       4.0000    2.0000    0.0000    0.0000

 Populations of individual BAS functions
 ----------------------------------------
 1 C            0.4746  1.5304  0.9148  1.1405 -0.0604  0.1986  0.1986  0.1986  0.3658  0.3658
                0.3658  0.1023  0.1023  0.1023  0.0000  0.0000  0.0000  0.0000  0.0000  0.0000

 Gross Charges per Atom (Z minus electrons)
 ==========================================
            -0.0000
 Net Total: -0.00000000


 =======================================================================
 Electrostatic potential at the Nuclei due to electrons and other nuclei
 =======================================================================
  
         Atom                  Potential
         ----                  ---------
     1)   C                  14.64659694
 
 
 ========================
 No memory problems found
 ========================
 
 Maximum number of active allocate calls:         369
 
 *******************************************************************************

                             A D F   E X I T
 NORMAL TERMINATION


 =================
 Timing Statistics
 =================
  
 Total Used :                     CPU=        0.76      System=        0.07     Elapsed=        1.31

 Calls  Section                     ( Mean, Percentage )
 ---------------------------------------------------------------------------------------------------
     3  ><      ................      0.00    0.39             0.00    0.00             0.00    0.53
     1  INIT    ................      0.04    5.92             0.01    8.33             0.43   33.07
     1  GEOMET  ................      0.02    2.11             0.03   40.28             0.07    5.34
     1  INPUTA  ................      0.00    0.39             0.00    1.39             0.01    0.40
     1  MAINSY  ................      0.01    1.97             0.00    4.17             0.02    1.88
     1  SYMFIT  ................      0.00    0.39             0.00    0.00             0.00    0.22
     1  CORORT  ................      0.00    0.13             0.00    0.00             0.00    0.19
     1  SYMORB  ................      0.00    0.13             0.00    0.00             0.00    0.10
     1  FITINT  ................      0.01    1.05             0.00    6.94             0.03    2.44
     1  CLSMAT  ................      0.00    0.13             0.00    1.39             0.00    0.23
     1  ORTHON  ................      0.01    0.79             0.00    0.00             0.01    0.60
     1  GENPT   ................      0.02    2.37             0.00    2.78             0.02    1.66
     1  PTBAS   ................      0.00    0.53             0.00    2.78             0.01    0.51
    13  FOCKY   ................      0.04   71.58             0.00   13.89             0.04   43.50
    13  FOCKTR  ................      0.00    0.79             0.00    5.56             0.00    0.72
    13  SDIIS   ................      0.00    5.13             0.00    9.72             0.00    4.40
     1  COREPS  ................      0.02    2.63             0.00    0.00             0.02    1.65
     1  POPAN   ................      0.01    0.92             0.00    1.39             0.01    0.66
     1  DEBYE   ................      0.00    0.26             0.00    1.39             0.00    0.28
     1  EXIT PROCEDURE .........      0.02    2.37             0.00    0.00             0.02    1.63


 Currently Open Files (EXIT00)
 ====================

 Unit    Access Format  Status   Type       Ident (file)
 -------------------------------------------------------
   3      SEQ    FORM   TRANSP  NORMAL      LOGFILE
                                          ( logfile )


 Buffered I/O statistics
 =======================
 Memory available:                     67108864
 Number of records fitting in memory:     16131
 Input :   0.1% of                        27587  *4k bytes
 Output:  13.4% of                         1283  *4k bytes
 Records from serial files evicted:           0
                    others evicted:           0
 Hash table lookups:      55845 with          0 conflicts (  0.00%)

 ***************************************************************************************************
 (LOGFILE)
 <Sep06-2019> <19:53:59>  ADF 2018  RunTime: Sep06-2019 19:53:59  Nodes: 1  Procs: 1
 <Sep06-2019> <19:53:59>  Hydrogen (TZP)
 <Sep06-2019> <19:54:00>  RunType   : CREATE
 <Sep06-2019> <19:54:01>  Net Charge: 0 (Nuclei minus Electrons)
 <Sep06-2019> <19:54:01>  Symmetry  : ATOM
  Coordinates
    Atom         X           Y           Z   (Angstrom)
    1.H         0.000000    0.000000    0.000000
 <Sep06-2019> <19:54:02>  >>>> CORORT
 <Sep06-2019> <19:54:02>  >>>> FITINT
 <Sep06-2019> <19:54:02>  >>>> CLSMAT
 <Sep06-2019> <19:54:02>  >>>> ORTHON
 <Sep06-2019> <19:54:02>  >>>> GENPT
 <Sep06-2019> <19:54:02>  Block Length=  64
 <Sep06-2019> <19:54:02>  >>>> PTBAS
 <Sep06-2019> <19:54:03>  >>>> CYCLE
 <Sep06-2019> <19:54:03>  CalcFitR12Fit
 <Sep06-2019> <19:54:03>  CalcFitCoeff
 <Sep06-2019> <19:54:03>              |Error|         MaxErr       Wt(A-DIIS)
 <Sep06-2019> <19:54:03>      1      0.00000000      0.00000000
 <Sep06-2019> <19:54:04>      2      0.04053683      0.03970368
 <Sep06-2019> <19:54:04>      3      0.00831365      0.00779462    100.0
 <Sep06-2019> <19:54:04>      4      0.00117916      0.00115484      0.2
 <Sep06-2019> <19:54:04>      5      0.00002880      0.00002504      0.0
 <Sep06-2019> <19:54:04>      6      0.00000137      0.00000117      0.0
 <Sep06-2019> <19:54:04>      7      0.00000001      0.00000000      0.0
 <Sep06-2019> <19:54:04>  SCF converged
 <Sep06-2019> <19:54:04>      8      0.00000000      0.00000000      0.0
 <Sep06-2019> <19:54:04>  >>>> POPAN
 <Sep06-2019> <19:54:04>  >>>> DEBYE
 <Sep06-2019> <19:54:04>  NORMAL TERMINATION
 <Sep06-2019> <19:54:04>  END
 <Sep06-2019> <19:54:05>  ADF 2018  RunTime: Sep06-2019 19:54:05  Nodes: 1  Procs: 1
 <Sep06-2019> <19:54:05>  Fluorine (TZP)
 <Sep06-2019> <19:54:05>  RunType   : CREATE
 <Sep06-2019> <19:54:05>  Net Charge: 0 (Nuclei minus Electrons)
 <Sep06-2019> <19:54:05>  Symmetry  : ATOM
  Coordinates
    Atom         X           Y           Z   (Angstrom)
    1.F         0.000000    0.000000    0.000000
 <Sep06-2019> <19:54:05>  >>>> CORORT
 <Sep06-2019> <19:54:05>  >>>> FITINT
 <Sep06-2019> <19:54:05>  >>>> CLSMAT
 <Sep06-2019> <19:54:05>  >>>> ORTHON
 <Sep06-2019> <19:54:05>  >>>> GENPT
 <Sep06-2019> <19:54:05>  Block Length=  76
 <Sep06-2019> <19:54:05>  >>>> PTBAS
 <Sep06-2019> <19:54:05>  >>>> CYCLE
 <Sep06-2019> <19:54:05>  CalcFitR12Fit
 <Sep06-2019> <19:54:05>  CalcFitCoeff
 <Sep06-2019> <19:54:05>              |Error|         MaxErr       Wt(A-DIIS)
 <Sep06-2019> <19:54:05>      1      0.00000000      0.00000000
 <Sep06-2019> <19:54:05>      2     11.41746302      4.81290088    100.0
 <Sep06-2019> <19:54:05>      3      5.10476411      3.13907595    100.0
 <Sep06-2019> <19:54:05>      4      1.13679351      0.53598801    100.0
 <Sep06-2019> <19:54:05>      5      1.53242428      0.75133590    100.0
 <Sep06-2019> <19:54:05>      6      0.08906312      0.04191714     41.3
 <Sep06-2019> <19:54:05>      7      0.03766094      0.01783118     17.0
 <Sep06-2019> <19:54:05>      8      0.00337050      0.00160283      0.6
 <Sep06-2019> <19:54:06>      9      0.00001932      0.00000923      0.0
 <Sep06-2019> <19:54:06>     10      0.00000071      0.00000033      0.0
 <Sep06-2019> <19:54:06>     11      0.00000001      0.00000000      0.0
 <Sep06-2019> <19:54:06>  SCF converged
 <Sep06-2019> <19:54:06>     12      0.00000000      0.00000000      0.0
 <Sep06-2019> <19:54:06>  >>>> POPAN
 <Sep06-2019> <19:54:06>  >>>> DEBYE
 <Sep06-2019> <19:54:06>  NORMAL TERMINATION
 <Sep06-2019> <19:54:06>  END
 <Sep06-2019> <19:54:06>  ADF 2018  RunTime: Sep06-2019 19:54:06  Nodes: 1  Procs: 1
 <Sep06-2019> <19:54:06>  Carbon (TZP)
 <Sep06-2019> <19:54:06>  RunType   : CREATE
 <Sep06-2019> <19:54:06>  Net Charge: 0 (Nuclei minus Electrons)
 <Sep06-2019> <19:54:06>  Symmetry  : ATOM
  Coordinates
    Atom         X           Y           Z   (Angstrom)
    1.C         0.000000    0.000000    0.000000
 <Sep06-2019> <19:54:06>  >>>> CORORT
 <Sep06-2019> <19:54:06>  >>>> FITINT
 <Sep06-2019> <19:54:06>  >>>> CLSMAT
 <Sep06-2019> <19:54:06>  >>>> ORTHON
 <Sep06-2019> <19:54:06>  >>>> GENPT
 <Sep06-2019> <19:54:06>  Block Length=  72
 <Sep06-2019> <19:54:07>  >>>> PTBAS
 <Sep06-2019> <19:54:07>  >>>> CYCLE
 <Sep06-2019> <19:54:07>  CalcFitR12Fit
 <Sep06-2019> <19:54:07>  CalcFitCoeff
 <Sep06-2019> <19:54:07>              |Error|         MaxErr       Wt(A-DIIS)
 <Sep06-2019> <19:54:07>      1      0.00000000      0.00000000
 <Sep06-2019> <19:54:07>      2      4.50538500      3.32984928    100.0
 <Sep06-2019> <19:54:07>      3      1.48623330      1.21086311    100.0
 <Sep06-2019> <19:54:07>      4      0.77599560      0.61258753    100.0
 <Sep06-2019> <19:54:07>      5      0.33282022      0.26618366    100.0
 <Sep06-2019> <19:54:07>      6      0.19197039      0.14942259    100.0
 <Sep06-2019> <19:54:07>      7      0.06816305      0.05350101     53.0
 <Sep06-2019> <19:54:07>      8      0.02823966      0.02200642     21.2
 <Sep06-2019> <19:54:07>      9      0.00415096      0.00323215      2.3
 <Sep06-2019> <19:54:07>     10      0.00007756      0.00006035      0.0
 <Sep06-2019> <19:54:07>     11      0.00000013      0.00000010      0.0
 <Sep06-2019> <19:54:07>     12      0.00000000      0.00000000      0.0
 <Sep06-2019> <19:54:07>  SCF converged
 <Sep06-2019> <19:54:07>     13      0.00000000      0.00000000      0.0
 <Sep06-2019> <19:54:07>  >>>> POPAN
 <Sep06-2019> <19:54:07>  >>>> DEBYE
 <Sep06-2019> <19:54:07>  NORMAL TERMINATION
 <Sep06-2019> <19:54:07>  END
 
Create O   file=TZP-O
XC
::  gga OLYP
   hybrid b3lyp
DISPERSION Grimme3
End
ExactDensity

 *******************************************************************************
 *                                                                             *
 *  -------------------------------------                                      *
 *   Amsterdam Density Functional  (ADF)         2018                          *
 *  -------------------------------------                                      *
 *                                               r69431 2018-10-05             *
 *                                                                             *
 *                                                                             *
 *                              =================                              *
 *                              |               |                              *
 *                              |     A D F     |                              *
 *                              |               |                              *
 *                              =================                              *
 *                                                                             *
 *                                                                             *
 *   Online information and documentation:  https://www.scm.com/support/       *
 *   E-mail:  support@scm.com   info@scm.com                                   *
 *                                                                             *
 *   Scientific publications using ADF results must be properly referenced     *
 *   See the User Manuals (or the web site) for recommended citations          *
 *   The terms and conditions of the End User License Agreement apply to       *
 *   the use of ADF, https://www.scm.com/license-terms/                        *
 *                                                                             *
 **********************  x86_64_linux_intel / intelmpi  ************************
 
 Licensed to: Dr. Steinar Henden / Computer Centre University of Troms? / Troms? / NO
 SCM User ID: u7207
  
 ADF 2018  RunTime: Sep06-2019 19:54:08  Nodes: 1  Procs: 1

 Temporary files are created in /global/work/conradj/1793057/kid_0.1919439813

 Oxygen (TZP)


 ===========================
 A T T A C H E D   F I L E S
 ===========================
  
 CREATE - Data File:    TZP-O
                        Oxygen (TZP)


 ===============================
 M O D E L   P A R A M E T E R S
 ===============================
  
 DENSITY FUNCTIONAL POTENTIAL (scf)
    Hybrid:                            B3LYP                                   == Not Default ==

 SPIN  (restricted / unrestr.)
    Molecule:                          Restricted                               

 OTHER ASPECTS
    Relativistic Corrections:          ---                                      

    Nuclear Charge Density Model:      Point Charge Nuclei                      
    Core Treatment:                    Frozen Orbital(s)                        

    Hyperfine or Zeeman Interaction:   ---                                      

 Settings for Grimme 3 dispersion correction

      damping                      Zero
      s6                          1.000
      sr,6                        1.261
      s8                          1.703

 Other (technical) parameters

      rs8                         1.000
      alpha                      14.000
      version                         3
 


 =====================================
 S Y M M E T R Y ,   E L E C T R O N S
 =====================================
  
 Symmetry: ATOM

 Irreducible Representations, including subspecies
 -------------------------------------------------
 S
 P:x  P:y  P:z
 D:z2  D:x2-y2  D:xy  D:xz  D:yz
 F:z3  F:z  F:xyz  F:z2x  F:z2y  F:x  F:y


 Configuration of Valence Electrons
 ==================================

          Occupation Numbers
          -------------------------------------------------
 S        2*2
 P        4
 D        0
 F        0
          -------------------------------------------------

 Total:   8

 Net Charge: 0 (Nuclei minus Electrons)

 Preset values for MO occupations will be applied through SCF cycle no. 1000000
 Thereafter, the program will assign electrons to MOs that are spatially
 similar to the occupied MOs in a "reference" cycle ("KeepOrbitals").
 The reference cycle is always the PREVIOUS cycle: it will evolve with
 the SCF procedure.


 ================================
 (Slater-type)  F U N C T I O N S  ***  (Basis and Fit)  ***
 ================================
  

 Atom Type    1  (O)
 ==============

 Valence Basis Sets:   9
 -----------------------
   1 S    9.800000
   1 S    6.800000
   2 S    7.580000
   2 S    2.880000
   2 S    1.720000
   2 P    4.080000
   2 P    2.080000
   2 P    1.120000
   3 D    2.000000

 Charge Fitting Sets (for the computation of the Coulomb Potential):  22
 -----------------------------------------------------------------------
   1 S   19.600000
   2 S   22.600000
   2 S   15.680000
   2 S   10.890000
   2 S    7.560000
   3 S    7.690000
   3 S    5.650000
   3 S    4.150000
   3 S    3.050000
   3 S    2.240000
   2 P   12.860000
   2 P    7.680000
   3 P    6.780000
   3 P    4.390000
   3 P    2.840000
   3 D    8.800000
   3 D    5.580000
   3 D    3.530000
   3 D    2.240000
   4 F    6.200000
   4 F    3.700000
   5 G    4.500000


 BAS: List of all Elementary Cartesian Basis Functions
 =====================================================

 The numbering in the list below (to the right of the function characteristics) is referred
 to in print-outs of MO eigenvectors and Mulliken populations in the BAS representation
 (as contrasted to the SFO representation).

 Notes:
 1. The functions are characterized by a polynomial prefactor (powers of x,y,z and r) and
    an exponential decay factor alpha.
 2. Since the basis sets are specific for an atom TYPE, the individual functions occur on
    all atoms of that type.
 3. The word 'Core' in the left margin signals that it is a Core Function (CF) : not a
    degree of freedom in the valence set, but only used to ensure orthogonalization of
    the other valence basis functions on the frozen Core Orbitals.


 (power of) X  Y  Z  R     Alpha  on Atom
            ==========     =====     ==========

 O                                    1
                                  ---------------------------------------------------------------------------
            0  0  0  0     9.800      1
            0  0  0  0     6.800      2
            0  0  0  1     7.580      3
            0  0  0  1     2.880      4
            0  0  0  1     1.720      5
            1  0  0  0     4.080      6
            0  1  0  0     4.080      7
            0  0  1  0     4.080      8
            1  0  0  0     2.080      9
            0  1  0  0     2.080     10
            0  0  1  0     2.080     11
            1  0  0  0     1.120     12
            0  1  0  0     1.120     13
            0  0  1  0     1.120     14
            2  0  0  0     2.000     15
            1  1  0  0     2.000     16
            1  0  1  0     2.000     17
            0  2  0  0     2.000     18
            0  1  1  0     2.000     19
            0  0  2  0     2.000     20

 Total number of charge fitting functions (nprimf)        84
 Total number of Cartesian basis functions (naos)         20
 Total number of Cartesian core functions  (ncos)          0


 BAS: List of all Elementary Cartesian Basis Functions
 =====================================================

 The numbering in the list below (to the right of the function characteristics) is referred
 to in print-outs of MO eigenvectors and Mulliken populations in the BAS representation
 (as contrasted to the SFO representation).

 Notes:
 1. The functions are characterized by a polynomial prefactor (powers of x,y,z and r) and
    an exponential decay factor alpha.
 2. Since the basis sets are specific for an atom TYPE, the individual functions occur on
    all atoms of that type.
 3. The word 'Core' in the left margin signals that it is a Core Function (CF) : not a
    degree of freedom in the valence set, but only used to ensure orthogonalization of
    the other valence basis functions on the frozen Core Orbitals.


 (power of) X  Y  Z  R     Alpha  on Atom
            ==========     =====     ==========

 O                                    1
                                  ---------------------------------------------------------------------------
            0  0  0  0     9.800      1
            0  0  0  0     6.800      2
            0  0  0  1     7.580      3
            0  0  0  1     2.880      4
            0  0  0  1     1.720      5
            1  0  0  0     4.080      6
            0  1  0  0     4.080      7
            0  0  1  0     4.080      8
            1  0  0  0     2.080      9
            0  1  0  0     2.080     10
            0  0  1  0     2.080     11
            1  0  0  0     1.120     12
            0  1  0  0     1.120     13
            0  0  1  0     1.120     14
            2  0  0  0     2.000     15
            1  1  0  0     2.000     16
            1  0  1  0     2.000     17
            0  2  0  0     2.000     18
            0  1  1  0     2.000     19
            0  0  2  0     2.000     20
1
 ***************************************************************************************************


                                              ***********************
                                              *  T E C H N I C A L  *
                                              ***********************
  


 =============================================================
 P A R A L L E L I Z A T I O N  and  V E C T O R I Z A T I O N
 =============================================================
  
 Nr of parallel processes:                                1
 Maximum vector length in NumInt loops:                 128

 IO buffersize (Mb):                                     64.000000


 =====================
 S C F   U P D A T E S
 =====================
  
 Max. nr. of cycles:                               300
 Convergence criterion:                              0.0000000100
   secondary criterion:                              0.0000000100

 Mix parameter (when DIIS does not apply):           0.2000000000
 Special mix parameter for the first cycle:          1.0000000000
 Mixed ADIIS+DIIS will be used
    Max number of expansion vectors:                10
    Pure ADIIS when Max([F,P]) is above              0.1000000000
    Pure DIIS when Max([F,P]) is below               0.0010000000
 Automatic ElectronSmearing (in case of problematic SCF convergence) disabled


 =================
 P R E C I S I O N  ***  (General: NumInt, NeglectFunctionTails, ...)  ***
 =================
  

 NumInt:           Target precision:                12.0000000000
 -------           Initial precision:               10.0000000000
                   Min. precision (optimization):   10.0000000000

 Neglect Functions:          Basis functions:        0.1000000000E-13
 ------------------          Fit functions:          0.1000000000E-13


 ===========================
 L I N E A R   S C A L I N G
 ===========================
  

 Cut-off radii density fit:                        0.1000000000E-97
 Overlap cut-off criterion AO matrix elements:     0.1000000000E-97
 Cut-offs for Coulomb potential and fitted density:0.1000000000E-97
 Cut-off criterion for Coulomb multipole terms:    0.1000000000E-97
 Progressive Convergence parameter:                 0.000000000    
1
 ***************************************************************************************************


                                            ***************************
                                            *  C O M P U T A T I O N  *
                                            ***************************
  

 Number of elements of the density matrix on this node (used, total):       210       210


 ===========================================
 Numerical Integration : Fuzzy Cells (Becke)
 ===========================================
  
 Becke grid quality: VERYGOOD       
  
 Lebedev angular grid order:             min:  13 max:  41
 Nr. of radial points:                   min:  68 max:  68

 Total nr. of points:         68
 Nr. of blocks:                1
 Block length:                68
 Nr. of dummy points:          0


 Test of Precision of the Numerical Integration Grid
 ===================================================

 Integral of the Total Core Density:                   0.00000000000000


 ========================
 Density Fitting (zlmFit)
 ========================
  
 ZlmFit Fit Quality: VERYGOOD       
  
 Max L-expansion:                        min:   0 max:   0
 Nr. of radial interpolation points:     min: 180 max: 180


 ======================
 RI Hartree-Fock Scheme
 ======================
  
 Fit Set Quality     : NORMAL
 Integration Quality : NORMAL
 Threshold Quality   : NORMAL
 Response Quality    : DEFAULT
 Is Range Separated  :  F
 
 RIHartreeFock Dependency: number of modified vectors:           0


 =====
 S C F  ***  ScaSCF  ***
 =====
  

 CYCLE    1
 SCF Error: norm([F,P])=      0.000000000000, max([F,P])=      0.000000000000
 orbitals (Q,E):
 ---------------
 S :1...5            ( 2.00   -31.9999)  ( 2.00    -7.9363)  ( 0.00    -3.4636)  ( 0.00     4.3191)
                     ( 0.00   110.5486)
 P :1...3            ( 4.00    -7.9991)  ( 0.00    -3.4855)  ( 0.00    -1.8903)
 D :1...1            ( 0.00    -3.3333)

 CYCLE    2
  SDIIS (wt  0.000):  1.0000 -0.0000
 A-DIIS (wt  1.000):  0.0000  1.0000
  DIIS coefficients:  0.0000  1.0000
 SCF Error: norm([F,P])=      8.799682738238, max([F,P])=      5.524474927363
 orbitals (Q,E):
 ---------------
 S :1...3            ( 2.00   -14.9557)  ( 2.00    -0.0379)  ( 0.00     1.7682)
 P :1...2            ( 4.00     0.2357)  ( 0.00     1.2204)
 D :1...1            ( 0.00     1.5901)

 CYCLE    3
  SDIIS (wt  0.000):  0.2180  0.7820
 A-DIIS (wt  1.000):  0.2827  0.7173
  DIIS coefficients:  0.2827  0.7173
 SCF Error: norm([F,P])=      3.451499304475, max([F,P])=      2.413963612976
 orbitals (Q,E):
 ---------------
 S :1...3            ( 2.00   -20.3378)  ( 2.00    -1.6374)  ( 0.00     0.3933)
 P :1...2            ( 4.00    -1.0231)  ( 0.00     0.1270)
 D :1...1            ( 0.00     0.6775)

 CYCLE    4
  SDIIS (wt  0.000): -0.0546  0.1851  0.8695
 A-DIIS (wt  1.000):  0.0000  0.0000  1.0000
  DIIS coefficients:  0.0000  0.0000  1.0000
 SCF Error: norm([F,P])=      1.254556338460, max([F,P])=      0.638020293361
 orbitals (Q,E):
 ---------------
 S :1...3            ( 2.00   -18.3722)  ( 2.00    -0.6308)  ( 0.00     1.0818)
 P :1...2            ( 4.00    -0.0631)  ( 0.00     0.5547)
 D :1...1            ( 0.00     1.2970)

 CYCLE    5
  SDIIS (wt  0.000): -0.0198 -0.0868  0.5273  0.5793
 A-DIIS (wt  1.000):  0.0000  0.0000  0.5678  0.4322
  DIIS coefficients:  0.0000  0.0000  0.5678  0.4322
 SCF Error: norm([F,P])=      1.353801623936, max([F,P])=      0.757312131247
 orbitals (Q,E):
 ---------------
 S :1...3            ( 2.00   -19.2527)  ( 2.00    -0.9725)  ( 0.00     0.8352)
 P :1...2            ( 4.00    -0.3602)  ( 0.00     0.3765)
 D :1...1            ( 0.00     1.1073)

 CYCLE    6
  SDIIS (wt  0.632):  0.0032 -0.0014  0.0159 -0.0082  0.9905
 A-DIIS (wt  0.368):  0.0000  0.0000  0.0000  0.0000  1.0000
  DIIS coefficients:  0.0020 -0.0009  0.0100 -0.0052  0.9940
 SCF Error: norm([F,P])=      0.060567007104, max([F,P])=      0.037440553023
 orbitals (Q,E):
 ---------------
 S :1...3            ( 2.00   -19.3067)  ( 2.00    -0.9715)  ( 0.00     0.8394)
 P :1...2            ( 4.00    -0.3620)  ( 0.00     0.3795)
 D :1...1            ( 0.00     1.1167)

 CYCLE    7
  SDIIS (wt  0.968): -0.0001  0.0003  0.0000  0.0017  0.0444  0.9537
 A-DIIS (wt  0.032):  0.0000  0.0000  0.0000  0.0000  0.0000  1.0000
  DIIS coefficients: -0.0001  0.0003  0.0000  0.0016  0.0430  0.9552
 SCF Error: norm([F,P])=      0.006526918339, max([F,P])=      0.004191039009
 orbitals (Q,E):
 ---------------
 S :1...3            ( 2.00   -19.3014)  ( 2.00    -0.9706)  ( 0.00     0.8400)
 P :1...2            ( 4.00    -0.3612)  ( 0.00     0.3797)
 D :1...1            ( 0.00     1.1169)

 CYCLE    8
  SDIIS (wt  1.000):  0.0000 -0.0000 -0.0000  0.0001 -0.0006 -0.0257  1.0262
  DIIS coefficients:  0.0000 -0.0000 -0.0000  0.0001 -0.0006 -0.0257  1.0262
 SCF Error: norm([F,P])=      0.000272686548, max([F,P])=      0.000156875099
 orbitals (Q,E):
 ---------------
 S :1...3            ( 2.00   -19.3011)  ( 2.00    -0.9705)  ( 0.00     0.8401)
 P :1...2            ( 4.00    -0.3611)  ( 0.00     0.3798)
 D :1...1            ( 0.00     1.1170)

 CYCLE    9
  SDIIS (wt  1.000): -0.0000 -0.0000  0.0000 -0.0000 -0.0000 -0.0000 -0.0311  1.0312
  DIIS coefficients: -0.0000 -0.0000  0.0000 -0.0000 -0.0000 -0.0000 -0.0311  1.0312
 SCF Error: norm([F,P])=      0.000008314456, max([F,P])=      0.000004462855
 orbitals (Q,E):
 ---------------
 S :1...3            ( 2.00   -19.3011)  ( 2.00    -0.9705)  ( 0.00     0.8401)
 P :1...2            ( 4.00    -0.3611)  ( 0.00     0.3798)
 D :1...1            ( 0.00     1.1170)

 CYCLE   10
  SDIIS (wt  1.000): -0.0000 -0.0000 -0.0000  0.0015 -0.0248  1.0233
  DIIS coefficients: -0.0000 -0.0000 -0.0000  0.0015 -0.0248  1.0233
 SCF Error: norm([F,P])=      0.000000612589, max([F,P])=      0.000000354572
 orbitals (Q,E):
 ---------------
 S :1...3            ( 2.00   -19.3011)  ( 2.00    -0.9705)  ( 0.00     0.8401)
 P :1...2            ( 4.00    -0.3611)  ( 0.00     0.3798)
 D :1...1            ( 0.00     1.1170)

 CYCLE   11
  SDIIS (wt  1.000): -0.0000 -0.0001  0.0007 -0.0487  1.0481
  DIIS coefficients: -0.0000 -0.0001  0.0007 -0.0487  1.0481
 SCF Error: norm([F,P])=      0.000000006038, max([F,P])=      0.000000003438
 orbitals (Q,E):
 ---------------
 S :1...3            ( 2.00   -19.3011)  ( 2.00    -0.9705)  ( 0.00     0.8401)
 P :1...2            ( 4.00    -0.3611)  ( 0.00     0.3798)
 D :1...1            ( 0.00     1.1170)

 SCF CONVERGED

 CYCLE   12
1
 ***************************************************************************************************


                                                *******************
                                                *  R E S U L T S  *
                                                *******************
  
  
 Hartree-Fock exchange energy:   -7.59919104057884     
 *** Setting up for NEW gradients in Focky
 *** Using EXACT density in Focky

 Orbital Energies, per Irrep and Spin:
 ======================================
                        Occup              E (au)              E (eV)       Diff (eV) with prev. cycle
                        -----      --------------------        ------       --------------------------
 S
               1        2.000     -0.19301144619752E+02      -525.211              -1.32E-10
               2        2.000     -0.97050499907915E+00       -26.409              -2.09E-11
               3        0.000      0.84008539249286E+00        22.860
               4        0.000      0.13636306128687E+02       371.063
               5        0.000      0.12373582271012E+03      3367.023
 P
               1        4.000     -0.36108197429678E+00        -9.826               3.60E-11
               2        0.000      0.37978842713500E+00        10.335
               3        0.000      0.39357354700186E+01       107.097
 D
               1        0.000      0.11169785904526E+01        30.395


 Partially Occupied:
               1 P                -0.36108197429678E+00
  
 HOMO :        2 S                -0.97050499907915E+00
 LUMO :        2 P                 0.37978842713500E+00
  


 Orbital Energies, all Irreps
 ========================================

 Irrep        no.  (spin)   Occup              E (au)                E (eV)
 ---------------------------------------------------------------------------
 S             1             2.00       -0.19301144619752E+02      -525.2109
 S             2             2.00       -0.97050499907915E+00       -26.4088
 P             1             4.00       -0.36108197429678E+00        -9.8255
 P             2             0.00        0.37978842713500E+00        10.3346
 S             3             0.00        0.84008539249286E+00        22.8599
 D             1             0.00        0.11169785904526E+01        30.3945
 P             3             0.00        0.39357354700186E+01       107.0968
 S             4             0.00        0.13636306128687E+02       371.0628
 S             5             0.00        0.12373582271012E+03      3367.0231


 All Electron Calculation, thus no Orbital Energies of the Core Orbitals are calculated


 =======================================
 M U L L I K E N   P O P U L A T I O N S
 =======================================
  
 The survey below gives for each atom:
 a) the total charge (Z minus electrons)
 b) the net spin polarization (nr of electrons spin-A minus spin-B)
 c) for each spin the atomic electron valence density (integrated) per L-value.

 Atom              Charge    Spin density          S         P         D         F
 ----              ------    ------------       ------    ------    ------    ------
 1 O               0.0000                       4.0000    4.0000    0.0000    0.0000

 Populations of individual BAS functions
 ----------------------------------------
 1 O            0.5980  1.4045 -0.0373  1.1552  0.8795  0.2457  0.2457  0.2457  0.7407  0.7407
                0.7407  0.3469  0.3469  0.3469  0.0000  0.0000  0.0000  0.0000  0.0000  0.0000

 Gross Charges per Atom (Z minus electrons)
 ==========================================
             0.0000
 Net Total:  0.00000000


 =======================================================================
 Electrostatic potential at the Nuclei due to electrons and other nuclei
 =======================================================================
  
         Atom                  Potential
         ----                  ---------
     1)   O                  22.21179119
 
 
 ========================
 No memory problems found
 ========================
 
 Maximum number of active allocate calls:         369
 
 *******************************************************************************

                             A D F   E X I T
 NORMAL TERMINATION


 =================
 Timing Statistics
 =================
  
 Total Used :                     CPU=        0.77      System=        0.07     Elapsed=        1.47

 Calls  Section                     ( Mean, Percentage )
 ---------------------------------------------------------------------------------------------------
     3  ><      ................      0.00    0.52             0.00    1.39             0.00    0.49
     1  INIT    ................      0.04    5.68             0.01    9.72             0.60   40.88
     1  GEOMET  ................      0.02    2.07             0.03   36.11             0.06    3.80
     1  INPUTA  ................      0.00    0.52             0.00    1.39             0.00    0.33
     1  MAINSY  ................      0.01    1.55             0.00    6.94             0.02    1.66
     1  SYMFIT  ................      0.00    0.13             0.00    2.78             0.00    0.17
     1  CORORT  ................      0.00    0.13             0.00    0.00             0.00    0.15
     1  SYMORB  ................      0.00    0.13             0.00    0.00             0.00    0.09
     1  FITINT  ................      0.01    1.29             0.00    4.17             0.02    1.64
     1  CLSMAT  ................      0.00    0.00             0.00    1.39             0.00    0.20
     1  ORTHON  ................      0.01    1.03             0.00    0.00             0.01    0.52
     1  GENPT   ................      0.02    2.20             0.00    2.78             0.02    1.43
     1  PTBAS   ................      0.00    0.65             0.00    0.00             0.01    0.44
    12  FOCKY   ................      0.05   72.61             0.00   15.28             0.05   40.11
    12  FOCKTR  ................      0.00    0.65             0.00    0.00             0.00    0.59
    12  SDIIS   ................      0.00    5.17             0.00    8.33             0.00    3.62
     1  COREPS  ................      0.02    2.97             0.00    0.00             0.02    1.61
     1  POPAN   ................      0.00    0.65             0.00    2.78             0.01    0.60
     1  DEBYE   ................      0.00    0.26             0.00    1.39             0.00    0.26
     1  EXIT PROCEDURE .........      0.01    1.81             0.00    5.56             0.02    1.42


 Currently Open Files (EXIT00)
 ====================

 Unit    Access Format  Status   Type       Ident (file)
 -------------------------------------------------------
   3      SEQ    FORM   TRANSP  NORMAL      LOGFILE
                                          ( logfile )


 Buffered I/O statistics
 =======================
 Memory available:                     67108864
 Number of records fitting in memory:     16131
 Input :   0.1% of                        26459  *4k bytes
 Output:  13.5% of                         1275  *4k bytes
 Records from serial files evicted:           0
                    others evicted:           0
 Hash table lookups:      53754 with          0 conflicts (  0.00%)

 ***************************************************************************************************
 (LOGFILE)
 <Sep06-2019> <19:53:59>  ADF 2018  RunTime: Sep06-2019 19:53:59  Nodes: 1  Procs: 1
 <Sep06-2019> <19:53:59>  Hydrogen (TZP)
 <Sep06-2019> <19:54:00>  RunType   : CREATE
 <Sep06-2019> <19:54:01>  Net Charge: 0 (Nuclei minus Electrons)
 <Sep06-2019> <19:54:01>  Symmetry  : ATOM
  Coordinates
    Atom         X           Y           Z   (Angstrom)
    1.H         0.000000    0.000000    0.000000
 <Sep06-2019> <19:54:02>  >>>> CORORT
 <Sep06-2019> <19:54:02>  >>>> FITINT
 <Sep06-2019> <19:54:02>  >>>> CLSMAT
 <Sep06-2019> <19:54:02>  >>>> ORTHON
 <Sep06-2019> <19:54:02>  >>>> GENPT
 <Sep06-2019> <19:54:02>  Block Length=  64
 <Sep06-2019> <19:54:02>  >>>> PTBAS
 <Sep06-2019> <19:54:03>  >>>> CYCLE
 <Sep06-2019> <19:54:03>  CalcFitR12Fit
 <Sep06-2019> <19:54:03>  CalcFitCoeff
 <Sep06-2019> <19:54:03>              |Error|         MaxErr       Wt(A-DIIS)
 <Sep06-2019> <19:54:03>      1      0.00000000      0.00000000
 <Sep06-2019> <19:54:04>      2      0.04053683      0.03970368
 <Sep06-2019> <19:54:04>      3      0.00831365      0.00779462    100.0
 <Sep06-2019> <19:54:04>      4      0.00117916      0.00115484      0.2
 <Sep06-2019> <19:54:04>      5      0.00002880      0.00002504      0.0
 <Sep06-2019> <19:54:04>      6      0.00000137      0.00000117      0.0
 <Sep06-2019> <19:54:04>      7      0.00000001      0.00000000      0.0
 <Sep06-2019> <19:54:04>  SCF converged
 <Sep06-2019> <19:54:04>      8      0.00000000      0.00000000      0.0
 <Sep06-2019> <19:54:04>  >>>> POPAN
 <Sep06-2019> <19:54:04>  >>>> DEBYE
 <Sep06-2019> <19:54:04>  NORMAL TERMINATION
 <Sep06-2019> <19:54:04>  END
 <Sep06-2019> <19:54:05>  ADF 2018  RunTime: Sep06-2019 19:54:05  Nodes: 1  Procs: 1
 <Sep06-2019> <19:54:05>  Fluorine (TZP)
 <Sep06-2019> <19:54:05>  RunType   : CREATE
 <Sep06-2019> <19:54:05>  Net Charge: 0 (Nuclei minus Electrons)
 <Sep06-2019> <19:54:05>  Symmetry  : ATOM
  Coordinates
    Atom         X           Y           Z   (Angstrom)
    1.F         0.000000    0.000000    0.000000
 <Sep06-2019> <19:54:05>  >>>> CORORT
 <Sep06-2019> <19:54:05>  >>>> FITINT
 <Sep06-2019> <19:54:05>  >>>> CLSMAT
 <Sep06-2019> <19:54:05>  >>>> ORTHON
 <Sep06-2019> <19:54:05>  >>>> GENPT
 <Sep06-2019> <19:54:05>  Block Length=  76
 <Sep06-2019> <19:54:05>  >>>> PTBAS
 <Sep06-2019> <19:54:05>  >>>> CYCLE
 <Sep06-2019> <19:54:05>  CalcFitR12Fit
 <Sep06-2019> <19:54:05>  CalcFitCoeff
 <Sep06-2019> <19:54:05>              |Error|         MaxErr       Wt(A-DIIS)
 <Sep06-2019> <19:54:05>      1      0.00000000      0.00000000
 <Sep06-2019> <19:54:05>      2     11.41746302      4.81290088    100.0
 <Sep06-2019> <19:54:05>      3      5.10476411      3.13907595    100.0
 <Sep06-2019> <19:54:05>      4      1.13679351      0.53598801    100.0
 <Sep06-2019> <19:54:05>      5      1.53242428      0.75133590    100.0
 <Sep06-2019> <19:54:05>      6      0.08906312      0.04191714     41.3
 <Sep06-2019> <19:54:05>      7      0.03766094      0.01783118     17.0
 <Sep06-2019> <19:54:05>      8      0.00337050      0.00160283      0.6
 <Sep06-2019> <19:54:06>      9      0.00001932      0.00000923      0.0
 <Sep06-2019> <19:54:06>     10      0.00000071      0.00000033      0.0
 <Sep06-2019> <19:54:06>     11      0.00000001      0.00000000      0.0
 <Sep06-2019> <19:54:06>  SCF converged
 <Sep06-2019> <19:54:06>     12      0.00000000      0.00000000      0.0
 <Sep06-2019> <19:54:06>  >>>> POPAN
 <Sep06-2019> <19:54:06>  >>>> DEBYE
 <Sep06-2019> <19:54:06>  NORMAL TERMINATION
 <Sep06-2019> <19:54:06>  END
 <Sep06-2019> <19:54:06>  ADF 2018  RunTime: Sep06-2019 19:54:06  Nodes: 1  Procs: 1
 <Sep06-2019> <19:54:06>  Carbon (TZP)
 <Sep06-2019> <19:54:06>  RunType   : CREATE
 <Sep06-2019> <19:54:06>  Net Charge: 0 (Nuclei minus Electrons)
 <Sep06-2019> <19:54:06>  Symmetry  : ATOM
  Coordinates
    Atom         X           Y           Z   (Angstrom)
    1.C         0.000000    0.000000    0.000000
 <Sep06-2019> <19:54:06>  >>>> CORORT
 <Sep06-2019> <19:54:06>  >>>> FITINT
 <Sep06-2019> <19:54:06>  >>>> CLSMAT
 <Sep06-2019> <19:54:06>  >>>> ORTHON
 <Sep06-2019> <19:54:06>  >>>> GENPT
 <Sep06-2019> <19:54:06>  Block Length=  72
 <Sep06-2019> <19:54:07>  >>>> PTBAS
 <Sep06-2019> <19:54:07>  >>>> CYCLE
 <Sep06-2019> <19:54:07>  CalcFitR12Fit
 <Sep06-2019> <19:54:07>  CalcFitCoeff
 <Sep06-2019> <19:54:07>              |Error|         MaxErr       Wt(A-DIIS)
 <Sep06-2019> <19:54:07>      1      0.00000000      0.00000000
 <Sep06-2019> <19:54:07>      2      4.50538500      3.32984928    100.0
 <Sep06-2019> <19:54:07>      3      1.48623330      1.21086311    100.0
 <Sep06-2019> <19:54:07>      4      0.77599560      0.61258753    100.0
 <Sep06-2019> <19:54:07>      5      0.33282022      0.26618366    100.0
 <Sep06-2019> <19:54:07>      6      0.19197039      0.14942259    100.0
 <Sep06-2019> <19:54:07>      7      0.06816305      0.05350101     53.0
 <Sep06-2019> <19:54:07>      8      0.02823966      0.02200642     21.2
 <Sep06-2019> <19:54:07>      9      0.00415096      0.00323215      2.3
 <Sep06-2019> <19:54:07>     10      0.00007756      0.00006035      0.0
 <Sep06-2019> <19:54:07>     11      0.00000013      0.00000010      0.0
 <Sep06-2019> <19:54:07>     12      0.00000000      0.00000000      0.0
 <Sep06-2019> <19:54:07>  SCF converged
 <Sep06-2019> <19:54:07>     13      0.00000000      0.00000000      0.0
 <Sep06-2019> <19:54:07>  >>>> POPAN
 <Sep06-2019> <19:54:07>  >>>> DEBYE
 <Sep06-2019> <19:54:07>  NORMAL TERMINATION
 <Sep06-2019> <19:54:07>  END
 <Sep06-2019> <19:54:08>  ADF 2018  RunTime: Sep06-2019 19:54:08  Nodes: 1  Procs: 1
 <Sep06-2019> <19:54:08>  Oxygen (TZP)
 <Sep06-2019> <19:54:08>  RunType   : CREATE
 <Sep06-2019> <19:54:08>  Net Charge: 0 (Nuclei minus Electrons)
 <Sep06-2019> <19:54:08>  Symmetry  : ATOM
  Coordinates
    Atom         X           Y           Z   (Angstrom)
    1.O         0.000000    0.000000    0.000000
 <Sep06-2019> <19:54:08>  >>>> CORORT
 <Sep06-2019> <19:54:08>  >>>> FITINT
 <Sep06-2019> <19:54:08>  >>>> CLSMAT
 <Sep06-2019> <19:54:08>  >>>> ORTHON
 <Sep06-2019> <19:54:08>  >>>> GENPT
 <Sep06-2019> <19:54:08>  Block Length=  68
 <Sep06-2019> <19:54:08>  >>>> PTBAS
 <Sep06-2019> <19:54:08>  >>>> CYCLE
 <Sep06-2019> <19:54:08>  CalcFitR12Fit
 <Sep06-2019> <19:54:08>  CalcFitCoeff
 <Sep06-2019> <19:54:08>              |Error|         MaxErr       Wt(A-DIIS)
 <Sep06-2019> <19:54:08>      1      0.00000000      0.00000000
 <Sep06-2019> <19:54:09>      2      8.79968274      5.52447493    100.0
 <Sep06-2019> <19:54:09>      3      3.45149930      2.41396361    100.0
 <Sep06-2019> <19:54:09>      4      1.25455634      0.63802029    100.0
 <Sep06-2019> <19:54:09>      5      1.35380162      0.75731213    100.0
 <Sep06-2019> <19:54:09>      6      0.06056701      0.03744055     36.8
 <Sep06-2019> <19:54:09>      7      0.00652692      0.00419104      3.2
 <Sep06-2019> <19:54:09>      8      0.00027269      0.00015688      0.0
 <Sep06-2019> <19:54:09>      9      0.00000831      0.00000446      0.0
 <Sep06-2019> <19:54:09>     10      0.00000061      0.00000035      0.0
 <Sep06-2019> <19:54:09>     11      0.00000001      0.00000000      0.0
 <Sep06-2019> <19:54:09>  SCF converged
 <Sep06-2019> <19:54:09>     12      0.00000000      0.00000000      0.0
 <Sep06-2019> <19:54:09>  >>>> POPAN
 <Sep06-2019> <19:54:09>  >>>> DEBYE
 <Sep06-2019> <19:54:09>  NORMAL TERMINATION
 <Sep06-2019> <19:54:09>  END
 
Create Mn   file=TZP-Mn
XC
::  gga OLYP
   hybrid b3lyp
DISPERSION Grimme3
End
ExactDensity

 *******************************************************************************
 *                                                                             *
 *  -------------------------------------                                      *
 *   Amsterdam Density Functional  (ADF)         2018                          *
 *  -------------------------------------                                      *
 *                                               r69431 2018-10-05             *
 *                                                                             *
 *                                                                             *
 *                              =================                              *
 *                              |               |                              *
 *                              |     A D F     |                              *
 *                              |               |                              *
 *                              =================                              *
 *                                                                             *
 *                                                                             *
 *   Online information and documentation:  https://www.scm.com/support/       *
 *   E-mail:  support@scm.com   info@scm.com                                   *
 *                                                                             *
 *   Scientific publications using ADF results must be properly referenced     *
 *   See the User Manuals (or the web site) for recommended citations          *
 *   The terms and conditions of the End User License Agreement apply to       *
 *   the use of ADF, https://www.scm.com/license-terms/                        *
 *                                                                             *
 **********************  x86_64_linux_intel / intelmpi  ************************
 
 Licensed to: Dr. Steinar Henden / Computer Centre University of Troms? / Troms? / NO
 SCM User ID: u7207
  
 ADF 2018  RunTime: Sep06-2019 19:54:09  Nodes: 1  Procs: 1

 Temporary files are created in /global/work/conradj/1793057/kid_0.1210361443

 Manganese (TZP)


 ===========================
 A T T A C H E D   F I L E S
 ===========================
  
 CREATE - Data File:    TZP-Mn
                        Manganese (TZP)


 ===============================
 M O D E L   P A R A M E T E R S
 ===============================
  
 DENSITY FUNCTIONAL POTENTIAL (scf)
    Hybrid:                            B3LYP                                   == Not Default ==

 SPIN  (restricted / unrestr.)
    Molecule:                          Restricted                               

 OTHER ASPECTS
    Relativistic Corrections:          ---                                      

    Nuclear Charge Density Model:      Point Charge Nuclei                      
    Core Treatment:                    Frozen Orbital(s)                        

    Hyperfine or Zeeman Interaction:   ---                                      

 Settings for Grimme 3 dispersion correction

      damping                      Zero
      s6                          1.000
      sr,6                        1.261
      s8                          1.703

 Other (technical) parameters

      rs8                         1.000
      alpha                      14.000
      version                         3
 


 =====================================
 S Y M M E T R Y ,   E L E C T R O N S
 =====================================
  
 Symmetry: ATOM

 Irreducible Representations, including subspecies
 -------------------------------------------------
 S
 P:x  P:y  P:z
 D:z2  D:x2-y2  D:xy  D:xz  D:yz
 F:z3  F:z  F:xyz  F:z2x  F:z2y  F:x  F:y


 Configuration of Valence Electrons
 ==================================

          Occupation Numbers
          -------------------------------------------------
 S        4*2
 P        2*6
 D        5
 F        0
          -------------------------------------------------

 Total:   25

 Net Charge: 0 (Nuclei minus Electrons)

 Preset values for MO occupations will be applied through SCF cycle no. 1000000
 Thereafter, the program will assign electrons to MOs that are spatially
 similar to the occupied MOs in a "reference" cycle ("KeepOrbitals").
 The reference cycle is always the PREVIOUS cycle: it will evolve with
 the SCF procedure.


 ================================
 (Slater-type)  F U N C T I O N S  ***  (Basis and Fit)  ***
 ================================
  

 Atom Type    1  (Mn)
 ==============

 Valence Basis Sets:  18
 -----------------------
   1 S   29.650000
   1 S   23.000000
   2 S    9.650000
   2 S    6.750000
   2 P   13.800000
   2 P    8.700000
   3 S    5.650000
   3 S    3.500000
   3 P    5.950000
   3 P    4.000000
   3 P    2.700000
   3 D    5.950000
   3 D    2.850000
   3 D    1.320000
   4 S    2.200000
   4 S    1.360000
   4 S    0.880000
   4 P    1.350000

 Charge Fitting Sets (for the computation of the Coulomb Potential):  41
 -----------------------------------------------------------------------
   1 S   59.300000
   2 S   65.740000
   2 S   44.220000
   3 S   43.670000
   3 S   31.240000
   4 S   29.560000
   4 S   22.000000
   4 S   16.380000
   5 S   15.190000
   5 S   11.630000
   5 S    8.910000
   6 S    8.170000
   6 S    6.390000
   6 S    5.000000
   6 S    3.910000
   7 S    3.570000
   7 S    2.840000
   7 S    2.260000
   7 S    1.800000
   2 P   43.450000
   3 P   29.100000
   4 P   19.720000
   5 P   13.590000
   5 P    7.840000
   6 P    5.490000
   6 P    3.310000
   7 P    2.350000
   3 D   32.500000
   4 D   22.150000
   5 D   15.340000
   5 D    8.890000
   6 D    6.250000
   6 D    3.780000
   7 D    2.700000
   4 F   16.350000
   5 F    9.360000
   5 F    4.510000
   6 F    2.670000
   5 G   10.400000
   5 G    5.560000
   5 G    2.970000


 BAS: List of all Elementary Cartesian Basis Functions
 =====================================================

 The numbering in the list below (to the right of the function characteristics) is referred
 to in print-outs of MO eigenvectors and Mulliken populations in the BAS representation
 (as contrasted to the SFO representation).

 Notes:
 1. The functions are characterized by a polynomial prefactor (powers of x,y,z and r) and
    an exponential decay factor alpha.
 2. Since the basis sets are specific for an atom TYPE, the individual functions occur on
    all atoms of that type.
 3. The word 'Core' in the left margin signals that it is a Core Function (CF) : not a
    degree of freedom in the valence set, but only used to ensure orthogonalization of
    the other valence basis functions on the frozen Core Orbitals.


 (power of) X  Y  Z  R     Alpha  on Atom
            ==========     =====     ==========

 Mn                                   1
                                  ---------------------------------------------------------------------------
            0  0  0  0    29.650      1
            0  0  0  0    23.000      2
            0  0  0  1     9.650      3
            0  0  0  1     6.750      4
            1  0  0  0    13.800      5
            0  1  0  0    13.800      6
            0  0  1  0    13.800      7
            1  0  0  0     8.700      8
            0  1  0  0     8.700      9
            0  0  1  0     8.700     10
            0  0  0  2     5.650     11
            0  0  0  2     3.500     12
            1  0  0  1     5.950     13
            0  1  0  1     5.950     14
            0  0  1  1     5.950     15
            1  0  0  1     4.000     16
            0  1  0  1     4.000     17
            0  0  1  1     4.000     18
            1  0  0  1     2.700     19
            0  1  0  1     2.700     20
            0  0  1  1     2.700     21
            2  0  0  0     5.950     22
            1  1  0  0     5.950     23
            1  0  1  0     5.950     24
            0  2  0  0     5.950     25
            0  1  1  0     5.950     26
            0  0  2  0     5.950     27
            2  0  0  0     2.850     28
            1  1  0  0     2.850     29
            1  0  1  0     2.850     30
            0  2  0  0     2.850     31
            0  1  1  0     2.850     32
            0  0  2  0     2.850     33
            2  0  0  0     1.320     34
            1  1  0  0     1.320     35
            1  0  1  0     1.320     36
            0  2  0  0     1.320     37
            0  1  1  0     1.320     38
            0  0  2  0     1.320     39
            0  0  0  3     2.200     40
            0  0  0  3     1.360     41
            0  0  0  3     0.880     42
            1  0  0  2     1.350     43
            0  1  0  2     1.350     44
            0  0  1  2     1.350     45

 Total number of charge fitting functions (nprimf)       170
 Total number of Cartesian basis functions (naos)         45
 Total number of Cartesian core functions  (ncos)          0


 BAS: List of all Elementary Cartesian Basis Functions
 =====================================================

 The numbering in the list below (to the right of the function characteristics) is referred
 to in print-outs of MO eigenvectors and Mulliken populations in the BAS representation
 (as contrasted to the SFO representation).

 Notes:
 1. The functions are characterized by a polynomial prefactor (powers of x,y,z and r) and
    an exponential decay factor alpha.
 2. Since the basis sets are specific for an atom TYPE, the individual functions occur on
    all atoms of that type.
 3. The word 'Core' in the left margin signals that it is a Core Function (CF) : not a
    degree of freedom in the valence set, but only used to ensure orthogonalization of
    the other valence basis functions on the frozen Core Orbitals.


 (power of) X  Y  Z  R     Alpha  on Atom
            ==========     =====     ==========

 Mn                                   1
                                  ---------------------------------------------------------------------------
            0  0  0  0    29.650      1
            0  0  0  0    23.000      2
            0  0  0  1     9.650      3
            0  0  0  1     6.750      4
            1  0  0  0    13.800      5
            0  1  0  0    13.800      6
            0  0  1  0    13.800      7
            1  0  0  0     8.700      8
            0  1  0  0     8.700      9
            0  0  1  0     8.700     10
            0  0  0  2     5.650     11
            0  0  0  2     3.500     12
            1  0  0  1     5.950     13
            0  1  0  1     5.950     14
            0  0  1  1     5.950     15
            1  0  0  1     4.000     16
            0  1  0  1     4.000     17
            0  0  1  1     4.000     18
            1  0  0  1     2.700     19
            0  1  0  1     2.700     20
            0  0  1  1     2.700     21
            2  0  0  0     5.950     22
            1  1  0  0     5.950     23
            1  0  1  0     5.950     24
            0  2  0  0     5.950     25
            0  1  1  0     5.950     26
            0  0  2  0     5.950     27
            2  0  0  0     2.850     28
            1  1  0  0     2.850     29
            1  0  1  0     2.850     30
            0  2  0  0     2.850     31
            0  1  1  0     2.850     32
            0  0  2  0     2.850     33
            2  0  0  0     1.320     34
            1  1  0  0     1.320     35
            1  0  1  0     1.320     36
            0  2  0  0     1.320     37
            0  1  1  0     1.320     38
            0  0  2  0     1.320     39
            0  0  0  3     2.200     40
            0  0  0  3     1.360     41
            0  0  0  3     0.880     42
            1  0  0  2     1.350     43
            0  1  0  2     1.350     44
            0  0  1  2     1.350     45
1
 ***************************************************************************************************


                                              ***********************
                                              *  T E C H N I C A L  *
                                              ***********************
  


 =============================================================
 P A R A L L E L I Z A T I O N  and  V E C T O R I Z A T I O N
 =============================================================
  
 Nr of parallel processes:                                1
 Maximum vector length in NumInt loops:                 128

 IO buffersize (Mb):                                     64.000000


 =====================
 S C F   U P D A T E S
 =====================
  
 Max. nr. of cycles:                               300
 Convergence criterion:                              0.0000000100
   secondary criterion:                              0.0000000100

 Mix parameter (when DIIS does not apply):           0.2000000000
 Special mix parameter for the first cycle:          1.0000000000
 Mixed ADIIS+DIIS will be used
    Max number of expansion vectors:                10
    Pure ADIIS when Max([F,P]) is above              0.1000000000
    Pure DIIS when Max([F,P]) is below               0.0010000000
 Automatic ElectronSmearing (in case of problematic SCF convergence) disabled


 =================
 P R E C I S I O N  ***  (General: NumInt, NeglectFunctionTails, ...)  ***
 =================
  

 NumInt:           Target precision:                12.0000000000
 -------           Initial precision:               10.0000000000
                   Min. precision (optimization):   10.0000000000

 Neglect Functions:          Basis functions:        0.1000000000E-13
 ------------------          Fit functions:          0.1000000000E-13


 ===========================
 L I N E A R   S C A L I N G
 ===========================
  

 Cut-off radii density fit:                        0.1000000000E-97
 Overlap cut-off criterion AO matrix elements:     0.1000000000E-97
 Cut-offs for Coulomb potential and fitted density:0.1000000000E-97
 Cut-off criterion for Coulomb multipole terms:    0.1000000000E-97
 Progressive Convergence parameter:                 0.000000000    
1
 ***************************************************************************************************


                                            ***************************
                                            *  C O M P U T A T I O N  *
                                            ***************************
  

 Number of elements of the density matrix on this node (used, total):      1035      1035


 ===========================================
 Numerical Integration : Fuzzy Cells (Becke)
 ===========================================
  
 Becke grid quality: VERYGOOD       
  
 Lebedev angular grid order:             min:  13 max:  41
 Nr. of radial points:                   min:  98 max:  98

 Total nr. of points:         98
 Nr. of blocks:                1
 Block length:                98
 Nr. of dummy points:          0


 Test of Precision of the Numerical Integration Grid
 ===================================================

 Integral of the Total Core Density:                   0.00000000000000


 ========================
 Density Fitting (zlmFit)
 ========================
  
 ZlmFit Fit Quality: VERYGOOD       
  
 Max L-expansion:                        min:   0 max:   0
 Nr. of radial interpolation points:     min: 220 max: 220


 ======================
 RI Hartree-Fock Scheme
 ======================
  
 Fit Set Quality     : NORMAL
 Integration Quality : NORMAL
 Threshold Quality   : NORMAL
 Response Quality    : DEFAULT
 Is Range Separated  :  F
 
 RIHartreeFock Dependency: number of modified vectors:           0


 =====
 S C F  ***  ScaSCF  ***
 =====
  

 CYCLE    1
 SCF Error: norm([F,P])=      0.000000000000, max([F,P])=      0.000000000000
 orbitals (Q,E):
 ---------------
 S :1...9            ( 2.00  -312.4891)  ( 2.00   -78.1068)  ( 2.00   -34.6405)  ( 2.00   -19.1972)
                     ( 0.00   -11.5982)  ( 0.00    -7.3972)  ( 0.00    -5.2372)  ( 0.00    -3.5190)
                     ( 0.00   416.9433)
 P :1...6            ( 6.00   -78.0990)  ( 6.00   -34.4900)  ( 0.00   -19.1666)  ( 0.00   -11.7973)
                     ( 0.00    -6.5610)  ( 0.00    11.2233)
 D :1...3            ( 5.00   -32.5737)  ( 0.00   -16.4191)  ( 0.00    -8.0201)

 CYCLE    2
  SDIIS (wt  0.000):  1.0000 -0.0000
 A-DIIS (wt  1.000):  0.0000  1.0000
  DIIS coefficients:  0.0000  1.0000
 SCF Error: norm([F,P])=     71.094287666458, max([F,P])=     20.756059097725
 orbitals (Q,E):
 ---------------
 S :1...5            ( 2.00  -212.5629)  ( 2.00   -13.7886)  ( 2.00    -0.0747)  ( 2.00     0.0747)
                     ( 0.00     0.4644)
 P :1...3            ( 6.00    -8.9025)  ( 6.00     0.1524)  ( 0.00     0.9740)
 D :1...2            ( 5.00     0.5655)  ( 0.00     3.0667)

 CYCLE    3
  SDIIS (wt  0.000):  0.1397  0.8603
 A-DIIS (wt  1.000):  0.3408  0.6592
  DIIS coefficients:  0.3408  0.6592
 SCF Error: norm([F,P])=     25.512088918175, max([F,P])=      7.056952616809
 orbitals (Q,E):
 ---------------
 S :1...5            ( 2.00  -238.8885)  ( 2.00   -31.1615)  ( 2.00    -6.5451)  ( 2.00    -1.5625)
                     ( 0.00    -0.2062)
 P :1...3            ( 6.00   -27.2087)  ( 6.00    -5.3505)  ( 0.00    -1.1721)
 D :1...2            ( 5.00    -3.4247)  ( 0.00    -0.5064)

 CYCLE    4
  SDIIS (wt  0.000): -0.0111  0.0541  0.9570
 A-DIIS (wt  1.000):  0.0000  0.0064  0.9936
  DIIS coefficients:  0.0000  0.0064  0.9936
 SCF Error: norm([F,P])=      5.912304587478, max([F,P])=      1.802172831546
 orbitals (Q,E):
 ---------------
 S :1...5            ( 2.00  -232.0512)  ( 2.00   -24.3486)  ( 2.00    -1.7150)  ( 2.00    -0.0204)
                     ( 0.00     0.1455)
 P :1...3            ( 6.00   -20.3511)  ( 6.00    -0.6823)  ( 0.00     0.1816)
 D :1...2            ( 5.00     0.4132)  ( 0.00     1.3809)

 CYCLE    5
  SDIIS (wt  0.000): -0.0029 -0.0352  0.5958  0.4423
 A-DIIS (wt  1.000):  0.0000  0.0000  0.6644  0.3356
  DIIS coefficients:  0.0000  0.0000  0.6644  0.3356
 SCF Error: norm([F,P])=      7.864849241472, max([F,P])=      2.368621438360
 orbitals (Q,E):
 ---------------
 S :1...5            ( 2.00  -235.1236)  ( 2.00   -27.0415)  ( 2.00    -3.2087)  ( 2.00    -0.2084)
                     ( 0.00     0.0359)
 P :1...3            ( 6.00   -23.1039)  ( 6.00    -2.0692)  ( 0.00    -0.0152)
 D :1...2            ( 5.00    -0.2246)  ( 0.00     0.4383)

 CYCLE    6
  SDIIS (wt  0.000):  0.0014 -0.0034  0.0997 -0.0519  0.9542
 A-DIIS (wt  1.000):  0.0000  0.0000  0.0000  0.0000  1.0000
  DIIS coefficients:  0.0000  0.0000  0.0000  0.0000  1.0000
 SCF Error: norm([F,P])=      1.077293849874, max([F,P])=      0.364878126034
 orbitals (Q,E):
 ---------------
 S :1...5            ( 2.00  -236.1351)  ( 2.00   -27.8785)  ( 2.00    -3.4802)  ( 2.00    -0.2198)
                     ( 0.00     0.0525)
 P :1...3            ( 6.00   -23.9741)  ( 6.00    -2.3258)  ( 0.00    -0.0140)
 D :1...2            ( 5.00    -0.4215)  ( 0.00     0.3987)

 CYCLE    7
  SDIIS (wt  0.000): -0.0002 -0.0001 -0.0180  0.0069  0.4882  0.5231
 A-DIIS (wt  1.000):  0.0000  0.0000  0.0000  0.0000  0.6305  0.3695
  DIIS coefficients:  0.0000  0.0000  0.0000  0.0000  0.6305  0.3695
 SCF Error: norm([F,P])=      1.265371369898, max([F,P])=      0.394747312582
 orbitals (Q,E):
 ---------------
 S :1...5            ( 2.00  -235.6307)  ( 2.00   -27.4605)  ( 2.00    -3.2707)  ( 2.00    -0.1975)
                     ( 0.00     0.0591)
 P :1...3            ( 6.00   -23.5430)  ( 6.00    -2.1255)  ( 0.00     0.0019)
 D :1...2            ( 5.00    -0.2572)  ( 0.00     0.4458)

 CYCLE    8
  SDIIS (wt  0.493): -0.0001  0.0004  0.0020 -0.0015  0.0784 -0.0589  0.9796
 A-DIIS (wt  0.507):  0.0000  0.0000  0.0000  0.0000  0.0000  0.0000  1.0000
  DIIS coefficients: -0.0001  0.0002  0.0010 -0.0007  0.0386 -0.0290  0.9900
 SCF Error: norm([F,P])=      0.149284587677, max([F,P])=      0.051226337449
 orbitals (Q,E):
 ---------------
 S :1...5            ( 2.00  -235.5276)  ( 2.00   -27.3904)  ( 2.00    -3.2573)  ( 2.00    -0.2052)
                     ( 0.00     0.0556)
 P :1...3            ( 6.00   -23.4681)  ( 6.00    -2.1143)  ( 0.00    -0.0062)
 D :1...2            ( 5.00    -0.2528)  ( 0.00     0.4419)

 CYCLE    9
  SDIIS (wt  0.744): -0.0000  0.0000 -0.0010 -0.0007  0.0101  0.0663  0.0215  0.9039
 A-DIIS (wt  0.256):  0.0000  0.0000  0.0000  0.0000  0.0000  0.0000  0.3511  0.6489
  DIIS coefficients: -0.0000  0.0000 -0.0008 -0.0006  0.0075  0.0494  0.1058  0.8387
 SCF Error: norm([F,P])=      0.083872500887, max([F,P])=      0.026309678273
 orbitals (Q,E):
 ---------------
 S :1...5            ( 2.00  -235.5676)  ( 2.00   -27.4222)  ( 2.00    -3.2727)  ( 2.00    -0.2067)
                     ( 0.00     0.0553)
 P :1...3            ( 6.00   -23.5011)  ( 6.00    -2.1289)  ( 0.00    -0.0072)
 D :1...2            ( 5.00    -0.2641)  ( 0.00     0.4380)

 CYCLE   10
  SDIIS (wt  0.992):  0.0000 -0.0000  0.0000  0.0000  0.0008 -0.0041  0.0609  0.1010  0.8413
 A-DIIS (wt  0.008):  0.0000  0.0000  0.0000  0.0000  0.0000  0.0000  0.0000  0.0000  1.0000
  DIIS coefficients:  0.0000 -0.0000  0.0000  0.0000  0.0008 -0.0040  0.0605  0.1002  0.8425
 SCF Error: norm([F,P])=      0.006988956928, max([F,P])=      0.001753347852
 orbitals (Q,E):
 ---------------
 S :1...5            ( 2.00  -235.5656)  ( 2.00   -27.4200)  ( 2.00    -3.2710)  ( 2.00    -0.2064)
                     ( 0.00     0.0553)
 P :1...3            ( 6.00   -23.4989)  ( 6.00    -2.1272)  ( 0.00    -0.0070)
 D :1...2            ( 5.00    -0.2627)  ( 0.00     0.4385)

 CYCLE   11
  SDIIS (wt  1.000):  0.0000 -0.0000 -0.0000  0.0000 -0.0000  0.0000 -0.0010 -0.0028 -0.0686  1.0723
  DIIS coefficients:  0.0000 -0.0000 -0.0000  0.0000 -0.0000  0.0000 -0.0010 -0.0028 -0.0686  1.0723
 SCF Error: norm([F,P])=      0.000269823899, max([F,P])=      0.000068367515
 orbitals (Q,E):
 ---------------
 S :1...5            ( 2.00  -235.5656)  ( 2.00   -27.4199)  ( 2.00    -3.2709)  ( 2.00    -0.2064)
                     ( 0.00     0.0554)
 P :1...3            ( 6.00   -23.4988)  ( 6.00    -2.1271)  ( 0.00    -0.0070)
 D :1...2            ( 5.00    -0.2626)  ( 0.00     0.4386)

 CYCLE   12
  SDIIS (wt  1.000):  0.0000 -0.0000  0.0000 -0.0000  0.0000  0.0001  0.0036 -0.0655  1.0618
  DIIS coefficients:  0.0000 -0.0000  0.0000 -0.0000  0.0000  0.0001  0.0036 -0.0655  1.0618
 SCF Error: norm([F,P])=      0.000001488969, max([F,P])=      0.000000466013
 orbitals (Q,E):
 ---------------
 S :1...5            ( 2.00  -235.5656)  ( 2.00   -27.4199)  ( 2.00    -3.2709)  ( 2.00    -0.2064)
                     ( 0.00     0.0554)
 P :1...3            ( 6.00   -23.4988)  ( 6.00    -2.1271)  ( 0.00    -0.0070)
 D :1...2            ( 5.00    -0.2626)  ( 0.00     0.4386)

 CYCLE   13
  SDIIS (wt  1.000): -0.0000 -0.0000 -0.0000  0.0001 -0.0008  0.0079  0.9929
  DIIS coefficients: -0.0000 -0.0000 -0.0000  0.0001 -0.0008  0.0079  0.9929
 SCF Error: norm([F,P])=      0.000000204090, max([F,P])=      0.000000057854
 orbitals (Q,E):
 ---------------
 S :1...5            ( 2.00  -235.5656)  ( 2.00   -27.4199)  ( 2.00    -3.2709)  ( 2.00    -0.2064)
                     ( 0.00     0.0554)
 P :1...3            ( 6.00   -23.4988)  ( 6.00    -2.1271)  ( 0.00    -0.0070)
 D :1...2            ( 5.00    -0.2626)  ( 0.00     0.4386)

 CYCLE   14
  SDIIS (wt  1.000):  0.0000  0.0000 -0.0001  0.0019 -0.0091  1.0074
  DIIS coefficients:  0.0000  0.0000 -0.0001  0.0019 -0.0091  1.0074
 SCF Error: norm([F,P])=      0.000000004504, max([F,P])=      0.000000001153
 orbitals (Q,E):
 ---------------
 S :1...5            ( 2.00  -235.5656)  ( 2.00   -27.4199)  ( 2.00    -3.2709)  ( 2.00    -0.2064)
                     ( 0.00     0.0554)
 P :1...3            ( 6.00   -23.4988)  ( 6.00    -2.1271)  ( 0.00    -0.0070)
 D :1...2            ( 5.00    -0.2626)  ( 0.00     0.4386)

 SCF CONVERGED

 CYCLE   15
1
 ***************************************************************************************************


                                                *******************
                                                *  R E S U L T S  *
                                                *******************
  
  
 Hartree-Fock exchange energy:   -49.6089173094933     
 *** Setting up for NEW gradients in Focky
 *** Using EXACT density in Focky

 Orbital Energies, per Irrep and Spin:
 ======================================
                        Occup              E (au)              E (eV)       Diff (eV) with prev. cycle
                        -----      --------------------        ------       --------------------------
 S
               1        2.000     -0.23556557258498E+03     -6410.065              -1.34E-08
               2        2.000     -0.27419920027771E+02      -746.134              -1.62E-08
               3        2.000     -0.32708670301672E+01       -89.005              -1.26E-08
               4        2.000     -0.20637516766456E+00        -5.616              -1.50E-09
               5        0.000      0.55354430546611E-01         1.506
               6        0.000      0.59802868528686E+00        16.273
               7        0.000      0.39611330646363E+01       107.788
               8        0.000      0.27990733441222E+02       761.667
               9        0.000      0.48825652032376E+03     13286.136
 P
               1        6.000     -0.23498827206107E+02      -639.436              -1.59E-08
               2        6.000     -0.21271302635982E+01       -57.882              -1.19E-08
               3        0.000     -0.69882334551963E-02        -0.190
               4        0.000      0.11395230336087E+01        31.008
               5        0.000      0.77788373613866E+01       211.673
               6        0.000      0.60189758221721E+02      1637.847
 D
               1        5.000     -0.26264678981706E+00        -7.147              -9.35E-09
               2        0.000      0.43856509324737E+00        11.934
               3        0.000      0.41957304477102E+01       114.172


 Partially Occupied:
               1 D                -0.26264678981706E+00
  
 HOMO :        4 S                -0.20637516766456E+00
 LUMO :        3 P                -0.69882334551963E-02
  


 Orbital Energies, all Irreps
 ========================================

 Irrep        no.  (spin)   Occup              E (au)                E (eV)
 ---------------------------------------------------------------------------
 S             1             2.00       -0.23556557258498E+03     -6410.0654
 S             2             2.00       -0.27419920027771E+02      -746.1340
 P             1             6.00       -0.23498827206107E+02      -639.4356
 S             3             2.00       -0.32708670301672E+01       -89.0048
 P             2             6.00       -0.21271302635982E+01       -57.8822
 D             1             5.00       -0.26264678981706E+00        -7.1470
 S             4             2.00       -0.20637516766456E+00        -5.6158
 P             3             0.00       -0.69882334551963E-02        -0.1902
 S             5             0.00        0.55354430546611E-01         1.5063
 D             2             0.00        0.43856509324737E+00        11.9340
 S             6             0.00        0.59802868528686E+00        16.2732
 P             4             0.00        0.11395230336087E+01        31.0080
 S             7             0.00        0.39611330646363E+01       107.7879
 D             3             0.00        0.41957304477102E+01       114.1716
 P             5             0.00        0.77788373613866E+01       211.6729
 S             8             0.00        0.27990733441222E+02       761.6666
 P             6             0.00        0.60189758221721E+02      1637.8467
 S             9             0.00        0.48825652032376E+03     13286.1359


 All Electron Calculation, thus no Orbital Energies of the Core Orbitals are calculated


 =======================================
 M U L L I K E N   P O P U L A T I O N S
 =======================================
  
 The survey below gives for each atom:
 a) the total charge (Z minus electrons)
 b) the net spin polarization (nr of electrons spin-A minus spin-B)
 c) for each spin the atomic electron valence density (integrated) per L-value.

 Atom              Charge    Spin density          S         P         D         F
 ----              ------    ------------       ------    ------    ------    ------
 1 Mn             -0.0000                       8.0000   12.0000    5.0000    0.0000

 Populations of individual BAS functions
 ----------------------------------------
 1 Mn           0.4314  1.5124  1.8763 -0.0447  0.6719  0.6719  0.6719  1.3130  1.3130  1.3130
                1.2830  0.9461  0.4228  0.4228  0.4228  1.2040  1.2040  1.2040  0.3870  0.3870
                0.3870  0.1692  0.2538  0.2538  0.1692  0.2538  0.1692  0.3756  0.5634  0.5634
                0.3756  0.5634  0.3756  0.1219  0.1828  0.1828  0.1219  0.1828  0.1219  0.5619
                1.1696  0.2640  0.0013  0.0013  0.0013

 Gross Charges per Atom (Z minus electrons)
 ==========================================
            -0.0000
 Net Total: -0.00000000


 =======================================================================
 Electrostatic potential at the Nuclei due to electrons and other nuclei
 =======================================================================
  
         Atom                  Potential
         ----                  ---------
     1)   Mn                109.33074214
 
 
 ========================
 No memory problems found
 ========================
 
 Maximum number of active allocate calls:         369
 
 *******************************************************************************

                             A D F   E X I T
 NORMAL TERMINATION


 =================
 Timing Statistics
 =================
  
 Total Used :                     CPU=        1.58      System=        0.08     Elapsed=        2.15

 Calls  Section                     ( Mean, Percentage )
 ---------------------------------------------------------------------------------------------------
     3  ><      ................      0.00    0.19             0.00    1.18             0.00    0.30
     1  INIT    ................      0.04    2.85             0.01    7.06             0.45   20.84
     1  GEOMET  ................      0.02    1.20             0.02   28.24             0.07    3.10
     1  INPUTA  ................      0.01    0.38             0.00    0.00             0.01    0.26
     1  MAINSY  ................      0.01    0.82             0.00    4.71             0.03    1.17
     1  SYMFIT  ................      0.00    0.06             0.00    2.35             0.00    0.14
     1  CORORT  ................      0.00    0.00             0.00    1.18             0.00    0.11
     1  SYMORB  ................      0.00    0.06             0.00    0.00             0.00    0.06
     1  FITINT  ................      0.02    1.14             0.00    1.18             0.03    1.39
     1  CLSMAT  ................      0.00    0.06             0.00    1.18             0.00    0.14
     1  ORTHON  ................      0.01    0.44             0.00    0.00             0.01    0.38
     1  GENPT   ................      0.02    1.58             0.00    1.18             0.03    1.33
     1  PTBAS   ................      0.00    0.25             0.00    2.35             0.01    0.33
    15  FOCKY   ................      0.09   83.29             0.00   35.29             0.09   63.33
    15  FOCKTR  ................      0.00    0.76             0.00    0.00             0.00    0.52
    15  SDIIS   ................      0.00    2.79             0.00    9.41             0.00    3.04
     1  COREPS  ................      0.03    1.96             0.00    1.18             0.03    1.56
     1  POPAN   ................      0.01    0.82             0.00    2.35             0.02    0.74
     1  DEBYE   ................      0.00    0.19             0.00    0.00             0.00    0.17
     1  EXIT PROCEDURE .........      0.02    1.14             0.00    1.18             0.02    1.07


 Currently Open Files (EXIT00)
 ====================

 Unit    Access Format  Status   Type       Ident (file)
 -------------------------------------------------------
   3      SEQ    FORM   TRANSP  NORMAL      LOGFILE
                                          ( logfile )


 Buffered I/O statistics
 =======================
 Memory available:                     67108864
 Number of records fitting in memory:     16131
 Input :   0.1% of                        36918  *4k bytes
 Output:   5.9% of                         2943  *4k bytes
 Records from serial files evicted:           0
                    others evicted:           0
 Hash table lookups:      79735 with          0 conflicts (  0.00%)

 ***************************************************************************************************
 (LOGFILE)
 <Sep06-2019> <19:53:59>  ADF 2018  RunTime: Sep06-2019 19:53:59  Nodes: 1  Procs: 1
 <Sep06-2019> <19:53:59>  Hydrogen (TZP)
 <Sep06-2019> <19:54:00>  RunType   : CREATE
 <Sep06-2019> <19:54:01>  Net Charge: 0 (Nuclei minus Electrons)
 <Sep06-2019> <19:54:01>  Symmetry  : ATOM
  Coordinates
    Atom         X           Y           Z   (Angstrom)
    1.H         0.000000    0.000000    0.000000
 <Sep06-2019> <19:54:02>  >>>> CORORT
 <Sep06-2019> <19:54:02>  >>>> FITINT
 <Sep06-2019> <19:54:02>  >>>> CLSMAT
 <Sep06-2019> <19:54:02>  >>>> ORTHON
 <Sep06-2019> <19:54:02>  >>>> GENPT
 <Sep06-2019> <19:54:02>  Block Length=  64
 <Sep06-2019> <19:54:02>  >>>> PTBAS
 <Sep06-2019> <19:54:03>  >>>> CYCLE
 <Sep06-2019> <19:54:03>  CalcFitR12Fit
 <Sep06-2019> <19:54:03>  CalcFitCoeff
 <Sep06-2019> <19:54:03>              |Error|         MaxErr       Wt(A-DIIS)
 <Sep06-2019> <19:54:03>      1      0.00000000      0.00000000
 <Sep06-2019> <19:54:04>      2      0.04053683      0.03970368
 <Sep06-2019> <19:54:04>      3      0.00831365      0.00779462    100.0
 <Sep06-2019> <19:54:04>      4      0.00117916      0.00115484      0.2
 <Sep06-2019> <19:54:04>      5      0.00002880      0.00002504      0.0
 <Sep06-2019> <19:54:04>      6      0.00000137      0.00000117      0.0
 <Sep06-2019> <19:54:04>      7      0.00000001      0.00000000      0.0
 <Sep06-2019> <19:54:04>  SCF converged
 <Sep06-2019> <19:54:04>      8      0.00000000      0.00000000      0.0
 <Sep06-2019> <19:54:04>  >>>> POPAN
 <Sep06-2019> <19:54:04>  >>>> DEBYE
 <Sep06-2019> <19:54:04>  NORMAL TERMINATION
 <Sep06-2019> <19:54:04>  END
 <Sep06-2019> <19:54:05>  ADF 2018  RunTime: Sep06-2019 19:54:05  Nodes: 1  Procs: 1
 <Sep06-2019> <19:54:05>  Fluorine (TZP)
 <Sep06-2019> <19:54:05>  RunType   : CREATE
 <Sep06-2019> <19:54:05>  Net Charge: 0 (Nuclei minus Electrons)
 <Sep06-2019> <19:54:05>  Symmetry  : ATOM
  Coordinates
    Atom         X           Y           Z   (Angstrom)
    1.F         0.000000    0.000000    0.000000
 <Sep06-2019> <19:54:05>  >>>> CORORT
 <Sep06-2019> <19:54:05>  >>>> FITINT
 <Sep06-2019> <19:54:05>  >>>> CLSMAT
 <Sep06-2019> <19:54:05>  >>>> ORTHON
 <Sep06-2019> <19:54:05>  >>>> GENPT
 <Sep06-2019> <19:54:05>  Block Length=  76
 <Sep06-2019> <19:54:05>  >>>> PTBAS
 <Sep06-2019> <19:54:05>  >>>> CYCLE
 <Sep06-2019> <19:54:05>  CalcFitR12Fit
 <Sep06-2019> <19:54:05>  CalcFitCoeff
 <Sep06-2019> <19:54:05>              |Error|         MaxErr       Wt(A-DIIS)
 <Sep06-2019> <19:54:05>      1      0.00000000      0.00000000
 <Sep06-2019> <19:54:05>      2     11.41746302      4.81290088    100.0
 <Sep06-2019> <19:54:05>      3      5.10476411      3.13907595    100.0
 <Sep06-2019> <19:54:05>      4      1.13679351      0.53598801    100.0
 <Sep06-2019> <19:54:05>      5      1.53242428      0.75133590    100.0
 <Sep06-2019> <19:54:05>      6      0.08906312      0.04191714     41.3
 <Sep06-2019> <19:54:05>      7      0.03766094      0.01783118     17.0
 <Sep06-2019> <19:54:05>      8      0.00337050      0.00160283      0.6
 <Sep06-2019> <19:54:06>      9      0.00001932      0.00000923      0.0
 <Sep06-2019> <19:54:06>     10      0.00000071      0.00000033      0.0
 <Sep06-2019> <19:54:06>     11      0.00000001      0.00000000      0.0
 <Sep06-2019> <19:54:06>  SCF converged
 <Sep06-2019> <19:54:06>     12      0.00000000      0.00000000      0.0
 <Sep06-2019> <19:54:06>  >>>> POPAN
 <Sep06-2019> <19:54:06>  >>>> DEBYE
 <Sep06-2019> <19:54:06>  NORMAL TERMINATION
 <Sep06-2019> <19:54:06>  END
 <Sep06-2019> <19:54:06>  ADF 2018  RunTime: Sep06-2019 19:54:06  Nodes: 1  Procs: 1
 <Sep06-2019> <19:54:06>  Carbon (TZP)
 <Sep06-2019> <19:54:06>  RunType   : CREATE
 <Sep06-2019> <19:54:06>  Net Charge: 0 (Nuclei minus Electrons)
 <Sep06-2019> <19:54:06>  Symmetry  : ATOM
  Coordinates
    Atom         X           Y           Z   (Angstrom)
    1.C         0.000000    0.000000    0.000000
 <Sep06-2019> <19:54:06>  >>>> CORORT
 <Sep06-2019> <19:54:06>  >>>> FITINT
 <Sep06-2019> <19:54:06>  >>>> CLSMAT
 <Sep06-2019> <19:54:06>  >>>> ORTHON
 <Sep06-2019> <19:54:06>  >>>> GENPT
 <Sep06-2019> <19:54:06>  Block Length=  72
 <Sep06-2019> <19:54:07>  >>>> PTBAS
 <Sep06-2019> <19:54:07>  >>>> CYCLE
 <Sep06-2019> <19:54:07>  CalcFitR12Fit
 <Sep06-2019> <19:54:07>  CalcFitCoeff
 <Sep06-2019> <19:54:07>              |Error|         MaxErr       Wt(A-DIIS)
 <Sep06-2019> <19:54:07>      1      0.00000000      0.00000000
 <Sep06-2019> <19:54:07>      2      4.50538500      3.32984928    100.0
 <Sep06-2019> <19:54:07>      3      1.48623330      1.21086311    100.0
 <Sep06-2019> <19:54:07>      4      0.77599560      0.61258753    100.0
 <Sep06-2019> <19:54:07>      5      0.33282022      0.26618366    100.0
 <Sep06-2019> <19:54:07>      6      0.19197039      0.14942259    100.0
 <Sep06-2019> <19:54:07>      7      0.06816305      0.05350101     53.0
 <Sep06-2019> <19:54:07>      8      0.02823966      0.02200642     21.2
 <Sep06-2019> <19:54:07>      9      0.00415096      0.00323215      2.3
 <Sep06-2019> <19:54:07>     10      0.00007756      0.00006035      0.0
 <Sep06-2019> <19:54:07>     11      0.00000013      0.00000010      0.0
 <Sep06-2019> <19:54:07>     12      0.00000000      0.00000000      0.0
 <Sep06-2019> <19:54:07>  SCF converged
 <Sep06-2019> <19:54:07>     13      0.00000000      0.00000000      0.0
 <Sep06-2019> <19:54:07>  >>>> POPAN
 <Sep06-2019> <19:54:07>  >>>> DEBYE
 <Sep06-2019> <19:54:07>  NORMAL TERMINATION
 <Sep06-2019> <19:54:07>  END
 <Sep06-2019> <19:54:08>  ADF 2018  RunTime: Sep06-2019 19:54:08  Nodes: 1  Procs: 1
 <Sep06-2019> <19:54:08>  Oxygen (TZP)
 <Sep06-2019> <19:54:08>  RunType   : CREATE
 <Sep06-2019> <19:54:08>  Net Charge: 0 (Nuclei minus Electrons)
 <Sep06-2019> <19:54:08>  Symmetry  : ATOM
  Coordinates
    Atom         X           Y           Z   (Angstrom)
    1.O         0.000000    0.000000    0.000000
 <Sep06-2019> <19:54:08>  >>>> CORORT
 <Sep06-2019> <19:54:08>  >>>> FITINT
 <Sep06-2019> <19:54:08>  >>>> CLSMAT
 <Sep06-2019> <19:54:08>  >>>> ORTHON
 <Sep06-2019> <19:54:08>  >>>> GENPT
 <Sep06-2019> <19:54:08>  Block Length=  68
 <Sep06-2019> <19:54:08>  >>>> PTBAS
 <Sep06-2019> <19:54:08>  >>>> CYCLE
 <Sep06-2019> <19:54:08>  CalcFitR12Fit
 <Sep06-2019> <19:54:08>  CalcFitCoeff
 <Sep06-2019> <19:54:08>              |Error|         MaxErr       Wt(A-DIIS)
 <Sep06-2019> <19:54:08>      1      0.00000000      0.00000000
 <Sep06-2019> <19:54:09>      2      8.79968274      5.52447493    100.0
 <Sep06-2019> <19:54:09>      3      3.45149930      2.41396361    100.0
 <Sep06-2019> <19:54:09>      4      1.25455634      0.63802029    100.0
 <Sep06-2019> <19:54:09>      5      1.35380162      0.75731213    100.0
 <Sep06-2019> <19:54:09>      6      0.06056701      0.03744055     36.8
 <Sep06-2019> <19:54:09>      7      0.00652692      0.00419104      3.2
 <Sep06-2019> <19:54:09>      8      0.00027269      0.00015688      0.0
 <Sep06-2019> <19:54:09>      9      0.00000831      0.00000446      0.0
 <Sep06-2019> <19:54:09>     10      0.00000061      0.00000035      0.0
 <Sep06-2019> <19:54:09>     11      0.00000001      0.00000000      0.0
 <Sep06-2019> <19:54:09>  SCF converged
 <Sep06-2019> <19:54:09>     12      0.00000000      0.00000000      0.0
 <Sep06-2019> <19:54:09>  >>>> POPAN
 <Sep06-2019> <19:54:09>  >>>> DEBYE
 <Sep06-2019> <19:54:09>  NORMAL TERMINATION
 <Sep06-2019> <19:54:09>  END
 <Sep06-2019> <19:54:09>  ADF 2018  RunTime: Sep06-2019 19:54:09  Nodes: 1  Procs: 1
 <Sep06-2019> <19:54:09>  Manganese (TZP)
 <Sep06-2019> <19:54:09>  RunType   : CREATE
 <Sep06-2019> <19:54:10>  Net Charge: 0 (Nuclei minus Electrons)
 <Sep06-2019> <19:54:10>  Symmetry  : ATOM
  Coordinates
    Atom         X           Y           Z   (Angstrom)
    1.Mn        0.000000    0.000000    0.000000
 <Sep06-2019> <19:54:10>  >>>> CORORT
 <Sep06-2019> <19:54:10>  >>>> FITINT
 <Sep06-2019> <19:54:10>  >>>> CLSMAT
 <Sep06-2019> <19:54:10>  >>>> ORTHON
 <Sep06-2019> <19:54:10>  >>>> GENPT
 <Sep06-2019> <19:54:10>  Block Length=  98
 <Sep06-2019> <19:54:10>  >>>> PTBAS
 <Sep06-2019> <19:54:10>  >>>> CYCLE
 <Sep06-2019> <19:54:10>  CalcFitR12Fit
 <Sep06-2019> <19:54:10>  CalcFitCoeff
 <Sep06-2019> <19:54:10>              |Error|         MaxErr       Wt(A-DIIS)
 <Sep06-2019> <19:54:10>      1      0.00000000      0.00000000
 <Sep06-2019> <19:54:10>      2     71.09428767     20.75605910    100.0
 <Sep06-2019> <19:54:10>      3     25.51208892      7.05695262    100.0
 <Sep06-2019> <19:54:11>      4      5.91230459      1.80217283    100.0
 <Sep06-2019> <19:54:11>      5      7.86484924      2.36862144    100.0
 <Sep06-2019> <19:54:11>      6      1.07729385      0.36487813    100.0
 <Sep06-2019> <19:54:11>      7      1.26537137      0.39474731    100.0
 <Sep06-2019> <19:54:11>      8      0.14928459      0.05122634     50.7
 <Sep06-2019> <19:54:11>      9      0.08387250      0.02630968     25.6
 <Sep06-2019> <19:54:11>     10      0.00698896      0.00175335      0.8
 <Sep06-2019> <19:54:11>     11      0.00026982      0.00006837      0.0
 <Sep06-2019> <19:54:11>     12      0.00000149      0.00000047      0.0
 <Sep06-2019> <19:54:11>     13      0.00000020      0.00000006      0.0
 <Sep06-2019> <19:54:11>     14      0.00000000      0.00000000      0.0
 <Sep06-2019> <19:54:11>  SCF converged
 <Sep06-2019> <19:54:11>     15      0.00000000      0.00000000      0.0
 <Sep06-2019> <19:54:11>  >>>> POPAN
 <Sep06-2019> <19:54:11>  >>>> DEBYE
 <Sep06-2019> <19:54:11>  NORMAL TERMINATION
 <Sep06-2019> <19:54:11>  END


 Parallel Execution: Process Information
 ==============================================================================
 Rank   Node Name                              NodeID   MyNodeRank  NodeMaster
    0   c39-7.local                               0          0          0
    1   c39-7.local                               0          1         -1
    2   c39-7.local                               0          2         -1
    3   c39-7.local                               0          3         -1
    4   c39-7.local                               0          4         -1
    5   c39-7.local                               0          5         -1
    6   c39-7.local                               0          6         -1
    7   c39-7.local                               0          7         -1
    8   c39-7.local                               0          8         -1
    9   c39-7.local                               0          9         -1
   10   c39-7.local                               0         10         -1
   11   c39-7.local                               0         11         -1
   12   c39-7.local                               0         12         -1
   13   c39-7.local                               0         13         -1
   14   c39-7.local                               0         14         -1
   15   c39-7.local                               0         15         -1
   16   c39-7.local                               0         16         -1
   17   c39-7.local                               0         17         -1
   18   c39-7.local                               0         18         -1
   19   c39-7.local                               0         19         -1
   20   c40-2.local                               1          0          1
   21   c40-2.local                               1          1         -1
   22   c40-2.local                               1          2         -1
   23   c40-2.local                               1          3         -1
   24   c40-2.local                               1          4         -1
   25   c40-2.local                               1          5         -1
   26   c40-2.local                               1          6         -1
   27   c40-2.local                               1          7         -1
   28   c40-2.local                               1          8         -1
   29   c40-2.local                               1          9         -1
   30   c40-2.local                               1         10         -1
   31   c40-2.local                               1         11         -1
   32   c40-2.local                               1         12         -1
   33   c40-2.local                               1         13         -1
   34   c40-2.local                               1         14         -1
   35   c40-2.local                               1         15         -1
   36   c40-2.local                               1         16         -1
   37   c40-2.local                               1         17         -1
   38   c40-2.local                               1         18         -1
   39   c40-2.local                               1         19         -1
   40   c40-5.local                               2          0          2
   41   c40-5.local                               2          1         -1
   42   c40-5.local                               2          2         -1
   43   c40-5.local                               2          3         -1
   44   c40-5.local                               2          4         -1
   45   c40-5.local                               2          5         -1
   46   c40-5.local                               2          6         -1
   47   c40-5.local                               2          7         -1
   48   c40-5.local                               2          8         -1
   49   c40-5.local                               2          9         -1
   50   c40-5.local                               2         10         -1
   51   c40-5.local                               2         11         -1
   52   c40-5.local                               2         12         -1
   53   c40-5.local                               2         13         -1
   54   c40-5.local                               2         14         -1
   55   c40-5.local                               2         15         -1
   56   c40-5.local                               2         16         -1
   57   c40-5.local                               2         17         -1
   58   c40-5.local                               2         18         -1
   59   c40-5.local                               2         19         -1
   60   c40-7.local                               3          0          3
   61   c40-7.local                               3          1         -1
   62   c40-7.local                               3          2         -1
   63   c40-7.local                               3          3         -1
   64   c40-7.local                               3          4         -1
   65   c40-7.local                               3          5         -1
   66   c40-7.local                               3          6         -1
   67   c40-7.local                               3          7         -1
   68   c40-7.local                               3          8         -1
   69   c40-7.local                               3          9         -1
   70   c40-7.local                               3         10         -1
   71   c40-7.local                               3         11         -1
   72   c40-7.local                               3         12         -1
   73   c40-7.local                               3         13         -1
   74   c40-7.local                               3         14         -1
   75   c40-7.local                               3         15         -1
   76   c40-7.local                               3         16         -1
   77   c40-7.local                               3         17         -1
   78   c40-7.local                               3         18         -1
   79   c40-7.local                               3         19         -1
 ==============================================================================


May use up to 15353MB of RAM as shared memory on node 0
May use up to 15353MB of RAM as shared memory on node 2
May use up to 15353MB of RAM as shared memory on node 3
May use up to 15291MB of RAM as shared memory on node 1
 
Title Mntfaa3

COMMENT
 ADF2018 DEFAULT integration, geometry and scf
END

UNITS
  length angstrom
END

::Atoms Internal
Atoms Cartesian
Mn       0.000000000      0.000000000      0.051100000
O        1.838400000      0.632500000      0.080600000
O        0.524700000     -1.444000000      1.512800000
O       -1.838400000     -0.632500000      0.080600000
O       -0.524700000      1.444000000      1.512800000
O       -0.418000000      1.387300000     -1.494100000
O        0.418000000     -1.387300000     -1.494100000
C        4.131100000      0.936100000      0.481200000
C        2.845300000      0.181500000      0.747100000
C        2.835900000     -0.886800000      1.646100000
C        1.684900000     -1.637900000      1.985800000
C        1.808800000     -2.766000000      2.993400000
C       -4.131100000     -0.936100000      0.481200000
C       -2.845300000     -0.181500000      0.747100000
C       -2.835900000      0.886800000      1.646100000
C       -1.684900000      1.637900000      1.985800000
C       -1.808800000      2.766000000      2.993400000
C       -0.705300000      2.414800000     -3.602000000
C       -0.355800000      1.202400000     -2.754100000
C        0.000000000      0.000000000     -3.398100000
C        0.355800000     -1.202400000     -2.754100000
C        0.705300000     -2.414800000     -3.602000000
H        3.986600000      1.993400000      0.727300000
H        4.368300000      0.881700000     -0.586500000
H        4.968600000      0.541400000      1.058900000
H        3.773800000     -1.146600000      2.125000000
H       -3.773800000      1.146600000      2.125000000
H       -1.490900000      3.701300000      2.520600000
H       -1.125500000      2.577800000      3.828200000
H       -2.824300000      2.883000000      3.377100000
H       -1.718300000      2.749000000     -3.352900000
H       -0.646400000      2.214600000     -4.674000000
H       -0.025200000      3.236100000     -3.351300000
H        0.000000000      0.000000000     -4.483600000
F       -0.151500000     -3.449500000     -3.286200000
F        0.630900000     -2.161800000     -4.956600000
F        1.981500000     -2.835800000     -3.288200000
F       -4.430000000     -0.867600000     -0.864300000
F       -3.949100000     -2.268400000      0.791300000
F       -5.190200000     -0.437000000      1.211800000
F        0.947700000     -2.528900000      4.045400000
F        1.408200000     -3.944500000      2.397700000
F        3.092300000     -2.913900000      3.478300000
end

SYMMETRY nosym

CHARGE 0 4

unrestricted

::INTEGRATION  6.0  :: 5 = Std for Geom Opt / TS, 4 = LT not ADF18

NumericalQuality good
ExactDensity

::RELATIVISTIC Scalar ZORA
::Relativistic Spinorbit ZORA

GEOMETRY
::  Frequencies
::  TransitionState
  Iterations 200
:: not ADF18  Convergence e=0.001 grad=0.001 rad=0.01     :: Std for Geom Opt / TS, LT =  e=0.001 grad=0.01 rad=0.01
END

SCF
  Iterations 1000
:: not ADF18  Convergens 1e-6     :: Std for Geom Opt / TS, LT = 1e-5
END

XC
::  gga OLYP
   hybrid b3lyp
DISPERSION Grimme3
END

::FULLSCF
::NOPRINT LOGFILE
::BADER energy

Fragments
H t21.H
F t21.F
C t21.C
O t21.O
Mn t21.Mn
End

 *******************************************************************************
 *                                                                             *
 *  -------------------------------------                                      *
 *   Amsterdam Density Functional  (ADF)         2018                          *
 *  -------------------------------------                                      *
 *                                               r69431 2018-10-05             *
 *                                                                             *
 *                                                                             *
 *                              =================                              *
 *                              |               |                              *
 *                              |     A D F     |                              *
 *                              |               |                              *
 *                              =================                              *
 *                                                                             *
 *                                                                             *
 *   Online information and documentation:  https://www.scm.com/support/       *
 *   E-mail:  support@scm.com   info@scm.com                                   *
 *                                                                             *
 *   Scientific publications using ADF results must be properly referenced     *
 *   See the User Manuals (or the web site) for recommended citations          *
 *   The terms and conditions of the End User License Agreement apply to       *
 *   the use of ADF, https://www.scm.com/license-terms/                        *
 *                                                                             *
 **********************  x86_64_linux_intel / intelmpi  ************************
 
 Licensed to: Dr. Steinar Henden / Computer Centre University of Troms? / Troms? / NO
 SCM User ID: u7207
  
 ADF 2018  RunTime: Sep06-2019 19:54:16  Nodes: 4  Procs: 80

 Temporary files are created in /global/work/conradj/1793057/kid_0.156423977


Communication costs MPI_COMM_WORLD:     87.156 usec per message,   0.1432 usec per 8-byte item
Communication costs for intra-node:     62.671 usec per message,   0.0853 usec per 8-byte item

 Mntfaa3

 *** Comments in Input File:

  ADF2018 DEFAULT integration, geometry and scf

 -------------------------------------------------------------------------------


 ===========================
 A T T A C H E D   F I L E S
 ===========================
  


 ===============================
 M O D E L   P A R A M E T E R S
 ===============================
  
 DENSITY FUNCTIONAL POTENTIAL (scf)
    Hybrid:                            B3LYP                                   == Not Default ==

 SPIN  (restricted / unrestr.)
    Molecule:                          UNrestricted                            == Not Default ==
    Fragments:                         Restricted                               

 OTHER ASPECTS
    Relativistic Corrections:          ---                                      

    Nuclear Charge Density Model:      Point Charge Nuclei                      
    Core Treatment:                    Frozen Orbital(s)                        

    Hyperfine or Zeeman Interaction:   ---                                      

 Settings for Grimme 3 dispersion correction

      damping                      Zero
      s6                          1.000
      sr,6                        1.261
      s8                          1.703

 Other (technical) parameters

      rs8                         1.000
      alpha                      14.000
      version                         3
 


 Fragment File(s)
 ----------------
 Mn:
         file : t21.Mn
         jobid: ADF 2018  RunTime: Sep06-2019 19:54:09  Nodes: 1  Procs: 1
         title: Manganese (TZP)
 O:
         file : t21.O
         jobid: ADF 2018  RunTime: Sep06-2019 19:54:08  Nodes: 1  Procs: 1
         title: Oxygen (TZP)
 C:
         file : t21.C
         jobid: ADF 2018  RunTime: Sep06-2019 19:54:06  Nodes: 1  Procs: 1
         title: Carbon (TZP)
 H:
         file : t21.H
         jobid: ADF 2018  RunTime: Sep06-2019 19:53:59  Nodes: 1  Procs: 1
         title: Hydrogen (TZP)
 F:
         file : t21.F
         jobid: ADF 2018  RunTime: Sep06-2019 19:54:05  Nodes: 1  Procs: 1
         title: Fluorine (TZP)


                                   *********************************************
                                   *  R U N   T Y P E : GEOMETRY OPTIMIZATION  *
                                   *********************************************
  


 ===============
 G E O M E T R Y  ***  3D  Molecule  ***
 ===============
  

 ATOMS
 =====                            X Y Z                    CHARGE
                                (Angstrom)             Nucl     +Core       At.Mass
                       --------------------------    ----------------       -------
    1  Mn              0.0000    0.0000    0.0511     25.00     25.00       54.9380
    2  O               1.8384    0.6325    0.0806      8.00      8.00       15.9949
    3  O               0.5247   -1.4440    1.5128      8.00      8.00       15.9949
    4  O              -1.8384   -0.6325    0.0806      8.00      8.00       15.9949
    5  O              -0.5247    1.4440    1.5128      8.00      8.00       15.9949
    6  O              -0.4180    1.3873   -1.4941      8.00      8.00       15.9949
    7  O               0.4180   -1.3873   -1.4941      8.00      8.00       15.9949
    8  C               4.1311    0.9361    0.4812      6.00      6.00       12.0000
    9  C               2.8453    0.1815    0.7471      6.00      6.00       12.0000
   10  C               2.8359   -0.8868    1.6461      6.00      6.00       12.0000
   11  C               1.6849   -1.6379    1.9858      6.00      6.00       12.0000
   12  C               1.8088   -2.7660    2.9934      6.00      6.00       12.0000
   13  C              -4.1311   -0.9361    0.4812      6.00      6.00       12.0000
   14  C              -2.8453   -0.1815    0.7471      6.00      6.00       12.0000
   15  C              -2.8359    0.8868    1.6461      6.00      6.00       12.0000
   16  C              -1.6849    1.6379    1.9858      6.00      6.00       12.0000
   17  C              -1.8088    2.7660    2.9934      6.00      6.00       12.0000
   18  C              -0.7053    2.4148   -3.6020      6.00      6.00       12.0000
   19  C              -0.3558    1.2024   -2.7541      6.00      6.00       12.0000
   20  C               0.0000    0.0000   -3.3981      6.00      6.00       12.0000
   21  C               0.3558   -1.2024   -2.7541      6.00      6.00       12.0000
   22  C               0.7053   -2.4148   -3.6020      6.00      6.00       12.0000
   23  H               3.9866    1.9934    0.7273      1.00      1.00        1.0078
   24  H               4.3683    0.8817   -0.5865      1.00      1.00        1.0078
   25  H               4.9686    0.5414    1.0589      1.00      1.00        1.0078
   26  H               3.7738   -1.1466    2.1250      1.00      1.00        1.0078
   27  H              -3.7738    1.1466    2.1250      1.00      1.00        1.0078
   28  H              -1.4909    3.7013    2.5206      1.00      1.00        1.0078
   29  H              -1.1255    2.5778    3.8282      1.00      1.00        1.0078
   30  H              -2.8243    2.8830    3.3771      1.00      1.00        1.0078
   31  H              -1.7183    2.7490   -3.3529      1.00      1.00        1.0078
   32  H              -0.6464    2.2146   -4.6740      1.00      1.00        1.0078
   33  H              -0.0252    3.2361   -3.3513      1.00      1.00        1.0078
   34  H               0.0000    0.0000   -4.4836      1.00      1.00        1.0078
   35  F              -0.1515   -3.4495   -3.2862      9.00      9.00       18.9984
   36  F               0.6309   -2.1618   -4.9566      9.00      9.00       18.9984
   37  F               1.9815   -2.8358   -3.2882      9.00      9.00       18.9984
   38  F              -4.4300   -0.8676   -0.8643      9.00      9.00       18.9984
   39  F              -3.9491   -2.2684    0.7913      9.00      9.00       18.9984
   40  F              -5.1902   -0.4370    1.2118      9.00      9.00       18.9984
   41  F               0.9477   -2.5289    4.0454      9.00      9.00       18.9984
   42  F               1.4082   -3.9445    2.3977      9.00      9.00       18.9984
   43  F               3.0923   -2.9139    3.4783      9.00      9.00       18.9984


 FRAGMENTS
 =========                                     Atoms in this Fragment     Cart. coord.s (Angstrom)
                                               -------------------------------------------------------
    1  Mn                                                1  Mn           0.0000    0.0000    0.0511
    2  O                                                 2  O            1.8384    0.6325    0.0806
    3  O                                                 3  O            0.5247   -1.4440    1.5128
    4  O                                                 4  O           -1.8384   -0.6325    0.0806
    5  O                                                 5  O           -0.5247    1.4440    1.5128
    6  O                                                 6  O           -0.4180    1.3873   -1.4941
    7  O                                                 7  O            0.4180   -1.3873   -1.4941
    8  C                                                 8  C            4.1311    0.9361    0.4812
    9  C                                                 9  C            2.8453    0.1815    0.7471
   10  C                                                10  C            2.8359   -0.8868    1.6461
   11  C                                                11  C            1.6849   -1.6379    1.9858
   12  C                                                12  C            1.8088   -2.7660    2.9934
   13  C                                                13  C           -4.1311   -0.9361    0.4812
   14  C                                                14  C           -2.8453   -0.1815    0.7471
   15  C                                                15  C           -2.8359    0.8868    1.6461
   16  C                                                16  C           -1.6849    1.6379    1.9858
   17  C                                                17  C           -1.8088    2.7660    2.9934
   18  C                                                18  C           -0.7053    2.4148   -3.6020
   19  C                                                19  C           -0.3558    1.2024   -2.7541
   20  C                                                20  C            0.0000    0.0000   -3.3981
   21  C                                                21  C            0.3558   -1.2024   -2.7541
   22  C                                                22  C            0.7053   -2.4148   -3.6020
   23  H                                                23  H            3.9866    1.9934    0.7273
   24  H                                                24  H            4.3683    0.8817   -0.5865
   25  H                                                25  H            4.9686    0.5414    1.0589
   26  H                                                26  H            3.7738   -1.1466    2.1250
   27  H                                                27  H           -3.7738    1.1466    2.1250
   28  H                                                28  H           -1.4909    3.7013    2.5206
   29  H                                                29  H           -1.1255    2.5778    3.8282
   30  H                                                30  H           -2.8243    2.8830    3.3771
   31  H                                                31  H           -1.7183    2.7490   -3.3529
   32  H                                                32  H           -0.6464    2.2146   -4.6740
   33  H                                                33  H           -0.0252    3.2361   -3.3513
   34  H                                                34  H            0.0000    0.0000   -4.4836
   35  F                                                35  F           -0.1515   -3.4495   -3.2862
   36  F                                                36  F            0.6309   -2.1618   -4.9566
   37  F                                                37  F            1.9815   -2.8358   -3.2882
   38  F                                                38  F           -4.4300   -0.8676   -0.8643
   39  F                                                39  F           -3.9491   -2.2684    0.7913
   40  F                                                40  F           -5.1902   -0.4370    1.2118
   41  F                                                41  F            0.9477   -2.5289    4.0454
   42  F                                                42  F            1.4082   -3.9445    2.3977
   43  F                                                43  F            3.0923   -2.9139    3.4783


 =====================================
 S Y M M E T R Y ,   E L E C T R O N S
 =====================================
  
 Symmetry: NOSYM

 Irreducible Representations, including subspecies
 -------------------------------------------------
 A


 Configuration of Valence Electrons
 ==================================
 ( determined in the SCF procedure )

 Total:   130 (Spin-A)  + 126 (Spin-B)

 Net Charge: 0 (Nuclei minus Electrons)
 Spin polar: 4 (Spin_A minus Spin_B electrons)

 Aufbau principle for MO occupations will be applied through SCF cycle no.     500
 Thereafter, the program will assign electrons to MOs that are spatially
 similar to the occupied MOs in a "reference" cycle ("KeepOrbitals").
 The reference cycle is always the PREVIOUS cycle: it will evolve with
 the SCF procedure.
1
 ***************************************************************************************************


                                      ****************************************
                                      *  B U I L D : (Fragments, Functions)  *
                                      ****************************************
  

 Total nr. of (C)SFOs (summation over all irreps) :   684

 Specify PRINT SFO in the input file to get a full list

 Nr. of SFOs for ir.rep.           A :   684


 ================================
 (Slater-type)  F U N C T I O N S  ***  (Basis and Fit)  ***
 ================================
  

 Atom Type    1  (Mn)
 ==============

 Valence Basis Sets:  18
 -----------------------
   1 S   29.650000
   1 S   23.000000
   2 S    9.650000
   2 S    6.750000
   2 P   13.800000
   2 P    8.700000
   3 S    5.650000
   3 S    3.500000
   3 P    5.950000
   3 P    4.000000
   3 P    2.700000
   3 D    5.950000
   3 D    2.850000
   3 D    1.320000
   4 S    2.200000
   4 S    1.360000
   4 S    0.880000
   4 P    1.350000

 Charge Fitting Sets (for the computation of the Coulomb Potential):  41
 -----------------------------------------------------------------------
   1 S   59.300000
   2 S   65.740000
   2 S   44.220000
   3 S   43.670000
   3 S   31.240000
   4 S   29.560000
   4 S   22.000000
   4 S   16.380000
   5 S   15.190000
   5 S   11.630000
   5 S    8.910000
   6 S    8.170000
   6 S    6.390000
   6 S    5.000000
   6 S    3.910000
   7 S    3.570000
   7 S    2.840000
   7 S    2.260000
   7 S    1.800000
   2 P   43.450000
   3 P   29.100000
   4 P   19.720000
   5 P   13.590000
   5 P    7.840000
   6 P    5.490000
   6 P    3.310000
   7 P    2.350000
   3 D   32.500000
   4 D   22.150000
   5 D   15.340000
   5 D    8.890000
   6 D    6.250000
   6 D    3.780000
   7 D    2.700000
   4 F   16.350000
   5 F    9.360000
   5 F    4.510000
   6 F    2.670000
   5 G   10.400000
   5 G    5.560000
   5 G    2.970000

 Atom Type    2  (O)
 ==============

 Valence Basis Sets:   9
 -----------------------
   1 S    9.800000
   1 S    6.800000
   2 S    7.580000
   2 S    2.880000
   2 S    1.720000
   2 P    4.080000
   2 P    2.080000
   2 P    1.120000
   3 D    2.000000

 Charge Fitting Sets (for the computation of the Coulomb Potential):  22
 -----------------------------------------------------------------------
   1 S   19.600000
   2 S   22.600000
   2 S   15.680000
   2 S   10.890000
   2 S    7.560000
   3 S    7.690000
   3 S    5.650000
   3 S    4.150000
   3 S    3.050000
   3 S    2.240000
   2 P   12.860000
   2 P    7.680000
   3 P    6.780000
   3 P    4.390000
   3 P    2.840000
   3 D    8.800000
   3 D    5.580000
   3 D    3.530000
   3 D    2.240000
   4 F    6.200000
   4 F    3.700000
   5 G    4.500000

 Atom Type    3  (C)
 ==============

 Valence Basis Sets:   9
 -----------------------
   1 S    7.680000
   1 S    5.000000
   2 S    1.280000
   2 S    2.100000
   2 S    4.600000
   2 P    0.820000
   2 P    1.480000
   2 P    2.940000
   3 D    2.200000

 Charge Fitting Sets (for the computation of the Coulomb Potential):  22
 -----------------------------------------------------------------------
   1 S   15.360000
   2 S   17.530000
   2 S   12.070000
   2 S    8.310000
   2 S    5.730000
   3 S    5.780000
   3 S    4.220000
   3 S    3.080000
   3 S    2.250000
   3 S    1.640000
   2 P    9.880000
   2 P    5.800000
   3 P    5.050000
   3 P    3.230000
   3 P    2.060000
   3 D    7.200000
   3 D    4.400000
   3 D    2.690000
   3 D    1.640000
   4 F    5.400000
   4 F    3.550000
   5 G    4.500000

 Atom Type    4  (H)
 ==============

 Valence Basis Sets:   4
 -----------------------
   1 S    0.690000
   1 S    0.920000
   1 S    1.580000
   2 P    1.250000

 Charge Fitting Sets (for the computation of the Coulomb Potential):  11
 -----------------------------------------------------------------------
   1 S    3.160000
   1 S    2.090000
   1 S    1.380000
   2 S    1.500000
   2 P    4.000000
   2 P    2.650000
   2 P    1.750000
   3 D    4.000000
   3 D    2.500000
   4 F    3.000000
   5 G    4.000000

 Atom Type    5  (F)
 ==============

 Valence Basis Sets:   9
 -----------------------
   1 S   10.880000
   1 S    7.700000
   2 S    3.240000
   2 S    1.940000
   2 S    0.740000
   2 P    4.540000
   2 P    2.300000
   2 P    1.240000
   3 D    2.000000

 Charge Fitting Sets (for the computation of the Coulomb Potential):  23
 -----------------------------------------------------------------------
   1 S   21.760000
   2 S   24.390000
   2 S   16.560000
   2 S   11.240000
   2 S    7.630000
   3 S    7.600000
   3 S    5.480000
   3 S    3.950000
   3 S    2.850000
   3 S    2.050000
   3 S    1.480000
   2 P   14.400000
   2 P    7.530000
   3 P    5.900000
   3 P    3.420000
   3 P    1.980000
   3 D    9.700000
   3 D    6.160000
   3 D    3.910000
   3 D    2.480000
   4 F    6.500000
   4 F    3.750000
   5 G    4.500000


 BAS: List of all Elementary Cartesian Basis Functions
 =====================================================

 The numbering in the list below (to the right of the function characteristics) is referred
 to in print-outs of MO eigenvectors and Mulliken populations in the BAS representation
 (as contrasted to the SFO representation).

 Notes:
 1. The functions are characterized by a polynomial prefactor (powers of x,y,z and r) and
    an exponential decay factor alpha.
 2. Since the basis sets are specific for an atom TYPE, the individual functions occur on
    all atoms of that type.
 3. The word 'Core' in the left margin signals that it is a Core Function (CF) : not a
    degree of freedom in the valence set, but only used to ensure orthogonalization of
    the other valence basis functions on the frozen Core Orbitals.


 (power of) X  Y  Z  R     Alpha  on Atom
            ==========     =====     ==========

 Mn                                   1
                                  ---------------------------------------------------------------------------
            0  0  0  0    29.650      1
            0  0  0  0    23.000      2
            0  0  0  1     9.650      3
            0  0  0  1     6.750      4
            1  0  0  0    13.800      5
            0  1  0  0    13.800      6
            0  0  1  0    13.800      7
            1  0  0  0     8.700      8
            0  1  0  0     8.700      9
            0  0  1  0     8.700     10
            0  0  0  2     5.650     11
            0  0  0  2     3.500     12
            1  0  0  1     5.950     13
            0  1  0  1     5.950     14
            0  0  1  1     5.950     15
            1  0  0  1     4.000     16
            0  1  0  1     4.000     17
            0  0  1  1     4.000     18
            1  0  0  1     2.700     19
            0  1  0  1     2.700     20
            0  0  1  1     2.700     21
            2  0  0  0     5.950     22
            1  1  0  0     5.950     23
            1  0  1  0     5.950     24
            0  2  0  0     5.950     25
            0  1  1  0     5.950     26
            0  0  2  0     5.950     27
            2  0  0  0     2.850     28
            1  1  0  0     2.850     29
            1  0  1  0     2.850     30
            0  2  0  0     2.850     31
            0  1  1  0     2.850     32
            0  0  2  0     2.850     33
            2  0  0  0     1.320     34
            1  1  0  0     1.320     35
            1  0  1  0     1.320     36
            0  2  0  0     1.320     37
            0  1  1  0     1.320     38
            0  0  2  0     1.320     39
            0  0  0  3     2.200     40
            0  0  0  3     1.360     41
            0  0  0  3     0.880     42
            1  0  0  2     1.350     43
            0  1  0  2     1.350     44
            0  0  1  2     1.350     45

 O                                    2    3    4    5    6    7
                                  ---------------------------------------------------------------------------
            0  0  0  0     9.800     46   66   86  106  126  146
            0  0  0  0     6.800     47   67   87  107  127  147
            0  0  0  1     7.580     48   68   88  108  128  148
            0  0  0  1     2.880     49   69   89  109  129  149
            0  0  0  1     1.720     50   70   90  110  130  150
            1  0  0  0     4.080     51   71   91  111  131  151
            0  1  0  0     4.080     52   72   92  112  132  152
            0  0  1  0     4.080     53   73   93  113  133  153
            1  0  0  0     2.080     54   74   94  114  134  154
            0  1  0  0     2.080     55   75   95  115  135  155
            0  0  1  0     2.080     56   76   96  116  136  156
            1  0  0  0     1.120     57   77   97  117  137  157
            0  1  0  0     1.120     58   78   98  118  138  158
            0  0  1  0     1.120     59   79   99  119  139  159
            2  0  0  0     2.000     60   80  100  120  140  160
            1  1  0  0     2.000     61   81  101  121  141  161
            1  0  1  0     2.000     62   82  102  122  142  162
            0  2  0  0     2.000     63   83  103  123  143  163
            0  1  1  0     2.000     64   84  104  124  144  164
            0  0  2  0     2.000     65   85  105  125  145  165

 C                                    8    9   10   11   12   13   14   15   16   17   18   19   20   21   22
                                  ---------------------------------------------------------------------------
            0  0  0  0     7.680    166  186  206  226  246  266  286  306  326  346  366  386  406  426  446
            0  0  0  0     5.000    167  187  207  227  247  267  287  307  327  347  367  387  407  427  447
            0  0  0  1     1.280    168  188  208  228  248  268  288  308  328  348  368  388  408  428  448
            0  0  0  1     2.100    169  189  209  229  249  269  289  309  329  349  369  389  409  429  449
            0  0  0  1     4.600    170  190  210  230  250  270  290  310  330  350  370  390  410  430  450
            1  0  0  0     0.820    171  191  211  231  251  271  291  311  331  351  371  391  411  431  451
            0  1  0  0     0.820    172  192  212  232  252  272  292  312  332  352  372  392  412  432  452
            0  0  1  0     0.820    173  193  213  233  253  273  293  313  333  353  373  393  413  433  453
            1  0  0  0     1.480    174  194  214  234  254  274  294  314  334  354  374  394  414  434  454
            0  1  0  0     1.480    175  195  215  235  255  275  295  315  335  355  375  395  415  435  455
            0  0  1  0     1.480    176  196  216  236  256  276  296  316  336  356  376  396  416  436  456
            1  0  0  0     2.940    177  197  217  237  257  277  297  317  337  357  377  397  417  437  457
            0  1  0  0     2.940    178  198  218  238  258  278  298  318  338  358  378  398  418  438  458
            0  0  1  0     2.940    179  199  219  239  259  279  299  319  339  359  379  399  419  439  459
            2  0  0  0     2.200    180  200  220  240  260  280  300  320  340  360  380  400  420  440  460
            1  1  0  0     2.200    181  201  221  241  261  281  301  321  341  361  381  401  421  441  461
            1  0  1  0     2.200    182  202  222  242  262  282  302  322  342  362  382  402  422  442  462
            0  2  0  0     2.200    183  203  223  243  263  283  303  323  343  363  383  403  423  443  463
            0  1  1  0     2.200    184  204  224  244  264  284  304  324  344  364  384  404  424  444  464
            0  0  2  0     2.200    185  205  225  245  265  285  305  325  345  365  385  405  425  445  465

 H                                   23   24   25   26   27   28   29   30   31   32   33   34
                                  ---------------------------------------------------------------------------
            0  0  0  0     0.690    466  472  478  484  490  496  502  508  514  520  526  532
            0  0  0  0     0.920    467  473  479  485  491  497  503  509  515  521  527  533
            0  0  0  0     1.580    468  474  480  486  492  498  504  510  516  522  528  534
            1  0  0  0     1.250    469  475  481  487  493  499  505  511  517  523  529  535
            0  1  0  0     1.250    470  476  482  488  494  500  506  512  518  524  530  536
            0  0  1  0     1.250    471  477  483  489  495  501  507  513  519  525  531  537

 F                                   35   36   37   38   39   40   41   42   43
                                  ---------------------------------------------------------------------------
            0  0  0  0    10.880    538  558  578  598  618  638  658  678  698
            0  0  0  0     7.700    539  559  579  599  619  639  659  679  699
            0  0  0  1     3.240    540  560  580  600  620  640  660  680  700
            0  0  0  1     1.940    541  561  581  601  621  641  661  681  701
            0  0  0  1     0.740    542  562  582  602  622  642  662  682  702
            1  0  0  0     4.540    543  563  583  603  623  643  663  683  703
            0  1  0  0     4.540    544  564  584  604  624  644  664  684  704
            0  0  1  0     4.540    545  565  585  605  625  645  665  685  705
            1  0  0  0     2.300    546  566  586  606  626  646  666  686  706
            0  1  0  0     2.300    547  567  587  607  627  647  667  687  707
            0  0  1  0     2.300    548  568  588  608  628  648  668  688  708
            1  0  0  0     1.240    549  569  589  609  629  649  669  689  709
            0  1  0  0     1.240    550  570  590  610  630  650  670  690  710
            0  0  1  0     1.240    551  571  591  611  631  651  671  691  711
            2  0  0  0     2.000    552  572  592  612  632  652  672  692  712
            1  1  0  0     2.000    553  573  593  613  633  653  673  693  713
            1  0  1  0     2.000    554  574  594  614  634  654  674  694  714
            0  2  0  0     2.000    555  575  595  615  635  655  675  695  715
            0  1  1  0     2.000    556  576  596  616  636  656  676  696  716
            0  0  2  0     2.000    557  577  597  617  637  657  677  697  717

 Total number of charge fitting functions (nprimf)      3299
 Total number of Cartesian basis functions (naos)        717
 Total number of Cartesian core functions  (ncos)          0


 Coordinates (Cartesian)
 =======================

     Atom                    bohr                                 angstrom                 Geometric Variables
                   X           Y           Z              X           Y           Z       (0:frozen, *:LT par.)
 --------------------------------------------------------------------------------------------------------------
     1 Mn      0.000000    0.000000    0.096565       0.000000    0.000000    0.051100      1       2       3
     2 O       3.474073    1.195252    0.152312       1.838400    0.632500    0.080600      4       5       6
     3 O       0.991539   -2.728765    2.858778       0.524700   -1.444000    1.512800      7       8       9
     4 O      -3.474073   -1.195252    0.152312      -1.838400   -0.632500    0.080600     10      11      12
     5 O      -0.991539    2.728765    2.858778      -0.524700    1.444000    1.512800     13      14      15
     6 O      -0.789906    2.621617   -2.823440      -0.418000    1.387300   -1.494100     16      17      18
     7 O       0.789906   -2.621617   -2.823440       0.418000   -1.387300   -1.494100     19      20      21
     8 C       7.806648    1.768973    0.909336       4.131100    0.936100    0.481200     22      23      24
     9 C       5.376838    0.342985    1.411814       2.845300    0.181500    0.747100     25      26      27
    10 C       5.359074   -1.675809    3.110678       2.835900   -0.886800    1.646100     28      29      30
    11 C       3.184000   -3.095182    3.752618       1.684900   -1.637900    1.985800     31      32      33
    12 C       3.418137   -5.226982    5.656706       1.808800   -2.766000    2.993400     34      35      36
    13 C      -7.806648   -1.768973    0.909336      -4.131100   -0.936100    0.481200     37      38      39
    14 C      -5.376838   -0.342985    1.411814      -2.845300   -0.181500    0.747100     40      41      42
    15 C      -5.359074    1.675809    3.110678      -2.835900    0.886800    1.646100     43      44      45
    16 C      -3.184000    3.095182    3.752618      -1.684900    1.637900    1.985800     46      47      48
    17 C      -3.418137    5.226982    5.656706      -1.808800    2.766000    2.993400     49      50      51
    18 C      -1.332824    4.563311   -6.806794      -0.705300    2.414800   -3.602000     52      53      54
    19 C      -0.672365    2.272207   -5.204495      -0.355800    1.202400   -2.754100     55      56      57
    20 C       0.000000    0.000000   -6.421478       0.000000    0.000000   -3.398100     58      59      60
    21 C       0.672365   -2.272207   -5.204495       0.355800   -1.202400   -2.754100     61      62      63
    22 C       1.332824   -4.563311   -6.806794       0.705300   -2.414800   -3.602000     64      65      66
    23 H       7.533582    3.766980    1.374398       3.986600    1.993400    0.727300     67      68      69
    24 H       8.254891    1.666172   -1.108324       4.368300    0.881700   -0.586500     70      71      72
    25 H       9.389293    1.023098    2.001031       4.968600    0.541400    1.058900     73      74      75
    26 H       7.131448   -2.166760    4.015668       3.773800   -1.146600    2.125000     76      77      78
    27 H      -7.131448    2.166760    4.015668      -3.773800    1.146600    2.125000     79      80      81
    28 H      -2.817393    6.994443    4.763244      -1.490900    3.701300    2.520600     82      83      84
    29 H      -2.126887    4.871336    7.234250      -1.125500    2.577800    3.828200     85      86      87
    30 H      -5.337153    5.448080    6.381794      -2.824300    2.883000    3.377100     88      89      90
    31 H      -3.247116    5.194857   -6.336063      -1.718300    2.749000   -3.352900     91      92      93
    32 H      -1.221519    4.184987   -8.832580      -0.646400    2.214600   -4.674000     94      95      96
    33 H      -0.047621    6.115343   -6.333039      -0.025200    3.236100   -3.351300     97      98      99
    34 H       0.000000    0.000000   -8.472776       0.000000    0.000000   -4.483600    100     101     102
    35 F      -0.286294   -6.518610   -6.210018      -0.151500   -3.449500   -3.286200    103     104     105
    36 F       1.192228   -4.085210   -9.366617       0.630900   -2.161800   -4.956600    106     107     108
    37 F       3.744492   -5.358885   -6.213797       1.981500   -2.835800   -3.288200    109     110     111
    38 F      -8.371487   -1.639526   -1.633290      -4.430000   -0.867600   -0.864300    112     113     114
    39 F      -7.462717   -4.286655    1.495340      -3.949100   -2.268400    0.791300    115     116     117
    40 F      -9.808057   -0.825810    2.289970      -5.190200   -0.437000    1.211800    118     119     120
    41 F       1.790893   -4.778928    7.644698       0.947700   -2.528900    4.045400    121     122     123
    42 F       2.661112   -7.454025    4.530996       1.408200   -3.944500    2.397700    124     125     126
    43 F       5.843600   -5.506473    6.573034       3.092300   -2.913900    3.478300    127     128     129
 --------------------------------------------------------------------------------------------------------------
1
 ***************************************************************************************************


                                              ***********************
                                              *  T E C H N I C A L  *
                                              ***********************
  


 =============================================================
 P A R A L L E L I Z A T I O N  and  V E C T O R I Z A T I O N
 =============================================================
  
 Nr of parallel processes:                               80
 Maximum vector length in NumInt loops:                 128

 IO buffersize (Mb):                                     64.000000


 ===============================
 G E O M E T R Y   U P D A T E S
 ===============================
  
 Optimization coordinates:                       Delocalized
 Optimization code branch:                       NEW
 Hessian update method:                          BFGS (Broyden-Fletcher-Goldfarb-Shanno)

 Iterative Geometry Improvements:
    Max. nr. of iterations:                        200
    Convergence criteria:
         Change in energy (hartree):                 0.0010000000
         Gradients (au/Angstrom):                    0.0010000000
         Cart/bondlength changes (Angstrom):         0.0100000000
    Max. step to take:
         Trust Radius:                               0.2000000000

 GDIIS (Geometry Direct Inversion in Iteration Space):
    First geometry cycle:                            0
    Max. number expansion vectors:                   5


 =====================
 S C F   U P D A T E S
 =====================
  
 Max. nr. of cycles:                              1000
 Convergence criterion:                              0.0000010000
   secondary criterion:                              0.0010000000

 Mix parameter (when DIIS does not apply):           0.2000000000
 Mixed ADIIS+DIIS will be used
    Max number of expansion vectors:                10
    Pure ADIIS when Max([F,P]) is above              0.1000000000
    Pure DIIS when Max([F,P]) is below               0.0010000000


 =================
 P R E C I S I O N  ***  (General: NumInt, NeglectFunctionTails, ...)  ***
 =================
  

 NumInt:           Target precision:                 6.0000000000
 -------           Initial precision:                6.0000000000
                   Min. precision (optimization):    6.0000000000

 Neglect Functions:          Basis functions:        0.1000000000E-07
 ------------------          Fit functions:          0.1000000000E-07


 ===========================
 L I N E A R   S C A L I N G
 ===========================
  

 Cut-off radii density fit:                        0.1000000000E-09
 Overlap cut-off criterion AO matrix elements:     0.1000000000E-07
 Cut-offs for Coulomb potential and fitted density:0.1000000000E-09
 Cut-off criterion for Coulomb multipole terms:    0.1000000000E-09
 Progressive Convergence parameter:                 0.000000000    
1
 ***************************************************************************************************


                                            ***************************
                                            *  C O M P U T A T I O N  *
                                            ***************************
  

 Number of elements of the density matrix on this node (used, total):      2971    257403


 ===========================================
 Numerical Integration : Fuzzy Cells (Becke)
 ===========================================
  
 Becke grid quality: GOOD           
  
 Lebedev angular grid order:             min:  11 max:  35
 Nr. of radial points:                   min:  54 max:  83

 Total nr. of points:     552646
 Nr. of blocks:             4318
 Block length:               128
 Nr. of dummy points:         58


 Test of Precision of the Numerical Integration Grid
 ===================================================

 Integral of the Total Core Density:                   0.00000000000000


 ========================
 Density Fitting (zlmFit)
 ========================
  
 ZlmFit Fit Quality: GOOD           
  
 Max L-expansion:                        min:   7 max:   9
 Nr. of radial interpolation points:     min:  72 max: 132


 ======================
 RI Hartree-Fock Scheme
 ======================
  
 Fit Set Quality     : GOOD
 Integration Quality : GOOD
 Threshold Quality   : GOOD
 Response Quality    : DEFAULT
 Is Range Separated  :  F
 
 RIHartreeFock Dependency: number of modified vectors:          22


 =====
 S C F  ***  ScaSCF  ***
 =====
  
 Initial density matrix is calculated as sum of fragments

 CYCLE    1
 SCF Error: norm([F,P])=     12.815441211742, max([F,P])=      0.522609585098
 ***** SPIN 1 *****
 orbitals (Q,E):
 ---------------
 A :121...140        ( 1.00    -0.4284)  ( 1.00    -0.4236)  ( 1.00    -0.4155)  ( 1.00    -0.3883)
                     ( 1.00    -0.3877)  ( 1.00    -0.3823)  ( 1.00    -0.2809)  ( 1.00    -0.2743)
                     ( 1.00    -0.2742)  ( 1.00    -0.2276)  ( 0.00    -0.2169)  ( 0.00    -0.2161)
                     ( 0.00    -0.2141)  ( 0.00    -0.2085)  ( 0.00    -0.0972)  ( 0.00    -0.0965)
                     ( 0.00    -0.0953)  ( 0.00    -0.0664)  ( 0.00    -0.0483)  ( 0.00    -0.0476)
 ***** SPIN 2 *****
 orbitals (Q,E):
 ---------------
 A :117...136        ( 1.00    -0.4855)  ( 1.00    -0.4682)  ( 1.00    -0.4595)  ( 1.00    -0.4565)
                     ( 1.00    -0.4284)  ( 1.00    -0.4236)  ( 1.00    -0.4155)  ( 1.00    -0.3883)
                     ( 1.00    -0.3877)  ( 1.00    -0.3823)  ( 0.00    -0.2809)  ( 0.00    -0.2743)
                     ( 0.00    -0.2742)  ( 0.00    -0.2276)  ( 0.00    -0.2169)  ( 0.00    -0.2161)
                     ( 0.00    -0.2141)  ( 0.00    -0.2085)  ( 0.00    -0.0972)  ( 0.00    -0.0965)
  
 Spin polar: 4 (Spin_A minus Spin_B electrons)

 CYCLE    2
   MIX coefficients:  0.8000  0.2000
 SCF Error: norm([F,P])=      2.364472184591, max([F,P])=      0.145444749909
 ***** SPIN 1 *****
 orbitals (Q,E):
 ---------------
 A :121...131        ( 1.00    -0.3942)  ( 1.00    -0.3899)  ( 1.00    -0.3692)  ( 1.00    -0.3590)
                     ( 1.00    -0.3576)  ( 1.00    -0.3402)  ( 1.00    -0.3345)  ( 1.00    -0.3230)
                     ( 1.00    -0.3202)  ( 1.00    -0.2773)  ( 0.00    -0.2358)
 ***** SPIN 2 *****
 orbitals (Q,E):
 ---------------
 A :117...127        ( 1.00    -0.4477)  ( 1.00    -0.4234)  ( 1.00    -0.4144)  ( 1.00    -0.4080)
                     ( 1.00    -0.3875)  ( 1.00    -0.3867)  ( 1.00    -0.3678)  ( 1.00    -0.3471)
                     ( 1.00    -0.3455)  ( 1.00    -0.3332)  ( 0.00    -0.2943)
  
 Spin polar: 4 (Spin_A minus Spin_B electrons)

 CYCLE    3
  SDIIS (wt  0.000): -0.1688  1.1688
 A-DIIS (wt  1.000):  0.0000  1.0000
  DIIS coefficients:  0.0000  1.0000
 SCF Error: norm([F,P])=      1.132574370204, max([F,P])=      0.063206768223
 ***** SPIN 1 *****
 orbitals (Q,E):
 ---------------
 A :121...131        ( 1.00    -0.2394)  ( 1.00    -0.2309)  ( 1.00    -0.2189)  ( 1.00    -0.2146)
                     ( 1.00    -0.2073)  ( 1.00    -0.1857)  ( 1.00    -0.1538)  ( 1.00    -0.1413)
                     ( 1.00    -0.1302)  ( 1.00    -0.0717)  ( 0.00    -0.0524)
 ***** SPIN 2 *****
 orbitals (Q,E):
 ---------------
 A :117...127        ( 1.00    -0.2934)  ( 1.00    -0.2694)  ( 1.00    -0.2574)  ( 1.00    -0.2329)
                     ( 1.00    -0.2283)  ( 1.00    -0.2172)  ( 1.00    -0.2059)  ( 1.00    -0.2022)
                     ( 1.00    -0.1906)  ( 1.00    -0.1759)  ( 0.00    -0.0620)
  
 Spin polar: 4 (Spin_A minus Spin_B electrons)

 CYCLE    4
  SDIIS (wt  0.000): -0.1190  0.7795  0.3394
 A-DIIS (wt  1.000):  0.0000  0.7060  0.2940
  DIIS coefficients:  0.0000  0.7060  0.2940
 SCF Error: norm([F,P])=      2.043432958591, max([F,P])=      0.173772904701
 ***** SPIN 1 *****
 orbitals (Q,E):
 ---------------
 A :121...131        ( 1.00    -0.3525)  ( 1.00    -0.3373)  ( 1.00    -0.3192)  ( 1.00    -0.3138)
                     ( 1.00    -0.3011)  ( 1.00    -0.2853)  ( 1.00    -0.2550)  ( 1.00    -0.2525)
                     ( 1.00    -0.2452)  ( 1.00    -0.2347)  ( 0.00    -0.1486)
 ***** SPIN 2 *****
 orbitals (Q,E):
 ---------------
 A :117...127        ( 1.00    -0.3548)  ( 1.00    -0.3365)  ( 1.00    -0.3278)  ( 1.00    -0.3124)
                     ( 1.00    -0.2990)  ( 1.00    -0.2929)  ( 1.00    -0.2712)  ( 1.00    -0.2557)
                     ( 1.00    -0.2529)  ( 1.00    -0.2327)  ( 0.00    -0.1318)
  
 Spin polar: 4 (Spin_A minus Spin_B electrons)

 CYCLE    5
  SDIIS (wt  0.651):  0.0940  0.1750  0.1265  0.6045
 A-DIIS (wt  0.349):  0.0000  0.0000  0.0000  1.0000
  DIIS coefficients:  0.0612  0.1139  0.0823  0.7426
 SCF Error: norm([F,P])=      0.497352392265, max([F,P])=      0.035570248242
 ***** SPIN 1 *****
 orbitals (Q,E):
 ---------------
 A :121...131        ( 1.00    -0.3395)  ( 1.00    -0.3331)  ( 1.00    -0.3196)  ( 1.00    -0.3171)
                     ( 1.00    -0.3049)  ( 1.00    -0.2995)  ( 1.00    -0.2784)  ( 1.00    -0.2745)
                     ( 1.00    -0.2618)  ( 1.00    -0.2322)  ( 0.00    -0.1156)
 ***** SPIN 2 *****
 orbitals (Q,E):
 ---------------
 A :117...127        ( 1.00    -0.3724)  ( 1.00    -0.3533)  ( 1.00    -0.3443)  ( 1.00    -0.3240)
                     ( 1.00    -0.3128)  ( 1.00    -0.3087)  ( 1.00    -0.2878)  ( 1.00    -0.2821)
                     ( 1.00    -0.2801)  ( 1.00    -0.2607)  ( 0.00    -0.1151)
  
 Spin polar: 4 (Spin_A minus Spin_B electrons)

 CYCLE    6
  SDIIS (wt  0.651):  0.0055  0.0201 -0.0328  0.4890  0.5182
 A-DIIS (wt  0.349):  0.0000  0.0000  0.0000  0.4525  0.5475
  DIIS coefficients:  0.0036  0.0131 -0.0213  0.4762  0.5284
 SCF Error: norm([F,P])=      0.465241227550, max([F,P])=      0.049309934014
 ***** SPIN 1 *****
 orbitals (Q,E):
 ---------------
 A :121...131        ( 1.00    -0.3711)  ( 1.00    -0.3575)  ( 1.00    -0.3408)  ( 1.00    -0.3329)
                     ( 1.00    -0.3221)  ( 1.00    -0.3069)  ( 1.00    -0.2785)  ( 1.00    -0.2766)
                     ( 1.00    -0.2641)  ( 1.00    -0.2584)  ( 0.00    -0.1625)
 ***** SPIN 2 *****
 orbitals (Q,E):
 ---------------
 A :117...127        ( 1.00    -0.3749)  ( 1.00    -0.3582)  ( 1.00    -0.3506)  ( 1.00    -0.3341)
                     ( 1.00    -0.3229)  ( 1.00    -0.3165)  ( 1.00    -0.2950)  ( 1.00    -0.2811)
                     ( 1.00    -0.2787)  ( 1.00    -0.2574)  ( 0.00    -0.1313)
  
 Spin polar: 4 (Spin_A minus Spin_B electrons)

 CYCLE    7
  SDIIS (wt  0.907): -0.0065 -0.0194 -0.0256  0.2186  0.3503  0.4827
 A-DIIS (wt  0.093):  0.0000  0.0000  0.0000  0.0000  0.0111  0.9889
  DIIS coefficients: -0.0059 -0.0176 -0.0232  0.1981  0.3186  0.5300
 SCF Error: norm([F,P])=      0.116695802683, max([F,P])=      0.010249752344
 ***** SPIN 1 *****
 orbitals (Q,E):
 ---------------
 A :121...131        ( 1.00    -0.3647)  ( 1.00    -0.3530)  ( 1.00    -0.3317)  ( 1.00    -0.3291)
                     ( 1.00    -0.3146)  ( 1.00    -0.3001)  ( 1.00    -0.2736)  ( 1.00    -0.2722)
                     ( 1.00    -0.2554)  ( 1.00    -0.2539)  ( 0.00    -0.1542)
 ***** SPIN 2 *****
 orbitals (Q,E):
 ---------------
 A :117...127        ( 1.00    -0.3716)  ( 1.00    -0.3546)  ( 1.00    -0.3464)  ( 1.00    -0.3272)
                     ( 1.00    -0.3157)  ( 1.00    -0.3115)  ( 1.00    -0.2894)  ( 1.00    -0.2770)
                     ( 1.00    -0.2749)  ( 1.00    -0.2538)  ( 0.00    -0.1227)
  
 Spin polar: 4 (Spin_A minus Spin_B electrons)

 CYCLE    8
  SDIIS (wt  0.972): -0.0021 -0.0187 -0.0093  0.0526  0.1144  0.3679  0.4951
 A-DIIS (wt  0.028):  0.0000  0.0000  0.0000  0.0000  0.0000  0.1644  0.8356
  DIIS coefficients: -0.0020 -0.0181 -0.0090  0.0511  0.1112  0.3622  0.5047
 SCF Error: norm([F,P])=      0.047377527497, max([F,P])=      0.003771890677
 ***** SPIN 1 *****
 orbitals (Q,E):
 ---------------
 A :121...131        ( 1.00    -0.3652)  ( 1.00    -0.3528)  ( 1.00    -0.3334)  ( 1.00    -0.3275)
                     ( 1.00    -0.3151)  ( 1.00    -0.2999)  ( 1.00    -0.2739)  ( 1.00    -0.2722)
                     ( 1.00    -0.2559)  ( 1.00    -0.2539)  ( 0.00    -0.1563)
 ***** SPIN 2 *****
 orbitals (Q,E):
 ---------------
 A :117...127        ( 1.00    -0.3705)  ( 1.00    -0.3544)  ( 1.00    -0.3463)  ( 1.00    -0.3280)
                     ( 1.00    -0.3173)  ( 1.00    -0.3113)  ( 1.00    -0.2894)  ( 1.00    -0.2775)
                     ( 1.00    -0.2752)  ( 1.00    -0.2538)  ( 0.00    -0.1229)
  
 Spin polar: 4 (Spin_A minus Spin_B electrons)

 CYCLE    9
  SDIIS (wt  0.988):  0.0026 -0.0118  0.0012 -0.0162 -0.0048  0.1450  0.3853  0.4987
 A-DIIS (wt  0.012):  0.0000  0.0000  0.0000  0.0000  0.0000  0.0000  0.1504  0.8496
  DIIS coefficients:  0.0026 -0.0117  0.0012 -0.0160 -0.0048  0.1432  0.3825  0.5030
 SCF Error: norm([F,P])=      0.025173325264, max([F,P])=      0.002213660384
 ***** SPIN 1 *****
 orbitals (Q,E):
 ---------------
 A :121...131        ( 1.00    -0.3656)  ( 1.00    -0.3532)  ( 1.00    -0.3333)  ( 1.00    -0.3278)
                     ( 1.00    -0.3151)  ( 1.00    -0.3002)  ( 1.00    -0.2739)  ( 1.00    -0.2724)
                     ( 1.00    -0.2561)  ( 1.00    -0.2539)  ( 0.00    -0.1576)
 ***** SPIN 2 *****
 orbitals (Q,E):
 ---------------
 A :117...127        ( 1.00    -0.3713)  ( 1.00    -0.3548)  ( 1.00    -0.3471)  ( 1.00    -0.3283)
                     ( 1.00    -0.3176)  ( 1.00    -0.3123)  ( 1.00    -0.2902)  ( 1.00    -0.2778)
                     ( 1.00    -0.2757)  ( 1.00    -0.2540)  ( 0.00    -0.1227)
  
 Spin polar: 4 (Spin_A minus Spin_B electrons)

 CYCLE   10
  SDIIS (wt  1.000):  0.0026 -0.0045  0.0029 -0.0177 -0.0187  0.0033  0.1051  0.2615  0.6655
  DIIS coefficients:  0.0026 -0.0045  0.0029 -0.0177 -0.0187  0.0033  0.1051  0.2615  0.6655
 SCF Error: norm([F,P])=      0.009732078194, max([F,P])=      0.000869144598
 ***** SPIN 1 *****
 orbitals (Q,E):
 ---------------
 A :121...131        ( 1.00    -0.3654)  ( 1.00    -0.3534)  ( 1.00    -0.3331)  ( 1.00    -0.3277)
                     ( 1.00    -0.3149)  ( 1.00    -0.2999)  ( 1.00    -0.2739)  ( 1.00    -0.2724)
                     ( 1.00    -0.2557)  ( 1.00    -0.2538)  ( 0.00    -0.1581)
 ***** SPIN 2 *****
 orbitals (Q,E):
 ---------------
 A :117...127        ( 1.00    -0.3713)  ( 1.00    -0.3552)  ( 1.00    -0.3474)  ( 1.00    -0.3282)
                     ( 1.00    -0.3178)  ( 1.00    -0.3124)  ( 1.00    -0.2901)  ( 1.00    -0.2780)
                     ( 1.00    -0.2758)  ( 1.00    -0.2541)  ( 0.00    -0.1224)
  
 Spin polar: 4 (Spin_A minus Spin_B electrons)

 CYCLE   11
  SDIIS (wt  1.000):  0.0012  0.0002  0.0018 -0.0072 -0.0093 -0.0506 -0.0635  0.0051  0.4814  0.6409
  DIIS coefficients:  0.0012  0.0002  0.0018 -0.0072 -0.0093 -0.0506 -0.0635  0.0051  0.4814  0.6409
 SCF Error: norm([F,P])=      0.005673188003, max([F,P])=      0.000571310511
 ***** SPIN 1 *****
 orbitals (Q,E):
 ---------------
 A :121...131        ( 1.00    -0.3651)  ( 1.00    -0.3531)  ( 1.00    -0.3330)  ( 1.00    -0.3271)
                     ( 1.00    -0.3146)  ( 1.00    -0.2996)  ( 1.00    -0.2737)  ( 1.00    -0.2723)
                     ( 1.00    -0.2554)  ( 1.00    -0.2535)  ( 0.00    -0.1582)
 ***** SPIN 2 *****
 orbitals (Q,E):
 ---------------
 A :117...127        ( 1.00    -0.3711)  ( 1.00    -0.3550)  ( 1.00    -0.3474)  ( 1.00    -0.3281)
                     ( 1.00    -0.3178)  ( 1.00    -0.3125)  ( 1.00    -0.2900)  ( 1.00    -0.2779)
                     ( 1.00    -0.2758)  ( 1.00    -0.2539)  ( 0.00    -0.1221)
  
 Spin polar: 4 (Spin_A minus Spin_B electrons)

 CYCLE   12
  SDIIS (wt  1.000):  0.0014  0.0001  0.0012  0.0013 -0.0358 -0.0797 -0.0926  0.0918  0.4517  0.6605
  DIIS coefficients:  0.0014  0.0001  0.0012  0.0013 -0.0358 -0.0797 -0.0926  0.0918  0.4517  0.6605
 SCF Error: norm([F,P])=      0.002880543830, max([F,P])=      0.000292322443
 ***** SPIN 1 *****
 orbitals (Q,E):
 ---------------
 A :121...131        ( 1.00    -0.3650)  ( 1.00    -0.3532)  ( 1.00    -0.3329)  ( 1.00    -0.3271)
                     ( 1.00    -0.3145)  ( 1.00    -0.2995)  ( 1.00    -0.2737)  ( 1.00    -0.2722)
                     ( 1.00    -0.2553)  ( 1.00    -0.2535)  ( 0.00    -0.1585)
 ***** SPIN 2 *****
 orbitals (Q,E):
 ---------------
 A :117...127        ( 1.00    -0.3712)  ( 1.00    -0.3552)  ( 1.00    -0.3476)  ( 1.00    -0.3281)
                     ( 1.00    -0.3179)  ( 1.00    -0.3124)  ( 1.00    -0.2901)  ( 1.00    -0.2779)
                     ( 1.00    -0.2758)  ( 1.00    -0.2539)  ( 0.00    -0.1219)
  
 Spin polar: 4 (Spin_A minus Spin_B electrons)

 CYCLE   13
  SDIIS (wt  1.000): -0.0004  0.0017  0.0024 -0.0077 -0.0234 -0.0440 -0.0331  0.1284  0.3975  0.5786
  DIIS coefficients: -0.0004  0.0017  0.0024 -0.0077 -0.0234 -0.0440 -0.0331  0.1284  0.3975  0.5786
 SCF Error: norm([F,P])=      0.001315098553, max([F,P])=      0.000081634629
 ***** SPIN 1 *****
 orbitals (Q,E):
 ---------------
 A :121...131        ( 1.00    -0.3650)  ( 1.00    -0.3532)  ( 1.00    -0.3329)  ( 1.00    -0.3270)
                     ( 1.00    -0.3145)  ( 1.00    -0.2995)  ( 1.00    -0.2737)  ( 1.00    -0.2722)
                     ( 1.00    -0.2553)  ( 1.00    -0.2535)  ( 0.00    -0.1586)
 ***** SPIN 2 *****
 orbitals (Q,E):
 ---------------
 A :117...127        ( 1.00    -0.3712)  ( 1.00    -0.3552)  ( 1.00    -0.3476)  ( 1.00    -0.3281)
                     ( 1.00    -0.3179)  ( 1.00    -0.3125)  ( 1.00    -0.2901)  ( 1.00    -0.2780)
                     ( 1.00    -0.2759)  ( 1.00    -0.2540)  ( 0.00    -0.1220)
  
 Spin polar: 4 (Spin_A minus Spin_B electrons)

 CYCLE   14
  SDIIS (wt  1.000):  0.0003  0.0006  0.0019 -0.0011 -0.0138 -0.0472 -0.0133  0.1045  0.3679  0.6002
  DIIS coefficients:  0.0003  0.0006  0.0019 -0.0011 -0.0138 -0.0472 -0.0133  0.1045  0.3679  0.6002
 SCF Error: norm([F,P])=      0.000821590403, max([F,P])=      0.000070318669
 ***** SPIN 1 *****
 orbitals (Q,E):
 ---------------
 A :121...131        ( 1.00    -0.3650)  ( 1.00    -0.3532)  ( 1.00    -0.3329)  ( 1.00    -0.3270)
                     ( 1.00    -0.3145)  ( 1.00    -0.2995)  ( 1.00    -0.2737)  ( 1.00    -0.2722)
                     ( 1.00    -0.2553)  ( 1.00    -0.2535)  ( 0.00    -0.1586)
 ***** SPIN 2 *****
 orbitals (Q,E):
 ---------------
 A :117...127        ( 1.00    -0.3712)  ( 1.00    -0.3552)  ( 1.00    -0.3476)  ( 1.00    -0.3281)
                     ( 1.00    -0.3179)  ( 1.00    -0.3125)  ( 1.00    -0.2901)  ( 1.00    -0.2780)
                     ( 1.00    -0.2759)  ( 1.00    -0.2540)  ( 0.00    -0.1219)
  
 Spin polar: 4 (Spin_A minus Spin_B electrons)

 CYCLE   15
  SDIIS (wt  1.000):  0.0001  0.0001 -0.0019 -0.0076 -0.0243 -0.0088  0.0423  0.1896  0.3809  0.4295
  DIIS coefficients:  0.0001  0.0001 -0.0019 -0.0076 -0.0243 -0.0088  0.0423  0.1896  0.3809  0.4295
 SCF Error: norm([F,P])=      0.000404167132, max([F,P])=      0.000031416593
 ***** SPIN 1 *****
 orbitals (Q,E):
 ---------------
 A :121...131        ( 1.00    -0.3650)  ( 1.00    -0.3532)  ( 1.00    -0.3329)  ( 1.00    -0.3270)
                     ( 1.00    -0.3145)  ( 1.00    -0.2995)  ( 1.00    -0.2737)  ( 1.00    -0.2722)
                     ( 1.00    -0.2553)  ( 1.00    -0.2535)  ( 0.00    -0.1586)
 ***** SPIN 2 *****
 orbitals (Q,E):
 ---------------
 A :117...127        ( 1.00    -0.3712)  ( 1.00    -0.3552)  ( 1.00    -0.3476)  ( 1.00    -0.3281)
                     ( 1.00    -0.3179)  ( 1.00    -0.3125)  ( 1.00    -0.2901)  ( 1.00    -0.2780)
                     ( 1.00    -0.2759)  ( 1.00    -0.2540)  ( 0.00    -0.1219)
  
 Spin polar: 4 (Spin_A minus Spin_B electrons)

 CYCLE   16
  SDIIS (wt  1.000):  0.0010  0.0032  0.0044  0.0032 -0.0129 -0.0384 -0.0566 -0.0203  0.1846  0.9317
  DIIS coefficients:  0.0010  0.0032  0.0044  0.0032 -0.0129 -0.0384 -0.0566 -0.0203  0.1846  0.9317
 SCF Error: norm([F,P])=      0.000143090035, max([F,P])=      0.000012724669
 ***** SPIN 1 *****
 orbitals (Q,E):
 ---------------
 A :121...131        ( 1.00    -0.3650)  ( 1.00    -0.3532)  ( 1.00    -0.3329)  ( 1.00    -0.3270)
                     ( 1.00    -0.3145)  ( 1.00    -0.2995)  ( 1.00    -0.2737)  ( 1.00    -0.2722)
                     ( 1.00    -0.2553)  ( 1.00    -0.2535)  ( 0.00    -0.1586)
 ***** SPIN 2 *****
 orbitals (Q,E):
 ---------------
 A :117...127        ( 1.00    -0.3712)  ( 1.00    -0.3552)  ( 1.00    -0.3476)  ( 1.00    -0.3281)
                     ( 1.00    -0.3179)  ( 1.00    -0.3125)  ( 1.00    -0.2901)  ( 1.00    -0.2780)
                     ( 1.00    -0.2759)  ( 1.00    -0.2540)  ( 0.00    -0.1219)
  
 Spin polar: 4 (Spin_A minus Spin_B electrons)

 CYCLE   17
  SDIIS (wt  1.000):  0.0008  0.0024  0.0081  0.0014 -0.0167 -0.0385 -0.0371  0.0366  0.3419  0.7011
  DIIS coefficients:  0.0008  0.0024  0.0081  0.0014 -0.0167 -0.0385 -0.0371  0.0366  0.3419  0.7011
 SCF Error: norm([F,P])=      0.000080541746, max([F,P])=      0.000009030535
 ***** SPIN 1 *****
 orbitals (Q,E):
 ---------------
 A :121...131        ( 1.00    -0.3650)  ( 1.00    -0.3532)  ( 1.00    -0.3329)  ( 1.00    -0.3270)
                     ( 1.00    -0.3145)  ( 1.00    -0.2995)  ( 1.00    -0.2737)  ( 1.00    -0.2722)
                     ( 1.00    -0.2553)  ( 1.00    -0.2535)  ( 0.00    -0.1586)
 ***** SPIN 2 *****
 orbitals (Q,E):
 ---------------
 A :117...127        ( 1.00    -0.3712)  ( 1.00    -0.3552)  ( 1.00    -0.3476)  ( 1.00    -0.3281)
                     ( 1.00    -0.3179)  ( 1.00    -0.3125)  ( 1.00    -0.2901)  ( 1.00    -0.2780)
                     ( 1.00    -0.2759)  ( 1.00    -0.2540)  ( 0.00    -0.1219)
  
 Spin polar: 4 (Spin_A minus Spin_B electrons)

 CYCLE   18
  SDIIS (wt  1.000):  0.0006  0.0027  0.0007 -0.0047 -0.0137 -0.0202 -0.0416 -0.0585  0.5230  0.6117
  DIIS coefficients:  0.0006  0.0027  0.0007 -0.0047 -0.0137 -0.0202 -0.0416 -0.0585  0.5230  0.6117
 SCF Error: norm([F,P])=      0.000064105650, max([F,P])=      0.000004912507
 ***** SPIN 1 *****
 orbitals (Q,E):
 ---------------
 A :121...131        ( 1.00    -0.3650)  ( 1.00    -0.3532)  ( 1.00    -0.3329)  ( 1.00    -0.3270)
                     ( 1.00    -0.3145)  ( 1.00    -0.2995)  ( 1.00    -0.2737)  ( 1.00    -0.2722)
                     ( 1.00    -0.2553)  ( 1.00    -0.2535)  ( 0.00    -0.1586)
 ***** SPIN 2 *****
 orbitals (Q,E):
 ---------------
 A :117...127        ( 1.00    -0.3712)  ( 1.00    -0.3552)  ( 1.00    -0.3476)  ( 1.00    -0.3281)
                     ( 1.00    -0.3179)  ( 1.00    -0.3125)  ( 1.00    -0.2901)  ( 1.00    -0.2780)
                     ( 1.00    -0.2759)  ( 1.00    -0.2540)  ( 0.00    -0.1219)
  
 Spin polar: 4 (Spin_A minus Spin_B electrons)

 CYCLE   19
  SDIIS (wt  1.000):  0.0006 -0.0003 -0.0026 -0.0084 -0.0158 -0.0341 -0.0776  0.2249  0.4105  0.5028
  DIIS coefficients:  0.0006 -0.0003 -0.0026 -0.0084 -0.0158 -0.0341 -0.0776  0.2249  0.4105  0.5028
 SCF Error: norm([F,P])=      0.000045435092, max([F,P])=      0.000003717759
 ***** SPIN 1 *****
 orbitals (Q,E):
 ---------------
 A :121...131        ( 1.00    -0.3650)  ( 1.00    -0.3532)  ( 1.00    -0.3329)  ( 1.00    -0.3270)
                     ( 1.00    -0.3145)  ( 1.00    -0.2995)  ( 1.00    -0.2737)  ( 1.00    -0.2722)
                     ( 1.00    -0.2553)  ( 1.00    -0.2535)  ( 0.00    -0.1586)
 ***** SPIN 2 *****
 orbitals (Q,E):
 ---------------
 A :117...127        ( 1.00    -0.3712)  ( 1.00    -0.3552)  ( 1.00    -0.3476)  ( 1.00    -0.3281)
                     ( 1.00    -0.3179)  ( 1.00    -0.3125)  ( 1.00    -0.2901)  ( 1.00    -0.2780)
                     ( 1.00    -0.2759)  ( 1.00    -0.2540)  ( 0.00    -0.1219)
  
 Spin polar: 4 (Spin_A minus Spin_B electrons)

 CYCLE   20
  SDIIS (wt  1.000): -0.0009 -0.0022 -0.0048 -0.0102 -0.0265 -0.0786  0.0521  0.1551  0.4204  0.4957
  DIIS coefficients: -0.0009 -0.0022 -0.0048 -0.0102 -0.0265 -0.0786  0.0521  0.1551  0.4204  0.4957
 SCF Error: norm([F,P])=      0.000031450932, max([F,P])=      0.000002809155
 ***** SPIN 1 *****
 orbitals (Q,E):
 ---------------
 A :121...131        ( 1.00    -0.3650)  ( 1.00    -0.3532)  ( 1.00    -0.3329)  ( 1.00    -0.3270)
                     ( 1.00    -0.3145)  ( 1.00    -0.2995)  ( 1.00    -0.2737)  ( 1.00    -0.2722)
                     ( 1.00    -0.2553)  ( 1.00    -0.2535)  ( 0.00    -0.1586)
 ***** SPIN 2 *****
 orbitals (Q,E):
 ---------------
 A :117...127        ( 1.00    -0.3712)  ( 1.00    -0.3552)  ( 1.00    -0.3476)  ( 1.00    -0.3281)
                     ( 1.00    -0.3179)  ( 1.00    -0.3125)  ( 1.00    -0.2901)  ( 1.00    -0.2780)
                     ( 1.00    -0.2759)  ( 1.00    -0.2540)  ( 0.00    -0.1219)
  
 Spin polar: 4 (Spin_A minus Spin_B electrons)

 CYCLE   21
  SDIIS (wt  1.000):  0.0007  0.0027  0.0007 -0.0001 -0.0079 -0.0881 -0.1694  0.1398  0.3647  0.7569
  DIIS coefficients:  0.0007  0.0027  0.0007 -0.0001 -0.0079 -0.0881 -0.1694  0.1398  0.3647  0.7569
 SCF Error: norm([F,P])=      0.000020137165, max([F,P])=      0.000002245022
 ***** SPIN 1 *****
 orbitals (Q,E):
 ---------------
 A :121...131        ( 1.00    -0.3650)  ( 1.00    -0.3532)  ( 1.00    -0.3329)  ( 1.00    -0.3270)
                     ( 1.00    -0.3145)  ( 1.00    -0.2995)  ( 1.00    -0.2737)  ( 1.00    -0.2722)
                     ( 1.00    -0.2553)  ( 1.00    -0.2535)  ( 0.00    -0.1586)
 ***** SPIN 2 *****
 orbitals (Q,E):
 ---------------
 A :117...127        ( 1.00    -0.3712)  ( 1.00    -0.3552)  ( 1.00    -0.3476)  ( 1.00    -0.3281)
                     ( 1.00    -0.3179)  ( 1.00    -0.3125)  ( 1.00    -0.2901)  ( 1.00    -0.2780)
                     ( 1.00    -0.2759)  ( 1.00    -0.2540)  ( 0.00    -0.1219)
  
 Spin polar: 4 (Spin_A minus Spin_B electrons)

 CYCLE   22
  SDIIS (wt  1.000):  0.0033  0.0066  0.0161  0.0287 -0.1119 -0.1953 -0.0015  0.1100  0.5008  0.6431
  DIIS coefficients:  0.0033  0.0066  0.0161  0.0287 -0.1119 -0.1953 -0.0015  0.1100  0.5008  0.6431
 SCF Error: norm([F,P])=      0.000012869380, max([F,P])=      0.000001594854
 ***** SPIN 1 *****
 orbitals (Q,E):
 ---------------
 A :121...131        ( 1.00    -0.3650)  ( 1.00    -0.3532)  ( 1.00    -0.3329)  ( 1.00    -0.3270)
                     ( 1.00    -0.3145)  ( 1.00    -0.2995)  ( 1.00    -0.2737)  ( 1.00    -0.2722)
                     ( 1.00    -0.2553)  ( 1.00    -0.2535)  ( 0.00    -0.1586)
 ***** SPIN 2 *****
 orbitals (Q,E):
 ---------------
 A :117...127        ( 1.00    -0.3712)  ( 1.00    -0.3552)  ( 1.00    -0.3476)  ( 1.00    -0.3281)
                     ( 1.00    -0.3179)  ( 1.00    -0.3125)  ( 1.00    -0.2901)  ( 1.00    -0.2780)
                     ( 1.00    -0.2759)  ( 1.00    -0.2540)  ( 0.00    -0.1219)
  
 Spin polar: 4 (Spin_A minus Spin_B electrons)

 CYCLE   23
  SDIIS (wt  1.000):  0.0021  0.0086  0.0178 -0.0369 -0.0517 -0.0361 -0.1155 -0.0330  0.5192  0.7257
  DIIS coefficients:  0.0021  0.0086  0.0178 -0.0369 -0.0517 -0.0361 -0.1155 -0.0330  0.5192  0.7257
 SCF Error: norm([F,P])=      0.000009546909, max([F,P])=      0.000001175912
 ***** SPIN 1 *****
 orbitals (Q,E):
 ---------------
 A :121...131        ( 1.00    -0.3650)  ( 1.00    -0.3532)  ( 1.00    -0.3329)  ( 1.00    -0.3270)
                     ( 1.00    -0.3145)  ( 1.00    -0.2995)  ( 1.00    -0.2737)  ( 1.00    -0.2722)
                     ( 1.00    -0.2553)  ( 1.00    -0.2535)  ( 0.00    -0.1586)
 ***** SPIN 2 *****
 orbitals (Q,E):
 ---------------
 A :117...127        ( 1.00    -0.3712)  ( 1.00    -0.3552)  ( 1.00    -0.3476)  ( 1.00    -0.3281)
                     ( 1.00    -0.3179)  ( 1.00    -0.3125)  ( 1.00    -0.2901)  ( 1.00    -0.2780)
                     ( 1.00    -0.2759)  ( 1.00    -0.2540)  ( 0.00    -0.1219)
  
 Spin polar: 4 (Spin_A minus Spin_B electrons)

 CYCLE   24
  SDIIS (wt  1.000):  0.0039  0.0109  0.0128  0.0010 -0.0577 -0.1751 -0.2170  0.2872  0.6631  0.4708
  DIIS coefficients:  0.0039  0.0109  0.0128  0.0010 -0.0577 -0.1751 -0.2170  0.2872  0.6631  0.4708
 SCF Error: norm([F,P])=      0.000009622500, max([F,P])=      0.000000770580
 ***** SPIN 1 *****
 orbitals (Q,E):
 ---------------
 A :121...131        ( 1.00    -0.3650)  ( 1.00    -0.3532)  ( 1.00    -0.3329)  ( 1.00    -0.3270)
                     ( 1.00    -0.3145)  ( 1.00    -0.2995)  ( 1.00    -0.2737)  ( 1.00    -0.2722)
                     ( 1.00    -0.2553)  ( 1.00    -0.2535)  ( 0.00    -0.1586)
 ***** SPIN 2 *****
 orbitals (Q,E):
 ---------------
 A :117...127        ( 1.00    -0.3712)  ( 1.00    -0.3552)  ( 1.00    -0.3476)  ( 1.00    -0.3281)
                     ( 1.00    -0.3179)  ( 1.00    -0.3125)  ( 1.00    -0.2901)  ( 1.00    -0.2780)
                     ( 1.00    -0.2759)  ( 1.00    -0.2540)  ( 0.00    -0.1219)
  
 Spin polar: 4 (Spin_A minus Spin_B electrons)

 SCF CONVERGED

 CYCLE   25
  
 Hartree-Fock exchange energy:   -272.237879667751     
 *** Setting up for NEW gradients in Focky
 *** Using EXACT density in Focky
 ***** SPIN 1 *****
 orbitals (Q,E):
 ---------------
 A :121...140        ( 1.00    -0.3650)  ( 1.00    -0.3532)  ( 1.00    -0.3329)  ( 1.00    -0.3270)
                     ( 1.00    -0.3145)  ( 1.00    -0.2995)  ( 1.00    -0.2737)  ( 1.00    -0.2722)
                     ( 1.00    -0.2553)  ( 1.00    -0.2535)  ( 0.00    -0.1586)  ( 0.00    -0.1010)
                     ( 0.00    -0.0979)  ( 0.00    -0.0807)  ( 0.00    -0.0059)  ( 0.00     0.0060)
                     ( 0.00     0.0114)  ( 0.00     0.0221)  ( 0.00     0.0249)  ( 0.00     0.0269)
 ***** SPIN 2 *****
 orbitals (Q,E):
 ---------------
 A :117...136        ( 1.00    -0.3712)  ( 1.00    -0.3552)  ( 1.00    -0.3476)  ( 1.00    -0.3281)
                     ( 1.00    -0.3179)  ( 1.00    -0.3125)  ( 1.00    -0.2901)  ( 1.00    -0.2780)
                     ( 1.00    -0.2759)  ( 1.00    -0.2540)  ( 0.00    -0.1219)  ( 0.00    -0.1131)
                     ( 0.00    -0.0993)  ( 0.00    -0.0805)  ( 0.00    -0.0739)  ( 0.00    -0.0662)
                     ( 0.00    -0.0642)  ( 0.00    -0.0398)  ( 0.00    -0.0056)  ( 0.00     0.0061)
  
 Spin polar: 4 (Spin_A minus Spin_B electrons)


 Fit test: (difference of exact and fit density, squared integrated, result summed over spins)
         SCF:                                          0.00011968816829

 Gross Charges per Atom (Z minus electrons)
 ==========================================
             1.4206   -0.6145   -0.6038   -0.6152   -0.6126   -0.6313   -0.6250    0.4138    0.5187   -0.0067
             0.4594    1.1630    1.1682    0.4309   -0.0007    0.5461    0.4046    0.4097    0.5298   -0.0250
             0.4421    1.1627   -0.1161   -0.1128   -0.1672   -0.1647   -0.1635   -0.1150   -0.1156   -0.1696
            -0.1209   -0.1735   -0.1222   -0.1681   -0.4007   -0.4101   -0.4071   -0.4003   -0.3944   -0.4075
            -0.4025   -0.3959   -0.4070
 Net Total:  0.00000000


 =================================================================
 M U L T I P O L E   D E R I V E D   C H A R G E   A N A L Y S I S
 =================================================================

 See: M. Swart, P.Th. van Duijnen, J.G. Snijders, J.Comput.Chem., (2001), p. 79-88.

 ----------------------------------------------------- 
 MDC atomic charges (includes spinA + spinB electrons)
 ----------------------------------------------------- 

        Atom    Level:     MDC-m        MDC-d        MDC-q
 ---------------------------------------------------------
     1     Mn           1.760269     1.216957     1.341138
     2     O           -0.517037    -0.497717    -0.491417
     3     O           -0.479767    -0.489486    -0.446514
     4     O           -0.499530    -0.472447    -0.477307
     5     O           -0.505530    -0.521745    -0.495217
     6     O           -0.530299    -0.546682    -0.540589
     7     O           -0.506797    -0.515872    -0.498177
     8     C            0.236047     0.190828     0.055664
     9     C            0.248351     0.281105     0.325725
    10     C            0.005588    -0.006799    -0.164844
    11     C            0.251841     0.290632     0.237455
    12     C            0.649980     0.632169     0.487825
    13     C            0.652179     0.633155     0.539708
    14     C            0.241918     0.274866     0.251845
    15     C            0.011623    -0.005473    -0.146515
    16     C            0.254326     0.296836     0.351164
    17     C            0.231545     0.187687     0.019487
    18     C            0.228875     0.187986     0.094705
    19     C            0.244548     0.288658     0.344635
    20     C           -0.002792    -0.012869    -0.287637
    21     C            0.240216     0.280717     0.264408
    22     C            0.647355     0.631546     0.538059
    23     H           -0.041783    -0.010022     0.023359
    24     H           -0.040774    -0.005324     0.040195
    25     H           -0.055854    -0.047201    -0.000264
    26     H           -0.048565    -0.026523     0.062302
    27     H           -0.047249    -0.024226     0.043709
    28     H           -0.042214    -0.008772     0.044658
    29     H           -0.042387    -0.008567     0.034842
    30     H           -0.058464    -0.049742    -0.009746
    31     H           -0.047818    -0.015186     0.001221
    32     H           -0.061611    -0.054161    -0.010741
    33     H           -0.048326    -0.018641     0.017273
    34     H           -0.055956    -0.035778     0.081429
    35     F           -0.251103    -0.216195    -0.175410
    36     F           -0.260631    -0.238725    -0.183463
    37     F           -0.256820    -0.231785    -0.206027
    38     F           -0.249577    -0.221067    -0.180508
    39     F           -0.244831    -0.209865    -0.174692
    40     F           -0.256221    -0.234208    -0.193209
    41     F           -0.251101    -0.225068    -0.178272
    42     F           -0.245198    -0.208988    -0.150936
    43     F           -0.256429    -0.234007    -0.189323

 -------------------------------- 
 MDC spin density (spinA - spinB)
 -------------------------------- 

        Atom    Level:     MDC-m        MDC-d        MDC-q
 ---------------------------------------------------------
     1     Mn           3.737165     2.796720     2.945401
     2     O           -0.009594     0.136437     0.130412
     3     O            0.047923     0.156613     0.162113
     4     O            0.001656     0.147717     0.141469
     5     O            0.048658     0.156660     0.163111
     6     O            0.059974     0.167055     0.174063
     7     O            0.060956     0.168606     0.174546
     8     C           -0.007306    -0.004600    -0.007173
     9     C            0.004188     0.027921     0.010338
    10     C            0.006922     0.021628     0.005510
    11     C            0.008276     0.031068     0.021571
    12     C            0.000155     0.001845     0.001305
    13     C           -0.005330    -0.002280    -0.005894
    14     C            0.000664     0.024780     0.004656
    15     C            0.012537     0.026806     0.011981
    16     C            0.009015     0.031827     0.022546
    17     C           -0.000452     0.001169     0.000762
    18     C            0.002212     0.003547     0.003066
    19     C            0.003768     0.025195     0.011236
    20     C            0.008952     0.021345     0.008971
    21     C            0.002449     0.024160     0.009999
    22     C            0.002622     0.003654     0.003537
    23     H            0.000394     0.002456     0.004200
    24     H            0.000358     0.002491     0.000594
    25     H           -0.001534    -0.001299    -0.002993
    26     H            0.000975     0.003957    -0.002716
    27     H            0.001193     0.004169    -0.003118
    28     H            0.000469     0.001658     0.003287
    29     H            0.000504     0.001487    -0.000168
    30     H            0.000456     0.001319     0.000017
    31     H            0.000172     0.001274    -0.000219
    32     H            0.000477     0.001180    -0.000035
    33     H            0.000179     0.001371     0.003196
    34     H            0.000606     0.003275    -0.002410
    35     F            0.000165     0.001219     0.003215
    36     F            0.000492     0.000831    -0.000493
    37     F            0.000142     0.001107    -0.000547
    38     F           -0.000145     0.001742     0.000188
    39     F           -0.000071     0.001719     0.004310
    40     F           -0.001328    -0.001129    -0.002051
    41     F            0.000302     0.001103    -0.000627
    42     F            0.000233     0.001205     0.003151
    43     F            0.000548     0.000993    -0.000308


 ==========
 S**2 value  ***  see also R. Bulo et al., J.Am.Chem.Soc., 124 (2002) 13903-13910, note (29)  ***
 ==========
  
                                       exact      expectation value

 Total S2 (S squared)                  6.00000             6.06463
  pauli hf:                              3.282785116761183         89.3291          2059.98          8618.95
  elstat hf:                            -3.895975230040541       -106.0149         -2444.76        -10228.88
 *** Using NEW gradient routines ***


 Geometry CYCLE 1
 ==============

 Energy gradients wrt nuclear displacements
 ==========================================

     Atom      Cartesian (a.u./angstrom)
                 X         Y         Z
 ----------------------------------------
     1 Mn   -0.000907 -0.002866  0.001631
     2 O     0.011648  0.011719 -0.005030
     3 O    -0.015441  0.006659 -0.010948
     4 O     0.008457 -0.002792 -0.002737
     5 O     0.012128  0.011297  0.005702
     6 O    -0.003728  0.016273  0.002299
     7 O    -0.002555  0.002123  0.017310
     8 C     0.001378  0.002121 -0.001402
     9 C     0.002867 -0.007492  0.007695
    10 C     0.004408  0.020080 -0.016713
    11 C    -0.003166 -0.057904  0.049206
    12 C     0.020715  0.037007 -0.020849
    13 C     0.020640  0.032673  0.017567
    14 C    -0.052286 -0.043427 -0.021736
    15 C     0.023456  0.023704  0.014017
    16 C    -0.020882 -0.007120 -0.001120
    17 C     0.001129  0.002405  0.001766
    18 C    -0.000808  0.002752 -0.000701
    19 C     0.003667 -0.011156 -0.013162
    20 C    -0.008926  0.028722  0.009584
    21 C     0.018917 -0.064437 -0.031008
    22 C    -0.006831  0.037566 -0.001016
    23 H     0.001541  0.004715  0.000819
    24 H     0.002866  0.000798 -0.004035
    25 H     0.003910 -0.000880  0.002072
    26 H     0.007497 -0.001993  0.004123
    27 H    -0.007741  0.001881  0.003533
    28 H     0.000631  0.004842 -0.000345
    29 H     0.002089  0.000789  0.004497
    30 H    -0.003997  0.001467  0.002277
    31 H    -0.004264  0.002929 -0.000440
    32 H     0.000022  0.000355 -0.004765
    33 H     0.002071  0.004559 -0.000542
    34 H     0.000403 -0.000435 -0.009386
    35 F    -0.027982 -0.029341  0.023916
    36 F    -0.006744  0.020957 -0.045088
    37 F     0.035867 -0.009599  0.023226
    38 F     0.003371  0.000474 -0.047289
    39 F     0.018990 -0.046085  0.005823
    40 F    -0.031426  0.026691  0.032481
    41 F    -0.037546  0.011472  0.024796
    42 F    -0.024010 -0.033922 -0.027082
    43 F     0.050576  0.002419  0.011053
 ----------------------------------------
 
----------------------------------------------------------------------
Geometry Convergence after Step   1       (Hartree/Angstrom,Angstrom)
----------------------------------------------------------------------
current energy                              -11.60437635 Hartree
energy change                     -11.60437635     0.00100000    F
constrained gradient max            0.06443694     0.00100000    F
constrained gradient rms            0.01957608     0.00066667    F
gradient max                        0.06443694
gradient rms                        0.01957608
cart. step max                      0.11908156     0.01000000    F
cart. step rms                      0.04226991     0.00666667    F
 


 Coordinates (Cartesian)
 =======================

     Atom                    bohr                                 angstrom                 Geometric Variables
                   X           Y           Z              X           Y           Z       (0:frozen, *:LT par.)
 --------------------------------------------------------------------------------------------------------------
     1 Mn      0.000463   -0.002753    0.099566       0.000245   -0.001457    0.052688      1       2       3
     2 O       3.449821    1.175805    0.119010       1.825567    0.622209    0.062978      4       5       6
     3 O       0.977153   -2.698504    2.858511       0.517087   -1.427987    1.512659      7       8       9
     4 O      -3.449298   -1.178880    0.131821      -1.825290   -0.623837    0.069757     10      11      12
     5 O      -0.963469    2.685509    2.872532      -0.509846    1.421110    1.520078     13      14      15
     6 O      -0.827427    2.601121   -2.786477      -0.437855    1.376454   -1.474540     16      17      18
     7 O       0.822616   -2.593338   -2.799332       0.435310   -1.372335   -1.481343     19      20      21
     8 C       7.781483    1.693650    0.781914       4.117783    0.896241    0.413771     22      23      24
     9 C       5.354888    0.317134    1.345206       2.833685    0.167820    0.711852     25      26      27
    10 C       5.336850   -1.677830    3.065893       2.824139   -0.887870    1.622401     28      29      30
    11 C       3.154488   -3.020798    3.707650       1.669283   -1.598538    1.962004     31      32      33
    12 C       3.315584   -5.117714    5.695369       1.754532   -2.708178    3.013859     34      35      36
    13 C      -7.752645   -1.696942    0.781847      -4.102523   -0.897983    0.413736     37      38      39
    14 C      -5.303409   -0.297866    1.389906      -2.806443   -0.157624    0.735506     40      41      42
    15 C      -5.319766    1.659747    3.100563      -2.815099    0.878300    1.640747     43      44      45
    16 C      -3.131193    3.050328    3.773451      -1.656956    1.614164    1.996824     46      47      48
    17 C      -3.346285    5.137543    5.704479      -1.770778    2.718671    3.018680     49      50      51
    18 C      -1.449016    4.529845   -6.732814      -0.766786    2.397091   -3.562851     52      53      54
    19 C      -0.728298    2.263597   -5.150992      -0.385399    1.197844   -2.725788     55      56      57
    20 C      -0.015750    0.009154   -6.376076      -0.008335    0.004844   -3.374074     58      59      60
    21 C       0.689651   -2.197717   -5.137076       0.364947   -1.162982   -2.718423     61      62      63
    22 C       1.452040   -4.509620   -6.705028       0.768386   -2.386388   -3.548148     64      65      66
    23 H       7.531538    3.693643    1.224106       3.985518    1.954592    0.647769     67      68      69
    24 H       8.174310    1.553133   -1.238873       4.325659    0.821882   -0.655584     70      71      72
    25 H       9.369892    0.941295    1.849493       4.958333    0.498112    0.978710     73      74      75
    26 H       7.095377   -2.186944    3.961706       3.754712   -1.157281    2.096445     76      77      78
    27 H      -7.088898    2.139622    3.991853      -3.751283    1.132239    2.112398     79      80      81
    28 H      -2.728669    6.904158    4.834899      -1.443949    3.653523    2.558519     82      83      84
    29 H      -2.054937    4.734725    7.262480      -1.087426    2.505508    3.843139     85      86      87
    30 H      -5.257935    5.357954    6.431629      -2.782379    2.835307    3.403472     88      89      90
    31 H      -3.366532    5.107042   -6.233921      -1.781492    2.702530   -3.298849     91      92      93
    32 H      -1.348024    4.156964   -8.753924      -0.713344    2.199771   -4.632377     94      95      96
    33 H      -0.193480    6.097469   -6.257410      -0.102385    3.226641   -3.311279     97      98      99
    34 H      -0.022101   -0.003970   -8.414956      -0.011695   -0.002101   -4.453003    100     101     102
    35 F      -0.061262   -6.509459   -6.228515      -0.032418   -3.444657   -3.295988    103     104     105
    36 F       1.360166   -4.134790   -9.223964       0.719769   -2.188037   -4.881112    106     107     108
    37 F       3.848086   -5.238550   -6.189525       2.036320   -2.772121   -3.275356    109     110     111
    38 F      -8.343106   -1.503133   -1.693367      -4.414982   -0.795424   -0.896091    112     113     114
    39 F      -7.573045   -4.179012    1.330871      -4.007483   -2.211438    0.704267    115     116     117
    40 F      -9.766477   -0.818594    2.066990      -5.168197   -0.433181    1.093804    118     119     120
    41 F       1.793892   -4.622959    7.685216       0.949287   -2.446364    4.066841    121     122     123
    42 F       2.612737   -7.369930    4.730103       1.382601   -3.899999    2.503063    124     125     126
    43 F       5.653837   -5.438959    6.648885       2.991882   -2.878173    3.518439    127     128     129
 --------------------------------------------------------------------------------------------------------------

 Number of elements of the density matrix on this node (used, total):      2971    257403


 ===========================================
 Numerical Integration : Fuzzy Cells (Becke)
 ===========================================
  
 Becke grid quality: GOOD           
  
 Lebedev angular grid order:             min:  11 max:  35
 Nr. of radial points:                   min:  54 max:  83

 Total nr. of points:     552787
 Nr. of blocks:             4319
 Block length:               128
 Nr. of dummy points:         45


 Test of Precision of the Numerical Integration Grid
 ===================================================

 Integral of the Total Core Density:                   0.00000000000000


 ========================
 Density Fitting (zlmFit)
 ========================
  
 ZlmFit Fit Quality: GOOD           
  
 Max L-expansion:                        min:   7 max:   9
 Nr. of radial interpolation points:     min:  72 max: 132


 ======================
 RI Hartree-Fock Scheme
 ======================
  
 Fit Set Quality     : GOOD
 Integration Quality : GOOD
 Threshold Quality   : GOOD
 Response Quality    : DEFAULT
 Is Range Separated  :  F
 
 RIHartreeFock Dependency: number of modified vectors:          22


 =====
 S C F  ***  ScaSCF  ***
 =====
  
 Initial density matrix is taken from previous geometry

 CYCLE    1
 SCF Error: norm([F,P])=      0.535912105079, max([F,P])=      0.039431988441
 ***** SPIN 1 *****
 orbitals (Q,E):
 ---------------
 A :121...140        ( 1.00    -0.3425)  ( 1.00    -0.3313)  ( 1.00    -0.3107)  ( 1.00    -0.3044)
                     ( 1.00    -0.2922)  ( 1.00    -0.2761)  ( 1.00    -0.2508)  ( 1.00    -0.2496)
                     ( 1.00    -0.2312)  ( 1.00    -0.2283)  ( 0.00    -0.1296)  ( 0.00    -0.0733)
                     ( 0.00    -0.0699)  ( 0.00    -0.0528)  ( 0.00     0.0102)  ( 0.00     0.0215)
                     ( 0.00     0.0271)  ( 0.00     0.0412)  ( 0.00     0.0473)  ( 0.00     0.0491)
 ***** SPIN 2 *****
 orbitals (Q,E):
 ---------------
 A :117...136        ( 1.00    -0.3524)  ( 1.00    -0.3342)  ( 1.00    -0.3260)  ( 1.00    -0.3066)
                     ( 1.00    -0.2946)  ( 1.00    -0.2903)  ( 1.00    -0.2673)  ( 1.00    -0.2554)
                     ( 1.00    -0.2534)  ( 1.00    -0.2314)  ( 0.00    -0.0966)  ( 0.00    -0.0870)
                     ( 0.00    -0.0734)  ( 0.00    -0.0535)  ( 0.00    -0.0470)  ( 0.00    -0.0388)
                     ( 0.00    -0.0353)  ( 0.00    -0.0120)  ( 0.00     0.0104)  ( 0.00     0.0217)
  
 Spin polar: 4 (Spin_A minus Spin_B electrons)

 CYCLE    2
   MIX coefficients:  0.8000  0.2000
 SCF Error: norm([F,P])=      0.120686897895, max([F,P])=      0.005237306306
 ***** SPIN 1 *****
 orbitals (Q,E):
 ---------------
 A :121...131        ( 1.00    -0.3485)  ( 1.00    -0.3374)  ( 1.00    -0.3171)  ( 1.00    -0.3104)
                     ( 1.00    -0.2985)  ( 1.00    -0.2823)  ( 1.00    -0.2574)  ( 1.00    -0.2560)
                     ( 1.00    -0.2378)  ( 1.00    -0.2346)  ( 0.00    -0.1357)
 ***** SPIN 2 *****
 orbitals (Q,E):
 ---------------
 A :117...127        ( 1.00    -0.3577)  ( 1.00    -0.3403)  ( 1.00    -0.3320)  ( 1.00    -0.3129)
                     ( 1.00    -0.3011)  ( 1.00    -0.2961)  ( 1.00    -0.2735)  ( 1.00    -0.2620)
                     ( 1.00    -0.2598)  ( 1.00    -0.2380)  ( 0.00    -0.1028)
  
 Spin polar: 4 (Spin_A minus Spin_B electrons)

 CYCLE    3
  SDIIS (wt  0.000): -0.9698  1.9698
 A-DIIS (wt  1.000):  0.0000  1.0000
  DIIS coefficients:  0.0000  1.0000
 SCF Error: norm([F,P])=      0.064220271340, max([F,P])=      0.002946594306
 ***** SPIN 1 *****
 orbitals (Q,E):
 ---------------
 A :121...131        ( 1.00    -0.3702)  ( 1.00    -0.3591)  ( 1.00    -0.3392)  ( 1.00    -0.3322)
                     ( 1.00    -0.3208)  ( 1.00    -0.3043)  ( 1.00    -0.2803)  ( 1.00    -0.2786)
                     ( 1.00    -0.2609)  ( 1.00    -0.2573)  ( 0.00    -0.1579)
 ***** SPIN 2 *****
 orbitals (Q,E):
 ---------------
 A :117...127        ( 1.00    -0.3778)  ( 1.00    -0.3620)  ( 1.00    -0.3536)  ( 1.00    -0.3351)
                     ( 1.00    -0.3234)  ( 1.00    -0.3176)  ( 1.00    -0.2955)  ( 1.00    -0.2849)
                     ( 1.00    -0.2824)  ( 1.00    -0.2611)  ( 0.00    -0.1251)
  
 Spin polar: 4 (Spin_A minus Spin_B electrons)

 CYCLE    4
  SDIIS (wt  0.000):  0.9734 -0.7928  0.8194
 A-DIIS (wt  1.000):  0.0000  0.5872  0.4128
  DIIS coefficients:  0.0000  0.5872  0.4128
 SCF Error: norm([F,P])=      0.084619186706, max([F,P])=      0.003978205034
 ***** SPIN 1 *****
 orbitals (Q,E):
 ---------------
 A :121...131        ( 1.00    -0.3670)  ( 1.00    -0.3557)  ( 1.00    -0.3355)  ( 1.00    -0.3291)
                     ( 1.00    -0.3172)  ( 1.00    -0.3010)  ( 1.00    -0.2762)  ( 1.00    -0.2747)
                     ( 1.00    -0.2568)  ( 1.00    -0.2537)  ( 0.00    -0.1543)
 ***** SPIN 2 *****
 orbitals (Q,E):
 ---------------
 A :117...127        ( 1.00    -0.3756)  ( 1.00    -0.3585)  ( 1.00    -0.3504)  ( 1.00    -0.3314)
                     ( 1.00    -0.3194)  ( 1.00    -0.3147)  ( 1.00    -0.2921)  ( 1.00    -0.2808)
                     ( 1.00    -0.2785)  ( 1.00    -0.2569)  ( 0.00    -0.1214)
  
 Spin polar: 4 (Spin_A minus Spin_B electrons)

 CYCLE    5
  SDIIS (wt  1.000): -0.8443  1.2194 -0.2680  0.8929
  DIIS coefficients: -0.8443  1.2194 -0.2680  0.8929
 SCF Error: norm([F,P])=      0.014942683694, max([F,P])=      0.000838007946
 ***** SPIN 1 *****
 orbitals (Q,E):
 ---------------
 A :121...131        ( 1.00    -0.3658)  ( 1.00    -0.3545)  ( 1.00    -0.3344)  ( 1.00    -0.3277)
                     ( 1.00    -0.3160)  ( 1.00    -0.2998)  ( 1.00    -0.2751)  ( 1.00    -0.2736)
                     ( 1.00    -0.2556)  ( 1.00    -0.2524)  ( 0.00    -0.1528)
 ***** SPIN 2 *****
 orbitals (Q,E):
 ---------------
 A :117...127        ( 1.00    -0.3744)  ( 1.00    -0.3574)  ( 1.00    -0.3491)  ( 1.00    -0.3303)
                     ( 1.00    -0.3184)  ( 1.00    -0.3133)  ( 1.00    -0.2908)  ( 1.00    -0.2797)
                     ( 1.00    -0.2774)  ( 1.00    -0.2558)  ( 0.00    -0.1202)
  
 Spin polar: 4 (Spin_A minus Spin_B electrons)

 CYCLE    6
  SDIIS (wt  1.000): -0.4908  0.6482 -0.2047  0.4256  0.6216
  DIIS coefficients: -0.4908  0.6482 -0.2047  0.4256  0.6216
 SCF Error: norm([F,P])=      0.003681023494, max([F,P])=      0.000240473715
 ***** SPIN 1 *****
 orbitals (Q,E):
 ---------------
 A :121...131        ( 1.00    -0.3661)  ( 1.00    -0.3548)  ( 1.00    -0.3347)  ( 1.00    -0.3281)
                     ( 1.00    -0.3163)  ( 1.00    -0.3001)  ( 1.00    -0.2754)  ( 1.00    -0.2738)
                     ( 1.00    -0.2559)  ( 1.00    -0.2528)  ( 0.00    -0.1532)
 ***** SPIN 2 *****
 orbitals (Q,E):
 ---------------
 A :117...127        ( 1.00    -0.3746)  ( 1.00    -0.3577)  ( 1.00    -0.3494)  ( 1.00    -0.3306)
                     ( 1.00    -0.3187)  ( 1.00    -0.3136)  ( 1.00    -0.2911)  ( 1.00    -0.2800)
                     ( 1.00    -0.2776)  ( 1.00    -0.2561)  ( 0.00    -0.1205)
  
 Spin polar: 4 (Spin_A minus Spin_B electrons)

 CYCLE    7
  SDIIS (wt  1.000): -0.1913  0.2397 -0.0895  0.1465  0.3523  0.5425
  DIIS coefficients: -0.1913  0.2397 -0.0895  0.1465  0.3523  0.5425
 SCF Error: norm([F,P])=      0.001726068934, max([F,P])=      0.000115819910
 ***** SPIN 1 *****
 orbitals (Q,E):
 ---------------
 A :121...131        ( 1.00    -0.3660)  ( 1.00    -0.3547)  ( 1.00    -0.3347)  ( 1.00    -0.3280)
                     ( 1.00    -0.3162)  ( 1.00    -0.3000)  ( 1.00    -0.2754)  ( 1.00    -0.2738)
                     ( 1.00    -0.2559)  ( 1.00    -0.2527)  ( 0.00    -0.1530)
 ***** SPIN 2 *****
 orbitals (Q,E):
 ---------------
 A :117...127        ( 1.00    -0.3745)  ( 1.00    -0.3576)  ( 1.00    -0.3493)  ( 1.00    -0.3305)
                     ( 1.00    -0.3186)  ( 1.00    -0.3135)  ( 1.00    -0.2910)  ( 1.00    -0.2799)
                     ( 1.00    -0.2776)  ( 1.00    -0.2560)  ( 0.00    -0.1205)
  
 Spin polar: 4 (Spin_A minus Spin_B electrons)

 CYCLE    8
  SDIIS (wt  1.000): -0.0259  0.0269 -0.0163  0.0125  0.0973  0.3367  0.5687
  DIIS coefficients: -0.0259  0.0269 -0.0163  0.0125  0.0973  0.3367  0.5687
 SCF Error: norm([F,P])=      0.000748971113, max([F,P])=      0.000050683139
 ***** SPIN 1 *****
 orbitals (Q,E):
 ---------------
 A :121...131        ( 1.00    -0.3660)  ( 1.00    -0.3547)  ( 1.00    -0.3347)  ( 1.00    -0.3280)
                     ( 1.00    -0.3163)  ( 1.00    -0.3000)  ( 1.00    -0.2754)  ( 1.00    -0.2738)
                     ( 1.00    -0.2559)  ( 1.00    -0.2527)  ( 0.00    -0.1530)
 ***** SPIN 2 *****
 orbitals (Q,E):
 ---------------
 A :117...127        ( 1.00    -0.3746)  ( 1.00    -0.3576)  ( 1.00    -0.3493)  ( 1.00    -0.3305)
                     ( 1.00    -0.3186)  ( 1.00    -0.3135)  ( 1.00    -0.2911)  ( 1.00    -0.2799)
                     ( 1.00    -0.2776)  ( 1.00    -0.2560)  ( 0.00    -0.1205)
  
 Spin polar: 4 (Spin_A minus Spin_B electrons)

 CYCLE    9
  SDIIS (wt  1.000):  0.0068 -0.0118  0.0007 -0.0090  0.0168  0.1446  0.3628  0.4891
  DIIS coefficients:  0.0068 -0.0118  0.0007 -0.0090  0.0168  0.1446  0.3628  0.4891
 SCF Error: norm([F,P])=      0.000319841206, max([F,P])=      0.000020497175
 ***** SPIN 1 *****
 orbitals (Q,E):
 ---------------
 A :121...131        ( 1.00    -0.3660)  ( 1.00    -0.3547)  ( 1.00    -0.3347)  ( 1.00    -0.3280)
                     ( 1.00    -0.3162)  ( 1.00    -0.3000)  ( 1.00    -0.2754)  ( 1.00    -0.2738)
                     ( 1.00    -0.2559)  ( 1.00    -0.2527)  ( 0.00    -0.1530)
 ***** SPIN 2 *****
 orbitals (Q,E):
 ---------------
 A :117...127        ( 1.00    -0.3746)  ( 1.00    -0.3576)  ( 1.00    -0.3493)  ( 1.00    -0.3305)
                     ( 1.00    -0.3186)  ( 1.00    -0.3135)  ( 1.00    -0.2910)  ( 1.00    -0.2799)
                     ( 1.00    -0.2776)  ( 1.00    -0.2560)  ( 0.00    -0.1205)
  
 Spin polar: 4 (Spin_A minus Spin_B electrons)

 CYCLE   10
  SDIIS (wt  1.000):  0.0108 -0.0140  0.0047 -0.0097 -0.0199 -0.0092  0.0472  0.2643  0.7257
  DIIS coefficients:  0.0108 -0.0140  0.0047 -0.0097 -0.0199 -0.0092  0.0472  0.2643  0.7257
 SCF Error: norm([F,P])=      0.000135784664, max([F,P])=      0.000010677409
 ***** SPIN 1 *****
 orbitals (Q,E):
 ---------------
 A :121...131        ( 1.00    -0.3660)  ( 1.00    -0.3547)  ( 1.00    -0.3347)  ( 1.00    -0.3280)
                     ( 1.00    -0.3163)  ( 1.00    -0.3000)  ( 1.00    -0.2754)  ( 1.00    -0.2738)
                     ( 1.00    -0.2559)  ( 1.00    -0.2527)  ( 0.00    -0.1530)
 ***** SPIN 2 *****
 orbitals (Q,E):
 ---------------
 A :117...127        ( 1.00    -0.3746)  ( 1.00    -0.3576)  ( 1.00    -0.3493)  ( 1.00    -0.3305)
                     ( 1.00    -0.3186)  ( 1.00    -0.3135)  ( 1.00    -0.2911)  ( 1.00    -0.2799)
                     ( 1.00    -0.2776)  ( 1.00    -0.2560)  ( 0.00    -0.1205)
  
 Spin polar: 4 (Spin_A minus Spin_B electrons)

 CYCLE   11
  SDIIS (wt  1.000):  0.0046 -0.0045  0.0030 -0.0029 -0.0238 -0.0718 -0.1239  0.0221  0.5607  0.6366
  DIIS coefficients:  0.0046 -0.0045  0.0030 -0.0029 -0.0238 -0.0718 -0.1239  0.0221  0.5607  0.6366
 SCF Error: norm([F,P])=      0.000100138102, max([F,P])=      0.000010630252
 ***** SPIN 1 *****
 orbitals (Q,E):
 ---------------
 A :121...131        ( 1.00    -0.3660)  ( 1.00    -0.3547)  ( 1.00    -0.3347)  ( 1.00    -0.3280)
                     ( 1.00    -0.3163)  ( 1.00    -0.3000)  ( 1.00    -0.2754)  ( 1.00    -0.2738)
                     ( 1.00    -0.2559)  ( 1.00    -0.2527)  ( 0.00    -0.1530)
 ***** SPIN 2 *****
 orbitals (Q,E):
 ---------------
 A :117...127        ( 1.00    -0.3746)  ( 1.00    -0.3576)  ( 1.00    -0.3493)  ( 1.00    -0.3305)
                     ( 1.00    -0.3186)  ( 1.00    -0.3135)  ( 1.00    -0.2911)  ( 1.00    -0.2799)
                     ( 1.00    -0.2776)  ( 1.00    -0.2560)  ( 0.00    -0.1205)
  
 Spin polar: 4 (Spin_A minus Spin_B electrons)

 CYCLE   12
  SDIIS (wt  1.000):  0.0009  0.0006  0.0005 -0.0107 -0.0501 -0.1118 -0.0713  0.1680  0.5666  0.5072
  DIIS coefficients:  0.0009  0.0006  0.0005 -0.0107 -0.0501 -0.1118 -0.0713  0.1680  0.5666  0.5072
 SCF Error: norm([F,P])=      0.000082988747, max([F,P])=      0.000008713510
 ***** SPIN 1 *****
 orbitals (Q,E):
 ---------------
 A :121...131        ( 1.00    -0.3660)  ( 1.00    -0.3547)  ( 1.00    -0.3347)  ( 1.00    -0.3280)
                     ( 1.00    -0.3163)  ( 1.00    -0.3000)  ( 1.00    -0.2754)  ( 1.00    -0.2738)
                     ( 1.00    -0.2559)  ( 1.00    -0.2527)  ( 0.00    -0.1530)
 ***** SPIN 2 *****
 orbitals (Q,E):
 ---------------
 A :117...127        ( 1.00    -0.3746)  ( 1.00    -0.3576)  ( 1.00    -0.3493)  ( 1.00    -0.3305)
                     ( 1.00    -0.3186)  ( 1.00    -0.3135)  ( 1.00    -0.2910)  ( 1.00    -0.2799)
                     ( 1.00    -0.2776)  ( 1.00    -0.2560)  ( 0.00    -0.1205)
  
 Spin polar: 4 (Spin_A minus Spin_B electrons)

 CYCLE   13
  SDIIS (wt  1.000): -0.0000 -0.0002 -0.0012 -0.0085 -0.0237 -0.0293 -0.0322  0.1573  0.2772  0.6607
  DIIS coefficients: -0.0000 -0.0002 -0.0012 -0.0085 -0.0237 -0.0293 -0.0322  0.1573  0.2772  0.6607
 SCF Error: norm([F,P])=      0.000023148612, max([F,P])=      0.000001812149
 ***** SPIN 1 *****
 orbitals (Q,E):
 ---------------
 A :121...131        ( 1.00    -0.3660)  ( 1.00    -0.3547)  ( 1.00    -0.3347)  ( 1.00    -0.3280)
                     ( 1.00    -0.3163)  ( 1.00    -0.3000)  ( 1.00    -0.2754)  ( 1.00    -0.2738)
                     ( 1.00    -0.2559)  ( 1.00    -0.2527)  ( 0.00    -0.1530)
 ***** SPIN 2 *****
 orbitals (Q,E):
 ---------------
 A :117...127        ( 1.00    -0.3746)  ( 1.00    -0.3576)  ( 1.00    -0.3493)  ( 1.00    -0.3305)
                     ( 1.00    -0.3186)  ( 1.00    -0.3135)  ( 1.00    -0.2910)  ( 1.00    -0.2799)
                     ( 1.00    -0.2776)  ( 1.00    -0.2560)  ( 0.00    -0.1205)
  
 Spin polar: 4 (Spin_A minus Spin_B electrons)

 CYCLE   14
  SDIIS (wt  1.000): -0.0001  0.0005  0.0003 -0.0017 -0.0131 -0.0508 -0.0006  0.1118  0.4715  0.4820
  DIIS coefficients: -0.0001  0.0005  0.0003 -0.0017 -0.0131 -0.0508 -0.0006  0.1118  0.4715  0.4820
 SCF Error: norm([F,P])=      0.000019055490, max([F,P])=      0.000001791142
 ***** SPIN 1 *****
 orbitals (Q,E):
 ---------------
 A :121...131        ( 1.00    -0.3660)  ( 1.00    -0.3547)  ( 1.00    -0.3347)  ( 1.00    -0.3280)
                     ( 1.00    -0.3163)  ( 1.00    -0.3000)  ( 1.00    -0.2754)  ( 1.00    -0.2738)
                     ( 1.00    -0.2559)  ( 1.00    -0.2527)  ( 0.00    -0.1530)
 ***** SPIN 2 *****
 orbitals (Q,E):
 ---------------
 A :117...127        ( 1.00    -0.3746)  ( 1.00    -0.3576)  ( 1.00    -0.3493)  ( 1.00    -0.3305)
                     ( 1.00    -0.3186)  ( 1.00    -0.3135)  ( 1.00    -0.2910)  ( 1.00    -0.2799)
                     ( 1.00    -0.2776)  ( 1.00    -0.2560)  ( 0.00    -0.1205)
  
 Spin polar: 4 (Spin_A minus Spin_B electrons)

 CYCLE   15
  SDIIS (wt  1.000):  0.0007  0.0022  0.0042 -0.0016 -0.0226 -0.0379  0.0192  0.1256  0.3154  0.5948
  DIIS coefficients:  0.0007  0.0022  0.0042 -0.0016 -0.0226 -0.0379  0.0192  0.1256  0.3154  0.5948
 SCF Error: norm([F,P])=      0.000008565368, max([F,P])=      0.000000781111
 ***** SPIN 1 *****
 orbitals (Q,E):
 ---------------
 A :121...131        ( 1.00    -0.3660)  ( 1.00    -0.3547)  ( 1.00    -0.3347)  ( 1.00    -0.3280)
                     ( 1.00    -0.3163)  ( 1.00    -0.3000)  ( 1.00    -0.2754)  ( 1.00    -0.2738)
                     ( 1.00    -0.2559)  ( 1.00    -0.2527)  ( 0.00    -0.1530)
 ***** SPIN 2 *****
 orbitals (Q,E):
 ---------------
 A :117...127        ( 1.00    -0.3746)  ( 1.00    -0.3576)  ( 1.00    -0.3493)  ( 1.00    -0.3305)
                     ( 1.00    -0.3186)  ( 1.00    -0.3135)  ( 1.00    -0.2910)  ( 1.00    -0.2799)
                     ( 1.00    -0.2776)  ( 1.00    -0.2560)  ( 0.00    -0.1205)
  
 Spin polar: 4 (Spin_A minus Spin_B electrons)

 SCF CONVERGED

 CYCLE   16
  
 Hartree-Fock exchange energy:   -272.568838349176     
 *** Setting up for NEW gradients in Focky
 *** Using EXACT density in Focky
 ***** SPIN 1 *****
 orbitals (Q,E):
 ---------------
 A :121...140        ( 1.00    -0.3660)  ( 1.00    -0.3547)  ( 1.00    -0.3347)  ( 1.00    -0.3280)
                     ( 1.00    -0.3163)  ( 1.00    -0.3000)  ( 1.00    -0.2754)  ( 1.00    -0.2738)
                     ( 1.00    -0.2559)  ( 1.00    -0.2527)  ( 0.00    -0.1530)  ( 0.00    -0.0969)
                     ( 0.00    -0.0936)  ( 0.00    -0.0767)  ( 0.00    -0.0062)  ( 0.00     0.0060)
                     ( 0.00     0.0114)  ( 0.00     0.0244)  ( 0.00     0.0289)  ( 0.00     0.0299)
 ***** SPIN 2 *****
 orbitals (Q,E):
 ---------------
 A :117...136        ( 1.00    -0.3746)  ( 1.00    -0.3576)  ( 1.00    -0.3493)  ( 1.00    -0.3305)
                     ( 1.00    -0.3186)  ( 1.00    -0.3135)  ( 1.00    -0.2910)  ( 1.00    -0.2799)
                     ( 1.00    -0.2776)  ( 1.00    -0.2560)  ( 0.00    -0.1205)  ( 0.00    -0.1110)
                     ( 0.00    -0.0975)  ( 0.00    -0.0775)  ( 0.00    -0.0710)  ( 0.00    -0.0627)
                     ( 0.00    -0.0602)  ( 0.00    -0.0364)  ( 0.00    -0.0059)  ( 0.00     0.0061)
  
 Spin polar: 4 (Spin_A minus Spin_B electrons)


 Fit test: (difference of exact and fit density, squared integrated, result summed over spins)
         SCF:                                          0.00012300303922

 Gross Charges per Atom (Z minus electrons)
 ==========================================
             1.4238   -0.6168   -0.6043   -0.6175   -0.6113   -0.6306   -0.6255    0.4185    0.5204   -0.0041
             0.4489    1.1896    1.1958    0.4166    0.0013    0.5508    0.4091    0.4142    0.5346   -0.0236
             0.4327    1.1866   -0.1189   -0.1153   -0.1695   -0.1720   -0.1708   -0.1175   -0.1180   -0.1717
            -0.1233   -0.1755   -0.1248   -0.1757   -0.4043   -0.4123   -0.4117   -0.4046   -0.3981   -0.4094
            -0.4068   -0.3996   -0.4096
 Net Total: -0.00000000


 =================================================================
 M U L T I P O L E   D E R I V E D   C H A R G E   A N A L Y S I S
 =================================================================

 See: M. Swart, P.Th. van Duijnen, J.G. Snijders, J.Comput.Chem., (2001), p. 79-88.

 ----------------------------------------------------- 
 MDC atomic charges (includes spinA + spinB electrons)
 ----------------------------------------------------- 

        Atom    Level:     MDC-m        MDC-d        MDC-q
 ---------------------------------------------------------
     1     Mn           1.763326     1.219857     1.348057
     2     O           -0.517405    -0.499259    -0.490464
     3     O           -0.473329    -0.490824    -0.444925
     4     O           -0.496137    -0.475029    -0.474620
     5     O           -0.501726    -0.520769    -0.495240
     6     O           -0.526945    -0.545817    -0.538541
     7     O           -0.500477    -0.516849    -0.497337
     8     C            0.236257     0.192538     0.086122
     9     C            0.248296     0.282775     0.321709
    10     C            0.004641    -0.005823    -0.169469
    11     C            0.245752     0.293621     0.257240
    12     C            0.631176     0.627264     0.396165
    13     C            0.633557     0.628219     0.458555
    14     C            0.235627     0.275833     0.266918
    15     C            0.010157    -0.004390    -0.144469
    16     C            0.254606     0.300104     0.354314
    17     C            0.231820     0.189446     0.041896
    18     C            0.229153     0.189841     0.112633
    19     C            0.244688     0.291809     0.348891
    20     C           -0.004195    -0.012526    -0.290489
    21     C            0.234503     0.283754     0.284604
    22     C            0.629102     0.626006     0.454480
    23     H           -0.042055    -0.011390     0.013596
    24     H           -0.040612    -0.005719     0.030797
    25     H           -0.055773    -0.048121    -0.008687
    26     H           -0.047583    -0.026180     0.069719
    27     H           -0.046731    -0.024319     0.038742
    28     H           -0.042123    -0.009507     0.036516
    29     H           -0.042138    -0.009066     0.028997
    30     H           -0.058367    -0.050848    -0.015210
    31     H           -0.047624    -0.015647    -0.004556
    32     H           -0.061485    -0.055137    -0.018562
    33     H           -0.048268    -0.019733     0.011218
    34     H           -0.055301    -0.035647     0.087838
    35     F           -0.244551    -0.214632    -0.154143
    36     F           -0.257764    -0.241726    -0.170157
    37     F           -0.251943    -0.230702    -0.186200
    38     F           -0.243631    -0.219383    -0.161501
    39     F           -0.237636    -0.208138    -0.155249
    40     F           -0.252281    -0.236284    -0.173483
    41     F           -0.245135    -0.223382    -0.153827
    42     F           -0.237756    -0.206918    -0.126669
    43     F           -0.253692    -0.237302    -0.175209

 -------------------------------- 
 MDC spin density (spinA - spinB)
 -------------------------------- 

        Atom    Level:     MDC-m        MDC-d        MDC-q
 ---------------------------------------------------------
     1     Mn           3.715778     2.781663     2.939916
     2     O           -0.002753     0.142333     0.136180
     3     O            0.050303     0.158194     0.163237
     4     O            0.004362     0.149548     0.143898
     5     O            0.051458     0.158761     0.164218
     6     O            0.062094     0.168359     0.175112
     7     O            0.062086     0.168823     0.174757
     8     C           -0.006698    -0.004072    -0.006893
     9     C            0.004942     0.028379     0.010274
    10     C            0.007036     0.021478     0.005062
    11     C            0.008373     0.031982     0.021658
    12     C            0.000224     0.001824     0.001610
    13     C           -0.005633    -0.002684    -0.007415
    14     C            0.001328     0.026144     0.005231
    15     C            0.012172     0.026337     0.010997
    16     C            0.009403     0.031919     0.022349
    17     C           -0.000161     0.001361     0.000914
    18     C            0.002452     0.003666     0.003012
    19     C            0.004179     0.025142     0.010857
    20     C            0.008822     0.020991     0.008142
    21     C            0.002603     0.024804     0.009693
    22     C            0.002837     0.003805     0.004272
    23     H            0.000434     0.002440     0.004096
    24     H            0.000407     0.002554     0.000428
    25     H           -0.001406    -0.001202    -0.002923
    26     H            0.000943     0.003867    -0.002958
    27     H            0.001168     0.004080    -0.003310
    28     H            0.000502     0.001655     0.003229
    29     H            0.000536     0.001479    -0.000380
    30     H            0.000518     0.001378    -0.000005
    31     H            0.000200     0.001273    -0.000374
    32     H            0.000519     0.001203    -0.000038
    33     H            0.000205     0.001355     0.003135
    34     H            0.000595     0.003194    -0.002648
    35     F            0.000193     0.001107     0.002739
    36     F            0.000508     0.000810    -0.000644
    37     F            0.000168     0.001038    -0.000947
    38     F           -0.000156     0.001719     0.000249
    39     F           -0.000077     0.001560     0.004081
    40     F           -0.001445    -0.001266    -0.002003
    41     F            0.000269     0.001006    -0.000987
    42     F            0.000196     0.001048     0.002631
    43     F            0.000517     0.000944    -0.000453


 ==========
 S**2 value  ***  see also R. Bulo et al., J.Am.Chem.Soc., 124 (2002) 13903-13910, note (29)  ***
 ==========
  
                                       exact      expectation value

 Total S2 (S squared)                  6.00000             6.05801
  pauli hf:                              3.153285513905303         85.8053          1978.72          8278.95
  elstat hf:                            -4.022777641925416       -109.4653         -2524.33        -10561.80
 *** Using NEW gradient routines ***


 Geometry CYCLE 2
 ==============

 Energy gradients wrt nuclear displacements
 ==========================================

     Atom      Cartesian (a.u./angstrom)
                 X         Y         Z
 ----------------------------------------
     1 Mn   -0.001027 -0.001773  0.002890
     2 O     0.016552  0.004979  0.000644
     3 O     0.022733 -0.008703  0.013162
     4 O    -0.020346  0.003560  0.009309
     5 O    -0.007215  0.012394  0.011705
     6 O    -0.002509  0.011128 -0.015643
     7 O    -0.000437 -0.001714 -0.026850
     8 C     0.000221  0.001016 -0.001497
     9 C    -0.005962 -0.003622  0.003354
    10 C    -0.002450  0.006685 -0.006037
    11 C    -0.012119 -0.013382  0.006075
    12 C    -0.001138  0.025765 -0.020798
    13 C     0.026889  0.017922  0.006239
    14 C    -0.006599 -0.013449 -0.007177
    15 C     0.010704  0.004888  0.000826
    16 C    -0.001627 -0.007870 -0.006432
    17 C     0.001666  0.001021  0.000429
    18 C    -0.000579  0.001295  0.000830
    19 C     0.002748 -0.007443  0.003723
    20 C    -0.002190  0.008189  0.007435
    21 C     0.004079 -0.017442  0.003486
    22 C    -0.006560  0.026899  0.017002
    23 H     0.000247  0.000551  0.000345
    24 H     0.000614  0.000141 -0.000480
    25 H     0.000558 -0.000320  0.000507
    26 H     0.001260  0.000180  0.000213
    27 H    -0.000698  0.000227  0.000513
    28 H    -0.000106  0.000729 -0.000030
    29 H     0.000133  0.000100  0.000717
    30 H    -0.000800  0.000099  0.000247
    31 H    -0.000630  0.000455 -0.000227
    32 H     0.000094 -0.000150 -0.000814
    33 H     0.000368  0.000644 -0.000232
    34 H    -0.000237  0.000490 -0.001023
    35 F     0.004745 -0.003371 -0.009743
    36 F     0.004073 -0.012548  0.011706
    37 F    -0.003573 -0.005470 -0.010528
    38 F    -0.009779 -0.003833  0.005352
    39 F    -0.010823  0.000986 -0.000866
    40 F     0.003578 -0.011754 -0.011411
    41 F     0.007200 -0.007786  0.004092
    42 F     0.005146 -0.004194  0.008085
    43 F    -0.016204 -0.005519  0.000901
 ----------------------------------------

 dE(predicted):    -0.14809E-01, dE(actual):    -0.13172E-01, Trust radius:    1.311488, all in a.u.
 
----------------------------------------------------------------------
Geometry Convergence after Step   2       (Hartree/Angstrom,Angstrom)
----------------------------------------------------------------------
current energy                              -11.61754860 Hartree
energy change                      -0.01317225     0.00100000    F
constrained gradient max            0.02689855     0.00100000    F
constrained gradient rms            0.00859108     0.00066667    F
gradient max                        0.02689855
gradient rms                        0.00859108
cart. step max                      0.06122560     0.01000000    F
cart. step rms                      0.02254560     0.00666667    F
 


 Coordinates (Cartesian)
 =======================

     Atom                    bohr                                 angstrom                 Geometric Variables
                   X           Y           Z              X           Y           Z       (0:frozen, *:LT par.)
 --------------------------------------------------------------------------------------------------------------
     1 Mn     -0.009182   -0.021603    0.102423      -0.004859   -0.011432    0.054200      1       2       3
     2 O       3.424180    1.145405    0.108283       1.811998    0.606122    0.057301      4       5       6
     3 O       0.935261   -2.685691    2.873726       0.494919   -1.421207    1.520710      7       8       9
     4 O      -3.444630   -1.181823    0.105053      -1.822820   -0.625394    0.055591     10      11      12
     5 O      -0.955822    2.646080    2.873446      -0.505799    1.400245    1.520562     13      14      15
     6 O      -0.854285    2.565661   -2.764392      -0.452068    1.357689   -1.462853     16      17      18
     7 O       0.853697   -2.601347   -2.764508       0.451757   -1.376574   -1.462914     19      20      21
     8 C       7.768294    1.639783    0.719597       4.110804    0.867736    0.380794     22      23      24
     9 C       5.342610    0.286022    1.316835       2.827188    0.151356    0.696839     25      26      27
    10 C       5.322752   -1.692627    3.060432       2.816679   -0.895699    1.619511     28      29      30
    11 C       3.129245   -2.993282    3.720291       1.655925   -1.583977    1.968693     31      32      33
    12 C       3.299177   -5.088035    5.733611       1.745849   -2.692472    3.034096     34      35      36
    13 C      -7.771194   -1.651301    0.737493      -4.112339   -0.873831    0.390265     37      38      39
    14 C      -5.298093   -0.271248    1.360362      -2.803630   -0.143538    0.719873     40      41      42
    15 C      -5.324549    1.663957    3.084842      -2.817630    0.880528    1.632428     43      44      45
    16 C      -3.120428    3.030596    3.780918      -1.651259    1.603722    2.000776     46      47      48
    17 C      -3.319776    5.094203    5.731737      -1.756750    2.695736    3.033104     49      50      51
    18 C      -1.519497    4.494129   -6.707936      -0.804083    2.378190   -3.549687     52      53      54
    19 C      -0.760640    2.241144   -5.133739      -0.402513    1.185962   -2.716657     55      56      57
    20 C      -0.008975   -0.003438   -6.363180      -0.004749   -0.001819   -3.367250     58      59      60
    21 C       0.727434   -2.182108   -5.109991       0.384941   -1.154722   -2.704091     61      62      63
    22 C       1.543090   -4.481582   -6.694609       0.816568   -2.371551   -3.542635     64      65      66
    23 H       7.530316    3.644049    1.141535       3.984872    1.928348    0.604074     67      68      69
    24 H       8.135701    1.474512   -1.302561       4.305227    0.780278   -0.689286     70      71      72
    25 H       9.362019    0.890261    1.777838       4.954167    0.471106    0.940791     73      74      75
    26 H       7.076777   -2.213574    3.951623       3.744869   -1.171373    2.091109     76      77      78
    27 H      -7.094932    2.147460    3.965638      -3.754477    1.136387    2.098525     79      80      81
    28 H      -2.680718    6.860778    4.881411      -1.418575    3.630567    2.583131     82      83      84
    29 H      -2.034356    4.658476    7.283715      -1.076535    2.465159    3.854376     85      86      87
    30 H      -5.228637    5.325602    6.457614      -2.766876    2.818187    3.417222     88      89      90
    31 H      -3.443663    5.035159   -6.200965      -1.822308    2.664491   -3.281409     91      92      93
    32 H      -1.416539    4.128056   -8.728349      -0.749600    2.184473   -4.618843     94      95      96
    33 H      -0.289628    6.078419   -6.227713      -0.153265    3.216561   -3.295564     97      98      99
    34 H      -0.005805   -0.022982   -8.399114      -0.003072   -0.012161   -4.444620    100     101     102
    35 F       0.051412   -6.483335   -6.189344       0.027206   -3.430833   -3.275260    103     104     105
    36 F       1.437032   -4.052158   -9.210197       0.760444   -2.144310   -4.873826    106     107     108
    37 F       3.949512   -5.122850   -6.128667       2.089992   -2.710895   -3.243151    109     110     111
    38 F      -8.299243   -1.412942   -1.743284      -4.391770   -0.747697   -0.922506    112     113     114
    39 F      -7.564411   -4.126280    1.279286      -4.002914   -2.183533    0.676969    115     116     117
    40 F      -9.755649   -0.727190    2.044875      -5.162467   -0.384812    1.082101    118     119     120
    41 F       1.777009   -4.525082    7.698457       0.940353   -2.394571    4.073848    121     122     123
    42 F       2.556070   -7.312779    4.754581       1.352614   -3.869756    2.516016    124     125     126
    43 F       5.662913   -5.385319    6.646632       2.996684   -2.849788    3.517246    127     128     129
 --------------------------------------------------------------------------------------------------------------

 Number of elements of the density matrix on this node (used, total):      2971    257403


 ===========================================
 Numerical Integration : Fuzzy Cells (Becke)
 ===========================================
  
 Becke grid quality: GOOD           
  
 Lebedev angular grid order:             min:  11 max:  35
 Nr. of radial points:                   min:  54 max:  83

 Total nr. of points:     552867
 Nr. of blocks:             4320
 Block length:               128
 Nr. of dummy points:         93


 Test of Precision of the Numerical Integration Grid
 ===================================================

 Integral of the Total Core Density:                   0.00000000000000


 ========================
 Density Fitting (zlmFit)
 ========================
  
 ZlmFit Fit Quality: GOOD           
  
 Max L-expansion:                        min:   7 max:   9
 Nr. of radial interpolation points:     min:  72 max: 132


 ======================
 RI Hartree-Fock Scheme
 ======================
  
 Fit Set Quality     : GOOD
 Integration Quality : GOOD
 Threshold Quality   : GOOD
 Response Quality    : DEFAULT
 Is Range Separated  :  F
 
 RIHartreeFock Dependency: number of modified vectors:          22


 =====
 S C F  ***  ScaSCF  ***
 =====
  
 Initial density matrix is taken from previous geometry

 CYCLE    1
 SCF Error: norm([F,P])=      0.202170232845, max([F,P])=      0.018473113683
 ***** SPIN 1 *****
 orbitals (Q,E):
 ---------------
 A :121...140        ( 1.00    -0.3658)  ( 1.00    -0.3552)  ( 1.00    -0.3360)  ( 1.00    -0.3290)
                     ( 1.00    -0.3181)  ( 1.00    -0.3013)  ( 1.00    -0.2769)  ( 1.00    -0.2754)
                     ( 1.00    -0.2580)  ( 1.00    -0.2515)  ( 0.00    -0.1496)  ( 0.00    -0.0983)
                     ( 0.00    -0.0948)  ( 0.00    -0.0784)  ( 0.00    -0.0071)  ( 0.00     0.0051)
                     ( 0.00     0.0103)  ( 0.00     0.0231)  ( 0.00     0.0283)  ( 0.00     0.0291)
 ***** SPIN 2 *****
 orbitals (Q,E):
 ---------------
 A :117...136        ( 1.00    -0.3755)  ( 1.00    -0.3591)  ( 1.00    -0.3510)  ( 1.00    -0.3327)
                     ( 1.00    -0.3203)  ( 1.00    -0.3150)  ( 1.00    -0.2929)  ( 1.00    -0.2817)
                     ( 1.00    -0.2794)  ( 1.00    -0.2583)  ( 0.00    -0.1212)  ( 0.00    -0.1110)
                     ( 0.00    -0.0973)  ( 0.00    -0.0773)  ( 0.00    -0.0712)  ( 0.00    -0.0623)
                     ( 0.00    -0.0567)  ( 0.00    -0.0334)  ( 0.00    -0.0069)  ( 0.00     0.0052)
  
 Spin polar: 4 (Spin_A minus Spin_B electrons)

 CYCLE    2
  SDIIS (wt  0.000):  0.0301  0.9699
 A-DIIS (wt  1.000):  0.0000  1.0000
  DIIS coefficients:  0.0000  1.0000
 SCF Error: norm([F,P])=      0.037367941254, max([F,P])=      0.001510931054
 ***** SPIN 1 *****
 orbitals (Q,E):
 ---------------
 A :121...131        ( 1.00    -0.3616)  ( 1.00    -0.3503)  ( 1.00    -0.3298)  ( 1.00    -0.3237)
                     ( 1.00    -0.3120)  ( 1.00    -0.2954)  ( 1.00    -0.2715)  ( 1.00    -0.2701)
                     ( 1.00    -0.2529)  ( 1.00    -0.2463)  ( 0.00    -0.1449)
 ***** SPIN 2 *****
 orbitals (Q,E):
 ---------------
 A :117...127        ( 1.00    -0.3716)  ( 1.00    -0.3532)  ( 1.00    -0.3448)  ( 1.00    -0.3265)
                     ( 1.00    -0.3128)  ( 1.00    -0.3100)  ( 1.00    -0.2870)  ( 1.00    -0.2764)
                     ( 1.00    -0.2741)  ( 1.00    -0.2532)  ( 0.00    -0.1162)
  
 Spin polar: 4 (Spin_A minus Spin_B electrons)

 CYCLE    3
  SDIIS (wt  0.000): -0.0035  0.6501  0.3534
 A-DIIS (wt  1.000):  0.0000  0.7078  0.2922
  DIIS coefficients:  0.0000  0.7078  0.2922
 SCF Error: norm([F,P])=      0.066601609742, max([F,P])=      0.002717996746
 ***** SPIN 1 *****
 orbitals (Q,E):
 ---------------
 A :121...131        ( 1.00    -0.3616)  ( 1.00    -0.3510)  ( 1.00    -0.3313)  ( 1.00    -0.3248)
                     ( 1.00    -0.3135)  ( 1.00    -0.2969)  ( 1.00    -0.2727)  ( 1.00    -0.2712)
                     ( 1.00    -0.2540)  ( 1.00    -0.2471)  ( 0.00    -0.1448)
 ***** SPIN 2 *****
 orbitals (Q,E):
 ---------------
 A :117...127        ( 1.00    -0.3720)  ( 1.00    -0.3547)  ( 1.00    -0.3464)  ( 1.00    -0.3281)
                     ( 1.00    -0.3152)  ( 1.00    -0.3108)  ( 1.00    -0.2884)  ( 1.00    -0.2776)
                     ( 1.00    -0.2752)  ( 1.00    -0.2542)  ( 0.00    -0.1167)
  
 Spin polar: 4 (Spin_A minus Spin_B electrons)

 CYCLE    4
  SDIIS (wt  1.000):  0.3743  0.1496  0.4761
  DIIS coefficients:  0.3743  0.1496  0.4761
 SCF Error: norm([F,P])=      0.014098613945, max([F,P])=      0.000950072638
 ***** SPIN 1 *****
 orbitals (Q,E):
 ---------------
 A :121...131        ( 1.00    -0.3628)  ( 1.00    -0.3519)  ( 1.00    -0.3322)  ( 1.00    -0.3256)
                     ( 1.00    -0.3143)  ( 1.00    -0.2977)  ( 1.00    -0.2733)  ( 1.00    -0.2718)
                     ( 1.00    -0.2545)  ( 1.00    -0.2482)  ( 0.00    -0.1461)
 ***** SPIN 2 *****
 orbitals (Q,E):
 ---------------
 A :117...127        ( 1.00    -0.3726)  ( 1.00    -0.3553)  ( 1.00    -0.3470)  ( 1.00    -0.3289)
                     ( 1.00    -0.3159)  ( 1.00    -0.3116)  ( 1.00    -0.2892)  ( 1.00    -0.2782)
                     ( 1.00    -0.2758)  ( 1.00    -0.2548)  ( 0.00    -0.1178)
  
 Spin polar: 4 (Spin_A minus Spin_B electrons)

 CYCLE    5
  SDIIS (wt  1.000):  0.1074  0.0210  0.3133  0.5582
  DIIS coefficients:  0.1074  0.0210  0.3133  0.5582
 SCF Error: norm([F,P])=      0.005748077471, max([F,P])=      0.000504978958
 ***** SPIN 1 *****
 orbitals (Q,E):
 ---------------
 A :121...131        ( 1.00    -0.3626)  ( 1.00    -0.3518)  ( 1.00    -0.3321)  ( 1.00    -0.3256)
                     ( 1.00    -0.3143)  ( 1.00    -0.2978)  ( 1.00    -0.2735)  ( 1.00    -0.2719)
                     ( 1.00    -0.2547)  ( 1.00    -0.2481)  ( 0.00    -0.1458)
 ***** SPIN 2 *****
 orbitals (Q,E):
 ---------------
 A :117...127        ( 1.00    -0.3727)  ( 1.00    -0.3554)  ( 1.00    -0.3471)  ( 1.00    -0.3289)
                     ( 1.00    -0.3160)  ( 1.00    -0.3116)  ( 1.00    -0.2892)  ( 1.00    -0.2783)
                     ( 1.00    -0.2759)  ( 1.00    -0.2550)  ( 0.00    -0.1177)
  
 Spin polar: 4 (Spin_A minus Spin_B electrons)

 CYCLE    6
  SDIIS (wt  1.000):  0.0157 -0.0050  0.1161  0.3571  0.5162
  DIIS coefficients:  0.0157 -0.0050  0.1161  0.3571  0.5162
 SCF Error: norm([F,P])=      0.002460540702, max([F,P])=      0.000210010066
 ***** SPIN 1 *****
 orbitals (Q,E):
 ---------------
 A :121...131        ( 1.00    -0.3627)  ( 1.00    -0.3519)  ( 1.00    -0.3322)  ( 1.00    -0.3256)
                     ( 1.00    -0.3144)  ( 1.00    -0.2978)  ( 1.00    -0.2734)  ( 1.00    -0.2719)
                     ( 1.00    -0.2546)  ( 1.00    -0.2482)  ( 0.00    -0.1460)
 ***** SPIN 2 *****
 orbitals (Q,E):
 ---------------
 A :117...127        ( 1.00    -0.3726)  ( 1.00    -0.3554)  ( 1.00    -0.3471)  ( 1.00    -0.3290)
                     ( 1.00    -0.3160)  ( 1.00    -0.3116)  ( 1.00    -0.2892)  ( 1.00    -0.2783)
                     ( 1.00    -0.2759)  ( 1.00    -0.2549)  ( 0.00    -0.1178)
  
 Spin polar: 4 (Spin_A minus Spin_B electrons)

 CYCLE    7
  SDIIS (wt  1.000): -0.0080 -0.0073  0.0317  0.1806  0.3984  0.4047
  DIIS coefficients: -0.0080 -0.0073  0.0317  0.1806  0.3984  0.4047
 SCF Error: norm([F,P])=      0.001537808267, max([F,P])=      0.000121990112
 ***** SPIN 1 *****
 orbitals (Q,E):
 ---------------
 A :121...131        ( 1.00    -0.3626)  ( 1.00    -0.3518)  ( 1.00    -0.3321)  ( 1.00    -0.3256)
                     ( 1.00    -0.3143)  ( 1.00    -0.2977)  ( 1.00    -0.2734)  ( 1.00    -0.2719)
                     ( 1.00    -0.2546)  ( 1.00    -0.2481)  ( 0.00    -0.1458)
 ***** SPIN 2 *****
 orbitals (Q,E):
 ---------------
 A :117...127        ( 1.00    -0.3726)  ( 1.00    -0.3554)  ( 1.00    -0.3471)  ( 1.00    -0.3289)
                     ( 1.00    -0.3159)  ( 1.00    -0.3116)  ( 1.00    -0.2892)  ( 1.00    -0.2783)
                     ( 1.00    -0.2758)  ( 1.00    -0.2549)  ( 0.00    -0.1177)
  
 Spin polar: 4 (Spin_A minus Spin_B electrons)

 CYCLE    8
  SDIIS (wt  1.000): -0.0075 -0.0026 -0.0039  0.0457  0.1482  0.2479  0.5721
  DIIS coefficients: -0.0075 -0.0026 -0.0039  0.0457  0.1482  0.2479  0.5721
 SCF Error: norm([F,P])=      0.000433279801, max([F,P])=      0.000039216645
 ***** SPIN 1 *****
 orbitals (Q,E):
 ---------------
 A :121...131        ( 1.00    -0.3626)  ( 1.00    -0.3518)  ( 1.00    -0.3322)  ( 1.00    -0.3256)
                     ( 1.00    -0.3143)  ( 1.00    -0.2977)  ( 1.00    -0.2734)  ( 1.00    -0.2719)
                     ( 1.00    -0.2546)  ( 1.00    -0.2482)  ( 0.00    -0.1458)
 ***** SPIN 2 *****
 orbitals (Q,E):
 ---------------
 A :117...127        ( 1.00    -0.3726)  ( 1.00    -0.3554)  ( 1.00    -0.3471)  ( 1.00    -0.3289)
                     ( 1.00    -0.3159)  ( 1.00    -0.3116)  ( 1.00    -0.2892)  ( 1.00    -0.2783)
                     ( 1.00    -0.2758)  ( 1.00    -0.2549)  ( 0.00    -0.1177)
  
 Spin polar: 4 (Spin_A minus Spin_B electrons)

 CYCLE    9
  SDIIS (wt  1.000): -0.0033 -0.0000 -0.0088 -0.0002  0.0228  0.0974  0.3504  0.5416
  DIIS coefficients: -0.0033 -0.0000 -0.0088 -0.0002  0.0228  0.0974  0.3504  0.5416
 SCF Error: norm([F,P])=      0.000205799679, max([F,P])=      0.000017662656
 ***** SPIN 1 *****
 orbitals (Q,E):
 ---------------
 A :121...131        ( 1.00    -0.3626)  ( 1.00    -0.3518)  ( 1.00    -0.3322)  ( 1.00    -0.3256)
                     ( 1.00    -0.3143)  ( 1.00    -0.2977)  ( 1.00    -0.2734)  ( 1.00    -0.2719)
                     ( 1.00    -0.2546)  ( 1.00    -0.2482)  ( 0.00    -0.1458)
 ***** SPIN 2 *****
 orbitals (Q,E):
 ---------------
 A :117...127        ( 1.00    -0.3726)  ( 1.00    -0.3554)  ( 1.00    -0.3471)  ( 1.00    -0.3289)
                     ( 1.00    -0.3160)  ( 1.00    -0.3116)  ( 1.00    -0.2892)  ( 1.00    -0.2783)
                     ( 1.00    -0.2758)  ( 1.00    -0.2549)  ( 0.00    -0.1177)
  
 Spin polar: 4 (Spin_A minus Spin_B electrons)

 CYCLE   10
  SDIIS (wt  1.000):  0.0007  0.0012 -0.0051 -0.0154 -0.0449 -0.0197 -0.0161  0.3376  0.7616
  DIIS coefficients:  0.0007  0.0012 -0.0051 -0.0154 -0.0449 -0.0197 -0.0161  0.3376  0.7616
 SCF Error: norm([F,P])=      0.000116612724, max([F,P])=      0.000009839486
 ***** SPIN 1 *****
 orbitals (Q,E):
 ---------------
 A :121...131        ( 1.00    -0.3626)  ( 1.00    -0.3518)  ( 1.00    -0.3322)  ( 1.00    -0.3256)
                     ( 1.00    -0.3143)  ( 1.00    -0.2977)  ( 1.00    -0.2734)  ( 1.00    -0.2719)
                     ( 1.00    -0.2546)  ( 1.00    -0.2482)  ( 0.00    -0.1458)
 ***** SPIN 2 *****
 orbitals (Q,E):
 ---------------
 A :117...127        ( 1.00    -0.3726)  ( 1.00    -0.3554)  ( 1.00    -0.3471)  ( 1.00    -0.3289)
                     ( 1.00    -0.3159)  ( 1.00    -0.3116)  ( 1.00    -0.2892)  ( 1.00    -0.2783)
                     ( 1.00    -0.2758)  ( 1.00    -0.2549)  ( 0.00    -0.1177)
  
 Spin polar: 4 (Spin_A minus Spin_B electrons)

 CYCLE   11
  SDIIS (wt  1.000):  0.0015  0.0008 -0.0006 -0.0088 -0.0399 -0.0441 -0.1543  0.0058  0.5449  0.6945
  DIIS coefficients:  0.0015  0.0008 -0.0006 -0.0088 -0.0399 -0.0441 -0.1543  0.0058  0.5449  0.6945
 SCF Error: norm([F,P])=      0.000070621359, max([F,P])=      0.000005072391
 ***** SPIN 1 *****
 orbitals (Q,E):
 ---------------
 A :121...131        ( 1.00    -0.3626)  ( 1.00    -0.3518)  ( 1.00    -0.3322)  ( 1.00    -0.3256)
                     ( 1.00    -0.3143)  ( 1.00    -0.2977)  ( 1.00    -0.2734)  ( 1.00    -0.2719)
                     ( 1.00    -0.2546)  ( 1.00    -0.2482)  ( 0.00    -0.1458)
 ***** SPIN 2 *****
 orbitals (Q,E):
 ---------------
 A :117...127        ( 1.00    -0.3726)  ( 1.00    -0.3554)  ( 1.00    -0.3471)  ( 1.00    -0.3289)
                     ( 1.00    -0.3159)  ( 1.00    -0.3116)  ( 1.00    -0.2892)  ( 1.00    -0.2783)
                     ( 1.00    -0.2758)  ( 1.00    -0.2549)  ( 0.00    -0.1177)
  
 Spin polar: 4 (Spin_A minus Spin_B electrons)

 CYCLE   12
  SDIIS (wt  1.000): -0.0001  0.0000 -0.0009 -0.0072 -0.0111 -0.0561 -0.0522  0.1223  0.3189  0.6865
  DIIS coefficients: -0.0001  0.0000 -0.0009 -0.0072 -0.0111 -0.0561 -0.0522  0.1223  0.3189  0.6865
 SCF Error: norm([F,P])=      0.000026968753, max([F,P])=      0.000002836374
 ***** SPIN 1 *****
 orbitals (Q,E):
 ---------------
 A :121...131        ( 1.00    -0.3626)  ( 1.00    -0.3518)  ( 1.00    -0.3322)  ( 1.00    -0.3256)
                     ( 1.00    -0.3143)  ( 1.00    -0.2978)  ( 1.00    -0.2734)  ( 1.00    -0.2719)
                     ( 1.00    -0.2546)  ( 1.00    -0.2482)  ( 0.00    -0.1458)
 ***** SPIN 2 *****
 orbitals (Q,E):
 ---------------
 A :117...127        ( 1.00    -0.3726)  ( 1.00    -0.3554)  ( 1.00    -0.3471)  ( 1.00    -0.3289)
                     ( 1.00    -0.3159)  ( 1.00    -0.3116)  ( 1.00    -0.2892)  ( 1.00    -0.2783)
                     ( 1.00    -0.2758)  ( 1.00    -0.2549)  ( 0.00    -0.1177)
  
 Spin polar: 4 (Spin_A minus Spin_B electrons)

 CYCLE   13
  SDIIS (wt  1.000): -0.0001 -0.0009 -0.0008 -0.0021 -0.0034 -0.0210 -0.0158  0.0381  0.4863  0.5197
  DIIS coefficients: -0.0001 -0.0009 -0.0008 -0.0021 -0.0034 -0.0210 -0.0158  0.0381  0.4863  0.5197
 SCF Error: norm([F,P])=      0.000024216091, max([F,P])=      0.000002465265
 ***** SPIN 1 *****
 orbitals (Q,E):
 ---------------
 A :121...131        ( 1.00    -0.3626)  ( 1.00    -0.3518)  ( 1.00    -0.3322)  ( 1.00    -0.3256)
                     ( 1.00    -0.3143)  ( 1.00    -0.2978)  ( 1.00    -0.2734)  ( 1.00    -0.2719)
                     ( 1.00    -0.2546)  ( 1.00    -0.2482)  ( 0.00    -0.1458)
 ***** SPIN 2 *****
 orbitals (Q,E):
 ---------------
 A :117...127        ( 1.00    -0.3726)  ( 1.00    -0.3554)  ( 1.00    -0.3471)  ( 1.00    -0.3289)
                     ( 1.00    -0.3159)  ( 1.00    -0.3116)  ( 1.00    -0.2892)  ( 1.00    -0.2783)
                     ( 1.00    -0.2758)  ( 1.00    -0.2549)  ( 0.00    -0.1177)
  
 Spin polar: 4 (Spin_A minus Spin_B electrons)

 CYCLE   14
  SDIIS (wt  1.000):  0.0003  0.0034  0.0021  0.0138 -0.0143 -0.0734 -0.1025  0.1259  0.3114  0.7333
  DIIS coefficients:  0.0003  0.0034  0.0021  0.0138 -0.0143 -0.0734 -0.1025  0.1259  0.3114  0.7333
 SCF Error: norm([F,P])=      0.000013733391, max([F,P])=      0.000001984180
 ***** SPIN 1 *****
 orbitals (Q,E):
 ---------------
 A :121...131        ( 1.00    -0.3626)  ( 1.00    -0.3518)  ( 1.00    -0.3322)  ( 1.00    -0.3256)
                     ( 1.00    -0.3143)  ( 1.00    -0.2978)  ( 1.00    -0.2734)  ( 1.00    -0.2719)
                     ( 1.00    -0.2546)  ( 1.00    -0.2482)  ( 0.00    -0.1458)
 ***** SPIN 2 *****
 orbitals (Q,E):
 ---------------
 A :117...127        ( 1.00    -0.3726)  ( 1.00    -0.3554)  ( 1.00    -0.3471)  ( 1.00    -0.3289)
                     ( 1.00    -0.3159)  ( 1.00    -0.3116)  ( 1.00    -0.2892)  ( 1.00    -0.2783)
                     ( 1.00    -0.2758)  ( 1.00    -0.2549)  ( 0.00    -0.1177)
  
 Spin polar: 4 (Spin_A minus Spin_B electrons)

 CYCLE   15
  SDIIS (wt  1.000):  0.0013  0.0026  0.0155  0.0169 -0.0184 -0.1113 -0.2374 -0.2301  0.4354  1.1256
  DIIS coefficients:  0.0013  0.0026  0.0155  0.0169 -0.0184 -0.1113 -0.2374 -0.2301  0.4354  1.1256
 SCF Error: norm([F,P])=      0.000010324859, max([F,P])=      0.000001494552
 ***** SPIN 1 *****
 orbitals (Q,E):
 ---------------
 A :121...131        ( 1.00    -0.3626)  ( 1.00    -0.3518)  ( 1.00    -0.3322)  ( 1.00    -0.3256)
                     ( 1.00    -0.3143)  ( 1.00    -0.2978)  ( 1.00    -0.2734)  ( 1.00    -0.2719)
                     ( 1.00    -0.2546)  ( 1.00    -0.2482)  ( 0.00    -0.1458)
 ***** SPIN 2 *****
 orbitals (Q,E):
 ---------------
 A :117...127        ( 1.00    -0.3726)  ( 1.00    -0.3554)  ( 1.00    -0.3471)  ( 1.00    -0.3289)
                     ( 1.00    -0.3159)  ( 1.00    -0.3116)  ( 1.00    -0.2892)  ( 1.00    -0.2783)
                     ( 1.00    -0.2758)  ( 1.00    -0.2549)  ( 0.00    -0.1177)
  
 Spin polar: 4 (Spin_A minus Spin_B electrons)

 CYCLE   16
  SDIIS (wt  1.000):  0.0019  0.0070  0.0221  0.0304 -0.0308 -0.2159 -0.3329 -0.0010  0.6930  0.8264
  DIIS coefficients:  0.0019  0.0070  0.0221  0.0304 -0.0308 -0.2159 -0.3329 -0.0010  0.6930  0.8264
 SCF Error: norm([F,P])=      0.000006683192, max([F,P])=      0.000000789549
 ***** SPIN 1 *****
 orbitals (Q,E):
 ---------------
 A :121...131        ( 1.00    -0.3626)  ( 1.00    -0.3518)  ( 1.00    -0.3322)  ( 1.00    -0.3256)
                     ( 1.00    -0.3143)  ( 1.00    -0.2978)  ( 1.00    -0.2734)  ( 1.00    -0.2719)
                     ( 1.00    -0.2546)  ( 1.00    -0.2482)  ( 0.00    -0.1458)
 ***** SPIN 2 *****
 orbitals (Q,E):
 ---------------
 A :117...127        ( 1.00    -0.3726)  ( 1.00    -0.3554)  ( 1.00    -0.3471)  ( 1.00    -0.3289)
                     ( 1.00    -0.3159)  ( 1.00    -0.3116)  ( 1.00    -0.2892)  ( 1.00    -0.2783)
                     ( 1.00    -0.2758)  ( 1.00    -0.2549)  ( 0.00    -0.1177)
  
 Spin polar: 4 (Spin_A minus Spin_B electrons)

 SCF CONVERGED

 CYCLE   17
  
 Hartree-Fock exchange energy:   -272.569503846515     
 *** Setting up for NEW gradients in Focky
 *** Using EXACT density in Focky
 ***** SPIN 1 *****
 orbitals (Q,E):
 ---------------
 A :121...140        ( 1.00    -0.3626)  ( 1.00    -0.3518)  ( 1.00    -0.3322)  ( 1.00    -0.3256)
                     ( 1.00    -0.3143)  ( 1.00    -0.2978)  ( 1.00    -0.2734)  ( 1.00    -0.2719)
                     ( 1.00    -0.2546)  ( 1.00    -0.2482)  ( 0.00    -0.1458)  ( 0.00    -0.0942)
                     ( 0.00    -0.0908)  ( 0.00    -0.0746)  ( 0.00    -0.0053)  ( 0.00     0.0068)
                     ( 0.00     0.0119)  ( 0.00     0.0254)  ( 0.00     0.0308)  ( 0.00     0.0316)
 ***** SPIN 2 *****
 orbitals (Q,E):
 ---------------
 A :117...136        ( 1.00    -0.3726)  ( 1.00    -0.3554)  ( 1.00    -0.3471)  ( 1.00    -0.3289)
                     ( 1.00    -0.3159)  ( 1.00    -0.3116)  ( 1.00    -0.2892)  ( 1.00    -0.2783)
                     ( 1.00    -0.2758)  ( 1.00    -0.2549)  ( 0.00    -0.1177)  ( 0.00    -0.1076)
                     ( 0.00    -0.0939)  ( 0.00    -0.0738)  ( 0.00    -0.0677)  ( 0.00    -0.0590)
                     ( 0.00    -0.0543)  ( 0.00    -0.0305)  ( 0.00    -0.0051)  ( 0.00     0.0069)
  
 Spin polar: 4 (Spin_A minus Spin_B electrons)


 Fit test: (difference of exact and fit density, squared integrated, result summed over spins)
         SCF:                                          0.00012296114610

 Gross Charges per Atom (Z minus electrons)
 ==========================================
             1.4293   -0.6183   -0.6085   -0.6212   -0.6115   -0.6308   -0.6296    0.4197    0.5202   -0.0023
             0.4489    1.1933    1.1995    0.4182    0.0019    0.5501    0.4106    0.4157    0.5342   -0.0223
             0.4343    1.1903   -0.1197   -0.1158   -0.1706   -0.1731   -0.1719   -0.1183   -0.1184   -0.1725
            -0.1238   -0.1763   -0.1253   -0.1763   -0.4033   -0.4143   -0.4118   -0.4048   -0.3971   -0.4112
            -0.4069   -0.3985   -0.4117
 Net Total:  0.00000000


 =================================================================
 M U L T I P O L E   D E R I V E D   C H A R G E   A N A L Y S I S
 =================================================================

 See: M. Swart, P.Th. van Duijnen, J.G. Snijders, J.Comput.Chem., (2001), p. 79-88.

 ----------------------------------------------------- 
 MDC atomic charges (includes spinA + spinB electrons)
 ----------------------------------------------------- 

        Atom    Level:     MDC-m        MDC-d        MDC-q
 ---------------------------------------------------------
     1     Mn           1.767678     1.224271     1.356020
     2     O           -0.519856    -0.500575    -0.493509
     3     O           -0.477395    -0.491623    -0.447043
     4     O           -0.498739    -0.475635    -0.478559
     5     O           -0.503504    -0.521070    -0.494876
     6     O           -0.528352    -0.545676    -0.539803
     7     O           -0.503544    -0.516756    -0.501552
     8     C            0.236111     0.192713     0.078807
     9     C            0.249185     0.282563     0.328061
    10     C            0.004896    -0.005387    -0.170949
    11     C            0.244821     0.289348     0.235574
    12     C            0.631008     0.628811     0.437619
    13     C            0.633626     0.630166     0.492441
    14     C            0.234516     0.272943     0.257156
    15     C            0.009857    -0.004947    -0.147109
    16     C            0.255284     0.299299     0.354476
    17     C            0.231849     0.189794     0.040140
    18     C            0.229224     0.190124     0.116675
    19     C            0.245524     0.290903     0.351481
    20     C           -0.004030    -0.012010    -0.286591
    21     C            0.233608     0.280163     0.274875
    22     C            0.629265     0.627718     0.487154
    23     H           -0.042145    -0.012145     0.014172
    24     H           -0.040791    -0.005974     0.031706
    25     H           -0.055960    -0.048865    -0.006691
    26     H           -0.046912    -0.025006     0.071350
    27     H           -0.046182    -0.023458     0.039783
    28     H           -0.042263    -0.010389     0.035664
    29     H           -0.042155    -0.009061     0.029928
    30     H           -0.058388    -0.051233    -0.014978
    31     H           -0.047607    -0.015922    -0.006520
    32     H           -0.061467    -0.055509    -0.019860
    33     H           -0.048213    -0.020081     0.008842
    34     H           -0.054337    -0.034271     0.085027
    35     F           -0.242011    -0.213128    -0.159780
    36     F           -0.258370    -0.242217    -0.176995
    37     F           -0.250838    -0.230018    -0.193149
    38     F           -0.242250    -0.218895    -0.168554
    39     F           -0.234981    -0.206291    -0.160432
    40     F           -0.252786    -0.236732    -0.181137
    41     F           -0.243853    -0.222947    -0.161319
    42     F           -0.235009    -0.204927    -0.133538
    43     F           -0.254516    -0.238068    -0.184006

 -------------------------------- 
 MDC spin density (spinA - spinB)
 -------------------------------- 

        Atom    Level:     MDC-m        MDC-d        MDC-q
 ---------------------------------------------------------
     1     Mn           3.699489     2.772318     2.932769
     2     O            0.001333     0.145710     0.139472
     3     O            0.052357     0.159761     0.164294
     4     O            0.005942     0.150649     0.145063
     5     O            0.053259     0.160081     0.165081
     6     O            0.063256     0.169056     0.175698
     7     O            0.063243     0.169468     0.175629
     8     C           -0.006105    -0.003578    -0.006207
     9     C            0.005682     0.028511     0.010405
    10     C            0.007049     0.021096     0.004851
    11     C            0.008806     0.032498     0.021993
    12     C            0.000393     0.001928     0.001473
    13     C           -0.005627    -0.002745    -0.007221
    14     C            0.002017     0.026834     0.005507
    15     C            0.012029     0.025846     0.010590
    16     C            0.009874     0.031849     0.022400
    17     C            0.000105     0.001555     0.001143
    18     C            0.002559     0.003686     0.002917
    19     C            0.004571     0.024974     0.010922
    20     C            0.008522     0.020361     0.007459
    21     C            0.002897     0.025150     0.009986
    22     C            0.002932     0.003822     0.003922
    23     H            0.000465     0.002395     0.003904
    24     H            0.000438     0.002574     0.000312
    25     H           -0.001297    -0.001117    -0.002887
    26     H            0.000937     0.003767    -0.002916
    27     H            0.001172     0.004009    -0.003310
    28     H            0.000532     0.001650     0.003152
    29     H            0.000557     0.001458    -0.000492
    30     H            0.000563     0.001404     0.000009
    31     H            0.000219     0.001259    -0.000439
    32     H            0.000556     0.001215    -0.000004
    33     H            0.000222     0.001324     0.003033
    34     H            0.000599     0.003094    -0.002598
    35     F            0.000233     0.001149     0.002763
    36     F            0.000521     0.000801    -0.000656
    37     F            0.000206     0.001069    -0.001060
    38     F           -0.000129     0.001728     0.000049
    39     F           -0.000046     0.001580     0.003954
    40     F           -0.001422    -0.001266    -0.002115
    41     F            0.000312     0.001035    -0.001084
    42     F            0.000239     0.001099     0.002700
    43     F            0.000541     0.000942    -0.000461


 ==========
 S**2 value  ***  see also R. Bulo et al., J.Am.Chem.Soc., 124 (2002) 13903-13910, note (29)  ***
 ==========
  
                                       exact      expectation value

 Total S2 (S squared)                  6.00000             6.05334
  pauli hf:                              3.096369649279623         84.2565          1943.00          8129.52
  elstat hf:                            -4.025417124060453       -109.5372         -2525.99        -10568.73
 *** Using NEW gradient routines ***


 Geometry CYCLE 3
 ==============

 Energy gradients wrt nuclear displacements
 ==========================================

     Atom      Cartesian (a.u./angstrom)
                 X         Y         Z
 ----------------------------------------
     1 Mn   -0.000382  0.000159  0.002874
     2 O     0.007594  0.003497 -0.001008
     3 O     0.005548 -0.007782  0.006320
     4 O    -0.009891 -0.001316  0.002349
     5 O    -0.002178  0.007581  0.006626
     6 O    -0.001705  0.007665 -0.007582
     7 O     0.001070 -0.005664 -0.011082
     8 C     0.000728  0.000770 -0.000466
     9 C    -0.002554 -0.003457  0.002224
    10 C     0.000565 -0.000374  0.000191
    11 C    -0.000706 -0.002036  0.004412
    12 C     0.000608  0.000296  0.000291
    13 C    -0.000694  0.000439 -0.000131
    14 C    -0.002926 -0.001301 -0.001427
    15 C    -0.000151 -0.001344 -0.000783
    16 C    -0.001345 -0.003385 -0.002569
    17 C     0.000266  0.000882  0.000718
    18 C    -0.000222  0.000871 -0.000290
    19 C     0.000994 -0.004180  0.000802
    20 C     0.000259 -0.000765 -0.000118
    21 C     0.001466 -0.003324 -0.001544
    22 C     0.000698  0.000473 -0.000419
    23 H    -0.000078 -0.000483  0.000175
    24 H    -0.000197 -0.000102  0.000552
    25 H    -0.000275  0.000052 -0.000068
    26 H    -0.000201  0.000016 -0.000213
    27 H     0.000050 -0.000453 -0.000229
    28 H    -0.000269 -0.000485 -0.000036
    29 H    -0.000373 -0.000109 -0.000389
    30 H     0.000230 -0.000016 -0.000095
    31 H     0.000439 -0.000306 -0.000088
    32 H     0.000021  0.000054  0.000250
    33 H    -0.000065 -0.000469 -0.000097
    34 H    -0.000028 -0.000157  0.000211
    35 F    -0.000080  0.002449  0.000274
    36 F    -0.000464  0.001422  0.004908
    37 F    -0.002545  0.002010  0.000031
    38 F     0.001735  0.000943  0.003384
    39 F     0.001067  0.002831  0.000477
    40 F     0.005309 -0.000364 -0.001746
    41 F     0.002139  0.000636 -0.003236
    42 F     0.000987  0.002598 -0.000342
    43 F    -0.004445  0.002223 -0.003113
 ----------------------------------------

 dE(predicted):    -0.24481E-02, dE(actual):    -0.26284E-02, Trust radius:    1.311488, all in a.u.
 
----------------------------------------------------------------------
Geometry Convergence after Step   3       (Hartree/Angstrom,Angstrom)
----------------------------------------------------------------------
current energy                              -11.62017702 Hartree
energy change                      -0.00262842     0.00100000    F
constrained gradient max            0.01108169     0.00100000    F
constrained gradient rms            0.00275599     0.00066667    F
gradient max                        0.01108169
gradient rms                        0.00275599
cart. step max                      0.07375689     0.01000000    F
cart. step rms                      0.02178237     0.00666667    F
 


 Coordinates (Cartesian)
 =======================

     Atom                    bohr                                 angstrom                 Geometric Variables
                   X           Y           Z              X           Y           Z       (0:frozen, *:LT par.)
 --------------------------------------------------------------------------------------------------------------
     1 Mn     -0.012222   -0.029837    0.102530      -0.006468   -0.015789    0.054256      1       2       3
     2 O       3.405932    1.133190    0.095729       1.802342    0.599659    0.050657      4       5       6
     3 O       0.907738   -2.664959    2.881504       0.480354   -1.410236    1.524826      7       8       9
     4 O      -3.434588   -1.180874    0.089089      -1.817506   -0.624892    0.047144     10      11      12
     5 O      -0.935707    2.615549    2.875143      -0.495155    1.384089    1.521460     13      14      15
     6 O      -0.881497    2.548027   -2.736225      -0.466468    1.348358   -1.447948     16      17      18
     7 O       0.882411   -2.594515   -2.738861       0.466952   -1.372958   -1.449343     19      20      21
     8 C       7.763236    1.600586    0.652172       4.108128    0.846994    0.345114     22      23      24
     9 C       5.334412    0.273394    1.287287       2.822849    0.144674    0.681203     25      26      27
    10 C       5.310094   -1.700448    3.042110       2.809981   -0.899838    1.609815     28      29      30
    11 C       3.109884   -2.983671    3.719251       1.645680   -1.578891    1.968143     31      32      33
    12 C       3.266480   -5.058563    5.777642       1.728547   -2.676876    3.057397     34      35      36
    13 C      -7.785520   -1.619110    0.683903      -4.119920   -0.856796    0.361906     37      38      39
    14 C      -5.291858   -0.259857    1.343663      -2.800330   -0.137510    0.711036     40      41      42
    15 C      -5.311693    1.672165    3.077145      -2.810827    0.884872    1.628355     43      44      45
    16 C      -3.094691    3.018417    3.789634      -1.637640    1.597277    2.005388     46      47      48
    17 C      -3.274899    5.066586    5.755839      -1.733002    2.681122    3.045859     49      50      51
    18 C      -1.601915    4.479936   -6.671757      -0.847697    2.370680   -3.530542     52      53      54
    19 C      -0.793337    2.238905   -5.108234      -0.419816    1.184778   -2.703161     55      56      57
    20 C      -0.008528    0.003289   -6.342356      -0.004513    0.001741   -3.356230     58      59      60
    21 C       0.758349   -2.168081   -5.089901       0.401301   -1.147299   -2.693460     61      62      63
    22 C       1.633561   -4.460493   -6.681278       0.864443   -2.360391   -3.535580     64      65      66
    23 H       7.546611    3.610949    1.057191       3.993495    1.910832    0.559442     67      68      69
    24 H       8.105583    1.414648   -1.372997       4.289290    0.748599   -0.726559     70      71      72
    25 H       9.363127    0.847288    1.698177       4.954753    0.448365    0.898637     73      74      75
    26 H       7.063495   -2.226577    3.930469       3.737841   -1.178254    2.079915     76      77      78
    27 H      -7.081166    2.170821    3.950356      -3.747192    1.148749    2.090439     79      80      81
    28 H      -2.617656    6.834060    4.920716      -1.385204    3.616429    2.603931     82      83      84
    29 H      -1.993155    4.606181    7.304117      -1.054732    2.437486    3.865172     85      86      87
    30 H      -5.181439    5.310101    6.483444      -2.741899    2.809984    3.430891     88      89      90
    31 H      -3.533577    4.982981   -6.153157      -1.869888    2.636880   -3.256110     91      92      93
    32 H      -1.502364    4.121226   -8.693529      -0.795017    2.180859   -4.600417     94      95      96
    33 H      -0.400825    6.086616   -6.192393      -0.212107    3.220899   -3.276873     97      98      99
    34 H      -0.000307   -0.011979   -8.377772      -0.000162   -0.006339   -4.433326    100     101     102
    35 F       0.190792   -6.497321   -6.172570       0.100963   -3.438234   -3.266383    103     104     105
    36 F       1.529961   -4.047299   -9.206333       0.809621   -2.141738   -4.871781    106     107     108
    37 F       4.052557   -5.048476   -6.100321       2.144521   -2.671539   -3.228151    109     110     111
    38 F      -8.284417   -1.357282   -1.803552      -4.383925   -0.718242   -0.954399    112     113     114
    39 F      -7.601413   -4.103090    1.197122      -4.022494   -2.171262    0.633489    115     116     117
    40 F      -9.787030   -0.696641    1.980041      -5.179073   -0.368647    1.047793    118     119     120
    41 F       1.750703   -4.447016    7.736723       0.926432   -2.353260    4.094098    121     122     123
    42 F       2.485617   -7.287832    4.837255       1.315332   -3.856555    2.559765    124     125     126
    43 F       5.633106   -5.379820    6.696685       2.980911   -2.846878    3.543733    127     128     129
 --------------------------------------------------------------------------------------------------------------

 Number of elements of the density matrix on this node (used, total):      2971    257403


 ===========================================
 Numerical Integration : Fuzzy Cells (Becke)
 ===========================================
  
 Becke grid quality: GOOD           
  
 Lebedev angular grid order:             min:  11 max:  35
 Nr. of radial points:                   min:  54 max:  83

 Total nr. of points:     552918
 Nr. of blocks:             4320
 Block length:               128
 Nr. of dummy points:         42


 Test of Precision of the Numerical Integration Grid
 ===================================================

 Integral of the Total Core Density:                   0.00000000000000


 ========================
 Density Fitting (zlmFit)
 ========================
  
 ZlmFit Fit Quality: GOOD           
  
 Max L-expansion:                        min:   7 max:   9
 Nr. of radial interpolation points:     min:  72 max: 132


 ======================
 RI Hartree-Fock Scheme
 ======================
  
 Fit Set Quality     : GOOD
 Integration Quality : GOOD
 Threshold Quality   : GOOD
 Response Quality    : DEFAULT
 Is Range Separated  :  F
 
 RIHartreeFock Dependency: number of modified vectors:          22


 =====
 S C F  ***  ScaSCF  ***
 =====
  
 Initial density matrix is taken from previous geometry

 CYCLE    1
 SCF Error: norm([F,P])=      0.151140672454, max([F,P])=      0.012390108475
 ***** SPIN 1 *****
 orbitals (Q,E):
 ---------------
 A :121...140        ( 1.00    -0.3653)  ( 1.00    -0.3553)  ( 1.00    -0.3360)  ( 1.00    -0.3293)
                     ( 1.00    -0.3189)  ( 1.00    -0.3021)  ( 1.00    -0.2773)  ( 1.00    -0.2756)
                     ( 1.00    -0.2592)  ( 1.00    -0.2500)  ( 0.00    -0.1459)  ( 0.00    -0.0988)
                     ( 0.00    -0.0953)  ( 0.00    -0.0797)  ( 0.00    -0.0080)  ( 0.00     0.0042)
                     ( 0.00     0.0092)  ( 0.00     0.0222)  ( 0.00     0.0270)  ( 0.00     0.0279)
 ***** SPIN 2 *****
 orbitals (Q,E):
 ---------------
 A :117...136        ( 1.00    -0.3764)  ( 1.00    -0.3598)  ( 1.00    -0.3515)  ( 1.00    -0.3339)
                     ( 1.00    -0.3209)  ( 1.00    -0.3157)  ( 1.00    -0.2942)  ( 1.00    -0.2823)
                     ( 1.00    -0.2797)  ( 1.00    -0.2595)  ( 0.00    -0.1217)  ( 0.00    -0.1107)
                     ( 0.00    -0.0970)  ( 0.00    -0.0767)  ( 0.00    -0.0712)  ( 0.00    -0.0616)
                     ( 0.00    -0.0542)  ( 0.00    -0.0306)  ( 0.00    -0.0077)  ( 0.00     0.0043)
  
 Spin polar: 4 (Spin_A minus Spin_B electrons)

 CYCLE    2
  SDIIS (wt  0.000):  0.0306  0.9694
 A-DIIS (wt  1.000):  0.0000  1.0000
  DIIS coefficients:  0.0000  1.0000
 SCF Error: norm([F,P])=      0.028027454360, max([F,P])=      0.001085543732
 ***** SPIN 1 *****
 orbitals (Q,E):
 ---------------
 A :121...131        ( 1.00    -0.3619)  ( 1.00    -0.3508)  ( 1.00    -0.3308)  ( 1.00    -0.3244)
                     ( 1.00    -0.3135)  ( 1.00    -0.2969)  ( 1.00    -0.2717)  ( 1.00    -0.2705)
                     ( 1.00    -0.2538)  ( 1.00    -0.2458)  ( 0.00    -0.1423)
 ***** SPIN 2 *****
 orbitals (Q,E):
 ---------------
 A :117...127        ( 1.00    -0.3727)  ( 1.00    -0.3540)  ( 1.00    -0.3458)  ( 1.00    -0.3283)
                     ( 1.00    -0.3141)  ( 1.00    -0.3114)  ( 1.00    -0.2888)  ( 1.00    -0.2767)
                     ( 1.00    -0.2745)  ( 1.00    -0.2541)  ( 0.00    -0.1174)
  
 Spin polar: 4 (Spin_A minus Spin_B electrons)

 CYCLE    3
  SDIIS (wt  0.000): -0.0028  0.6695  0.3333
 A-DIIS (wt  1.000):  0.0000  0.7285  0.2715
  DIIS coefficients:  0.0000  0.7285  0.2715
 SCF Error: norm([F,P])=      0.053867727974, max([F,P])=      0.002689905519
 ***** SPIN 1 *****
 orbitals (Q,E):
 ---------------
 A :121...131        ( 1.00    -0.3610)  ( 1.00    -0.3507)  ( 1.00    -0.3312)  ( 1.00    -0.3248)
                     ( 1.00    -0.3141)  ( 1.00    -0.2975)  ( 1.00    -0.2725)  ( 1.00    -0.2710)
                     ( 1.00    -0.2544)  ( 1.00    -0.2455)  ( 0.00    -0.1412)
 ***** SPIN 2 *****
 orbitals (Q,E):
 ---------------
 A :117...127        ( 1.00    -0.3725)  ( 1.00    -0.3549)  ( 1.00    -0.3466)  ( 1.00    -0.3290)
                     ( 1.00    -0.3155)  ( 1.00    -0.3114)  ( 1.00    -0.2894)  ( 1.00    -0.2775)
                     ( 1.00    -0.2751)  ( 1.00    -0.2547)  ( 0.00    -0.1171)
  
 Spin polar: 4 (Spin_A minus Spin_B electrons)

 CYCLE    4
  SDIIS (wt  1.000):  0.3795  0.1326  0.4879
  DIIS coefficients:  0.3795  0.1326  0.4879
 SCF Error: norm([F,P])=      0.011589012881, max([F,P])=      0.000704981865
 ***** SPIN 1 *****
 orbitals (Q,E):
 ---------------
 A :121...131        ( 1.00    -0.3618)  ( 1.00    -0.3513)  ( 1.00    -0.3318)  ( 1.00    -0.3254)
                     ( 1.00    -0.3146)  ( 1.00    -0.2980)  ( 1.00    -0.2730)  ( 1.00    -0.2714)
                     ( 1.00    -0.2549)  ( 1.00    -0.2463)  ( 0.00    -0.1421)
 ***** SPIN 2 *****
 orbitals (Q,E):
 ---------------
 A :117...127        ( 1.00    -0.3729)  ( 1.00    -0.3554)  ( 1.00    -0.3471)  ( 1.00    -0.3296)
                     ( 1.00    -0.3161)  ( 1.00    -0.3118)  ( 1.00    -0.2899)  ( 1.00    -0.2780)
                     ( 1.00    -0.2755)  ( 1.00    -0.2552)  ( 0.00    -0.1179)
  
 Spin polar: 4 (Spin_A minus Spin_B electrons)

 CYCLE    5
  SDIIS (wt  1.000):  0.1419  0.0336  0.3016  0.5229
  DIIS coefficients:  0.1419  0.0336  0.3016  0.5229
 SCF Error: norm([F,P])=      0.004127347232, max([F,P])=      0.000332265137
 ***** SPIN 1 *****
 orbitals (Q,E):
 ---------------
 A :121...131        ( 1.00    -0.3617)  ( 1.00    -0.3513)  ( 1.00    -0.3318)  ( 1.00    -0.3254)
                     ( 1.00    -0.3147)  ( 1.00    -0.2981)  ( 1.00    -0.2731)  ( 1.00    -0.2715)
                     ( 1.00    -0.2550)  ( 1.00    -0.2462)  ( 0.00    -0.1418)
 ***** SPIN 2 *****
 orbitals (Q,E):
 ---------------
 A :117...127        ( 1.00    -0.3729)  ( 1.00    -0.3555)  ( 1.00    -0.3471)  ( 1.00    -0.3296)
                     ( 1.00    -0.3161)  ( 1.00    -0.3119)  ( 1.00    -0.2900)  ( 1.00    -0.2781)
                     ( 1.00    -0.2756)  ( 1.00    -0.2553)  ( 0.00    -0.1178)
  
 Spin polar: 4 (Spin_A minus Spin_B electrons)

 CYCLE    6
  SDIIS (wt  1.000):  0.0233  0.0009  0.0885  0.3259  0.5614
  DIIS coefficients:  0.0233  0.0009  0.0885  0.3259  0.5614
 SCF Error: norm([F,P])=      0.001735580160, max([F,P])=      0.000157327888
 ***** SPIN 1 *****
 orbitals (Q,E):
 ---------------
 A :121...131        ( 1.00    -0.3618)  ( 1.00    -0.3513)  ( 1.00    -0.3319)  ( 1.00    -0.3254)
                     ( 1.00    -0.3147)  ( 1.00    -0.2981)  ( 1.00    -0.2731)  ( 1.00    -0.2715)
                     ( 1.00    -0.2550)  ( 1.00    -0.2463)  ( 0.00    -0.1420)
 ***** SPIN 2 *****
 orbitals (Q,E):
 ---------------
 A :117...127        ( 1.00    -0.3729)  ( 1.00    -0.3555)  ( 1.00    -0.3471)  ( 1.00    -0.3296)
                     ( 1.00    -0.3162)  ( 1.00    -0.3119)  ( 1.00    -0.2900)  ( 1.00    -0.2781)
                     ( 1.00    -0.2756)  ( 1.00    -0.2553)  ( 0.00    -0.1179)
  
 Spin polar: 4 (Spin_A minus Spin_B electrons)

 CYCLE    7
  SDIIS (wt  1.000): -0.0099 -0.0056  0.0108  0.1697  0.4503  0.3847
  DIIS coefficients: -0.0099 -0.0056  0.0108  0.1697  0.4503  0.3847
 SCF Error: norm([F,P])=      0.001323427460, max([F,P])=      0.000096156527
 ***** SPIN 1 *****
 orbitals (Q,E):
 ---------------
 A :121...131        ( 1.00    -0.3617)  ( 1.00    -0.3513)  ( 1.00    -0.3318)  ( 1.00    -0.3254)
                     ( 1.00    -0.3147)  ( 1.00    -0.2981)  ( 1.00    -0.2731)  ( 1.00    -0.2715)
                     ( 1.00    -0.2550)  ( 1.00    -0.2463)  ( 0.00    -0.1419)
 ***** SPIN 2 *****
 orbitals (Q,E):
 ---------------
 A :117...127        ( 1.00    -0.3729)  ( 1.00    -0.3554)  ( 1.00    -0.3471)  ( 1.00    -0.3296)
                     ( 1.00    -0.3161)  ( 1.00    -0.3119)  ( 1.00    -0.2900)  ( 1.00    -0.2781)
                     ( 1.00    -0.2756)  ( 1.00    -0.2553)  ( 0.00    -0.1178)
  
 Spin polar: 4 (Spin_A minus Spin_B electrons)

 CYCLE    8
  SDIIS (wt  1.000): -0.0069 -0.0012 -0.0089  0.0343  0.1092  0.1746  0.6990
  DIIS coefficients: -0.0069 -0.0012 -0.0089  0.0343  0.1092  0.1746  0.6990
 SCF Error: norm([F,P])=      0.000241740622, max([F,P])=      0.000025238240
 ***** SPIN 1 *****
 orbitals (Q,E):
 ---------------
 A :121...131        ( 1.00    -0.3617)  ( 1.00    -0.3513)  ( 1.00    -0.3318)  ( 1.00    -0.3254)
                     ( 1.00    -0.3147)  ( 1.00    -0.2981)  ( 1.00    -0.2731)  ( 1.00    -0.2715)
                     ( 1.00    -0.2550)  ( 1.00    -0.2463)  ( 0.00    -0.1419)
 ***** SPIN 2 *****
 orbitals (Q,E):
 ---------------
 A :117...127        ( 1.00    -0.3729)  ( 1.00    -0.3554)  ( 1.00    -0.3471)  ( 1.00    -0.3296)
                     ( 1.00    -0.3161)  ( 1.00    -0.3119)  ( 1.00    -0.2900)  ( 1.00    -0.2781)
                     ( 1.00    -0.2756)  ( 1.00    -0.2553)  ( 0.00    -0.1178)
  
 Spin polar: 4 (Spin_A minus Spin_B electrons)

 CYCLE    9
  SDIIS (wt  1.000): -0.0024  0.0006 -0.0082 -0.0071 -0.0177  0.0502  0.3931  0.5915
  DIIS coefficients: -0.0024  0.0006 -0.0082 -0.0071 -0.0177  0.0502  0.3931  0.5915
 SCF Error: norm([F,P])=      0.000133097020, max([F,P])=      0.000009149047
 ***** SPIN 1 *****
 orbitals (Q,E):
 ---------------
 A :121...131        ( 1.00    -0.3617)  ( 1.00    -0.3513)  ( 1.00    -0.3318)  ( 1.00    -0.3254)
                     ( 1.00    -0.3147)  ( 1.00    -0.2981)  ( 1.00    -0.2731)  ( 1.00    -0.2715)
                     ( 1.00    -0.2550)  ( 1.00    -0.2463)  ( 0.00    -0.1419)
 ***** SPIN 2 *****
 orbitals (Q,E):
 ---------------
 A :117...127        ( 1.00    -0.3729)  ( 1.00    -0.3554)  ( 1.00    -0.3471)  ( 1.00    -0.3296)
                     ( 1.00    -0.3161)  ( 1.00    -0.3119)  ( 1.00    -0.2900)  ( 1.00    -0.2781)
                     ( 1.00    -0.2756)  ( 1.00    -0.2553)  ( 0.00    -0.1178)
  
 Spin polar: 4 (Spin_A minus Spin_B electrons)

 CYCLE   10
  SDIIS (wt  1.000):  0.0009  0.0011 -0.0028 -0.0172 -0.0580 -0.0250 -0.0153  0.4056  0.7107
  DIIS coefficients:  0.0009  0.0011 -0.0028 -0.0172 -0.0580 -0.0250 -0.0153  0.4056  0.7107
 SCF Error: norm([F,P])=      0.000078611492, max([F,P])=      0.000007413404
 ***** SPIN 1 *****
 orbitals (Q,E):
 ---------------
 A :121...131        ( 1.00    -0.3617)  ( 1.00    -0.3513)  ( 1.00    -0.3318)  ( 1.00    -0.3254)
                     ( 1.00    -0.3147)  ( 1.00    -0.2981)  ( 1.00    -0.2731)  ( 1.00    -0.2715)
                     ( 1.00    -0.2550)  ( 1.00    -0.2463)  ( 0.00    -0.1418)
 ***** SPIN 2 *****
 orbitals (Q,E):
 ---------------
 A :117...127        ( 1.00    -0.3729)  ( 1.00    -0.3554)  ( 1.00    -0.3471)  ( 1.00    -0.3296)
                     ( 1.00    -0.3161)  ( 1.00    -0.3118)  ( 1.00    -0.2900)  ( 1.00    -0.2781)
                     ( 1.00    -0.2756)  ( 1.00    -0.2553)  ( 0.00    -0.1178)
  
 Spin polar: 4 (Spin_A minus Spin_B electrons)

 CYCLE   11
  SDIIS (wt  1.000):  0.0014  0.0006  0.0003 -0.0093 -0.0351 -0.0296 -0.1301  0.1051  0.5055  0.5913
  DIIS coefficients:  0.0014  0.0006  0.0003 -0.0093 -0.0351 -0.0296 -0.1301  0.1051  0.5055  0.5913
 SCF Error: norm([F,P])=      0.000043411732, max([F,P])=      0.000003564008
 ***** SPIN 1 *****
 orbitals (Q,E):
 ---------------
 A :121...131        ( 1.00    -0.3617)  ( 1.00    -0.3513)  ( 1.00    -0.3318)  ( 1.00    -0.3254)
                     ( 1.00    -0.3147)  ( 1.00    -0.2981)  ( 1.00    -0.2731)  ( 1.00    -0.2715)
                     ( 1.00    -0.2550)  ( 1.00    -0.2463)  ( 0.00    -0.1418)
 ***** SPIN 2 *****
 orbitals (Q,E):
 ---------------
 A :117...127        ( 1.00    -0.3729)  ( 1.00    -0.3554)  ( 1.00    -0.3471)  ( 1.00    -0.3296)
                     ( 1.00    -0.3161)  ( 1.00    -0.3118)  ( 1.00    -0.2900)  ( 1.00    -0.2781)
                     ( 1.00    -0.2756)  ( 1.00    -0.2553)  ( 0.00    -0.1178)
  
 Spin polar: 4 (Spin_A minus Spin_B electrons)

 CYCLE   12
  SDIIS (wt  1.000): -0.0001  0.0001 -0.0003 -0.0016 -0.0050 -0.0521 -0.0303  0.0923  0.2895  0.7075
  DIIS coefficients: -0.0001  0.0001 -0.0003 -0.0016 -0.0050 -0.0521 -0.0303  0.0923  0.2895  0.7075
 SCF Error: norm([F,P])=      0.000014568492, max([F,P])=      0.000000929324
 ***** SPIN 1 *****
 orbitals (Q,E):
 ---------------
 A :121...131        ( 1.00    -0.3617)  ( 1.00    -0.3513)  ( 1.00    -0.3318)  ( 1.00    -0.3254)
                     ( 1.00    -0.3147)  ( 1.00    -0.2981)  ( 1.00    -0.2731)  ( 1.00    -0.2715)
                     ( 1.00    -0.2550)  ( 1.00    -0.2463)  ( 0.00    -0.1418)
 ***** SPIN 2 *****
 orbitals (Q,E):
 ---------------
 A :117...127        ( 1.00    -0.3729)  ( 1.00    -0.3554)  ( 1.00    -0.3471)  ( 1.00    -0.3296)
                     ( 1.00    -0.3161)  ( 1.00    -0.3118)  ( 1.00    -0.2900)  ( 1.00    -0.2781)
                     ( 1.00    -0.2756)  ( 1.00    -0.2553)  ( 0.00    -0.1178)
  
 Spin polar: 4 (Spin_A minus Spin_B electrons)

 CYCLE   13
  SDIIS (wt  1.000): -0.0000 -0.0001  0.0002 -0.0010 -0.0119 -0.0172  0.0013  0.0881  0.4353  0.5053
  DIIS coefficients: -0.0000 -0.0001  0.0002 -0.0010 -0.0119 -0.0172  0.0013  0.0881  0.4353  0.5053
 SCF Error: norm([F,P])=      0.000010030580, max([F,P])=      0.000000832867
 ***** SPIN 1 *****
 orbitals (Q,E):
 ---------------
 A :121...131        ( 1.00    -0.3617)  ( 1.00    -0.3513)  ( 1.00    -0.3318)  ( 1.00    -0.3254)
                     ( 1.00    -0.3147)  ( 1.00    -0.2981)  ( 1.00    -0.2731)  ( 1.00    -0.2715)
                     ( 1.00    -0.2550)  ( 1.00    -0.2463)  ( 0.00    -0.1418)
 ***** SPIN 2 *****
 orbitals (Q,E):
 ---------------
 A :117...127        ( 1.00    -0.3729)  ( 1.00    -0.3554)  ( 1.00    -0.3471)  ( 1.00    -0.3296)
                     ( 1.00    -0.3161)  ( 1.00    -0.3118)  ( 1.00    -0.2900)  ( 1.00    -0.2781)
                     ( 1.00    -0.2756)  ( 1.00    -0.2553)  ( 0.00    -0.1178)
  
 Spin polar: 4 (Spin_A minus Spin_B electrons)

 CYCLE   14
  SDIIS (wt  1.000):  0.0005  0.0018  0.0003 -0.0030 -0.0187 -0.0293  0.0015  0.1693  0.3506  0.5270
  DIIS coefficients:  0.0005  0.0018  0.0003 -0.0030 -0.0187 -0.0293  0.0015  0.1693  0.3506  0.5270
 SCF Error: norm([F,P])=      0.000005933521, max([F,P])=      0.000000419795
 ***** SPIN 1 *****
 orbitals (Q,E):
 ---------------
 A :121...131        ( 1.00    -0.3617)  ( 1.00    -0.3513)  ( 1.00    -0.3318)  ( 1.00    -0.3254)
                     ( 1.00    -0.3147)  ( 1.00    -0.2981)  ( 1.00    -0.2731)  ( 1.00    -0.2715)
                     ( 1.00    -0.2550)  ( 1.00    -0.2463)  ( 0.00    -0.1418)
 ***** SPIN 2 *****
 orbitals (Q,E):
 ---------------
 A :117...127        ( 1.00    -0.3729)  ( 1.00    -0.3554)  ( 1.00    -0.3471)  ( 1.00    -0.3296)
                     ( 1.00    -0.3161)  ( 1.00    -0.3118)  ( 1.00    -0.2900)  ( 1.00    -0.2781)
                     ( 1.00    -0.2756)  ( 1.00    -0.2553)  ( 0.00    -0.1178)
  
 Spin polar: 4 (Spin_A minus Spin_B electrons)

 SCF CONVERGED

 CYCLE   15
  
 Hartree-Fock exchange energy:   -272.543285224950     
 *** Setting up for NEW gradients in Focky
 *** Using EXACT density in Focky
 ***** SPIN 1 *****
 orbitals (Q,E):
 ---------------
 A :121...140        ( 1.00    -0.3617)  ( 1.00    -0.3513)  ( 1.00    -0.3318)  ( 1.00    -0.3254)
                     ( 1.00    -0.3147)  ( 1.00    -0.2981)  ( 1.00    -0.2731)  ( 1.00    -0.2715)
                     ( 1.00    -0.2550)  ( 1.00    -0.2463)  ( 0.00    -0.1418)  ( 0.00    -0.0944)
                     ( 0.00    -0.0909)  ( 0.00    -0.0753)  ( 0.00    -0.0053)  ( 0.00     0.0067)
                     ( 0.00     0.0117)  ( 0.00     0.0254)  ( 0.00     0.0304)  ( 0.00     0.0313)
 ***** SPIN 2 *****
 orbitals (Q,E):
 ---------------
 A :117...136        ( 1.00    -0.3729)  ( 1.00    -0.3554)  ( 1.00    -0.3471)  ( 1.00    -0.3296)
                     ( 1.00    -0.3161)  ( 1.00    -0.3118)  ( 1.00    -0.2900)  ( 1.00    -0.2781)
                     ( 1.00    -0.2756)  ( 1.00    -0.2553)  ( 0.00    -0.1178)  ( 0.00    -0.1069)
                     ( 0.00    -0.0932)  ( 0.00    -0.0730)  ( 0.00    -0.0673)  ( 0.00    -0.0579)
                     ( 0.00    -0.0513)  ( 0.00    -0.0274)  ( 0.00    -0.0051)  ( 0.00     0.0069)
  
 Spin polar: 4 (Spin_A minus Spin_B electrons)


 Fit test: (difference of exact and fit density, squared integrated, result summed over spins)
         SCF:                                          0.00012223954569

 Gross Charges per Atom (Z minus electrons)
 ==========================================
             1.4353   -0.6182   -0.6087   -0.6217   -0.6105   -0.6299   -0.6299    0.4193    0.5202   -0.0007
             0.4467    1.1903    1.1967    0.4151    0.0035    0.5502    0.4103    0.4153    0.5344   -0.0205
             0.4315    1.1880   -0.1196   -0.1154   -0.1703   -0.1730   -0.1718   -0.1181   -0.1180   -0.1723
            -0.1232   -0.1758   -0.1249   -0.1760   -0.4024   -0.4147   -0.4117   -0.4045   -0.3964   -0.4117
            -0.4065   -0.3979   -0.4123
 Net Total:  0.00000000


 =================================================================
 M U L T I P O L E   D E R I V E D   C H A R G E   A N A L Y S I S
 =================================================================

 See: M. Swart, P.Th. van Duijnen, J.G. Snijders, J.Comput.Chem., (2001), p. 79-88.

 ----------------------------------------------------- 
 MDC atomic charges (includes spinA + spinB electrons)
 ----------------------------------------------------- 

        Atom    Level:     MDC-m        MDC-d        MDC-q
 ---------------------------------------------------------
     1     Mn           1.772409     1.228354     1.362691
     2     O           -0.520739    -0.500934    -0.493180
     3     O           -0.479302    -0.491076    -0.449026
     4     O           -0.500716    -0.475682    -0.479496
     5     O           -0.503962    -0.520190    -0.494457
     6     O           -0.528572    -0.544533    -0.538058
     7     O           -0.505249    -0.515745    -0.503189
     8     C            0.236159     0.192574     0.091696
     9     C            0.249811     0.282873     0.323325
    10     C            0.004961    -0.005706    -0.169009
    11     C            0.245131     0.288213     0.239155
    12     C            0.631955     0.627858     0.423222
    13     C            0.634661     0.629239     0.487235
    14     C            0.234819     0.271638     0.259086
    15     C            0.009996    -0.004477    -0.149849
    16     C            0.255810     0.299004     0.356232
    17     C            0.231963     0.189705     0.034359
    18     C            0.229449     0.190054     0.124854
    19     C            0.246181     0.290629     0.350628
    20     C           -0.003808    -0.011717    -0.282274
    21     C            0.233932     0.278601     0.278112
    22     C            0.630018     0.626731     0.476849
    23     H           -0.042130    -0.012300     0.010212
    24     H           -0.040365    -0.005425     0.027757
    25     H           -0.055725    -0.048517    -0.008068
    26     H           -0.047285    -0.025628     0.069390
    27     H           -0.046542    -0.024162     0.040780
    28     H           -0.042128    -0.010489     0.036714
    29     H           -0.041756    -0.008464     0.032106
    30     H           -0.058174    -0.050973    -0.013333
    31     H           -0.047039    -0.015016    -0.008916
    32     H           -0.061110    -0.054962    -0.021223
    33     H           -0.047963    -0.020076     0.005525
    34     H           -0.054539    -0.034702     0.082722
    35     F           -0.241785    -0.212859    -0.157229
    36     F           -0.259286    -0.242625    -0.175952
    37     F           -0.251626    -0.230030    -0.191399
    38     F           -0.243103    -0.218971    -0.168277
    39     F           -0.235064    -0.206282    -0.159460
    40     F           -0.253843    -0.237306    -0.180682
    41     F           -0.244528    -0.222719    -0.157813
    42     F           -0.235139    -0.205205    -0.130347
    43     F           -0.255777    -0.238702    -0.181413

 -------------------------------- 
 MDC spin density (spinA - spinB)
 -------------------------------- 

        Atom    Level:     MDC-m        MDC-d        MDC-q
 ---------------------------------------------------------
     1     Mn           3.684451     2.762572     2.924236
     2     O            0.004076     0.147607     0.141652
     3     O            0.054095     0.161421     0.165405
     4     O            0.007887     0.152326     0.146909
     5     O            0.055025     0.161338     0.165715
     6     O            0.064390     0.169936     0.176673
     7     O            0.064382     0.170720     0.177126
     8     C           -0.005736    -0.003295    -0.006090
     9     C            0.006230     0.028581     0.010587
    10     C            0.007176     0.020949     0.004807
    11     C            0.009231     0.032830     0.022223
    12     C            0.000584     0.002065     0.001728
    13     C           -0.005499    -0.002716    -0.007303
    14     C            0.002393     0.026949     0.005503
    15     C            0.012340     0.025901     0.010798
    16     C            0.010346     0.031914     0.022537
    17     C            0.000320     0.001705     0.001366
    18     C            0.002614     0.003678     0.002901
    19     C            0.004956     0.025033     0.011093
    20     C            0.008547     0.020261     0.007262
    21     C            0.003170     0.025378     0.010114
    22     C            0.003050     0.003887     0.003983
    23     H            0.000485     0.002324     0.003762
    24     H            0.000468     0.002597     0.000334
    25     H           -0.001235    -0.001082    -0.002814
    26     H            0.000946     0.003744    -0.002871
    27     H            0.001194     0.003972    -0.003311
    28     H            0.000560     0.001645     0.003109
    29     H            0.000580     0.001435    -0.000601
    30     H            0.000598     0.001425     0.000020
    31     H            0.000237     0.001251    -0.000529
    32     H            0.000584     0.001226    -0.000012
    33     H            0.000239     0.001288     0.002914
    34     H            0.000610     0.003045    -0.002647
    35     F            0.000252     0.001128     0.002617
    36     F            0.000558     0.000815    -0.000664
    37     F            0.000226     0.001056    -0.001185
    38     F           -0.000101     0.001748     0.000046
    39     F           -0.000024     0.001544     0.003821
    40     F           -0.001388    -0.001268    -0.002071
    41     F            0.000345     0.001010    -0.001233
    42     F            0.000262     0.001112     0.002587
    43     F            0.000576     0.000947    -0.000493


 ==========
 S**2 value  ***  see also R. Bulo et al., J.Am.Chem.Soc., 124 (2002) 13903-13910, note (29)  ***
 ==========
  
                                       exact      expectation value

 Total S2 (S squared)                  6.00000             6.04975
  pauli hf:                              3.069734764837015         83.5317          1926.29          8059.59
  elstat hf:                            -4.014327466471286       -109.2354         -2519.03        -10539.62
 *** Using NEW gradient routines ***


 Geometry CYCLE 4
 ==============

 Energy gradients wrt nuclear displacements
 ==========================================

     Atom      Cartesian (a.u./angstrom)
                 X         Y         Z
 ----------------------------------------
     1 Mn   -0.000093  0.000533  0.002064
     2 O     0.001987  0.000929 -0.001120
     3 O    -0.003421 -0.003454  0.001984
     4 O     0.000312 -0.002290 -0.002544
     5 O    -0.000055  0.003812  0.003026
     6 O    -0.001299  0.004103 -0.003249
     7 O     0.001645 -0.004995  0.000287
     8 C     0.000815  0.000101 -0.000696
     9 C    -0.000337  0.000264  0.001417
    10 C     0.001689 -0.000436  0.000826
    11 C     0.003210 -0.000946 -0.000091
    12 C     0.000464 -0.001521  0.002356
    13 C    -0.002777 -0.000796 -0.000756
    14 C    -0.000797  0.000430  0.001715
    15 C    -0.001774  0.000560  0.000954
    16 C    -0.000613 -0.000003  0.000182
    17 C    -0.000046  0.000516  0.000661
    18 C    -0.000547  0.000519 -0.000423
    19 C     0.000796 -0.000092 -0.000447
    20 C    -0.000276 -0.000193 -0.002102
    21 C    -0.000614  0.000597 -0.002710
    22 C     0.001171 -0.001449 -0.001714
    23 H    -0.000204 -0.000424  0.000110
    24 H    -0.000108  0.000077  0.000325
    25 H    -0.000246  0.000086 -0.000170
    26 H    -0.000642  0.000536 -0.000510
    27 H     0.000887  0.000082 -0.000277
    28 H    -0.000125 -0.000395 -0.000053
    29 H    -0.000192 -0.000027 -0.000312
    30 H     0.000295 -0.000029 -0.000119
    31 H     0.000309 -0.000100 -0.000038
    32 H    -0.000033  0.000068  0.000295
    33 H    -0.000057 -0.000436  0.000034
    34 H    -0.000117  0.000360  0.000929
    35 F     0.000319  0.000925  0.000965
    36 F    -0.000107  0.000306 -0.001349
    37 F    -0.001152  0.000239  0.001041
    38 F     0.001378 -0.000381  0.000572
    39 F     0.001062  0.000917 -0.000450
    40 F    -0.001072  0.000424  0.000728
    41 F    -0.000616  0.000087 -0.001398
    42 F    -0.000454  0.001660 -0.000311
    43 F     0.001435 -0.000162  0.000369
 ----------------------------------------

 dE(predicted):    -0.53862E-03, dE(actual):    -0.55356E-03, Trust radius:    1.311488, all in a.u.
 
----------------------------------------------------------------------
Geometry Convergence after Step   4       (Hartree/Angstrom,Angstrom)
----------------------------------------------------------------------
current energy                              -11.62073058 Hartree
energy change                      -0.00055356     0.00100000    T
constrained gradient max            0.00499518     0.00100000    F
constrained gradient rms            0.00130605     0.00066667    F
gradient max                        0.00499518
gradient rms                        0.00130605
cart. step max                      0.04212568     0.01000000    F
cart. step rms                      0.01093794     0.00666667    F
 


 Coordinates (Cartesian)
 =======================

     Atom                    bohr                                 angstrom                 Geometric Variables
                   X           Y           Z              X           Y           Z       (0:frozen, *:LT par.)
 --------------------------------------------------------------------------------------------------------------
     1 Mn     -0.016652   -0.030359    0.101422      -0.008812   -0.016065    0.053670      1       2       3
     2 O       3.391878    1.131165    0.088904       1.794905    0.598587    0.047046      4       5       6
     3 O       0.887228   -2.637601    2.889699       0.469501   -1.395758    1.529163      7       8       9
     4 O      -3.430559   -1.177138    0.081288      -1.815374   -0.622914    0.043016     10      11      12
     5 O      -0.927125    2.601060    2.869546      -0.490613    1.376422    1.518498     13      14      15
     6 O      -0.900381    2.535443   -2.719955      -0.476461    1.341699   -1.439338     16      17      18
     7 O       0.899087   -2.585649   -2.717779       0.475776   -1.368267   -1.438187     19      20      21
     8 C       7.755138    1.584384    0.625403       4.103842    0.838420    0.330949     22      23      24
     9 C       5.325105    0.264400    1.265555       2.817924    0.139914    0.669703     25      26      27
    10 C       5.293755   -1.704525    3.027176       2.801335   -0.901996    1.601912     28      29      30
    11 C       3.086733   -2.964211    3.721759       1.633429   -1.568593    1.969470     31      32      33
    12 C       3.242941   -5.049349    5.776963       1.716091   -2.672001    3.057037     34      35      36
    13 C      -7.787176   -1.604530    0.667827      -4.120796   -0.849081    0.353399     37      38      39
    14 C      -5.286843   -0.248787    1.327684      -2.797677   -0.131652    0.702580     40      41      42
    15 C      -5.303992    1.678961    3.064425      -2.806752    0.888468    1.621624     43      44      45
    16 C      -3.082050    3.014272    3.785795      -1.630950    1.595084    2.003357     46      47      48
    17 C      -3.253705    5.054322    5.759512      -1.721787    2.674632    3.047803     49      50      51
    18 C      -1.636747    4.465254   -6.654963      -0.866129    2.362911   -3.521655     52      53      54
    19 C      -0.813732    2.230880   -5.091530      -0.430608    1.180531   -2.694322     55      56      57
    20 C      -0.001604    0.002102   -6.322320      -0.000849    0.001113   -3.345627     58      59      60
    21 C       0.781888   -2.159881   -5.066201       0.413757   -1.142960   -2.680918     61      62      63
    22 C       1.684030   -4.447252   -6.658228       0.891150   -2.353384   -3.523382     64      65      66
    23 H       7.544901    3.597523    1.022360       3.992590    1.903727    0.541010     67      68      69
    24 H       8.095164    1.390338   -1.399908       4.283776    0.735735   -0.740799     70      71      72
    25 H       9.354651    0.830540    1.672161       4.950268    0.439503    0.884870     73      74      75
    26 H       7.047222   -2.245101    3.908938       3.729230   -1.188056    2.068521     76      77      78
    27 H      -7.074251    2.179467    3.937188      -3.743533    1.153324    2.083470     79      80      81
    28 H      -2.585834    6.822897    4.934013      -1.368365    3.610522    2.610967     82      83      84
    29 H      -1.975861    4.580843    7.307700      -1.045580    2.424078    3.867068     85      86      87
    30 H      -5.160074    5.304225    6.486195      -2.730594    2.806875    3.432347     88      89      90
    31 H      -3.574802    4.950364   -6.141452      -1.891704    2.619620   -3.249917     91      92      93
    32 H      -1.528447    4.108401   -8.676883      -0.808819    2.174072   -4.591609     94      95      96
    33 H      -0.452467    6.083711   -6.171445      -0.239435    3.219361   -3.265788     97      98      99
    34 H       0.013755   -0.016473   -8.358642       0.007279   -0.008717   -4.423203    100     101     102
    35 F       0.270398   -6.505721   -6.151686       0.143088   -3.442679   -3.255332    103     104     105
    36 F       1.567418   -4.031990   -9.182840       0.829442   -2.133637   -4.859350    106     107     108
    37 F       4.115816   -5.001234   -6.089962       2.177996   -2.646539   -3.222669    109     110     111
    38 F      -8.300078   -1.329215   -1.817029      -4.392212   -0.703390   -0.961530    112     113     114
    39 F      -7.615645   -4.091992    1.173686      -4.030026   -2.165389    0.621088    115     116     117
    40 F      -9.779166   -0.676509    1.975605      -5.174912   -0.357993    1.045445    118     119     120
    41 F       1.760038   -4.426930    7.759447       0.931372   -2.342631    4.106123    121     122     123
    42 F       2.435664   -7.274695    4.846278       1.288898   -3.849603    2.564540    124     125     126
    43 F       5.618229   -5.390240    6.667997       2.973039   -2.852392    3.528552    127     128     129
 --------------------------------------------------------------------------------------------------------------

 Number of elements of the density matrix on this node (used, total):      2971    257403


 ===========================================
 Numerical Integration : Fuzzy Cells (Becke)
 ===========================================
  
 Becke grid quality: GOOD           
  
 Lebedev angular grid order:             min:  11 max:  35
 Nr. of radial points:                   min:  54 max:  83

 Total nr. of points:     552964
 Nr. of blocks:             4321
 Block length:               128
 Nr. of dummy points:        124


 Test of Precision of the Numerical Integration Grid
 ===================================================

 Integral of the Total Core Density:                   0.00000000000000


 ========================
 Density Fitting (zlmFit)
 ========================
  
 ZlmFit Fit Quality: GOOD           
  
 Max L-expansion:                        min:   7 max:   9
 Nr. of radial interpolation points:     min:  72 max: 132


 ======================
 RI Hartree-Fock Scheme
 ======================
  
 Fit Set Quality     : GOOD
 Integration Quality : GOOD
 Threshold Quality   : GOOD
 Response Quality    : DEFAULT
 Is Range Separated  :  F
 
 RIHartreeFock Dependency: number of modified vectors:          22


 =====
 S C F  ***  ScaSCF  ***
 =====
  
 Initial density matrix is taken from previous geometry

 CYCLE    1
 SCF Error: norm([F,P])=      0.095599218648, max([F,P])=      0.008789098044
 ***** SPIN 1 *****
 orbitals (Q,E):
 ---------------
 A :121...140        ( 1.00    -0.3610)  ( 1.00    -0.3509)  ( 1.00    -0.3317)  ( 1.00    -0.3254)
                     ( 1.00    -0.3153)  ( 1.00    -0.2985)  ( 1.00    -0.2730)  ( 1.00    -0.2715)
                     ( 1.00    -0.2555)  ( 1.00    -0.2447)  ( 0.00    -0.1394)  ( 0.00    -0.0945)
                     ( 0.00    -0.0908)  ( 0.00    -0.0758)  ( 0.00    -0.0056)  ( 0.00     0.0065)
                     ( 0.00     0.0113)  ( 0.00     0.0249)  ( 0.00     0.0301)  ( 0.00     0.0309)
 ***** SPIN 2 *****
 orbitals (Q,E):
 ---------------
 A :117...136        ( 1.00    -0.3736)  ( 1.00    -0.3557)  ( 1.00    -0.3474)  ( 1.00    -0.3304)
                     ( 1.00    -0.3167)  ( 1.00    -0.3123)  ( 1.00    -0.2909)  ( 1.00    -0.2781)
                     ( 1.00    -0.2757)  ( 1.00    -0.2559)  ( 0.00    -0.1177)  ( 0.00    -0.1064)
                     ( 0.00    -0.0928)  ( 0.00    -0.0721)  ( 0.00    -0.0668)  ( 0.00    -0.0569)
                     ( 0.00    -0.0487)  ( 0.00    -0.0247)  ( 0.00    -0.0053)  ( 0.00     0.0066)
  
 Spin polar: 4 (Spin_A minus Spin_B electrons)

 CYCLE    2
  SDIIS (wt  0.000):  0.0054  0.9946
 A-DIIS (wt  1.000):  0.0000  1.0000
  DIIS coefficients:  0.0000  1.0000
 SCF Error: norm([F,P])=      0.010474272021, max([F,P])=      0.000418363378
 ***** SPIN 1 *****
 orbitals (Q,E):
 ---------------
 A :121...131        ( 1.00    -0.3618)  ( 1.00    -0.3513)  ( 1.00    -0.3319)  ( 1.00    -0.3255)
                     ( 1.00    -0.3152)  ( 1.00    -0.2983)  ( 1.00    -0.2729)  ( 1.00    -0.2712)
                     ( 1.00    -0.2553)  ( 1.00    -0.2454)  ( 0.00    -0.1404)
 ***** SPIN 2 *****
 orbitals (Q,E):
 ---------------
 A :117...127        ( 1.00    -0.3736)  ( 1.00    -0.3555)  ( 1.00    -0.3472)  ( 1.00    -0.3302)
                     ( 1.00    -0.3163)  ( 1.00    -0.3122)  ( 1.00    -0.2906)  ( 1.00    -0.2779)
                     ( 1.00    -0.2754)  ( 1.00    -0.2556)  ( 0.00    -0.1183)
  
 Spin polar: 4 (Spin_A minus Spin_B electrons)

 CYCLE    3
  SDIIS (wt  0.000): -0.0039  0.6248  0.3791
 A-DIIS (wt  1.000):  0.0000  0.6348  0.3652
  DIIS coefficients:  0.0000  0.6348  0.3652
 SCF Error: norm([F,P])=      0.016034713230, max([F,P])=      0.001306416891
 ***** SPIN 1 *****
 orbitals (Q,E):
 ---------------
 A :121...131        ( 1.00    -0.3606)  ( 1.00    -0.3505)  ( 1.00    -0.3313)  ( 1.00    -0.3251)
                     ( 1.00    -0.3149)  ( 1.00    -0.2982)  ( 1.00    -0.2727)  ( 1.00    -0.2711)
                     ( 1.00    -0.2552)  ( 1.00    -0.2444)  ( 0.00    -0.1387)
 ***** SPIN 2 *****
 orbitals (Q,E):
 ---------------
 A :117...127        ( 1.00    -0.3734)  ( 1.00    -0.3553)  ( 1.00    -0.3470)  ( 1.00    -0.3300)
                     ( 1.00    -0.3162)  ( 1.00    -0.3119)  ( 1.00    -0.2904)  ( 1.00    -0.2778)
                     ( 1.00    -0.2753)  ( 1.00    -0.2556)  ( 0.00    -0.1174)
  
 Spin polar: 4 (Spin_A minus Spin_B electrons)

 CYCLE    4
  SDIIS (wt  0.999):  0.3203  0.2760  0.4037
 A-DIIS (wt  0.001):  0.0000  0.1285  0.8715
  DIIS coefficients:  0.3201  0.2759  0.4040
 SCF Error: norm([F,P])=      0.007564651487, max([F,P])=      0.001059431560
 ***** SPIN 1 *****
 orbitals (Q,E):
 ---------------
 A :121...131        ( 1.00    -0.3610)  ( 1.00    -0.3508)  ( 1.00    -0.3315)  ( 1.00    -0.3252)
                     ( 1.00    -0.3150)  ( 1.00    -0.2982)  ( 1.00    -0.2727)  ( 1.00    -0.2711)
                     ( 1.00    -0.2552)  ( 1.00    -0.2448)  ( 0.00    -0.1392)
 ***** SPIN 2 *****
 orbitals (Q,E):
 ---------------
 A :117...127        ( 1.00    -0.3734)  ( 1.00    -0.3554)  ( 1.00    -0.3470)  ( 1.00    -0.3301)
                     ( 1.00    -0.3162)  ( 1.00    -0.3120)  ( 1.00    -0.2905)  ( 1.00    -0.2778)
                     ( 1.00    -0.2753)  ( 1.00    -0.2556)  ( 0.00    -0.1177)
  
 Spin polar: 4 (Spin_A minus Spin_B electrons)

 CYCLE    5
  SDIIS (wt  1.000):  0.0701  0.0891  0.1890  0.6518
  DIIS coefficients:  0.0701  0.0891  0.1890  0.6518
 SCF Error: norm([F,P])=      0.001474687613, max([F,P])=      0.000100663825
 ***** SPIN 1 *****
 orbitals (Q,E):
 ---------------
 A :121...131        ( 1.00    -0.3610)  ( 1.00    -0.3507)  ( 1.00    -0.3315)  ( 1.00    -0.3253)
                     ( 1.00    -0.3150)  ( 1.00    -0.2982)  ( 1.00    -0.2727)  ( 1.00    -0.2711)
                     ( 1.00    -0.2552)  ( 1.00    -0.2447)  ( 0.00    -0.1391)
 ***** SPIN 2 *****
 orbitals (Q,E):
 ---------------
 A :117...127        ( 1.00    -0.3734)  ( 1.00    -0.3554)  ( 1.00    -0.3470)  ( 1.00    -0.3301)
                     ( 1.00    -0.3162)  ( 1.00    -0.3120)  ( 1.00    -0.2905)  ( 1.00    -0.2778)
                     ( 1.00    -0.2753)  ( 1.00    -0.2556)  ( 0.00    -0.1176)
  
 Spin polar: 4 (Spin_A minus Spin_B electrons)

 CYCLE    6
  SDIIS (wt  1.000): -0.0108  0.0117  0.0280  0.4198  0.5514
  DIIS coefficients: -0.0108  0.0117  0.0280  0.4198  0.5514
 SCF Error: norm([F,P])=      0.000957865647, max([F,P])=      0.000055952399
 ***** SPIN 1 *****
 orbitals (Q,E):
 ---------------
 A :121...131        ( 1.00    -0.3610)  ( 1.00    -0.3507)  ( 1.00    -0.3315)  ( 1.00    -0.3253)
                     ( 1.00    -0.3150)  ( 1.00    -0.2982)  ( 1.00    -0.2727)  ( 1.00    -0.2711)
                     ( 1.00    -0.2552)  ( 1.00    -0.2448)  ( 0.00    -0.1391)
 ***** SPIN 2 *****
 orbitals (Q,E):
 ---------------
 A :117...127        ( 1.00    -0.3734)  ( 1.00    -0.3553)  ( 1.00    -0.3470)  ( 1.00    -0.3301)
                     ( 1.00    -0.3162)  ( 1.00    -0.3120)  ( 1.00    -0.2905)  ( 1.00    -0.2778)
                     ( 1.00    -0.2753)  ( 1.00    -0.2556)  ( 0.00    -0.1177)
  
 Spin polar: 4 (Spin_A minus Spin_B electrons)

 CYCLE    7
  SDIIS (wt  1.000): -0.0106  0.0006 -0.0037  0.1734  0.2853  0.5550
  DIIS coefficients: -0.0106  0.0006 -0.0037  0.1734  0.2853  0.5550
 SCF Error: norm([F,P])=      0.000241309437, max([F,P])=      0.000016738882
 ***** SPIN 1 *****
 orbitals (Q,E):
 ---------------
 A :121...131        ( 1.00    -0.3610)  ( 1.00    -0.3507)  ( 1.00    -0.3315)  ( 1.00    -0.3253)
                     ( 1.00    -0.3150)  ( 1.00    -0.2982)  ( 1.00    -0.2727)  ( 1.00    -0.2711)
                     ( 1.00    -0.2552)  ( 1.00    -0.2448)  ( 0.00    -0.1391)
 ***** SPIN 2 *****
 orbitals (Q,E):
 ---------------
 A :117...127        ( 1.00    -0.3734)  ( 1.00    -0.3553)  ( 1.00    -0.3470)  ( 1.00    -0.3301)
                     ( 1.00    -0.3162)  ( 1.00    -0.3119)  ( 1.00    -0.2905)  ( 1.00    -0.2778)
                     ( 1.00    -0.2753)  ( 1.00    -0.2556)  ( 0.00    -0.1177)
  
 Spin polar: 4 (Spin_A minus Spin_B electrons)

 CYCLE    8
  SDIIS (wt  1.000): -0.0047 -0.0015 -0.0105  0.0260  0.0754  0.4109  0.5042
  DIIS coefficients: -0.0047 -0.0015 -0.0105  0.0260  0.0754  0.4109  0.5042
 SCF Error: norm([F,P])=      0.000159577632, max([F,P])=      0.000013074640
 ***** SPIN 1 *****
 orbitals (Q,E):
 ---------------
 A :121...131        ( 1.00    -0.3610)  ( 1.00    -0.3507)  ( 1.00    -0.3315)  ( 1.00    -0.3253)
                     ( 1.00    -0.3150)  ( 1.00    -0.2982)  ( 1.00    -0.2727)  ( 1.00    -0.2711)
                     ( 1.00    -0.2552)  ( 1.00    -0.2448)  ( 0.00    -0.1391)
 ***** SPIN 2 *****
 orbitals (Q,E):
 ---------------
 A :117...127        ( 1.00    -0.3734)  ( 1.00    -0.3553)  ( 1.00    -0.3470)  ( 1.00    -0.3301)
                     ( 1.00    -0.3162)  ( 1.00    -0.3119)  ( 1.00    -0.2905)  ( 1.00    -0.2778)
                     ( 1.00    -0.2753)  ( 1.00    -0.2556)  ( 0.00    -0.1177)
  
 Spin polar: 4 (Spin_A minus Spin_B electrons)

 CYCLE    9
  SDIIS (wt  1.000):  0.0008 -0.0010 -0.0065 -0.0474 -0.0621  0.0444  0.2810  0.7907
  DIIS coefficients:  0.0008 -0.0010 -0.0065 -0.0474 -0.0621  0.0444  0.2810  0.7907
 SCF Error: norm([F,P])=      0.000062521788, max([F,P])=      0.000004535657
 ***** SPIN 1 *****
 orbitals (Q,E):
 ---------------
 A :121...131        ( 1.00    -0.3610)  ( 1.00    -0.3507)  ( 1.00    -0.3315)  ( 1.00    -0.3253)
                     ( 1.00    -0.3150)  ( 1.00    -0.2982)  ( 1.00    -0.2727)  ( 1.00    -0.2711)
                     ( 1.00    -0.2552)  ( 1.00    -0.2448)  ( 0.00    -0.1391)
 ***** SPIN 2 *****
 orbitals (Q,E):
 ---------------
 A :117...127        ( 1.00    -0.3734)  ( 1.00    -0.3553)  ( 1.00    -0.3470)  ( 1.00    -0.3301)
                     ( 1.00    -0.3162)  ( 1.00    -0.3119)  ( 1.00    -0.2905)  ( 1.00    -0.2778)
                     ( 1.00    -0.2753)  ( 1.00    -0.2556)  ( 0.00    -0.1177)
  
 Spin polar: 4 (Spin_A minus Spin_B electrons)

 CYCLE   10
  SDIIS (wt  1.000):  0.0018 -0.0001 -0.0024 -0.0382 -0.0637 -0.0837  0.0536  0.5329  0.5996
  DIIS coefficients:  0.0018 -0.0001 -0.0024 -0.0382 -0.0637 -0.0837  0.0536  0.5329  0.5996
 SCF Error: norm([F,P])=      0.000042984459, max([F,P])=      0.000003119747
 ***** SPIN 1 *****
 orbitals (Q,E):
 ---------------
 A :121...131        ( 1.00    -0.3610)  ( 1.00    -0.3507)  ( 1.00    -0.3315)  ( 1.00    -0.3253)
                     ( 1.00    -0.3150)  ( 1.00    -0.2982)  ( 1.00    -0.2727)  ( 1.00    -0.2711)
                     ( 1.00    -0.2552)  ( 1.00    -0.2448)  ( 0.00    -0.1391)
 ***** SPIN 2 *****
 orbitals (Q,E):
 ---------------
 A :117...127        ( 1.00    -0.3734)  ( 1.00    -0.3553)  ( 1.00    -0.3470)  ( 1.00    -0.3301)
                     ( 1.00    -0.3162)  ( 1.00    -0.3119)  ( 1.00    -0.2905)  ( 1.00    -0.2778)
                     ( 1.00    -0.2753)  ( 1.00    -0.2556)  ( 0.00    -0.1177)
  
 Spin polar: 4 (Spin_A minus Spin_B electrons)

 CYCLE   11
  SDIIS (wt  1.000):  0.0011  0.0003 -0.0001 -0.0131 -0.0288 -0.0723 -0.0391  0.1553  0.4404  0.5563
  DIIS coefficients:  0.0011  0.0003 -0.0001 -0.0131 -0.0288 -0.0723 -0.0391  0.1553  0.4404  0.5563
 SCF Error: norm([F,P])=      0.000024101699, max([F,P])=      0.000002099312
 ***** SPIN 1 *****
 orbitals (Q,E):
 ---------------
 A :121...131        ( 1.00    -0.3610)  ( 1.00    -0.3507)  ( 1.00    -0.3315)  ( 1.00    -0.3253)
                     ( 1.00    -0.3150)  ( 1.00    -0.2982)  ( 1.00    -0.2727)  ( 1.00    -0.2711)
                     ( 1.00    -0.2552)  ( 1.00    -0.2448)  ( 0.00    -0.1391)
 ***** SPIN 2 *****
 orbitals (Q,E):
 ---------------
 A :117...127        ( 1.00    -0.3734)  ( 1.00    -0.3553)  ( 1.00    -0.3470)  ( 1.00    -0.3301)
                     ( 1.00    -0.3162)  ( 1.00    -0.3119)  ( 1.00    -0.2905)  ( 1.00    -0.2778)
                     ( 1.00    -0.2753)  ( 1.00    -0.2556)  ( 0.00    -0.1177)
  
 Spin polar: 4 (Spin_A minus Spin_B electrons)

 CYCLE   12
  SDIIS (wt  1.000):  0.0001  0.0004  0.0022 -0.0002 -0.0154 -0.0301 -0.0323  0.0962  0.2604  0.7188
  DIIS coefficients:  0.0001  0.0004  0.0022 -0.0002 -0.0154 -0.0301 -0.0323  0.0962  0.2604  0.7188
 SCF Error: norm([F,P])=      0.000007170923, max([F,P])=      0.000000779477
 ***** SPIN 1 *****
 orbitals (Q,E):
 ---------------
 A :121...131        ( 1.00    -0.3610)  ( 1.00    -0.3507)  ( 1.00    -0.3315)  ( 1.00    -0.3253)
                     ( 1.00    -0.3150)  ( 1.00    -0.2982)  ( 1.00    -0.2727)  ( 1.00    -0.2711)
                     ( 1.00    -0.2552)  ( 1.00    -0.2448)  ( 0.00    -0.1391)
 ***** SPIN 2 *****
 orbitals (Q,E):
 ---------------
 A :117...127        ( 1.00    -0.3734)  ( 1.00    -0.3553)  ( 1.00    -0.3470)  ( 1.00    -0.3301)
                     ( 1.00    -0.3162)  ( 1.00    -0.3119)  ( 1.00    -0.2905)  ( 1.00    -0.2778)
                     ( 1.00    -0.2753)  ( 1.00    -0.2556)  ( 0.00    -0.1177)
  
 Spin polar: 4 (Spin_A minus Spin_B electrons)

 SCF CONVERGED

 CYCLE   13
  
 Hartree-Fock exchange energy:   -272.551045365649     
 *** Setting up for NEW gradients in Focky
 *** Using EXACT density in Focky
 ***** SPIN 1 *****
 orbitals (Q,E):
 ---------------
 A :121...140        ( 1.00    -0.3610)  ( 1.00    -0.3507)  ( 1.00    -0.3315)  ( 1.00    -0.3253)
                     ( 1.00    -0.3150)  ( 1.00    -0.2982)  ( 1.00    -0.2727)  ( 1.00    -0.2711)
                     ( 1.00    -0.2552)  ( 1.00    -0.2448)  ( 0.00    -0.1391)  ( 0.00    -0.0941)
                     ( 0.00    -0.0904)  ( 0.00    -0.0755)  ( 0.00    -0.0053)  ( 0.00     0.0068)
                     ( 0.00     0.0116)  ( 0.00     0.0253)  ( 0.00     0.0305)  ( 0.00     0.0314)
 ***** SPIN 2 *****
 orbitals (Q,E):
 ---------------
 A :117...136        ( 1.00    -0.3734)  ( 1.00    -0.3553)  ( 1.00    -0.3470)  ( 1.00    -0.3301)
                     ( 1.00    -0.3162)  ( 1.00    -0.3119)  ( 1.00    -0.2905)  ( 1.00    -0.2778)
                     ( 1.00    -0.2753)  ( 1.00    -0.2556)  ( 0.00    -0.1177)  ( 0.00    -0.1063)
                     ( 0.00    -0.0927)  ( 0.00    -0.0721)  ( 0.00    -0.0667)  ( 0.00    -0.0569)
                     ( 0.00    -0.0492)  ( 0.00    -0.0250)  ( 0.00    -0.0050)  ( 0.00     0.0070)
  
 Spin polar: 4 (Spin_A minus Spin_B electrons)


 Fit test: (difference of exact and fit density, squared integrated, result summed over spins)
         SCF:                                          0.00012219963846

 Gross Charges per Atom (Z minus electrons)
 ==========================================
             1.4391   -0.6183   -0.6085   -0.6220   -0.6098   -0.6295   -0.6300    0.4185    0.5202   -0.0007
             0.4465    1.1893    1.1958    0.4146    0.0035    0.5502    0.4097    0.4145    0.5345   -0.0203
             0.4312    1.1872   -0.1198   -0.1153   -0.1700   -0.1727   -0.1716   -0.1182   -0.1179   -0.1721
            -0.1230   -0.1755   -0.1248   -0.1756   -0.4021   -0.4148   -0.4121   -0.4049   -0.3963   -0.4119
            -0.4068   -0.3977   -0.4125
 Net Total: -0.00000000


 =================================================================
 M U L T I P O L E   D E R I V E D   C H A R G E   A N A L Y S I S
 =================================================================

 See: M. Swart, P.Th. van Duijnen, J.G. Snijders, J.Comput.Chem., (2001), p. 79-88.

 ----------------------------------------------------- 
 MDC atomic charges (includes spinA + spinB electrons)
 ----------------------------------------------------- 

        Atom    Level:     MDC-m        MDC-d        MDC-q
 ---------------------------------------------------------
     1     Mn           1.775680     1.230491     1.366986
     2     O           -0.521169    -0.501345    -0.496315
     3     O           -0.479351    -0.490895    -0.446479
     4     O           -0.501046    -0.476389    -0.481342
     5     O           -0.504069    -0.519574    -0.492795
     6     O           -0.528696    -0.543883    -0.538883
     7     O           -0.505255    -0.515524    -0.503396
     8     C            0.236092     0.192344     0.061554
     9     C            0.249893     0.282929     0.333472
    10     C            0.004675    -0.005625    -0.171216
    11     C            0.244733     0.288249     0.233977
    12     C            0.632115     0.627420     0.428756
    13     C            0.634889     0.628968     0.486749
    14     C            0.234486     0.272308     0.260169
    15     C            0.009763    -0.005547    -0.149754
    16     C            0.255831     0.299070     0.354984
    17     C            0.231912     0.189580     0.030507
    18     C            0.229488     0.189874     0.115393
    19     C            0.246306     0.290523     0.355365
    20     C           -0.004022    -0.011879    -0.279460
    21     C            0.233600     0.278929     0.278391
    22     C            0.630169     0.626366     0.477423
    23     H           -0.041913    -0.012209     0.018527
    24     H           -0.040479    -0.005622     0.035149
    25     H           -0.055603    -0.048416    -0.000842
    26     H           -0.047218    -0.025675     0.070951
    27     H           -0.046442    -0.024045     0.040941
    28     H           -0.042092    -0.010903     0.037253
    29     H           -0.041673    -0.008084     0.033583
    30     H           -0.058105    -0.050844    -0.012223
    31     H           -0.046919    -0.014901    -0.006897
    32     H           -0.060916    -0.054708    -0.018397
    33     H           -0.047692    -0.019855     0.007510
    34     H           -0.054321    -0.034616     0.080226
    35     F           -0.241457    -0.212744    -0.157555
    36     F           -0.259705    -0.242787    -0.176280
    37     F           -0.252104    -0.230285    -0.192171
    38     F           -0.243616    -0.219642    -0.169022
    39     F           -0.234948    -0.206084    -0.159169
    40     F           -0.254418    -0.237592    -0.181230
    41     F           -0.245009    -0.223172    -0.159532
    42     F           -0.235013    -0.205107    -0.132102
    43     F           -0.256381    -0.239097    -0.182806

 -------------------------------- 
 MDC spin density (spinA - spinB)
 -------------------------------- 

        Atom    Level:     MDC-m        MDC-d        MDC-q
 ---------------------------------------------------------
     1     Mn           3.673841     2.753886     2.916804
     2     O            0.005740     0.148601     0.142963
     3     O            0.055344     0.162789     0.166002
     4     O            0.009158     0.153282     0.148034
     5     O            0.056421     0.162616     0.166576
     6     O            0.065419     0.171112     0.177833
     7     O            0.065332     0.172064     0.178697
     8     C           -0.005530    -0.003139    -0.005494
     9     C            0.006535     0.028629     0.010477
    10     C            0.007383     0.021044     0.004958
    11     C            0.009451     0.033040     0.022459
    12     C            0.000702     0.002145     0.001809
    13     C           -0.005416    -0.002680    -0.007243
    14     C            0.002585     0.027038     0.005515
    15     C            0.012527     0.025966     0.010903
    16     C            0.010652     0.032046     0.022659
    17     C            0.000455     0.001805     0.001454
    18     C            0.002673     0.003703     0.002815
    19     C            0.005266     0.025256     0.011340
    20     C            0.008647     0.020361     0.007192
    21     C            0.003396     0.025661     0.010313
    22     C            0.003126     0.003931     0.003989
    23     H            0.000498     0.002283     0.003560
    24     H            0.000478     0.002589     0.000211
    25     H           -0.001197    -0.001057    -0.002908
    26     H            0.000955     0.003725    -0.002883
    27     H            0.001204     0.003960    -0.003309
    28     H            0.000578     0.001653     0.003110
    29     H            0.000594     0.001420    -0.000674
    30     H            0.000625     0.001445     0.000037
    31     H            0.000251     0.001243    -0.000566
    32     H            0.000604     0.001240     0.000001
    33     H            0.000254     0.001289     0.002906
    34     H            0.000619     0.003034    -0.002685
    35     F            0.000261     0.001121     0.002562
    36     F            0.000575     0.000823    -0.000685
    37     F            0.000234     0.001037    -0.001257
    38     F           -0.000098     0.001709     0.000016
    39     F           -0.000005     0.001527     0.003753
    40     F           -0.001367    -0.001260    -0.002085
    41     F            0.000351     0.000971    -0.001321
    42     F            0.000278     0.001133     0.002648
    43     F            0.000602     0.000959    -0.000486


 ==========
 S**2 value  ***  see also R. Bulo et al., J.Am.Chem.Soc., 124 (2002) 13903-13910, note (29)  ***
 ==========
  
                                       exact      expectation value

 Total S2 (S squared)                  6.00000             6.04752
  pauli hf:                              3.040871489875300         82.7463          1908.18          7983.81
  elstat hf:                            -4.017975257445428       -109.3347         -2521.32        -10549.19
 *** Using NEW gradient routines ***


 Geometry CYCLE 5
 ==============

 Energy gradients wrt nuclear displacements
 ==========================================

     Atom      Cartesian (a.u./angstrom)
                 X         Y         Z
 ----------------------------------------
     1 Mn   -0.000043  0.000140  0.001178
     2 O    -0.000821 -0.000712  0.000177
     3 O    -0.000393 -0.002529  0.001042
     4 O     0.001450 -0.000610 -0.001095
     5 O    -0.000649  0.001349  0.001322
     6 O    -0.000130  0.001474 -0.002050
     7 O     0.001118 -0.002597 -0.001047
     8 C     0.000285  0.000314  0.000302
     9 C     0.000626  0.000171 -0.001715
    10 C    -0.000449 -0.000949  0.000567
    11 C     0.000520  0.004368 -0.000885
    12 C    -0.001044 -0.002565  0.001343
    13 C    -0.002137 -0.002261 -0.001309
    14 C     0.002063  0.002967  0.001040
    15 C    -0.001004 -0.000897 -0.000235
    16 C     0.001012  0.000901  0.000766
    17 C    -0.000151  0.000061  0.000155
    18 C     0.000175  0.000228 -0.000252
    19 C    -0.001605  0.000945  0.000404
    20 C     0.000425 -0.001217 -0.000390
    21 C    -0.000683  0.003398  0.000891
    22 C     0.000973 -0.002644 -0.000390
    23 H     0.000024  0.000011  0.000024
    24 H    -0.000253 -0.000010  0.000142
    25 H    -0.000061  0.000052 -0.000063
    26 H    -0.000144  0.000066 -0.000130
    27 H     0.000192  0.000028  0.000034
    28 H     0.000018 -0.000103 -0.000051
    29 H     0.000000 -0.000023 -0.000125
    30 H     0.000114 -0.000035 -0.000048
    31 H     0.000153 -0.000101  0.000100
    32 H     0.000007  0.000035  0.000099
    33 H     0.000002 -0.000039  0.000003
    34 H     0.000033  0.000113  0.000202
    35 F    -0.000639 -0.000372  0.000108
    36 F    -0.000055  0.000503 -0.001107
    37 F     0.000409  0.000211  0.000162
    38 F     0.000057  0.000348 -0.000466
    39 F     0.000222 -0.000694  0.000424
    40 F    -0.000632  0.000751  0.000693
    41 F    -0.000103  0.000418  0.000196
    42 F    -0.000140 -0.000624 -0.000431
    43 F     0.001255  0.000132  0.000414
 ----------------------------------------

 dE(predicted):    -0.17704E-03, dE(actual):    -0.14979E-03, Trust radius:    1.311488, all in a.u.
 
----------------------------------------------------------------------
Geometry Convergence after Step   5       (Hartree/Angstrom,Angstrom)
----------------------------------------------------------------------
current energy                              -11.62088037 Hartree
energy change                      -0.00014979     0.00100000    T
constrained gradient max            0.00436802     0.00100000    F
constrained gradient rms            0.00101207     0.00066667    F
gradient max                        0.00436802
gradient rms                        0.00101207
cart. step max                      0.01188030     0.01000000    F
cart. step rms                      0.00390492     0.00666667    T
 


 Coordinates (Cartesian)
 =======================

     Atom                    bohr                                 angstrom                 Geometric Variables
                   X           Y           Z              X           Y           Z       (0:frozen, *:LT par.)
 --------------------------------------------------------------------------------------------------------------
     1 Mn     -0.016032   -0.029519    0.103457      -0.008484   -0.015621    0.054747      1       2       3
     2 O       3.390419    1.134681    0.093028       1.794133    0.600448    0.049228      4       5       6
     3 O       0.887520   -2.629966    2.890316       0.469655   -1.391718    1.529489      7       8       9
     4 O      -3.427866   -1.179273    0.084199      -1.813948   -0.624045    0.044556     10      11      12
     5 O      -0.927017    2.595023    2.869763      -0.490557    1.373227    1.518613     13      14      15
     6 O      -0.901730    2.533076   -2.711039      -0.477175    1.340446   -1.434620     16      17      18
     7 O       0.900904   -2.579710   -2.710864       0.476738   -1.365124   -1.434527     19      20      21
     8 C       7.757024    1.574993    0.615713       4.104840    0.833451    0.325821     22      23      24
     9 C       5.324697    0.264796    1.265799       2.817708    0.140124    0.669832     25      26      27
    10 C       5.295094   -1.710401    3.019559       2.802043   -0.905105    1.597882     28      29      30
    11 C       3.087229   -2.968455    3.714036       1.633691   -1.570839    1.965383     31      32      33
    12 C       3.240479   -5.042125    5.778182       1.714788   -2.668177    3.057682     34      35      36
    13 C      -7.784975   -1.599900    0.658334      -4.119631   -0.846630    0.348375     37      38      39
    14 C      -5.285237   -0.252774    1.327311      -2.796827   -0.133762    0.702383     40      41      42
    15 C      -5.304120    1.676936    3.061248      -2.806820    0.887396    1.619943     43      44      45
    16 C      -3.082454    3.010357    3.783823      -1.631164    1.593012    2.002313     46      47      48
    17 C      -3.254854    5.051165    5.756540      -1.722394    2.672962    3.046230     49      50      51
    18 C      -1.646675    4.462126   -6.645152      -0.871383    2.361256   -3.516463     52      53      54
    19 C      -0.810689    2.231983   -5.083016      -0.428998    1.181114   -2.689816     55      56      57
    20 C       0.001717    0.004870   -6.314882       0.000908    0.002577   -3.341692     58      59      60
    21 C       0.784184   -2.157039   -5.058599       0.414972   -1.141456   -2.676895     61      62      63
    22 C       1.691370   -4.440832   -6.649508       0.895034   -2.349987   -3.518768     64      65      66
    23 H       7.555949    3.589572    1.010690       3.998436    1.899520    0.534834     67      68      69
    24 H       8.090642    1.377311   -1.410628       4.281383    0.728841   -0.746472     70      71      72
    25 H       9.357206    0.816301    1.658293       4.951620    0.431968    0.877531     73      74      75
    26 H       7.049395   -2.256287    3.897466       3.730379   -1.193976    2.062450     76      77      78
    27 H      -7.076076    2.179720    3.930208      -3.744498    1.153458    2.079776     79      80      81
    28 H      -2.584250    6.819461    4.932191      -1.367526    3.608703    2.610003     82      83      84
    29 H      -1.979880    4.577180    7.307221      -1.047708    2.422139    3.866815     85      86      87
    30 H      -5.162269    5.302925    6.480428      -2.731755    2.806187    3.429295     88      89      90
    31 H      -3.587212    4.937292   -6.130688      -1.898271    2.612702   -3.244220     91      92      93
    32 H      -1.538020    4.105755   -8.667324      -0.813885    2.172672   -4.586551     94      95      96
    33 H      -0.470796    6.087198   -6.162683      -0.249135    3.221206   -3.261152     97      98      99
    34 H       0.015554   -0.014705   -8.351685       0.008231   -0.007782   -4.419521    100     101     102
    35 F       0.288285   -6.505169   -6.139185       0.152554   -3.442387   -3.248717    103     104     105
    36 F       1.567403   -4.028444   -9.173366       0.829434   -2.131761   -4.854336    106     107     108
    37 F       4.126835   -4.985588   -6.087330       2.183827   -2.638259   -3.221276    109     110     111
    38 F      -8.293830   -1.315861   -1.826446      -4.388906   -0.696324   -0.966513    112     113     114
    39 F      -7.621502   -4.089392    1.155155      -4.033125   -2.164013    0.611282    115     116     117
    40 F      -9.777338   -0.672925    1.964707      -5.173945   -0.356096    1.039678    118     119     120
    41 F       1.767958   -4.404480    7.763759       0.935563   -2.330750    4.108405    121     122     123
    42 F       2.420288   -7.268822    4.862837       1.280761   -3.846495    2.573302    124     125     126
    43 F       5.616520   -5.389877    6.661837       2.972134   -2.852200    3.525292    127     128     129
 --------------------------------------------------------------------------------------------------------------

 Number of elements of the density matrix on this node (used, total):      2971    257403


 ===========================================
 Numerical Integration : Fuzzy Cells (Becke)
 ===========================================
  
 Becke grid quality: GOOD           
  
 Lebedev angular grid order:             min:  11 max:  35
 Nr. of radial points:                   min:  54 max:  83

 Total nr. of points:     552972
 Nr. of blocks:             4321
 Block length:               128
 Nr. of dummy points:        116


 Test of Precision of the Numerical Integration Grid
 ===================================================

 Integral of the Total Core Density:                   0.00000000000000


 ========================
 Density Fitting (zlmFit)
 ========================
  
 ZlmFit Fit Quality: GOOD           
  
 Max L-expansion:                        min:   7 max:   9
 Nr. of radial interpolation points:     min:  72 max: 132


 ======================
 RI Hartree-Fock Scheme
 ======================
  
 Fit Set Quality     : GOOD
 Integration Quality : GOOD
 Threshold Quality   : GOOD
 Response Quality    : DEFAULT
 Is Range Separated  :  F
 
 RIHartreeFock Dependency: number of modified vectors:          22


 =====
 S C F  ***  ScaSCF  ***
 =====
  
 Initial density matrix is taken from previous geometry

 CYCLE    1
 SCF Error: norm([F,P])=      0.040576751083, max([F,P])=      0.003797386098
 ***** SPIN 1 *****
 orbitals (Q,E):
 ---------------
 A :121...140        ( 1.00    -0.3601)  ( 1.00    -0.3500)  ( 1.00    -0.3308)  ( 1.00    -0.3245)
                     ( 1.00    -0.3145)  ( 1.00    -0.2978)  ( 1.00    -0.2720)  ( 1.00    -0.2706)
                     ( 1.00    -0.2549)  ( 1.00    -0.2436)  ( 0.00    -0.1379)  ( 0.00    -0.0935)
                     ( 0.00    -0.0897)  ( 0.00    -0.0751)  ( 0.00    -0.0049)  ( 0.00     0.0071)
                     ( 0.00     0.0118)  ( 0.00     0.0258)  ( 0.00     0.0309)  ( 0.00     0.0317)
 ***** SPIN 2 *****
 orbitals (Q,E):
 ---------------
 A :117...136        ( 1.00    -0.3731)  ( 1.00    -0.3547)  ( 1.00    -0.3465)  ( 1.00    -0.3298)
                     ( 1.00    -0.3158)  ( 1.00    -0.3114)  ( 1.00    -0.2902)  ( 1.00    -0.2771)
                     ( 1.00    -0.2748)  ( 1.00    -0.2552)  ( 0.00    -0.1170)  ( 0.00    -0.1054)
                     ( 0.00    -0.0921)  ( 0.00    -0.0713)  ( 0.00    -0.0660)  ( 0.00    -0.0560)
                     ( 0.00    -0.0478)  ( 0.00    -0.0235)  ( 0.00    -0.0047)  ( 0.00     0.0072)
  
 Spin polar: 4 (Spin_A minus Spin_B electrons)

 CYCLE    2
   MIX coefficients:  0.8000  0.2000
 SCF Error: norm([F,P])=      0.006642126400, max([F,P])=      0.000330308676
 ***** SPIN 1 *****
 orbitals (Q,E):
 ---------------
 A :121...131        ( 1.00    -0.3603)  ( 1.00    -0.3502)  ( 1.00    -0.3309)  ( 1.00    -0.3247)
                     ( 1.00    -0.3147)  ( 1.00    -0.2979)  ( 1.00    -0.2722)  ( 1.00    -0.2707)
                     ( 1.00    -0.2550)  ( 1.00    -0.2438)  ( 0.00    -0.1381)
 ***** SPIN 2 *****
 orbitals (Q,E):
 ---------------
 A :117...127        ( 1.00    -0.3731)  ( 1.00    -0.3549)  ( 1.00    -0.3467)  ( 1.00    -0.3299)
                     ( 1.00    -0.3159)  ( 1.00    -0.3115)  ( 1.00    -0.2903)  ( 1.00    -0.2773)
                     ( 1.00    -0.2749)  ( 1.00    -0.2554)  ( 0.00    -0.1172)
  
 Spin polar: 4 (Spin_A minus Spin_B electrons)

 CYCLE    3
  SDIIS (wt  0.000): -0.9357  1.9357
 A-DIIS (wt  1.000):  0.0000  1.0000
  DIIS coefficients:  0.0000  1.0000
 SCF Error: norm([F,P])=      0.003846479387, max([F,P])=      0.000189283349
 ***** SPIN 1 *****
 orbitals (Q,E):
 ---------------
 A :121...131        ( 1.00    -0.3609)  ( 1.00    -0.3507)  ( 1.00    -0.3314)  ( 1.00    -0.3252)
                     ( 1.00    -0.3151)  ( 1.00    -0.2983)  ( 1.00    -0.2728)  ( 1.00    -0.2711)
                     ( 1.00    -0.2555)  ( 1.00    -0.2443)  ( 0.00    -0.1386)
 ***** SPIN 2 *****
 orbitals (Q,E):
 ---------------
 A :117...127        ( 1.00    -0.3735)  ( 1.00    -0.3554)  ( 1.00    -0.3471)  ( 1.00    -0.3304)
                     ( 1.00    -0.3163)  ( 1.00    -0.3120)  ( 1.00    -0.2907)  ( 1.00    -0.2778)
                     ( 1.00    -0.2753)  ( 1.00    -0.2559)  ( 0.00    -0.1177)
  
 Spin polar: 4 (Spin_A minus Spin_B electrons)

 CYCLE    4
  SDIIS (wt  1.000):  1.0189 -0.9212  0.9023
  DIIS coefficients:  1.0189 -0.9212  0.9023
 SCF Error: norm([F,P])=      0.004100306415, max([F,P])=      0.000194043009
 ***** SPIN 1 *****
 orbitals (Q,E):
 ---------------
 A :121...131        ( 1.00    -0.3608)  ( 1.00    -0.3506)  ( 1.00    -0.3314)  ( 1.00    -0.3251)
                     ( 1.00    -0.3151)  ( 1.00    -0.2983)  ( 1.00    -0.2726)  ( 1.00    -0.2711)
                     ( 1.00    -0.2554)  ( 1.00    -0.2443)  ( 0.00    -0.1385)
 ***** SPIN 2 *****
 orbitals (Q,E):
 ---------------
 A :117...127        ( 1.00    -0.3735)  ( 1.00    -0.3553)  ( 1.00    -0.3470)  ( 1.00    -0.3303)
                     ( 1.00    -0.3162)  ( 1.00    -0.3119)  ( 1.00    -0.2906)  ( 1.00    -0.2777)
                     ( 1.00    -0.2753)  ( 1.00    -0.2558)  ( 0.00    -0.1176)
  
 Spin polar: 4 (Spin_A minus Spin_B electrons)

 CYCLE    5
  SDIIS (wt  1.000):  0.9800 -1.1829  0.6697  0.5333
  DIIS coefficients:  0.9800 -1.1829  0.6697  0.5333
 SCF Error: norm([F,P])=      0.001510304441, max([F,P])=      0.000130195450
 ***** SPIN 1 *****
 orbitals (Q,E):
 ---------------
 A :121...131        ( 1.00    -0.3607)  ( 1.00    -0.3505)  ( 1.00    -0.3313)  ( 1.00    -0.3251)
                     ( 1.00    -0.3150)  ( 1.00    -0.2982)  ( 1.00    -0.2726)  ( 1.00    -0.2710)
                     ( 1.00    -0.2554)  ( 1.00    -0.2442)  ( 0.00    -0.1383)
 ***** SPIN 2 *****
 orbitals (Q,E):
 ---------------
 A :117...127        ( 1.00    -0.3735)  ( 1.00    -0.3552)  ( 1.00    -0.3470)  ( 1.00    -0.3303)
                     ( 1.00    -0.3162)  ( 1.00    -0.3119)  ( 1.00    -0.2906)  ( 1.00    -0.2777)
                     ( 1.00    -0.2752)  ( 1.00    -0.2558)  ( 0.00    -0.1176)
  
 Spin polar: 4 (Spin_A minus Spin_B electrons)

 CYCLE    6
  SDIIS (wt  1.000):  0.4637 -0.5788  0.3094  0.3532  0.4525
  DIIS coefficients:  0.4637 -0.5788  0.3094  0.3532  0.4525
 SCF Error: norm([F,P])=      0.000524022244, max([F,P])=      0.000043214466
 ***** SPIN 1 *****
 orbitals (Q,E):
 ---------------
 A :121...131        ( 1.00    -0.3608)  ( 1.00    -0.3505)  ( 1.00    -0.3314)  ( 1.00    -0.3251)
                     ( 1.00    -0.3151)  ( 1.00    -0.2983)  ( 1.00    -0.2726)  ( 1.00    -0.2711)
                     ( 1.00    -0.2554)  ( 1.00    -0.2442)  ( 0.00    -0.1384)
 ***** SPIN 2 *****
 orbitals (Q,E):
 ---------------
 A :117...127        ( 1.00    -0.3735)  ( 1.00    -0.3552)  ( 1.00    -0.3470)  ( 1.00    -0.3303)
                     ( 1.00    -0.3162)  ( 1.00    -0.3119)  ( 1.00    -0.2906)  ( 1.00    -0.2777)
                     ( 1.00    -0.2753)  ( 1.00    -0.2558)  ( 0.00    -0.1176)
  
 Spin polar: 4 (Spin_A minus Spin_B electrons)

 CYCLE    7
  SDIIS (wt  1.000):  0.1876 -0.2419  0.1237  0.1874  0.3244  0.4189
  DIIS coefficients:  0.1876 -0.2419  0.1237  0.1874  0.3244  0.4189
 SCF Error: norm([F,P])=      0.000247419097, max([F,P])=      0.000017689439
 ***** SPIN 1 *****
 orbitals (Q,E):
 ---------------
 A :121...131        ( 1.00    -0.3608)  ( 1.00    -0.3505)  ( 1.00    -0.3314)  ( 1.00    -0.3251)
                     ( 1.00    -0.3150)  ( 1.00    -0.2983)  ( 1.00    -0.2726)  ( 1.00    -0.2711)
                     ( 1.00    -0.2554)  ( 1.00    -0.2442)  ( 0.00    -0.1384)
 ***** SPIN 2 *****
 orbitals (Q,E):
 ---------------
 A :117...127        ( 1.00    -0.3735)  ( 1.00    -0.3552)  ( 1.00    -0.3470)  ( 1.00    -0.3303)
                     ( 1.00    -0.3162)  ( 1.00    -0.3119)  ( 1.00    -0.2906)  ( 1.00    -0.2777)
                     ( 1.00    -0.2753)  ( 1.00    -0.2558)  ( 0.00    -0.1176)
  
 Spin polar: 4 (Spin_A minus Spin_B electrons)

 CYCLE    8
  SDIIS (wt  1.000):  0.0239 -0.0340  0.0155  0.0494  0.1117  0.2390  0.5945
  DIIS coefficients:  0.0239 -0.0340  0.0155  0.0494  0.1117  0.2390  0.5945
 SCF Error: norm([F,P])=      0.000072283768, max([F,P])=      0.000008373721
 ***** SPIN 1 *****
 orbitals (Q,E):
 ---------------
 A :121...131        ( 1.00    -0.3608)  ( 1.00    -0.3505)  ( 1.00    -0.3314)  ( 1.00    -0.3251)
                     ( 1.00    -0.3150)  ( 1.00    -0.2983)  ( 1.00    -0.2726)  ( 1.00    -0.2711)
                     ( 1.00    -0.2554)  ( 1.00    -0.2442)  ( 0.00    -0.1384)
 ***** SPIN 2 *****
 orbitals (Q,E):
 ---------------
 A :117...127        ( 1.00    -0.3735)  ( 1.00    -0.3552)  ( 1.00    -0.3470)  ( 1.00    -0.3303)
                     ( 1.00    -0.3162)  ( 1.00    -0.3119)  ( 1.00    -0.2906)  ( 1.00    -0.2777)
                     ( 1.00    -0.2753)  ( 1.00    -0.2558)  ( 0.00    -0.1176)
  
 Spin polar: 4 (Spin_A minus Spin_B electrons)

 CYCLE    9
  SDIIS (wt  1.000): -0.0530  0.0661 -0.0357 -0.0357 -0.0465  0.0122  0.4112  0.6813
  DIIS coefficients: -0.0530  0.0661 -0.0357 -0.0357 -0.0465  0.0122  0.4112  0.6813
 SCF Error: norm([F,P])=      0.000043266848, max([F,P])=      0.000006028036
 ***** SPIN 1 *****
 orbitals (Q,E):
 ---------------
 A :121...131        ( 1.00    -0.3608)  ( 1.00    -0.3505)  ( 1.00    -0.3314)  ( 1.00    -0.3251)
                     ( 1.00    -0.3150)  ( 1.00    -0.2983)  ( 1.00    -0.2726)  ( 1.00    -0.2711)
                     ( 1.00    -0.2554)  ( 1.00    -0.2442)  ( 0.00    -0.1384)
 ***** SPIN 2 *****
 orbitals (Q,E):
 ---------------
 A :117...127        ( 1.00    -0.3735)  ( 1.00    -0.3552)  ( 1.00    -0.3470)  ( 1.00    -0.3303)
                     ( 1.00    -0.3162)  ( 1.00    -0.3119)  ( 1.00    -0.2906)  ( 1.00    -0.2777)
                     ( 1.00    -0.2753)  ( 1.00    -0.2558)  ( 0.00    -0.1176)
  
 Spin polar: 4 (Spin_A minus Spin_B electrons)

 CYCLE   10
  SDIIS (wt  1.000): -0.0428  0.0545 -0.0283 -0.0383 -0.0684 -0.0633  0.0415  0.4768  0.6683
  DIIS coefficients: -0.0428  0.0545 -0.0283 -0.0383 -0.0684 -0.0633  0.0415  0.4768  0.6683
 SCF Error: norm([F,P])=      0.000026916831, max([F,P])=      0.000003518701
 ***** SPIN 1 *****
 orbitals (Q,E):
 ---------------
 A :121...131        ( 1.00    -0.3608)  ( 1.00    -0.3505)  ( 1.00    -0.3314)  ( 1.00    -0.3251)
                     ( 1.00    -0.3150)  ( 1.00    -0.2983)  ( 1.00    -0.2726)  ( 1.00    -0.2711)
                     ( 1.00    -0.2554)  ( 1.00    -0.2442)  ( 0.00    -0.1384)
 ***** SPIN 2 *****
 orbitals (Q,E):
 ---------------
 A :117...127        ( 1.00    -0.3735)  ( 1.00    -0.3552)  ( 1.00    -0.3470)  ( 1.00    -0.3303)
                     ( 1.00    -0.3162)  ( 1.00    -0.3119)  ( 1.00    -0.2906)  ( 1.00    -0.2777)
                     ( 1.00    -0.2753)  ( 1.00    -0.2558)  ( 0.00    -0.1176)
  
 Spin polar: 4 (Spin_A minus Spin_B electrons)

 CYCLE   11
  SDIIS (wt  1.000): -0.0131  0.0173 -0.0079 -0.0139 -0.0348 -0.0441 -0.1326  0.0797  0.4297  0.7197
  DIIS coefficients: -0.0131  0.0173 -0.0079 -0.0139 -0.0348 -0.0441 -0.1326  0.0797  0.4297  0.7197
 SCF Error: norm([F,P])=      0.000014151699, max([F,P])=      0.000001725684
 ***** SPIN 1 *****
 orbitals (Q,E):
 ---------------
 A :121...131        ( 1.00    -0.3608)  ( 1.00    -0.3505)  ( 1.00    -0.3314)  ( 1.00    -0.3251)
                     ( 1.00    -0.3150)  ( 1.00    -0.2983)  ( 1.00    -0.2726)  ( 1.00    -0.2711)
                     ( 1.00    -0.2554)  ( 1.00    -0.2442)  ( 0.00    -0.1384)
 ***** SPIN 2 *****
 orbitals (Q,E):
 ---------------
 A :117...127        ( 1.00    -0.3735)  ( 1.00    -0.3552)  ( 1.00    -0.3470)  ( 1.00    -0.3303)
                     ( 1.00    -0.3162)  ( 1.00    -0.3119)  ( 1.00    -0.2906)  ( 1.00    -0.2777)
                     ( 1.00    -0.2753)  ( 1.00    -0.2558)  ( 0.00    -0.1176)
  
 Spin polar: 4 (Spin_A minus Spin_B electrons)

 CYCLE   12
  SDIIS (wt  1.000):  0.0003  0.0004 -0.0012 -0.0068 -0.0116 -0.0701 -0.0289  0.1063  0.3526  0.6591
  DIIS coefficients:  0.0003  0.0004 -0.0012 -0.0068 -0.0116 -0.0701 -0.0289  0.1063  0.3526  0.6591
 SCF Error: norm([F,P])=      0.000004678632, max([F,P])=      0.000000510447
 ***** SPIN 1 *****
 orbitals (Q,E):
 ---------------
 A :121...131        ( 1.00    -0.3608)  ( 1.00    -0.3505)  ( 1.00    -0.3314)  ( 1.00    -0.3251)
                     ( 1.00    -0.3150)  ( 1.00    -0.2983)  ( 1.00    -0.2726)  ( 1.00    -0.2711)
                     ( 1.00    -0.2554)  ( 1.00    -0.2442)  ( 0.00    -0.1384)
 ***** SPIN 2 *****
 orbitals (Q,E):
 ---------------
 A :117...127        ( 1.00    -0.3735)  ( 1.00    -0.3552)  ( 1.00    -0.3470)  ( 1.00    -0.3303)
                     ( 1.00    -0.3162)  ( 1.00    -0.3119)  ( 1.00    -0.2906)  ( 1.00    -0.2777)
                     ( 1.00    -0.2753)  ( 1.00    -0.2558)  ( 0.00    -0.1176)
  
 Spin polar: 4 (Spin_A minus Spin_B electrons)

 SCF CONVERGED

 CYCLE   13
  
 Hartree-Fock exchange energy:   -272.558565255617     
 *** Setting up for NEW gradients in Focky
 *** Using EXACT density in Focky
 ***** SPIN 1 *****
 orbitals (Q,E):
 ---------------
 A :121...140        ( 1.00    -0.3608)  ( 1.00    -0.3505)  ( 1.00    -0.3314)  ( 1.00    -0.3251)
                     ( 1.00    -0.3150)  ( 1.00    -0.2983)  ( 1.00    -0.2726)  ( 1.00    -0.2711)
                     ( 1.00    -0.2554)  ( 1.00    -0.2442)  ( 0.00    -0.1384)  ( 0.00    -0.0940)
                     ( 0.00    -0.0903)  ( 0.00    -0.0756)  ( 0.00    -0.0052)  ( 0.00     0.0068)
                     ( 0.00     0.0115)  ( 0.00     0.0255)  ( 0.00     0.0305)  ( 0.00     0.0313)
 ***** SPIN 2 *****
 orbitals (Q,E):
 ---------------
 A :117...136        ( 1.00    -0.3735)  ( 1.00    -0.3552)  ( 1.00    -0.3470)  ( 1.00    -0.3303)
                     ( 1.00    -0.3162)  ( 1.00    -0.3119)  ( 1.00    -0.2906)  ( 1.00    -0.2777)
                     ( 1.00    -0.2753)  ( 1.00    -0.2558)  ( 0.00    -0.1176)  ( 0.00    -0.1060)
                     ( 0.00    -0.0926)  ( 0.00    -0.0719)  ( 0.00    -0.0665)  ( 0.00    -0.0566)
                     ( 0.00    -0.0485)  ( 0.00    -0.0242)  ( 0.00    -0.0050)  ( 0.00     0.0070)
  
 Spin polar: 4 (Spin_A minus Spin_B electrons)


 Fit test: (difference of exact and fit density, squared integrated, result summed over spins)
         SCF:                                          0.00012232968980

 Gross Charges per Atom (Z minus electrons)
 ==========================================
             1.4401   -0.6184   -0.6084   -0.6219   -0.6097   -0.6296   -0.6299    0.4184    0.5200   -0.0008
             0.4466    1.1894    1.1960    0.4148    0.0032    0.5501    0.4095    0.4143    0.5344   -0.0202
             0.4312    1.1874   -0.1199   -0.1153   -0.1700   -0.1728   -0.1717   -0.1183   -0.1179   -0.1721
            -0.1229   -0.1754   -0.1249   -0.1756   -0.4022   -0.4147   -0.4122   -0.4051   -0.3965   -0.4118
            -0.4069   -0.3980   -0.4124
 Net Total: -0.00000000


 =================================================================
 M U L T I P O L E   D E R I V E D   C H A R G E   A N A L Y S I S
 =================================================================

 See: M. Swart, P.Th. van Duijnen, J.G. Snijders, J.Comput.Chem., (2001), p. 79-88.

 ----------------------------------------------------- 
 MDC atomic charges (includes spinA + spinB electrons)
 ----------------------------------------------------- 

        Atom    Level:     MDC-m        MDC-d        MDC-q
 ---------------------------------------------------------
     1     Mn           1.776717     1.230492     1.367457
     2     O           -0.521271    -0.501476    -0.495148
     3     O           -0.479388    -0.490830    -0.446983
     4     O           -0.500824    -0.476469    -0.480997
     5     O           -0.504201    -0.519306    -0.492714
     6     O           -0.528916    -0.543571    -0.538317
     7     O           -0.505284    -0.515394    -0.503576
     8     C            0.236027     0.192302     0.075505
     9     C            0.249814     0.282859     0.326855
    10     C            0.004663    -0.005887    -0.171048
    11     C            0.244751     0.288792     0.237084
    12     C            0.631969     0.627352     0.424716
    13     C            0.634701     0.628883     0.486758
    14     C            0.234439     0.272722     0.260214
    15     C            0.009681    -0.005349    -0.150251
    16     C            0.255772     0.298885     0.355108
    17     C            0.231852     0.189482     0.029468
    18     C            0.229458     0.189823     0.121989
    19     C            0.246304     0.290252     0.353883
    20     C           -0.003990    -0.012070    -0.279309
    21     C            0.233602     0.279398     0.279347
    22     C            0.630049     0.626285     0.477357
    23     H           -0.042078    -0.012429     0.015194
    24     H           -0.040363    -0.005538     0.031596
    25     H           -0.055641    -0.048404    -0.004451
    26     H           -0.047154    -0.025673     0.071536
    27     H           -0.046431    -0.024187     0.041233
    28     H           -0.042139    -0.011001     0.037483
    29     H           -0.041674    -0.008100     0.033785
    30     H           -0.058151    -0.050911    -0.012106
    31     H           -0.046765    -0.014455    -0.008539
    32     H           -0.060912    -0.054639    -0.019958
    33     H           -0.047768    -0.020232     0.005292
    34     H           -0.054199    -0.034457     0.079840
    35     F           -0.241409    -0.212795    -0.157708
    36     F           -0.259478    -0.242573    -0.175983
    37     F           -0.252238    -0.230499    -0.192483
    38     F           -0.243790    -0.219753    -0.169278
    39     F           -0.235027    -0.206423    -0.159464
    40     F           -0.254295    -0.237529    -0.181136
    41     F           -0.245026    -0.222976    -0.158682
    42     F           -0.235189    -0.205695    -0.131531
    43     F           -0.256196    -0.238904    -0.182039

 -------------------------------- 
 MDC spin density (spinA - spinB)
 -------------------------------- 

        Atom    Level:     MDC-m        MDC-d        MDC-q
 ---------------------------------------------------------
     1     Mn           3.670657     2.750083     2.913022
     2     O            0.005993     0.148663     0.143297
     3     O            0.055708     0.163388     0.166437
     4     O            0.009454     0.153364     0.148302
     5     O            0.056857     0.163294     0.167039
     6     O            0.065952     0.171939     0.178724
     7     O            0.065769     0.172810     0.179503
     8     C           -0.005491    -0.003099    -0.005582
     9     C            0.006598     0.028677     0.010555
    10     C            0.007429     0.021034     0.004999
    11     C            0.009489     0.033084     0.022503
    12     C            0.000735     0.002181     0.001879
    13     C           -0.005365    -0.002631    -0.007174
    14     C            0.002625     0.027016     0.005539
    15     C            0.012520     0.025936     0.010898
    16     C            0.010717     0.032127     0.022680
    17     C            0.000487     0.001842     0.001477
    18     C            0.002699     0.003731     0.002878
    19     C            0.005382     0.025413     0.011461
    20     C            0.008733     0.020445     0.007275
    21     C            0.003493     0.025770     0.010386
    22     C            0.003143     0.003949     0.004002
    23     H            0.000497     0.002268     0.003535
    24     H            0.000485     0.002606     0.000253
    25     H           -0.001188    -0.001049    -0.002873
    26     H            0.000959     0.003741    -0.002859
    27     H            0.001205     0.003958    -0.003289
    28     H            0.000581     0.001664     0.003130
    29     H            0.000598     0.001427    -0.000680
    30     H            0.000633     0.001455     0.000043
    31     H            0.000257     0.001255    -0.000594
    32     H            0.000613     0.001252    -0.000011
    33     H            0.000260     0.001294     0.002886
    34     H            0.000628     0.003042    -0.002699
    35     F            0.000265     0.001121     0.002563
    36     F            0.000582     0.000829    -0.000691
    37     F            0.000236     0.001043    -0.001263
    38     F           -0.000092     0.001725     0.000010
    39     F            0.000002     0.001518     0.003727
    40     F           -0.001353    -0.001247    -0.002078
    41     F            0.000358     0.000968    -0.001355
    42     F            0.000280     0.001148     0.002642
    43     F            0.000611     0.000966    -0.000497


 ==========
 S**2 value  ***  see also R. Bulo et al., J.Am.Chem.Soc., 124 (2002) 13903-13910, note (29)  ***
 ==========
  
                                       exact      expectation value

 Total S2 (S squared)                  6.00000             6.04699
  pauli hf:                              3.032057230013883         82.5065          1902.64          7960.67
  elstat hf:                            -4.021479337704847       -109.4300         -2523.52        -10558.39
 *** Using NEW gradient routines ***


 Geometry CYCLE 6
 ==============

 Energy gradients wrt nuclear displacements
 ==========================================

     Atom      Cartesian (a.u./angstrom)
                 X         Y         Z
 ----------------------------------------
     1 Mn   -0.000109 -0.000080  0.000480
     2 O    -0.001274 -0.001197 -0.000114
     3 O     0.000534 -0.001096  0.001303
     4 O     0.000814  0.000587 -0.000278
     5 O    -0.000488  0.000642  0.000711
     6 O    -0.000477  0.000582 -0.001213
     7 O     0.000812 -0.001253 -0.001683
     8 C     0.000117 -0.000341 -0.000126
     9 C     0.000264  0.001299  0.000085
    10 C    -0.000844 -0.000545  0.000290
    11 C    -0.000067  0.002068 -0.002664
    12 C    -0.000874 -0.001283  0.001196
    13 C    -0.001194 -0.001321 -0.001069
    14 C     0.002333  0.001501  0.001240
    15 C    -0.000348 -0.000953 -0.000778
    16 C     0.000884  0.000568  0.000413
    17 C    -0.000151 -0.000149 -0.000027
    18 C    -0.000248 -0.000191 -0.000119
    19 C     0.000307  0.001085  0.000402
    20 C     0.000141 -0.001100  0.000324
    21 C    -0.001084  0.002487  0.001700
    22 C     0.000782 -0.001638 -0.000102
    23 H    -0.000074  0.000018  0.000070
    24 H    -0.000036  0.000084 -0.000063
    25 H     0.000016 -0.000038 -0.000033
    26 H     0.000102 -0.000094  0.000113
    27 H    -0.000150  0.000042  0.000053
    28 H     0.000038  0.000031 -0.000044
    29 H     0.000063 -0.000006 -0.000008
    30 H    -0.000006 -0.000015 -0.000005
    31 H    -0.000028  0.000063  0.000039
    32 H    -0.000031 -0.000020 -0.000011
    33 H     0.000065 -0.000035  0.000052
    34 H    -0.000018 -0.000058 -0.000159
    35 F    -0.000299 -0.000162 -0.000166
    36 F    -0.000025  0.000269 -0.000431
    37 F     0.000257 -0.000013 -0.000097
    38 F    -0.000180  0.000084 -0.000176
    39 F    -0.000078 -0.000167  0.000250
    40 F    -0.000117  0.000353  0.000262
    41 F    -0.000052  0.000058  0.000393
    42 F     0.000221 -0.000175 -0.000114
    43 F     0.000499  0.000110  0.000103
 ----------------------------------------

 dE(predicted):    -0.45714E-04, dE(actual):    -0.48923E-04, Trust radius:    1.311488, all in a.u.
 
----------------------------------------------------------------------
Geometry Convergence after Step   6       (Hartree/Angstrom,Angstrom)
----------------------------------------------------------------------
current energy                              -11.62092930 Hartree
energy change                      -0.00004892     0.00100000    T
constrained gradient max            0.00266446     0.00100000    F
constrained gradient rms            0.00072880     0.00066667    F
gradient max                        0.00266446
gradient rms                        0.00072880
[truncated: 575,251 more chars]
