# Supplementary material for: Density functional theory calculated data of different electronic states and bond stretch isomers of tris(trifluoroacetylacetonato)-manganese(III)
Source: Data Brief. 2019 Nov 6;27:104758. doi: 10.1016/j.dib.2019.104758 (PMC6864354; doi:10.1016/j.dib.2019.104758)
Supplement: Multimedia component 1 [file mmc1.zip › DFT_files/Mntfaa3_B3LYP_D3_fac-z-out.inp]

Title Mntfaa3

COMMENT
 ADF2018 DEFAULT integration, geometry and scf
END

UNITS
  length angstrom
END

Atoms Cartesian
Mn       0.224390000      0.106716000      0.084353000
O        2.146456000      0.673172000      0.169674000
O        0.585678000     -1.252872000      1.487447000
O       -1.641418000     -0.512534000      0.045212000
O       -0.454147000      1.570181000      1.661204000
O       -0.095005000      1.362111000     -1.410599000
O        0.687452000     -1.426710000     -1.452724000
C        3.058478000      0.122953000      0.870133000
C        2.933825000     -0.930627000      1.769337000
C        1.696226000     -1.560691000      2.036222000
C       -2.677430000     -0.164203000      0.725632000
C       -2.732667000      0.836120000      1.707806000
C       -1.628863000      1.616692000      2.101966000
C       -0.094854000      1.112703000     -2.673004000
C        0.186320000     -0.064858000     -3.341015000
C        0.569980000     -1.288723000     -2.697613000
H        3.813270000     -1.279909000      2.293501000
H       -3.686697000      1.009177000      2.188531000
H        0.123076000     -0.058886000     -4.421459000
C       -1.841539000      2.658905000      3.258372000
F       -1.313198000      3.864003000      2.933866000
F       -3.155186000      2.864432000      3.577278000
F       -1.220027000      2.225813000      4.395374000
C        4.469040000      0.745728000      0.618692000
F        4.441533000      2.090083000      0.778989000
F        5.423054000      0.251878000      1.459879000
F        4.876927000      0.481339000     -0.652741000
C        1.618111000     -2.693390000      3.033181000
H        0.905106000     -2.428228000      3.821395000
H        1.223482000     -3.583150000      2.530017000
H        2.585224000     -2.926980000      3.480263000
C       -3.919520000     -0.959861000      0.384467000
H       -4.145000000     -0.837988000     -0.680613000
H       -3.721693000     -2.024683000      0.550741000
H       -4.784866000     -0.655511000      0.975002000
C       -0.489927000      2.373787000     -3.502870000
F        0.337485000      3.414608000     -3.227180000
F       -0.443190000      2.166816000     -4.851285000
F       -1.760495000      2.763755000     -3.202966000
C        0.867517000     -2.505850000     -3.553269000
H        1.919378000     -2.783161000     -3.418577000
H        0.268041000     -3.348510000     -3.192763000
H        0.673522000     -2.348214000     -4.615733000
end

SYMMETRY nosym

CHARGE 0 4

unrestricted

NumericalQuality good
ExactDensity

GEOMETRY
  Iterations 200
END

SCF
  Iterations 200
END

BASIS
  Type TZP
  Core none
END

XC
   hybrid b3lyp
DISPERSION Grimme3
END


endinput
