# Supplementary material for: Density functional theory calculated data of different electronic states and bond stretch isomers of tris(trifluoroacetylacetonato)-manganese(III)
Source: Data Brief. 2019 Nov 6;27:104758. doi: 10.1016/j.dib.2019.104758 (PMC6864354; doi:10.1016/j.dib.2019.104758)
Supplement: Multimedia component 1 [file mmc1.zip › DFT_files/Mntfaa3_B3LYP_D3_fac-z-out.out]

 
Create H   file=TZP-H
XC
::  gga OLYP
   hybrid b3lyp
DISPERSION Grimme3
End

 *******************************************************************************
 *                                                                             *
 *  -------------------------------------                                      *
 *   Amsterdam Density Functional  (ADF)         2018                          *
 *  -------------------------------------                                      *
 *                                               r74086 2019-04-17             *
 *                                                                             *
 *                                                                             *
 *                              =================                              *
 *                              |               |                              *
 *                              |     A D F     |                              *
 *                              |               |                              *
 *                              =================                              *
 *                                                                             *
 *                                                                             *
 *   Online information and documentation:  https://www.scm.com/support/       *
 *   E-mail:  support@scm.com   info@scm.com                                   *
 *                                                                             *
 *   Scientific publications using ADF results must be properly referenced     *
 *   See the User Manuals (or the web site) for recommended citations          *
 *   The terms and conditions of the End User License Agreement apply to       *
 *   the use of ADF, https://www.scm.com/license-terms/                        *
 *                                                                             *
 **********************  x86_64_linux_intel / intelmpi  ************************
 
 Licensed to: Dr. Jeanet Conradie / University of the Free State / Bloemfontein / ZA
 SCM User ID: u7775
  
 ADF 2018  RunTime: Sep03-2019 10:09:00  Nodes: 1  Procs: 1

 Temporary files are created in /scratch/conradj/198353.login.Mntfaa3_B3LYP_D3_fac/kid_0.58692890

 Hydrogen (TZP)


 ===========================
 A T T A C H E D   F I L E S
 ===========================
  
 CREATE - Data File:    TZP-H
                        Hydrogen (TZP)


 ===============================
 M O D E L   P A R A M E T E R S
 ===============================
  
 DENSITY FUNCTIONAL POTENTIAL (scf)
    Hybrid:                            B3LYP                                   == Not Default ==

 SPIN  (restricted / unrestr.)
    Molecule:                          Restricted                               

 OTHER ASPECTS
    Relativistic Corrections:          ---                                      

    Nuclear Charge Density Model:      Point Charge Nuclei                      
    Core Treatment:                    Frozen Orbital(s)                        

    Hyperfine or Zeeman Interaction:   ---                                      

 Settings for Grimme 3 dispersion correction

      damping                      Zero
      s6                          1.000
      sr,6                        1.261
      s8                          1.703

 Other (technical) parameters

      rs8                         1.000
      alpha                      14.000
      version                         3
 


 =====================================
 S Y M M E T R Y ,   E L E C T R O N S
 =====================================
  
 Symmetry: ATOM

 Irreducible Representations, including subspecies
 -------------------------------------------------
 S
 P:x  P:y  P:z
 D:z2  D:x2-y2  D:xy  D:xz  D:yz
 F:z3  F:z  F:xyz  F:z2x  F:z2y  F:x  F:y


 Configuration of Valence Electrons
 ==================================

          Occupation Numbers
          -------------------------------------------------
 S        1
 P        0
 D        0
 F        0
          -------------------------------------------------

 Total:   1

 Net Charge: 0 (Nuclei minus Electrons)

 Preset values for MO occupations will be applied through SCF cycle no. 1000000
 Thereafter, the program will assign electrons to MOs that are spatially
 similar to the occupied MOs in a "reference" cycle ("KeepOrbitals").
 The reference cycle is always the PREVIOUS cycle: it will evolve with
 the SCF procedure.


 ================================
 (Slater-type)  F U N C T I O N S  ***  (Basis and Fit)  ***
 ================================
  

 Atom Type    1  (H)
 ==============

 Valence Basis Sets:   4
 -----------------------
   1 S    0.690000
   1 S    0.920000
   1 S    1.580000
   2 P    1.250000

 Charge Fitting Sets (for the computation of the Coulomb Potential):  11
 -----------------------------------------------------------------------
   1 S    3.160000
   1 S    2.090000
   1 S    1.380000
   2 S    1.500000
   2 P    4.000000
   2 P    2.650000
   2 P    1.750000
   3 D    4.000000
   3 D    2.500000
   4 F    3.000000
   5 G    4.000000


 BAS: List of all Elementary Cartesian Basis Functions
 =====================================================

 The numbering in the list below (to the right of the function characteristics) is referred
 to in print-outs of MO eigenvectors and Mulliken populations in the BAS representation
 (as contrasted to the SFO representation).

 Notes:
 1. The functions are characterized by a polynomial prefactor (powers of x,y,z and r) and
    an exponential decay factor alpha.
 2. Since the basis sets are specific for an atom TYPE, the individual functions occur on
    all atoms of that type.
 3. The word 'Core' in the left margin signals that it is a Core Function (CF) : not a
    degree of freedom in the valence set, but only used to ensure orthogonalization of
    the other valence basis functions on the frozen Core Orbitals.


 (power of) X  Y  Z  R     Alpha  on Atom
            ==========     =====     ==========

 H                                    1
                                  ---------------------------------------------------------------------------
            0  0  0  0     0.690      1
            0  0  0  0     0.920      2
            0  0  0  0     1.580      3
            1  0  0  0     1.250      4
            0  1  0  0     1.250      5
            0  0  1  0     1.250      6

 Total number of charge fitting functions (nprimf)        50
 Total number of Cartesian basis functions (naos)          6
 Total number of Cartesian core functions  (ncos)          0


 BAS: List of all Elementary Cartesian Basis Functions
 =====================================================

 The numbering in the list below (to the right of the function characteristics) is referred
 to in print-outs of MO eigenvectors and Mulliken populations in the BAS representation
 (as contrasted to the SFO representation).

 Notes:
 1. The functions are characterized by a polynomial prefactor (powers of x,y,z and r) and
    an exponential decay factor alpha.
 2. Since the basis sets are specific for an atom TYPE, the individual functions occur on
    all atoms of that type.
 3. The word 'Core' in the left margin signals that it is a Core Function (CF) : not a
    degree of freedom in the valence set, but only used to ensure orthogonalization of
    the other valence basis functions on the frozen Core Orbitals.


 (power of) X  Y  Z  R     Alpha  on Atom
            ==========     =====     ==========

 H                                    1
                                  ---------------------------------------------------------------------------
            0  0  0  0     0.690      1
            0  0  0  0     0.920      2
            0  0  0  0     1.580      3
            1  0  0  0     1.250      4
            0  1  0  0     1.250      5
            0  0  1  0     1.250      6
1
 ***************************************************************************************************


                                              ***********************
                                              *  T E C H N I C A L  *
                                              ***********************
  


 =============================================================
 P A R A L L E L I Z A T I O N  and  V E C T O R I Z A T I O N
 =============================================================
  
 Nr of parallel processes:                                1
 Maximum vector length in NumInt loops:                 128

 IO buffersize (Mb):                                    256.000000


 =====================
 S C F   U P D A T E S
 =====================
  
 Max. nr. of cycles:                               300
 Convergence criterion:                              0.0000000100
   secondary criterion:                              0.0000000100

 Mix parameter (when DIIS does not apply):           0.2000000000
 Special mix parameter for the first cycle:          1.0000000000
 Mixed ADIIS+DIIS will be used
    Max number of expansion vectors:                10
    Pure ADIIS when Max([F,P]) is above              0.1000000000
    Pure DIIS when Max([F,P]) is below               0.0010000000
 Automatic ElectronSmearing (in case of problematic SCF convergence) disabled


 =================
 P R E C I S I O N  ***  (General: NumInt, NeglectFunctionTails, ...)  ***
 =================
  

 NumInt:           Target precision:                12.0000000000
 -------           Initial precision:               10.0000000000
                   Min. precision (optimization):   10.0000000000

 Neglect Functions:          Basis functions:        0.1000000000E-13
 ------------------          Fit functions:          0.1000000000E-13


 ===========================
 L I N E A R   S C A L I N G
 ===========================
  

 Cut-off radii density fit:                        0.1000000000E-97
 Overlap cut-off criterion AO matrix elements:     0.1000000000E-97
 Cut-offs for Coulomb potential and fitted density:0.1000000000E-97
 Cut-off criterion for Coulomb multipole terms:    0.1000000000E-97
 Progressive Convergence parameter:                 0.000000000    
1
 ***************************************************************************************************


                                            ***************************
                                            *  C O M P U T A T I O N  *
                                            ***************************
  

 Number of elements of the density matrix on this node (used, total):        21        21


 ===========================================
 Numerical Integration : Fuzzy Cells (Becke)
 ===========================================
  
 Becke grid quality: VERYGOOD       
  
 Lebedev angular grid order:             min:  13 max:  41
 Nr. of radial points:                   min:  64 max:  64

 Total nr. of points:         64
 Nr. of blocks:                1
 Block length:                64
 Nr. of dummy points:          0


 Test of Precision of the Numerical Integration Grid
 ===================================================

 Integral of the Total Core Density:                   0.00000000000000


 ========================
 Density Fitting (zlmFit)
 ========================
  
 ZlmFit Fit Quality: VERYGOOD       
  
 Max L-expansion:                        min:   0 max:   0
 Nr. of radial interpolation points:     min: 120 max: 120


 ======================
 RI Hartree-Fock Scheme
 ======================
  
 Fit Set Quality     : NORMAL
 Integration Quality : NORMAL
 Threshold Quality   : NORMAL
 Response Quality    : DEFAULT
 Is Range Separated  :  F
 
 RIHartreeFock Dependency: number of modified vectors:           0


 =====
 S C F  ***  ScaSCF  ***
 =====
  

 CYCLE    1
 SCF Error: norm([F,P])=      0.000000000000, max([F,P])=      0.000000000000
 orbitals (Q,E):
 ---------------
 S :1...3            ( 1.00    -0.5000)  ( 0.00    -0.0900)  ( 0.00     1.2939)
 P :1...1            ( 0.00     0.1562)

 CYCLE    2
 SCF Error: norm([F,P])=      0.040538292988, max([F,P])=      0.039704978572
 orbitals (Q,E):
 ---------------
 S :1...2            ( 1.00    -0.2244)  ( 0.00     0.1150)
 P :1...1            ( 0.00     0.4529)

 CYCLE    3
  SDIIS (wt  0.000):  0.1557  0.8443
 A-DIIS (wt  1.000):  0.0000  1.0000
  DIIS coefficients:  0.0000  1.0000
 SCF Error: norm([F,P])=      0.008314600916, max([F,P])=      0.007795857615
 orbitals (Q,E):
 ---------------
 S :1...2            ( 1.00    -0.2469)  ( 0.00     0.1029)
 P :1...1            ( 0.00     0.4336)

 CYCLE    4
  SDIIS (wt  0.998):  0.1233  0.8767
 A-DIIS (wt  0.002):  0.0000  1.0000
  DIIS coefficients:  0.1231  0.8769
 SCF Error: norm([F,P])=      0.001179534694, max([F,P])=      0.001155207386
 orbitals (Q,E):
 ---------------
 S :1...2            ( 1.00    -0.2440)  ( 0.00     0.1043)
 P :1...1            ( 0.00     0.4361)

 CYCLE    5
  SDIIS (wt  1.000):  0.0227  0.9773
  DIIS coefficients:  0.0227  0.9773
 SCF Error: norm([F,P])=      0.000028790090, max([F,P])=      0.000025031927
 orbitals (Q,E):
 ---------------
 S :1...2            ( 1.00    -0.2441)  ( 0.00     0.1042)
 P :1...1            ( 0.00     0.4360)

 CYCLE    6
  SDIIS (wt  1.000): -0.0498  1.0498
  DIIS coefficients: -0.0498  1.0498
 SCF Error: norm([F,P])=      0.000001365521, max([F,P])=      0.000001174037
 orbitals (Q,E):
 ---------------
 S :1...2            ( 1.00    -0.2441)  ( 0.00     0.1042)
 P :1...1            ( 0.00     0.4360)

 CYCLE    7
  SDIIS (wt  1.000): -0.0040  1.0040
  DIIS coefficients: -0.0040  1.0040
 SCF Error: norm([F,P])=      0.000000005477, max([F,P])=      0.000000004901
 orbitals (Q,E):
 ---------------
 S :1...2            ( 1.00    -0.2441)  ( 0.00     0.1042)
 P :1...1            ( 0.00     0.4360)

 SCF CONVERGED

 CYCLE    8
1
 ***************************************************************************************************


                                                *******************
                                                *  R E S U L T S  *
                                                *******************
  
  
 Hartree-Fock exchange energy:  -0.141924004559460     
 *** Setting up for NEW gradients in Focky
 *** Using FIT density in Focky

 Orbital Energies, per Irrep and Spin:
 ======================================
                        Occup              E (au)              E (eV)       Diff (eV) with prev. cycle
                        -----      --------------------        ------       --------------------------
 S
               1        1.000     -0.24406011606342E+00        -6.641               4.90E-09
               2        0.000      0.10423370432333E+00         2.836
               3        0.000      0.15643438715167E+01        42.568
 P
               1        0.000      0.43601617393144E+00        11.865


 Partially Occupied:
               1 S                -0.24406011606342E+00
  
 LUMO :        2 S                 0.10423370432333E+00
  


 Orbital Energies, all Irreps
 ========================================

 Irrep        no.  (spin)   Occup              E (au)                E (eV)
 ---------------------------------------------------------------------------
 S             1             1.00       -0.24406011606342E+00        -6.6412
 S             2             0.00        0.10423370432333E+00         2.8363
 P             1             0.00        0.43601617393144E+00        11.8646
 S             3             0.00        0.15643438715167E+01        42.5680


 All Electron Calculation, thus no Orbital Energies of the Core Orbitals are calculated


 =======================================
 M U L L I K E N   P O P U L A T I O N S
 =======================================
  
 The survey below gives for each atom:
 a) the total charge (Z minus electrons)
 b) the net spin polarization (nr of electrons spin-A minus spin-B)
 c) for each spin the atomic electron valence density (integrated) per L-value.

 Atom              Charge    Spin density          S         P         D         F
 ----              ------    ------------       ------    ------    ------    ------
 1 H              -0.0000                       1.0000    0.0000    0.0000    0.0000

 Populations of individual BAS functions
 ----------------------------------------
 1 H            0.2951  0.5897  0.1152  0.0000  0.0000  0.0000

 Gross Charges per Atom (Z minus electrons)
 ==========================================
            -0.0000
 Net Total: -0.00000000


 =======================================================================
 Electrostatic potential at the Nuclei due to electrons and other nuclei
 =======================================================================
  
         Atom                  Potential
         ----                  ---------
     1)   H                   0.92813963
 
 
 ========================
 No memory problems found
 ========================
 
 Maximum number of active allocate calls:         310
 
 *******************************************************************************

                             A D F   E X I T
 NORMAL TERMINATION


 =================
 Timing Statistics
 =================
  
 Total Used :                     CPU=        0.40      System=        0.11     Elapsed=        3.82

 Calls  Section                     ( Mean, Percentage )
 ---------------------------------------------------------------------------------------------------
     3  ><      ................      0.00    0.29             0.00    3.49             0.01    0.92
     1  INIT    ................      0.04    9.38             0.01    9.27             2.76   72.23
     1  GEOMET  ................      0.01    3.76             0.07   63.31             0.31    8.01
     1  INPUTA  ................      0.00    0.74             0.00    0.81             0.02    0.39
     1  MAINSY  ................      0.01    1.64             0.00    4.38             0.14    3.57
     1  SYMFIT  ................      0.00    0.44             0.00    0.36             0.01    0.13
     1  CORORT  ................      0.00    0.20             0.00    0.00             0.00    0.05
     1  SYMORB  ................      0.00    0.16             0.00    0.00             0.00    0.04
     1  FITINT  ................      0.01    1.26             0.00    1.44             0.02    0.40
     1  CLSMAT  ................      0.00    0.33             0.00    0.00             0.00    0.06
     1  ORTHON  ................      0.01    1.37             0.00    0.00             0.01    0.35
     1  GENPT   ................      0.01    2.96             0.00    0.00             0.02    0.45
     1  PTBAS   ................      0.00    0.84             0.00    0.90             0.02    0.48
     8  FOCKY   ................      0.03   64.94             0.00    5.24             0.04    9.11
     8  FOCKTR  ................      0.00    0.99             0.00    0.19             0.00    0.11
     8  SDIIS   ................      0.00    4.11             0.00    3.51             0.01    1.49
     1  COREPS  ................      0.01    2.98             0.00    2.38             0.02    0.46
     1  POPAN   ................      0.00    0.90             0.00    1.13             0.01    0.19
     1  DEBYE   ................      0.00    0.14             0.00    1.09             0.00    0.08
     1  EXIT PROCEDURE .........      0.01    2.55             0.00    2.52             0.06    1.47


 Currently Open Files (EXIT00)
 ====================

 Unit    Access Format  Status   Type       Ident (file)
 -------------------------------------------------------
   3      SEQ    FORM   TRANSP  NORMAL      LOGFILE
                                          ( logfile )


 Buffered I/O statistics
 =======================
 Memory available:                    268435456
 Number of records fitting in memory:     64527
 Input :   0.2% of                        15458  *4k bytes
 Output:  20.5% of                          748  *4k bytes
 Records from serial files evicted:           0
                    others evicted:           0
 Hash table lookups:      31950 with          0 conflicts (  0.00%)

 ***************************************************************************************************
 (LOGFILE)
 <Sep03-2019> <10:09:00>  ADF 2018  RunTime: Sep03-2019 10:09:00  Nodes: 1  Procs: 1
 <Sep03-2019> <10:09:00>  Hydrogen (TZP)
 <Sep03-2019> <10:09:00>  RunType   : CREATE
 <Sep03-2019> <10:09:00>  Net Charge: 0 (Nuclei minus Electrons)
 <Sep03-2019> <10:09:00>  Symmetry  : ATOM
  Coordinates
    Atom         X           Y           Z   (Angstrom)
    1.H         0.000000    0.000000    0.000000
 <Sep03-2019> <10:09:00>  >>>> CORORT
 <Sep03-2019> <10:09:00>  >>>> FITINT
 <Sep03-2019> <10:09:00>  >>>> CLSMAT
 <Sep03-2019> <10:09:00>  >>>> ORTHON
 <Sep03-2019> <10:09:00>  >>>> GENPT
 <Sep03-2019> <10:09:00>  Block Length=  64
 <Sep03-2019> <10:09:00>  >>>> PTBAS
 <Sep03-2019> <10:09:00>  >>>> CYCLE
 <Sep03-2019> <10:09:01>  CalcFitR12Fit
 <Sep03-2019> <10:09:01>  CalcFitCoeff
 <Sep03-2019> <10:09:01>              |Error|         MaxErr       Wt(A-DIIS)
 <Sep03-2019> <10:09:01>      1      0.00000000      0.00000000
 <Sep03-2019> <10:09:01>      2      0.04053829      0.03970498
 <Sep03-2019> <10:09:01>      3      0.00831460      0.00779586    100.0
 <Sep03-2019> <10:09:01>      4      0.00117953      0.00115521      0.2
 <Sep03-2019> <10:09:01>      5      0.00002879      0.00002503      0.0
 <Sep03-2019> <10:09:01>      6      0.00000137      0.00000117      0.0
 <Sep03-2019> <10:09:01>      7      0.00000001      0.00000000      0.0
 <Sep03-2019> <10:09:01>  SCF converged
 <Sep03-2019> <10:09:01>      8      0.00000000      0.00000000      0.0
 <Sep03-2019> <10:09:01>  >>>> POPAN
 <Sep03-2019> <10:09:01>  >>>> DEBYE
 <Sep03-2019> <10:09:01>  NORMAL TERMINATION
 <Sep03-2019> <10:09:01>  END
 
Create F   file=TZP-F
XC
::  gga OLYP
   hybrid b3lyp
DISPERSION Grimme3
End

 *******************************************************************************
 *                                                                             *
 *  -------------------------------------                                      *
 *   Amsterdam Density Functional  (ADF)         2018                          *
 *  -------------------------------------                                      *
 *                                               r74086 2019-04-17             *
 *                                                                             *
 *                                                                             *
 *                              =================                              *
 *                              |               |                              *
 *                              |     A D F     |                              *
 *                              |               |                              *
 *                              =================                              *
 *                                                                             *
 *                                                                             *
 *   Online information and documentation:  https://www.scm.com/support/       *
 *   E-mail:  support@scm.com   info@scm.com                                   *
 *                                                                             *
 *   Scientific publications using ADF results must be properly referenced     *
 *   See the User Manuals (or the web site) for recommended citations          *
 *   The terms and conditions of the End User License Agreement apply to       *
 *   the use of ADF, https://www.scm.com/license-terms/                        *
 *                                                                             *
 **********************  x86_64_linux_intel / intelmpi  ************************
 
 Licensed to: Dr. Jeanet Conradie / University of the Free State / Bloemfontein / ZA
 SCM User ID: u7775
  
 ADF 2018  RunTime: Sep03-2019 10:09:01  Nodes: 1  Procs: 1

 Temporary files are created in /scratch/conradj/198353.login.Mntfaa3_B3LYP_D3_fac/kid_0.1797582356

 Fluorine (TZP)


 ===========================
 A T T A C H E D   F I L E S
 ===========================
  
 CREATE - Data File:    TZP-F
                        Fluorine (TZP)


 ===============================
 M O D E L   P A R A M E T E R S
 ===============================
  
 DENSITY FUNCTIONAL POTENTIAL (scf)
    Hybrid:                            B3LYP                                   == Not Default ==

 SPIN  (restricted / unrestr.)
    Molecule:                          Restricted                               

 OTHER ASPECTS
    Relativistic Corrections:          ---                                      

    Nuclear Charge Density Model:      Point Charge Nuclei                      
    Core Treatment:                    Frozen Orbital(s)                        

    Hyperfine or Zeeman Interaction:   ---                                      

 Settings for Grimme 3 dispersion correction

      damping                      Zero
      s6                          1.000
      sr,6                        1.261
      s8                          1.703

 Other (technical) parameters

      rs8                         1.000
      alpha                      14.000
      version                         3
 


 =====================================
 S Y M M E T R Y ,   E L E C T R O N S
 =====================================
  
 Symmetry: ATOM

 Irreducible Representations, including subspecies
 -------------------------------------------------
 S
 P:x  P:y  P:z
 D:z2  D:x2-y2  D:xy  D:xz  D:yz
 F:z3  F:z  F:xyz  F:z2x  F:z2y  F:x  F:y


 Configuration of Valence Electrons
 ==================================

          Occupation Numbers
          -------------------------------------------------
 S        2*2
 P        5
 D        0
 F        0
          -------------------------------------------------

 Total:   9

 Net Charge: 0 (Nuclei minus Electrons)

 Preset values for MO occupations will be applied through SCF cycle no. 1000000
 Thereafter, the program will assign electrons to MOs that are spatially
 similar to the occupied MOs in a "reference" cycle ("KeepOrbitals").
 The reference cycle is always the PREVIOUS cycle: it will evolve with
 the SCF procedure.


 ================================
 (Slater-type)  F U N C T I O N S  ***  (Basis and Fit)  ***
 ================================
  

 Atom Type    1  (F)
 ==============

 Valence Basis Sets:   9
 -----------------------
   1 S   10.880000
   1 S    7.700000
   2 S    3.240000
   2 S    1.940000
   2 S    0.740000
   2 P    4.540000
   2 P    2.300000
   2 P    1.240000
   3 D    2.000000

 Charge Fitting Sets (for the computation of the Coulomb Potential):  23
 -----------------------------------------------------------------------
   1 S   21.760000
   2 S   24.390000
   2 S   16.560000
   2 S   11.240000
   2 S    7.630000
   3 S    7.600000
   3 S    5.480000
   3 S    3.950000
   3 S    2.850000
   3 S    2.050000
   3 S    1.480000
   2 P   14.400000
   2 P    7.530000
   3 P    5.900000
   3 P    3.420000
   3 P    1.980000
   3 D    9.700000
   3 D    6.160000
   3 D    3.910000
   3 D    2.480000
   4 F    6.500000
   4 F    3.750000
   5 G    4.500000


 BAS: List of all Elementary Cartesian Basis Functions
 =====================================================

 The numbering in the list below (to the right of the function characteristics) is referred
 to in print-outs of MO eigenvectors and Mulliken populations in the BAS representation
 (as contrasted to the SFO representation).

 Notes:
 1. The functions are characterized by a polynomial prefactor (powers of x,y,z and r) and
    an exponential decay factor alpha.
 2. Since the basis sets are specific for an atom TYPE, the individual functions occur on
    all atoms of that type.
 3. The word 'Core' in the left margin signals that it is a Core Function (CF) : not a
    degree of freedom in the valence set, but only used to ensure orthogonalization of
    the other valence basis functions on the frozen Core Orbitals.


 (power of) X  Y  Z  R     Alpha  on Atom
            ==========     =====     ==========

 F                                    1
                                  ---------------------------------------------------------------------------
            0  0  0  0    10.880      1
            0  0  0  0     7.700      2
            0  0  0  1     3.240      3
            0  0  0  1     1.940      4
            0  0  0  1     0.740      5
            1  0  0  0     4.540      6
            0  1  0  0     4.540      7
            0  0  1  0     4.540      8
            1  0  0  0     2.300      9
            0  1  0  0     2.300     10
            0  0  1  0     2.300     11
            1  0  0  0     1.240     12
            0  1  0  0     1.240     13
            0  0  1  0     1.240     14
            2  0  0  0     2.000     15
            1  1  0  0     2.000     16
            1  0  1  0     2.000     17
            0  2  0  0     2.000     18
            0  1  1  0     2.000     19
            0  0  2  0     2.000     20

 Total number of charge fitting functions (nprimf)        85
 Total number of Cartesian basis functions (naos)         20
 Total number of Cartesian core functions  (ncos)          0


 BAS: List of all Elementary Cartesian Basis Functions
 =====================================================

 The numbering in the list below (to the right of the function characteristics) is referred
 to in print-outs of MO eigenvectors and Mulliken populations in the BAS representation
 (as contrasted to the SFO representation).

 Notes:
 1. The functions are characterized by a polynomial prefactor (powers of x,y,z and r) and
    an exponential decay factor alpha.
 2. Since the basis sets are specific for an atom TYPE, the individual functions occur on
    all atoms of that type.
 3. The word 'Core' in the left margin signals that it is a Core Function (CF) : not a
    degree of freedom in the valence set, but only used to ensure orthogonalization of
    the other valence basis functions on the frozen Core Orbitals.


 (power of) X  Y  Z  R     Alpha  on Atom
            ==========     =====     ==========

 F                                    1
                                  ---------------------------------------------------------------------------
            0  0  0  0    10.880      1
            0  0  0  0     7.700      2
            0  0  0  1     3.240      3
            0  0  0  1     1.940      4
            0  0  0  1     0.740      5
            1  0  0  0     4.540      6
            0  1  0  0     4.540      7
            0  0  1  0     4.540      8
            1  0  0  0     2.300      9
            0  1  0  0     2.300     10
            0  0  1  0     2.300     11
            1  0  0  0     1.240     12
            0  1  0  0     1.240     13
            0  0  1  0     1.240     14
            2  0  0  0     2.000     15
            1  1  0  0     2.000     16
            1  0  1  0     2.000     17
            0  2  0  0     2.000     18
            0  1  1  0     2.000     19
            0  0  2  0     2.000     20
1
 ***************************************************************************************************


                                              ***********************
                                              *  T E C H N I C A L  *
                                              ***********************
  


 =============================================================
 P A R A L L E L I Z A T I O N  and  V E C T O R I Z A T I O N
 =============================================================
  
 Nr of parallel processes:                                1
 Maximum vector length in NumInt loops:                 128

 IO buffersize (Mb):                                    256.000000


 =====================
 S C F   U P D A T E S
 =====================
  
 Max. nr. of cycles:                               300
 Convergence criterion:                              0.0000000100
   secondary criterion:                              0.0000000100

 Mix parameter (when DIIS does not apply):           0.2000000000
 Special mix parameter for the first cycle:          1.0000000000
 Mixed ADIIS+DIIS will be used
    Max number of expansion vectors:                10
    Pure ADIIS when Max([F,P]) is above              0.1000000000
    Pure DIIS when Max([F,P]) is below               0.0010000000
 Automatic ElectronSmearing (in case of problematic SCF convergence) disabled


 =================
 P R E C I S I O N  ***  (General: NumInt, NeglectFunctionTails, ...)  ***
 =================
  

 NumInt:           Target precision:                12.0000000000
 -------           Initial precision:               10.0000000000
                   Min. precision (optimization):   10.0000000000

 Neglect Functions:          Basis functions:        0.1000000000E-13
 ------------------          Fit functions:          0.1000000000E-13


 ===========================
 L I N E A R   S C A L I N G
 ===========================
  

 Cut-off radii density fit:                        0.1000000000E-97
 Overlap cut-off criterion AO matrix elements:     0.1000000000E-97
 Cut-offs for Coulomb potential and fitted density:0.1000000000E-97
 Cut-off criterion for Coulomb multipole terms:    0.1000000000E-97
 Progressive Convergence parameter:                 0.000000000    
1
 ***************************************************************************************************


                                            ***************************
                                            *  C O M P U T A T I O N  *
                                            ***************************
  

 Number of elements of the density matrix on this node (used, total):       210       210


 ===========================================
 Numerical Integration : Fuzzy Cells (Becke)
 ===========================================
  
 Becke grid quality: VERYGOOD       
  
 Lebedev angular grid order:             min:  13 max:  41
 Nr. of radial points:                   min:  76 max:  76

 Total nr. of points:         76
 Nr. of blocks:                1
 Block length:                76
 Nr. of dummy points:          0


 Test of Precision of the Numerical Integration Grid
 ===================================================

 Integral of the Total Core Density:                   0.00000000000000


 ========================
 Density Fitting (zlmFit)
 ========================
  
 ZlmFit Fit Quality: VERYGOOD       
  
 Max L-expansion:                        min:   0 max:   0
 Nr. of radial interpolation points:     min: 170 max: 170


 ======================
 RI Hartree-Fock Scheme
 ======================
  
 Fit Set Quality     : NORMAL
 Integration Quality : NORMAL
 Threshold Quality   : NORMAL
 Response Quality    : DEFAULT
 Is Range Separated  :  F
 
 RIHartreeFock Dependency: number of modified vectors:           0


 =====
 S C F  ***  ScaSCF  ***
 =====
  

 CYCLE    1
 SCF Error: norm([F,P])=      0.000000000000, max([F,P])=      0.000000000000
 orbitals (Q,E):
 ---------------
 S :1...5            ( 2.00   -40.4878)  ( 2.00   -10.0106)  ( 0.00    -4.4145)  ( 0.00    -2.1243)
                     ( 0.00    34.3132)
 P :1...3            ( 5.00   -10.1248)  ( 0.00    -4.4262)  ( 0.00    -2.4124)
 D :1...1            ( 0.00    -4.0000)

 CYCLE    2
  SDIIS (wt  0.000):  1.0000 -0.0000
 A-DIIS (wt  1.000):  0.0000  1.0000
  DIIS coefficients:  0.0000  1.0000
 SCF Error: norm([F,P])=     11.417480122189, max([F,P])=      4.813457536818
 orbitals (Q,E):
 ---------------
 S :1...3            ( 2.00   -19.3334)  ( 2.00    -0.0560)  ( 0.00     0.2785)
 P :1...2            ( 5.00     0.3525)  ( 0.00     1.5229)
 D :1...1            ( 0.00     1.6785)

 CYCLE    3
  SDIIS (wt  0.000):  0.2300  0.7700
 A-DIIS (wt  1.000):  0.4170  0.5830
  DIIS coefficients:  0.4170  0.5830
 SCF Error: norm([F,P])=      5.098058672543, max([F,P])=      3.137666575756
 orbitals (Q,E):
 ---------------
 S :1...3            ( 2.00   -25.3738)  ( 2.00    -1.8835)  ( 0.00    -0.0708)
 P :1...2            ( 5.00    -1.1363)  ( 0.00     0.1919)
 D :1...1            ( 0.00     0.7159)

 CYCLE    4
  SDIIS (wt  0.000): -0.0283  0.1187  0.9095
 A-DIIS (wt  1.000):  0.0000  0.0000  1.0000
  DIIS coefficients:  0.0000  0.0000  1.0000
 SCF Error: norm([F,P])=      1.128835995034, max([F,P])=      0.532546121147
 orbitals (Q,E):
 ---------------
 S :1...3            ( 2.00   -23.9894)  ( 2.00    -0.8777)  ( 0.00     0.0803)
 P :1...2            ( 5.00    -0.1627)  ( 0.00     0.6108)
 D :1...1            ( 0.00     1.3065)

 CYCLE    5
  SDIIS (wt  0.000):  0.0066 -0.0437  0.5214  0.5158
 A-DIIS (wt  1.000):  0.0000  0.0000  0.5983  0.4017
  DIIS coefficients:  0.0000  0.0000  0.5983  0.4017
 SCF Error: norm([F,P])=      1.519721612896, max([F,P])=      0.745111575560
 orbitals (Q,E):
 ---------------
 S :1...3            ( 2.00   -24.7466)  ( 2.00    -1.1870)  ( 0.00     0.0451)
 P :1...2            ( 5.00    -0.4440)  ( 0.00     0.4701)
 D :1...1            ( 0.00     1.1691)

 CYCLE    6
  SDIIS (wt  0.588):  0.0017  0.0024  0.0232 -0.0392  1.0120
 A-DIIS (wt  0.412):  0.0000  0.0000  0.0000  0.0000  1.0000
  DIIS coefficients:  0.0010  0.0014  0.0136 -0.0231  1.0070
 SCF Error: norm([F,P])=      0.088770017763, max([F,P])=      0.041795864390
 orbitals (Q,E):
 ---------------
 S :1...3            ( 2.00   -24.8153)  ( 2.00    -1.2124)  ( 0.00     0.0403)
 P :1...2            ( 5.00    -0.4706)  ( 0.00     0.4622)
 D :1...1            ( 0.00     1.1616)

 CYCLE    7
  SDIIS (wt  0.831): -0.0002  0.0002  0.0017  0.0086  0.1870  0.8028
 A-DIIS (wt  0.169):  0.0000  0.0000  0.0000  0.0000  0.1329  0.8671
  DIIS coefficients: -0.0002  0.0001  0.0014  0.0071  0.1778  0.8137
 SCF Error: norm([F,P])=      0.037481943850, max([F,P])=      0.017745799841
 orbitals (Q,E):
 ---------------
 S :1...3            ( 2.00   -24.7909)  ( 2.00    -1.2031)  ( 0.00     0.0411)
 P :1...2            ( 5.00    -0.4616)  ( 0.00     0.4656)
 D :1...1            ( 0.00     1.1654)

 CYCLE    8
  SDIIS (wt  0.994): -0.0000  0.0000  0.0002 -0.0000 -0.0052  0.0655  0.9396
 A-DIIS (wt  0.006):  0.0000  0.0000  0.0000  0.0000  0.0000  0.0000  1.0000
  DIIS coefficients: -0.0000  0.0000  0.0002 -0.0000 -0.0052  0.0651  0.9400
 SCF Error: norm([F,P])=      0.003348469591, max([F,P])=      0.001591652204
 orbitals (Q,E):
 ---------------
 S :1...3            ( 2.00   -24.7927)  ( 2.00    -1.2039)  ( 0.00     0.0410)
 P :1...2            ( 5.00    -0.4623)  ( 0.00     0.4654)
 D :1...1            ( 0.00     1.1651)

 CYCLE    9
  SDIIS (wt  1.000):  0.0000 -0.0000 -0.0000  0.0000  0.0001 -0.0030 -0.0304  1.0333
  DIIS coefficients:  0.0000 -0.0000 -0.0000  0.0000  0.0001 -0.0030 -0.0304  1.0333
 SCF Error: norm([F,P])=      0.000018736256, max([F,P])=      0.000008952042
 orbitals (Q,E):
 ---------------
 S :1...3            ( 2.00   -24.7927)  ( 2.00    -1.2039)  ( 0.00     0.0410)
 P :1...2            ( 5.00    -0.4623)  ( 0.00     0.4654)
 D :1...1            ( 0.00     1.1651)

 CYCLE   10
  SDIIS (wt  1.000):  0.0000  0.0000 -0.0000 -0.0230  1.0230
  DIIS coefficients:  0.0000  0.0000 -0.0000 -0.0230  1.0230
 SCF Error: norm([F,P])=      0.000000735581, max([F,P])=      0.000000343856
 orbitals (Q,E):
 ---------------
 S :1...3            ( 2.00   -24.7927)  ( 2.00    -1.2039)  ( 0.00     0.0410)
 P :1...2            ( 5.00    -0.4623)  ( 0.00     0.4654)
 D :1...1            ( 0.00     1.1651)

 CYCLE   11
  SDIIS (wt  1.000):  0.0000  0.0000 -0.0009  0.0209  0.9799
  DIIS coefficients:  0.0000  0.0000 -0.0009  0.0209  0.9799
 SCF Error: norm([F,P])=      0.000000007031, max([F,P])=      0.000000003506
 orbitals (Q,E):
 ---------------
 S :1...3            ( 2.00   -24.7927)  ( 2.00    -1.2039)  ( 0.00     0.0410)
 P :1...2            ( 5.00    -0.4623)  ( 0.00     0.4654)
 D :1...1            ( 0.00     1.1651)

 SCF CONVERGED

 CYCLE   12
1
 ***************************************************************************************************


                                                *******************
                                                *  R E S U L T S  *
                                                *******************
  
  
 Hartree-Fock exchange energy:   -9.60848272896626     
 *** Setting up for NEW gradients in Focky
 *** Using FIT density in Focky

 Orbital Energies, per Irrep and Spin:
 ======================================
                        Occup              E (au)              E (eV)       Diff (eV) with prev. cycle
                        -----      --------------------        ------       --------------------------
 S
               1        2.000     -0.24792727097964E+02      -674.644              -2.37E-09
               2        2.000     -0.12039159257808E+01       -32.760              -1.30E-09
               3        0.000      0.41023932961650E-01         1.116
               4        0.000      0.16459390797674E+01        44.788
               5        0.000      0.48791714008427E+02      1327.690
 P
               1        5.000     -0.46234070617095E+00       -12.581              -1.25E-09
               2        0.000      0.46537612542060E+00        12.664
               3        0.000      0.46923229175745E+01       127.685
 D
               1        0.000      0.11651327176528E+01        31.705


 Partially Occupied:
               1 P                -0.46234070617095E+00
  
 HOMO :        2 S                -0.12039159257808E+01
 LUMO :        3 S                 0.41023932961650E-01
  


 Orbital Energies, all Irreps
 ========================================

 Irrep        no.  (spin)   Occup              E (au)                E (eV)
 ---------------------------------------------------------------------------
 S             1             2.00       -0.24792727097964E+02      -674.6444
 S             2             2.00       -0.12039159257808E+01       -32.7602
 P             1             5.00       -0.46234070617095E+00       -12.5809
 S             3             0.00        0.41023932961650E-01         1.1163
 P             2             0.00        0.46537612542060E+00        12.6635
 D             1             0.00        0.11651327176528E+01        31.7049
 S             4             0.00        0.16459390797674E+01        44.7883
 P             3             0.00        0.46923229175745E+01       127.6846
 S             5             0.00        0.48791714008427E+02      1327.6901


 All Electron Calculation, thus no Orbital Energies of the Core Orbitals are calculated


 =======================================
 M U L L I K E N   P O P U L A T I O N S
 =======================================
  
 The survey below gives for each atom:
 a) the total charge (Z minus electrons)
 b) the net spin polarization (nr of electrons spin-A minus spin-B)
 c) for each spin the atomic electron valence density (integrated) per L-value.

 Atom              Charge    Spin density          S         P         D         F
 ----              ------    ------------       ------    ------    ------    ------
 1 F               0.0000                       4.0000    5.0000    0.0000    0.0000

 Populations of individual BAS functions
 ----------------------------------------
 1 F            0.5707  1.4049  1.1495  0.8780 -0.0032  0.3569  0.3569  0.3569  0.9296  0.9296
                0.9296  0.3802  0.3802  0.3802  0.0000  0.0000  0.0000  0.0000  0.0000  0.0000

 Gross Charges per Atom (Z minus electrons)
 ==========================================
             0.0000
 Net Total:  0.00000000


 =======================================================================
 Electrostatic potential at the Nuclei due to electrons and other nuclei
 =======================================================================
  
         Atom                  Potential
         ----                  ---------
     1)   F                  26.49305333
 
 
 ========================
 No memory problems found
 ========================
 
 Maximum number of active allocate calls:         370
 
 *******************************************************************************

                             A D F   E X I T
 NORMAL TERMINATION


 =================
 Timing Statistics
 =================
  
 Total Used :                     CPU=        0.64      System=        0.08     Elapsed=        1.23

 Calls  Section                     ( Mean, Percentage )
 ---------------------------------------------------------------------------------------------------
     3  ><      ................      0.00    0.38             0.00    0.79             0.00    0.47
     1  INIT    ................      0.04    6.01             0.00    3.89             0.48   38.77
     1  GEOMET  ................      0.01    2.30             0.06   68.24             0.08    6.56
     1  INPUTA  ................      0.00    0.46             0.00    0.27             0.00    0.26
     1  MAINSY  ................      0.01    1.12             0.00    4.27             0.02    1.57
     1  SYMFIT  ................      0.00    0.15             0.00    1.09             0.00    0.24
     1  CORORT  ................      0.00    0.07             0.00    0.65             0.00    0.18
     1  SYMORB  ................      0.00    0.12             0.00    0.00             0.00    0.15
     1  FITINT  ................      0.01    1.05             0.00    1.56             0.02    1.34
     1  CLSMAT  ................      0.00    0.19             0.00    0.00             0.00    0.19
     1  ORTHON  ................      0.00    0.68             0.00    0.28             0.01    0.47
     1  GENPT   ................      0.01    1.82             0.00    1.87             0.02    1.29
     1  PTBAS   ................      0.00    0.42             0.00    1.16             0.00    0.39
    12  FOCKY   ................      0.04   73.99             0.00   12.87             0.04   39.85
    12  FOCKTR  ................      0.00    1.11             0.00    0.11             0.00    0.59
    12  SDIIS   ................      0.00    4.19             0.00    1.54             0.00    3.67
     1  COREPS  ................      0.02    2.90             0.00    0.09             0.02    1.52
     1  POPAN   ................      0.01    0.89             0.00    0.00             0.01    0.58
     1  DEBYE   ................      0.00    0.28             0.00    0.00             0.00    0.26
     1  EXIT PROCEDURE .........      0.01    1.89             0.00    1.31             0.02    1.66


 Currently Open Files (EXIT00)
 ====================

 Unit    Access Format  Status   Type       Ident (file)
 -------------------------------------------------------
   3      SEQ    FORM   TRANSP  NORMAL      LOGFILE
                                          ( logfile )


 Buffered I/O statistics
 =======================
 Memory available:                    268435456
 Number of records fitting in memory:     64527
 Input :   0.1% of                        26754  *4k bytes
 Output:  13.5% of                         1288  *4k bytes
 Records from serial files evicted:           0
                    others evicted:           0
 Hash table lookups:      54270 with          0 conflicts (  0.00%)

 ***************************************************************************************************
 (LOGFILE)
 <Sep03-2019> <10:09:00>  ADF 2018  RunTime: Sep03-2019 10:09:00  Nodes: 1  Procs: 1
 <Sep03-2019> <10:09:00>  Hydrogen (TZP)
 <Sep03-2019> <10:09:00>  RunType   : CREATE
 <Sep03-2019> <10:09:00>  Net Charge: 0 (Nuclei minus Electrons)
 <Sep03-2019> <10:09:00>  Symmetry  : ATOM
  Coordinates
    Atom         X           Y           Z   (Angstrom)
    1.H         0.000000    0.000000    0.000000
 <Sep03-2019> <10:09:00>  >>>> CORORT
 <Sep03-2019> <10:09:00>  >>>> FITINT
 <Sep03-2019> <10:09:00>  >>>> CLSMAT
 <Sep03-2019> <10:09:00>  >>>> ORTHON
 <Sep03-2019> <10:09:00>  >>>> GENPT
 <Sep03-2019> <10:09:00>  Block Length=  64
 <Sep03-2019> <10:09:00>  >>>> PTBAS
 <Sep03-2019> <10:09:00>  >>>> CYCLE
 <Sep03-2019> <10:09:01>  CalcFitR12Fit
 <Sep03-2019> <10:09:01>  CalcFitCoeff
 <Sep03-2019> <10:09:01>              |Error|         MaxErr       Wt(A-DIIS)
 <Sep03-2019> <10:09:01>      1      0.00000000      0.00000000
 <Sep03-2019> <10:09:01>      2      0.04053829      0.03970498
 <Sep03-2019> <10:09:01>      3      0.00831460      0.00779586    100.0
 <Sep03-2019> <10:09:01>      4      0.00117953      0.00115521      0.2
 <Sep03-2019> <10:09:01>      5      0.00002879      0.00002503      0.0
 <Sep03-2019> <10:09:01>      6      0.00000137      0.00000117      0.0
 <Sep03-2019> <10:09:01>      7      0.00000001      0.00000000      0.0
 <Sep03-2019> <10:09:01>  SCF converged
 <Sep03-2019> <10:09:01>      8      0.00000000      0.00000000      0.0
 <Sep03-2019> <10:09:01>  >>>> POPAN
 <Sep03-2019> <10:09:01>  >>>> DEBYE
 <Sep03-2019> <10:09:01>  NORMAL TERMINATION
 <Sep03-2019> <10:09:01>  END
 <Sep03-2019> <10:09:01>  ADF 2018  RunTime: Sep03-2019 10:09:01  Nodes: 1  Procs: 1
 <Sep03-2019> <10:09:01>  Fluorine (TZP)
 <Sep03-2019> <10:09:02>  RunType   : CREATE
 <Sep03-2019> <10:09:02>  Net Charge: 0 (Nuclei minus Electrons)
 <Sep03-2019> <10:09:02>  Symmetry  : ATOM
  Coordinates
    Atom         X           Y           Z   (Angstrom)
    1.F         0.000000    0.000000    0.000000
 <Sep03-2019> <10:09:02>  >>>> CORORT
 <Sep03-2019> <10:09:02>  >>>> FITINT
 <Sep03-2019> <10:09:02>  >>>> CLSMAT
 <Sep03-2019> <10:09:02>  >>>> ORTHON
 <Sep03-2019> <10:09:02>  >>>> GENPT
 <Sep03-2019> <10:09:02>  Block Length=  76
 <Sep03-2019> <10:09:02>  >>>> PTBAS
 <Sep03-2019> <10:09:02>  >>>> CYCLE
 <Sep03-2019> <10:09:02>  CalcFitR12Fit
 <Sep03-2019> <10:09:02>  CalcFitCoeff
 <Sep03-2019> <10:09:02>              |Error|         MaxErr       Wt(A-DIIS)
 <Sep03-2019> <10:09:02>      1      0.00000000      0.00000000
 <Sep03-2019> <10:09:02>      2     11.41748012      4.81345754    100.0
 <Sep03-2019> <10:09:02>      3      5.09805867      3.13766658    100.0
 <Sep03-2019> <10:09:02>      4      1.12883600      0.53254612    100.0
 <Sep03-2019> <10:09:02>      5      1.51972161      0.74511158    100.0
 <Sep03-2019> <10:09:02>      6      0.08877002      0.04179586     41.2
 <Sep03-2019> <10:09:02>      7      0.03748194      0.01774580     16.9
 <Sep03-2019> <10:09:02>      8      0.00334847      0.00159165      0.6
 <Sep03-2019> <10:09:02>      9      0.00001874      0.00000895      0.0
 <Sep03-2019> <10:09:02>     10      0.00000074      0.00000034      0.0
 <Sep03-2019> <10:09:02>     11      0.00000001      0.00000000      0.0
 <Sep03-2019> <10:09:02>  SCF converged
 <Sep03-2019> <10:09:02>     12      0.00000000      0.00000000      0.0
 <Sep03-2019> <10:09:02>  >>>> POPAN
 <Sep03-2019> <10:09:02>  >>>> DEBYE
 <Sep03-2019> <10:09:02>  NORMAL TERMINATION
 <Sep03-2019> <10:09:02>  END
 
Create C   file=TZP-C
XC
::  gga OLYP
   hybrid b3lyp
DISPERSION Grimme3
End

 *******************************************************************************
 *                                                                             *
 *  -------------------------------------                                      *
 *   Amsterdam Density Functional  (ADF)         2018                          *
 *  -------------------------------------                                      *
 *                                               r74086 2019-04-17             *
 *                                                                             *
 *                                                                             *
 *                              =================                              *
 *                              |               |                              *
 *                              |     A D F     |                              *
 *                              |               |                              *
 *                              =================                              *
 *                                                                             *
 *                                                                             *
 *   Online information and documentation:  https://www.scm.com/support/       *
 *   E-mail:  support@scm.com   info@scm.com                                   *
 *                                                                             *
 *   Scientific publications using ADF results must be properly referenced     *
 *   See the User Manuals (or the web site) for recommended citations          *
 *   The terms and conditions of the End User License Agreement apply to       *
 *   the use of ADF, https://www.scm.com/license-terms/                        *
 *                                                                             *
 **********************  x86_64_linux_intel / intelmpi  ************************
 
 Licensed to: Dr. Jeanet Conradie / University of the Free State / Bloemfontein / ZA
 SCM User ID: u7775
  
 ADF 2018  RunTime: Sep03-2019 10:09:03  Nodes: 1  Procs: 1

 Temporary files are created in /scratch/conradj/198353.login.Mntfaa3_B3LYP_D3_fac/kid_0.72324277

 Carbon (TZP)


 ===========================
 A T T A C H E D   F I L E S
 ===========================
  
 CREATE - Data File:    TZP-C
                        Carbon (TZP)


 ===============================
 M O D E L   P A R A M E T E R S
 ===============================
  
 DENSITY FUNCTIONAL POTENTIAL (scf)
    Hybrid:                            B3LYP                                   == Not Default ==

 SPIN  (restricted / unrestr.)
    Molecule:                          Restricted                               

 OTHER ASPECTS
    Relativistic Corrections:          ---                                      

    Nuclear Charge Density Model:      Point Charge Nuclei                      
    Core Treatment:                    Frozen Orbital(s)                        

    Hyperfine or Zeeman Interaction:   ---                                      

 Settings for Grimme 3 dispersion correction

      damping                      Zero
      s6                          1.000
      sr,6                        1.261
      s8                          1.703

 Other (technical) parameters

      rs8                         1.000
      alpha                      14.000
      version                         3
 


 =====================================
 S Y M M E T R Y ,   E L E C T R O N S
 =====================================
  
 Symmetry: ATOM

 Irreducible Representations, including subspecies
 -------------------------------------------------
 S
 P:x  P:y  P:z
 D:z2  D:x2-y2  D:xy  D:xz  D:yz
 F:z3  F:z  F:xyz  F:z2x  F:z2y  F:x  F:y


 Configuration of Valence Electrons
 ==================================

          Occupation Numbers
          -------------------------------------------------
 S        2*2
 P        2
 D        0
 F        0
          -------------------------------------------------

 Total:   6

 Net Charge: 0 (Nuclei minus Electrons)

 Preset values for MO occupations will be applied through SCF cycle no. 1000000
 Thereafter, the program will assign electrons to MOs that are spatially
 similar to the occupied MOs in a "reference" cycle ("KeepOrbitals").
 The reference cycle is always the PREVIOUS cycle: it will evolve with
 the SCF procedure.


 ================================
 (Slater-type)  F U N C T I O N S  ***  (Basis and Fit)  ***
 ================================
  

 Atom Type    1  (C)
 ==============

 Valence Basis Sets:   9
 -----------------------
   1 S    7.680000
   1 S    5.000000
   2 S    1.280000
   2 S    2.100000
   2 S    4.600000
   2 P    0.820000
   2 P    1.480000
   2 P    2.940000
   3 D    2.200000

 Charge Fitting Sets (for the computation of the Coulomb Potential):  22
 -----------------------------------------------------------------------
   1 S   15.360000
   2 S   17.530000
   2 S   12.070000
   2 S    8.310000
   2 S    5.730000
   3 S    5.780000
   3 S    4.220000
   3 S    3.080000
   3 S    2.250000
   3 S    1.640000
   2 P    9.880000
   2 P    5.800000
   3 P    5.050000
   3 P    3.230000
   3 P    2.060000
   3 D    7.200000
   3 D    4.400000
   3 D    2.690000
   3 D    1.640000
   4 F    5.400000
   4 F    3.550000
   5 G    4.500000


 BAS: List of all Elementary Cartesian Basis Functions
 =====================================================

 The numbering in the list below (to the right of the function characteristics) is referred
 to in print-outs of MO eigenvectors and Mulliken populations in the BAS representation
 (as contrasted to the SFO representation).

 Notes:
 1. The functions are characterized by a polynomial prefactor (powers of x,y,z and r) and
    an exponential decay factor alpha.
 2. Since the basis sets are specific for an atom TYPE, the individual functions occur on
    all atoms of that type.
 3. The word 'Core' in the left margin signals that it is a Core Function (CF) : not a
    degree of freedom in the valence set, but only used to ensure orthogonalization of
    the other valence basis functions on the frozen Core Orbitals.


 (power of) X  Y  Z  R     Alpha  on Atom
            ==========     =====     ==========

 C                                    1
                                  ---------------------------------------------------------------------------
            0  0  0  0     7.680      1
            0  0  0  0     5.000      2
            0  0  0  1     1.280      3
            0  0  0  1     2.100      4
            0  0  0  1     4.600      5
            1  0  0  0     0.820      6
            0  1  0  0     0.820      7
            0  0  1  0     0.820      8
            1  0  0  0     1.480      9
            0  1  0  0     1.480     10
            0  0  1  0     1.480     11
            1  0  0  0     2.940     12
            0  1  0  0     2.940     13
            0  0  1  0     2.940     14
            2  0  0  0     2.200     15
            1  1  0  0     2.200     16
            1  0  1  0     2.200     17
            0  2  0  0     2.200     18
            0  1  1  0     2.200     19
            0  0  2  0     2.200     20

 Total number of charge fitting functions (nprimf)        84
 Total number of Cartesian basis functions (naos)         20
 Total number of Cartesian core functions  (ncos)          0


 BAS: List of all Elementary Cartesian Basis Functions
 =====================================================

 The numbering in the list below (to the right of the function characteristics) is referred
 to in print-outs of MO eigenvectors and Mulliken populations in the BAS representation
 (as contrasted to the SFO representation).

 Notes:
 1. The functions are characterized by a polynomial prefactor (powers of x,y,z and r) and
    an exponential decay factor alpha.
 2. Since the basis sets are specific for an atom TYPE, the individual functions occur on
    all atoms of that type.
 3. The word 'Core' in the left margin signals that it is a Core Function (CF) : not a
    degree of freedom in the valence set, but only used to ensure orthogonalization of
    the other valence basis functions on the frozen Core Orbitals.


 (power of) X  Y  Z  R     Alpha  on Atom
            ==========     =====     ==========

 C                                    1
                                  ---------------------------------------------------------------------------
            0  0  0  0     7.680      1
            0  0  0  0     5.000      2
            0  0  0  1     1.280      3
            0  0  0  1     2.100      4
            0  0  0  1     4.600      5
            1  0  0  0     0.820      6
            0  1  0  0     0.820      7
            0  0  1  0     0.820      8
            1  0  0  0     1.480      9
            0  1  0  0     1.480     10
            0  0  1  0     1.480     11
            1  0  0  0     2.940     12
            0  1  0  0     2.940     13
            0  0  1  0     2.940     14
            2  0  0  0     2.200     15
            1  1  0  0     2.200     16
            1  0  1  0     2.200     17
            0  2  0  0     2.200     18
            0  1  1  0     2.200     19
            0  0  2  0     2.200     20
1
 ***************************************************************************************************


                                              ***********************
                                              *  T E C H N I C A L  *
                                              ***********************
  


 =============================================================
 P A R A L L E L I Z A T I O N  and  V E C T O R I Z A T I O N
 =============================================================
  
 Nr of parallel processes:                                1
 Maximum vector length in NumInt loops:                 128

 IO buffersize (Mb):                                    256.000000


 =====================
 S C F   U P D A T E S
 =====================
  
 Max. nr. of cycles:                               300
 Convergence criterion:                              0.0000000100
   secondary criterion:                              0.0000000100

 Mix parameter (when DIIS does not apply):           0.2000000000
 Special mix parameter for the first cycle:          1.0000000000
 Mixed ADIIS+DIIS will be used
    Max number of expansion vectors:                10
    Pure ADIIS when Max([F,P]) is above              0.1000000000
    Pure DIIS when Max([F,P]) is below               0.0010000000
 Automatic ElectronSmearing (in case of problematic SCF convergence) disabled


 =================
 P R E C I S I O N  ***  (General: NumInt, NeglectFunctionTails, ...)  ***
 =================
  

 NumInt:           Target precision:                12.0000000000
 -------           Initial precision:               10.0000000000
                   Min. precision (optimization):   10.0000000000

 Neglect Functions:          Basis functions:        0.1000000000E-13
 ------------------          Fit functions:          0.1000000000E-13


 ===========================
 L I N E A R   S C A L I N G
 ===========================
  

 Cut-off radii density fit:                        0.1000000000E-97
 Overlap cut-off criterion AO matrix elements:     0.1000000000E-97
 Cut-offs for Coulomb potential and fitted density:0.1000000000E-97
 Cut-off criterion for Coulomb multipole terms:    0.1000000000E-97
 Progressive Convergence parameter:                 0.000000000    
1
 ***************************************************************************************************


                                            ***************************
                                            *  C O M P U T A T I O N  *
                                            ***************************
  

 Number of elements of the density matrix on this node (used, total):       210       210


 ===========================================
 Numerical Integration : Fuzzy Cells (Becke)
 ===========================================
  
 Becke grid quality: VERYGOOD       
  
 Lebedev angular grid order:             min:  13 max:  41
 Nr. of radial points:                   min:  72 max:  72

 Total nr. of points:         72
 Nr. of blocks:                1
 Block length:                72
 Nr. of dummy points:          0


 Test of Precision of the Numerical Integration Grid
 ===================================================

 Integral of the Total Core Density:                   0.00000000000000


 ========================
 Density Fitting (zlmFit)
 ========================
  
 ZlmFit Fit Quality: VERYGOOD       
  
 Max L-expansion:                        min:   0 max:   0
 Nr. of radial interpolation points:     min: 160 max: 160


 ======================
 RI Hartree-Fock Scheme
 ======================
  
 Fit Set Quality     : NORMAL
 Integration Quality : NORMAL
 Threshold Quality   : NORMAL
 Response Quality    : DEFAULT
 Is Range Separated  :  F
 
 RIHartreeFock Dependency: number of modified vectors:           0


 =====
 S C F  ***  ScaSCF  ***
 =====
  

 CYCLE    1
 SCF Error: norm([F,P])=      0.000000000000, max([F,P])=      0.000000000000
 orbitals (Q,E):
 ---------------
 S :1...5            ( 2.00   -17.9995)  ( 2.00    -4.4761)  ( 0.00    -1.9482)  ( 0.00     0.6812)
                     ( 0.00    42.8100)
 P :1...3            ( 2.00    -4.4994)  ( 0.00    -1.9807)  ( 0.00    -1.0849)
 D :1...1            ( 0.00    -1.9800)

 CYCLE    2
  SDIIS (wt  0.000):  1.0000 -0.0000
 A-DIIS (wt  1.000):  0.0000  1.0000
  DIIS coefficients:  0.0000  1.0000
 SCF Error: norm([F,P])=      4.505343693706, max([F,P])=      3.329825417315
 orbitals (Q,E):
 ---------------
 S :1...3            ( 2.00    -8.0776)  ( 2.00    -0.0676)  ( 0.00     0.8203)
 P :1...2            ( 2.00     0.1169)  ( 0.00     0.6042)
 D :1...1            ( 0.00     1.8130)

 CYCLE    3
  SDIIS (wt  0.000):  0.1978  0.8022
 A-DIIS (wt  1.000):  0.0464  0.9536
  DIIS coefficients:  0.0464  0.9536
 SCF Error: norm([F,P])=      1.486361489402, max([F,P])=      1.210906154320
 orbitals (Q,E):
 ---------------
 S :1...3            ( 2.00   -11.4520)  ( 2.00    -1.0449)  ( 0.00     0.1092)
 P :1...2            ( 2.00    -0.6795)  ( 0.00     0.0180)
 D :1...1            ( 0.00     0.8294)

 CYCLE    4
  SDIIS (wt  0.000): -0.0657  0.2502  0.8156
 A-DIIS (wt  1.000):  0.0000  0.1202  0.8798
  DIIS coefficients:  0.0000  0.1202  0.8798
 SCF Error: norm([F,P])=      0.775926099903, max([F,P])=      0.612526960386
 orbitals (Q,E):
 ---------------
 S :1...3            ( 2.00    -9.9424)  ( 2.00    -0.4366)  ( 0.00     0.4820)
 P :1...2            ( 2.00    -0.0796)  ( 0.00     0.2569)
 D :1...1            ( 0.00     1.4134)

 CYCLE    5
  SDIIS (wt  0.000): -0.0165 -0.0644  0.2999  0.7809
 A-DIIS (wt  1.000):  0.0000  0.0000  0.0816  0.9184
  DIIS coefficients:  0.0000  0.0000  0.0816  0.9184
 SCF Error: norm([F,P])=      0.332897520230, max([F,P])=      0.266245613109
 orbitals (Q,E):
 ---------------
 S :1...3            ( 2.00   -10.5868)  ( 2.00    -0.6640)  ( 0.00     0.3391)
 P :1...2            ( 2.00    -0.2816)  ( 0.00     0.1493)
 D :1...1            ( 0.00     1.1946)

 CYCLE    6
  SDIIS (wt  0.000):  0.0027 -0.0121 -0.0988  0.3110  0.7972
 A-DIIS (wt  1.000):  0.0000  0.0000  0.0000  0.1918  0.8082
  DIIS coefficients:  0.0000  0.0000  0.0000  0.1918  0.8082
 SCF Error: norm([F,P])=      0.191895501054, max([F,P])=      0.149367607703
 orbitals (Q,E):
 ---------------
 S :1...3            ( 2.00   -10.2639)  ( 2.00    -0.5338)  ( 0.00     0.4211)
 P :1...2            ( 2.00    -0.1606)  ( 0.00     0.2052)
 D :1...1            ( 0.00     1.3209)

 CYCLE    7
  SDIIS (wt  0.469): -0.0001  0.0023  0.0001 -0.1209  0.1517  0.9669
 A-DIIS (wt  0.531):  0.0000  0.0000  0.0000  0.0000  0.0000  1.0000
  DIIS coefficients: -0.0000  0.0011  0.0000 -0.0567  0.0712  0.9845
 SCF Error: norm([F,P])=      0.068233959121, max([F,P])=      0.053556932850
 orbitals (Q,E):
 ---------------
 S :1...3            ( 2.00   -10.3810)  ( 2.00    -0.5774)  ( 0.00     0.3935)
 P :1...2            ( 2.00    -0.2002)  ( 0.00     0.1852)
 D :1...1            ( 0.00     1.2786)

 CYCLE    8
  SDIIS (wt  0.787): -0.0001  0.0003  0.0043 -0.0151 -0.0679  0.2591  0.8194
 A-DIIS (wt  0.213):  0.0000  0.0000  0.0000  0.0000  0.0000  0.0338  0.9662
  DIIS coefficients: -0.0001  0.0003  0.0034 -0.0119 -0.0535  0.2112  0.8506
 SCF Error: norm([F,P])=      0.028297939045, max([F,P])=      0.022052486189
 orbitals (Q,E):
 ---------------
 S :1...3            ( 2.00   -10.3415)  ( 2.00    -0.5620)  ( 0.00     0.4034)
 P :1...2            ( 2.00    -0.1860)  ( 0.00     0.1921)
 D :1...1            ( 0.00     1.2937)

 CYCLE    9
  SDIIS (wt  0.977):  0.0000  0.0000 -0.0001 -0.0005 -0.0011  0.0037  0.1400  0.8580
 A-DIIS (wt  0.023):  0.0000  0.0000  0.0000  0.0000  0.0000  0.0000  0.0000  1.0000
  DIIS coefficients:  0.0000  0.0000 -0.0001 -0.0005 -0.0011  0.0036  0.1369  0.8612
 SCF Error: norm([F,P])=      0.004161467334, max([F,P])=      0.003240459845
 orbitals (Q,E):
 ---------------
 S :1...3            ( 2.00   -10.3467)  ( 2.00    -0.5640)  ( 0.00     0.4021)
 P :1...2            ( 2.00    -0.1878)  ( 0.00     0.1912)
 D :1...1            ( 0.00     1.2917)

 CYCLE   10
  SDIIS (wt  1.000): -0.0000 -0.0000  0.0000  0.0000 -0.0000 -0.0005 -0.0032  1.0037
  DIIS coefficients: -0.0000 -0.0000  0.0000  0.0000 -0.0000 -0.0005 -0.0032  1.0037
 SCF Error: norm([F,P])=      0.000078003369, max([F,P])=      0.000060701028
 orbitals (Q,E):
 ---------------
 S :1...3            ( 2.00   -10.3466)  ( 2.00    -0.5639)  ( 0.00     0.4021)
 P :1...2            ( 2.00    -0.1878)  ( 0.00     0.1912)
 D :1...1            ( 0.00     1.2918)

 CYCLE   11
  SDIIS (wt  1.000):  0.0000  0.0000 -0.0001 -0.0003  0.0121  0.9883
  DIIS coefficients:  0.0000  0.0000 -0.0001 -0.0003  0.0121  0.9883
 SCF Error: norm([F,P])=      0.000000133549, max([F,P])=      0.000000101947
 orbitals (Q,E):
 ---------------
 S :1...3            ( 2.00   -10.3466)  ( 2.00    -0.5639)  ( 0.00     0.4021)
 P :1...2            ( 2.00    -0.1878)  ( 0.00     0.1912)
 D :1...1            ( 0.00     1.2918)

 CYCLE   12
  SDIIS (wt  1.000):  0.0000  0.0001 -0.0033  1.0033
  DIIS coefficients:  0.0000  0.0001 -0.0033  1.0033
 SCF Error: norm([F,P])=      0.000000001630, max([F,P])=      0.000000001298
 orbitals (Q,E):
 ---------------
 S :1...3            ( 2.00   -10.3466)  ( 2.00    -0.5639)  ( 0.00     0.4021)
 P :1...2            ( 2.00    -0.1878)  ( 0.00     0.1912)
 D :1...1            ( 0.00     1.2918)

 SCF CONVERGED

 CYCLE   13
1
 ***************************************************************************************************


                                                *******************
                                                *  R E S U L T S  *
                                                *******************
  
  
 Hartree-Fock exchange energy:   -4.64368058171652     
 *** Setting up for NEW gradients in Focky
 *** Using FIT density in Focky

 Orbital Energies, per Irrep and Spin:
 ======================================
                        Occup              E (au)              E (eV)       Diff (eV) with prev. cycle
                        -----      --------------------        ------       --------------------------
 S
               1        2.000     -0.10346570434053E+02      -281.545              -1.97E-09
               2        2.000     -0.56391765020606E+00       -15.345              -1.02E-09
               3        0.000      0.40213002884445E+00        10.943
               4        0.000      0.55087122746123E+01       149.900
               5        0.000      0.50545664739735E+02      1375.418
 P
               1        2.000     -0.18779853316290E+00        -5.110              -8.82E-10
               2        0.000      0.19123915176041E+00         5.204
               3        0.000      0.20892414104411E+01        56.851
 D
               1        0.000      0.12917519547447E+01        35.150


 Partially Occupied:
               1 P                -0.18779853316290E+00
  
 HOMO :        2 S                -0.56391765020606E+00
 LUMO :        2 P                 0.19123915176041E+00
  


 Orbital Energies, all Irreps
 ========================================

 Irrep        no.  (spin)   Occup              E (au)                E (eV)
 ---------------------------------------------------------------------------
 S             1             2.00       -0.10346570434053E+02      -281.5445
 S             2             2.00       -0.56391765020606E+00       -15.3450
 P             1             2.00       -0.18779853316290E+00        -5.1103
 P             2             0.00        0.19123915176041E+00         5.2039
 S             3             0.00        0.40213002884445E+00        10.9425
 D             1             0.00        0.12917519547447E+01        35.1504
 P             3             0.00        0.20892414104411E+01        56.8512
 S             4             0.00        0.55087122746123E+01       149.8997
 S             5             0.00        0.50545664739735E+02      1375.4175


 All Electron Calculation, thus no Orbital Energies of the Core Orbitals are calculated


 =======================================
 M U L L I K E N   P O P U L A T I O N S
 =======================================
  
 The survey below gives for each atom:
 a) the total charge (Z minus electrons)
 b) the net spin polarization (nr of electrons spin-A minus spin-B)
 c) for each spin the atomic electron valence density (integrated) per L-value.

 Atom              Charge    Spin density          S         P         D         F
 ----              ------    ------------       ------    ------    ------    ------
 1 C              -0.0000                       4.0000    2.0000    0.0000    0.0000

 Populations of individual BAS functions
 ----------------------------------------
 1 C            0.4746  1.5304  0.9149  1.1405 -0.0604  0.1986  0.1986  0.1986  0.3658  0.3658
                0.3658  0.1023  0.1023  0.1023  0.0000  0.0000  0.0000  0.0000  0.0000  0.0000

 Gross Charges per Atom (Z minus electrons)
 ==========================================
            -0.0000
 Net Total: -0.00000000


 =======================================================================
 Electrostatic potential at the Nuclei due to electrons and other nuclei
 =======================================================================
  
         Atom                  Potential
         ----                  ---------
     1)   C                  14.64656039
 
 
 ========================
 No memory problems found
 ========================
 
 Maximum number of active allocate calls:         370
 
 *******************************************************************************

                             A D F   E X I T
 NORMAL TERMINATION


 =================
 Timing Statistics
 =================
  
 Total Used :                     CPU=        0.63      System=        0.09     Elapsed=        1.29

 Calls  Section                     ( Mean, Percentage )
 ---------------------------------------------------------------------------------------------------
     3  ><      ................      0.00    0.32             0.00    1.68             0.00    0.47
     1  INIT    ................      0.04    6.09             0.01    7.35             0.50   38.30
     1  GEOMET  ................      0.02    2.40             0.06   65.25             0.08    6.52
     1  INPUTA  ................      0.00    0.35             0.00    1.16             0.00    0.26
     1  MAINSY  ................      0.01    1.57             0.00    0.28             0.02    1.50
     1  SYMFIT  ................      0.00    0.30             0.00    0.10             0.00    0.24
     1  CORORT  ................      0.00    0.09             0.00    0.48             0.00    0.18
     1  SYMORB  ................      0.00    0.08             0.00    0.18             0.00    0.14
     1  FITINT  ................      0.01    0.92             0.00    2.39             0.02    1.30
     1  CLSMAT  ................      0.00    0.19             0.00    0.28             0.00    0.21
     1  ORTHON  ................      0.00    0.67             0.00    0.80             0.01    0.51
     1  GENPT   ................      0.01    2.10             0.00    0.00             0.02    1.23
     1  PTBAS   ................      0.00    0.56             0.00    0.00             0.01    0.39
    13  FOCKY   ................      0.04   73.02             0.00   14.55             0.04   37.18
    13  FOCKTR  ................      0.00    1.17             0.00    0.37             0.00    0.60
    13  SDIIS   ................      0.00    4.42             0.00    2.51             0.00    3.78
     1  COREPS  ................      0.02    2.83             0.00    0.01             0.02    1.39
     1  POPAN   ................      0.01    0.86             0.00    0.06             0.01    0.52
     1  DEBYE   ................      0.00    0.23             0.00    0.10             0.00    0.22
     1  EXIT PROCEDURE .........      0.01    1.81             0.00    2.48             0.07    5.07


 Currently Open Files (EXIT00)
 ====================

 Unit    Access Format  Status   Type       Ident (file)
 -------------------------------------------------------
   3      SEQ    FORM   TRANSP  NORMAL      LOGFILE
                                          ( logfile )


 Buffered I/O statistics
 =======================
 Memory available:                    268435456
 Number of records fitting in memory:     64527
 Input :   0.1% of                        27928  *4k bytes
 Output:  13.4% of                         1298  *4k bytes
 Records from serial files evicted:           0
                    others evicted:           0
 Hash table lookups:      56427 with          0 conflicts (  0.00%)

 ***************************************************************************************************
 (LOGFILE)
 <Sep03-2019> <10:09:00>  ADF 2018  RunTime: Sep03-2019 10:09:00  Nodes: 1  Procs: 1
 <Sep03-2019> <10:09:00>  Hydrogen (TZP)
 <Sep03-2019> <10:09:00>  RunType   : CREATE
 <Sep03-2019> <10:09:00>  Net Charge: 0 (Nuclei minus Electrons)
 <Sep03-2019> <10:09:00>  Symmetry  : ATOM
  Coordinates
    Atom         X           Y           Z   (Angstrom)
    1.H         0.000000    0.000000    0.000000
 <Sep03-2019> <10:09:00>  >>>> CORORT
 <Sep03-2019> <10:09:00>  >>>> FITINT
 <Sep03-2019> <10:09:00>  >>>> CLSMAT
 <Sep03-2019> <10:09:00>  >>>> ORTHON
 <Sep03-2019> <10:09:00>  >>>> GENPT
 <Sep03-2019> <10:09:00>  Block Length=  64
 <Sep03-2019> <10:09:00>  >>>> PTBAS
 <Sep03-2019> <10:09:00>  >>>> CYCLE
 <Sep03-2019> <10:09:01>  CalcFitR12Fit
 <Sep03-2019> <10:09:01>  CalcFitCoeff
 <Sep03-2019> <10:09:01>              |Error|         MaxErr       Wt(A-DIIS)
 <Sep03-2019> <10:09:01>      1      0.00000000      0.00000000
 <Sep03-2019> <10:09:01>      2      0.04053829      0.03970498
 <Sep03-2019> <10:09:01>      3      0.00831460      0.00779586    100.0
 <Sep03-2019> <10:09:01>      4      0.00117953      0.00115521      0.2
 <Sep03-2019> <10:09:01>      5      0.00002879      0.00002503      0.0
 <Sep03-2019> <10:09:01>      6      0.00000137      0.00000117      0.0
 <Sep03-2019> <10:09:01>      7      0.00000001      0.00000000      0.0
 <Sep03-2019> <10:09:01>  SCF converged
 <Sep03-2019> <10:09:01>      8      0.00000000      0.00000000      0.0
 <Sep03-2019> <10:09:01>  >>>> POPAN
 <Sep03-2019> <10:09:01>  >>>> DEBYE
 <Sep03-2019> <10:09:01>  NORMAL TERMINATION
 <Sep03-2019> <10:09:01>  END
 <Sep03-2019> <10:09:01>  ADF 2018  RunTime: Sep03-2019 10:09:01  Nodes: 1  Procs: 1
 <Sep03-2019> <10:09:01>  Fluorine (TZP)
 <Sep03-2019> <10:09:02>  RunType   : CREATE
 <Sep03-2019> <10:09:02>  Net Charge: 0 (Nuclei minus Electrons)
 <Sep03-2019> <10:09:02>  Symmetry  : ATOM
  Coordinates
    Atom         X           Y           Z   (Angstrom)
    1.F         0.000000    0.000000    0.000000
 <Sep03-2019> <10:09:02>  >>>> CORORT
 <Sep03-2019> <10:09:02>  >>>> FITINT
 <Sep03-2019> <10:09:02>  >>>> CLSMAT
 <Sep03-2019> <10:09:02>  >>>> ORTHON
 <Sep03-2019> <10:09:02>  >>>> GENPT
 <Sep03-2019> <10:09:02>  Block Length=  76
 <Sep03-2019> <10:09:02>  >>>> PTBAS
 <Sep03-2019> <10:09:02>  >>>> CYCLE
 <Sep03-2019> <10:09:02>  CalcFitR12Fit
 <Sep03-2019> <10:09:02>  CalcFitCoeff
 <Sep03-2019> <10:09:02>              |Error|         MaxErr       Wt(A-DIIS)
 <Sep03-2019> <10:09:02>      1      0.00000000      0.00000000
 <Sep03-2019> <10:09:02>      2     11.41748012      4.81345754    100.0
 <Sep03-2019> <10:09:02>      3      5.09805867      3.13766658    100.0
 <Sep03-2019> <10:09:02>      4      1.12883600      0.53254612    100.0
 <Sep03-2019> <10:09:02>      5      1.51972161      0.74511158    100.0
 <Sep03-2019> <10:09:02>      6      0.08877002      0.04179586     41.2
 <Sep03-2019> <10:09:02>      7      0.03748194      0.01774580     16.9
 <Sep03-2019> <10:09:02>      8      0.00334847      0.00159165      0.6
 <Sep03-2019> <10:09:02>      9      0.00001874      0.00000895      0.0
 <Sep03-2019> <10:09:02>     10      0.00000074      0.00000034      0.0
 <Sep03-2019> <10:09:02>     11      0.00000001      0.00000000      0.0
 <Sep03-2019> <10:09:02>  SCF converged
 <Sep03-2019> <10:09:02>     12      0.00000000      0.00000000      0.0
 <Sep03-2019> <10:09:02>  >>>> POPAN
 <Sep03-2019> <10:09:02>  >>>> DEBYE
 <Sep03-2019> <10:09:02>  NORMAL TERMINATION
 <Sep03-2019> <10:09:02>  END
 <Sep03-2019> <10:09:03>  ADF 2018  RunTime: Sep03-2019 10:09:03  Nodes: 1  Procs: 1
 <Sep03-2019> <10:09:03>  Carbon (TZP)
 <Sep03-2019> <10:09:03>  RunType   : CREATE
 <Sep03-2019> <10:09:03>  Net Charge: 0 (Nuclei minus Electrons)
 <Sep03-2019> <10:09:03>  Symmetry  : ATOM
  Coordinates
    Atom         X           Y           Z   (Angstrom)
    1.C         0.000000    0.000000    0.000000
 <Sep03-2019> <10:09:03>  >>>> CORORT
 <Sep03-2019> <10:09:03>  >>>> FITINT
 <Sep03-2019> <10:09:03>  >>>> CLSMAT
 <Sep03-2019> <10:09:03>  >>>> ORTHON
 <Sep03-2019> <10:09:03>  >>>> GENPT
 <Sep03-2019> <10:09:03>  Block Length=  72
 <Sep03-2019> <10:09:03>  >>>> PTBAS
 <Sep03-2019> <10:09:03>  >>>> CYCLE
 <Sep03-2019> <10:09:03>  CalcFitR12Fit
 <Sep03-2019> <10:09:03>  CalcFitCoeff
 <Sep03-2019> <10:09:03>              |Error|         MaxErr       Wt(A-DIIS)
 <Sep03-2019> <10:09:03>      1      0.00000000      0.00000000
 <Sep03-2019> <10:09:03>      2      4.50534369      3.32982542    100.0
 <Sep03-2019> <10:09:03>      3      1.48636149      1.21090615    100.0
 <Sep03-2019> <10:09:03>      4      0.77592610      0.61252696    100.0
 <Sep03-2019> <10:09:03>      5      0.33289752      0.26624561    100.0
 <Sep03-2019> <10:09:03>      6      0.19189550      0.14936761    100.0
 <Sep03-2019> <10:09:03>      7      0.06823396      0.05355693     53.1
 <Sep03-2019> <10:09:03>      8      0.02829794      0.02205249     21.3
 <Sep03-2019> <10:09:03>      9      0.00416147      0.00324046      2.3
 <Sep03-2019> <10:09:03>     10      0.00007800      0.00006070      0.0
 <Sep03-2019> <10:09:04>     11      0.00000013      0.00000010      0.0
 <Sep03-2019> <10:09:04>     12      0.00000000      0.00000000      0.0
 <Sep03-2019> <10:09:04>  SCF converged
 <Sep03-2019> <10:09:04>     13      0.00000000      0.00000000      0.0
 <Sep03-2019> <10:09:04>  >>>> POPAN
 <Sep03-2019> <10:09:04>  >>>> DEBYE
 <Sep03-2019> <10:09:04>  NORMAL TERMINATION
 <Sep03-2019> <10:09:04>  END
 
Create O   file=TZP-O
XC
::  gga OLYP
   hybrid b3lyp
DISPERSION Grimme3
End

 *******************************************************************************
 *                                                                             *
 *  -------------------------------------                                      *
 *   Amsterdam Density Functional  (ADF)         2018                          *
 *  -------------------------------------                                      *
 *                                               r74086 2019-04-17             *
 *                                                                             *
 *                                                                             *
 *                              =================                              *
 *                              |               |                              *
 *                              |     A D F     |                              *
 *                              |               |                              *
 *                              =================                              *
 *                                                                             *
 *                                                                             *
 *   Online information and documentation:  https://www.scm.com/support/       *
 *   E-mail:  support@scm.com   info@scm.com                                   *
 *                                                                             *
 *   Scientific publications using ADF results must be properly referenced     *
 *   See the User Manuals (or the web site) for recommended citations          *
 *   The terms and conditions of the End User License Agreement apply to       *
 *   the use of ADF, https://www.scm.com/license-terms/                        *
 *                                                                             *
 **********************  x86_64_linux_intel / intelmpi  ************************
 
 Licensed to: Dr. Jeanet Conradie / University of the Free State / Bloemfontein / ZA
 SCM User ID: u7775
  
 ADF 2018  RunTime: Sep03-2019 10:09:04  Nodes: 1  Procs: 1

 Temporary files are created in /scratch/conradj/198353.login.Mntfaa3_B3LYP_D3_fac/kid_0.1630188354

 Oxygen (TZP)


 ===========================
 A T T A C H E D   F I L E S
 ===========================
  
 CREATE - Data File:    TZP-O
                        Oxygen (TZP)


 ===============================
 M O D E L   P A R A M E T E R S
 ===============================
  
 DENSITY FUNCTIONAL POTENTIAL (scf)
    Hybrid:                            B3LYP                                   == Not Default ==

 SPIN  (restricted / unrestr.)
    Molecule:                          Restricted                               

 OTHER ASPECTS
    Relativistic Corrections:          ---                                      

    Nuclear Charge Density Model:      Point Charge Nuclei                      
    Core Treatment:                    Frozen Orbital(s)                        

    Hyperfine or Zeeman Interaction:   ---                                      

 Settings for Grimme 3 dispersion correction

      damping                      Zero
      s6                          1.000
      sr,6                        1.261
      s8                          1.703

 Other (technical) parameters

      rs8                         1.000
      alpha                      14.000
      version                         3
 


 =====================================
 S Y M M E T R Y ,   E L E C T R O N S
 =====================================
  
 Symmetry: ATOM

 Irreducible Representations, including subspecies
 -------------------------------------------------
 S
 P:x  P:y  P:z
 D:z2  D:x2-y2  D:xy  D:xz  D:yz
 F:z3  F:z  F:xyz  F:z2x  F:z2y  F:x  F:y


 Configuration of Valence Electrons
 ==================================

          Occupation Numbers
          -------------------------------------------------
 S        2*2
 P        4
 D        0
 F        0
          -------------------------------------------------

 Total:   8

 Net Charge: 0 (Nuclei minus Electrons)

 Preset values for MO occupations will be applied through SCF cycle no. 1000000
 Thereafter, the program will assign electrons to MOs that are spatially
 similar to the occupied MOs in a "reference" cycle ("KeepOrbitals").
 The reference cycle is always the PREVIOUS cycle: it will evolve with
 the SCF procedure.


 ================================
 (Slater-type)  F U N C T I O N S  ***  (Basis and Fit)  ***
 ================================
  

 Atom Type    1  (O)
 ==============

 Valence Basis Sets:   9
 -----------------------
   1 S    9.800000
   1 S    6.800000
   2 S    7.580000
   2 S    2.880000
   2 S    1.720000
   2 P    4.080000
   2 P    2.080000
   2 P    1.120000
   3 D    2.000000

 Charge Fitting Sets (for the computation of the Coulomb Potential):  22
 -----------------------------------------------------------------------
   1 S   19.600000
   2 S   22.600000
   2 S   15.680000
   2 S   10.890000
   2 S    7.560000
   3 S    7.690000
   3 S    5.650000
   3 S    4.150000
   3 S    3.050000
   3 S    2.240000
   2 P   12.860000
   2 P    7.680000
   3 P    6.780000
   3 P    4.390000
   3 P    2.840000
   3 D    8.800000
   3 D    5.580000
   3 D    3.530000
   3 D    2.240000
   4 F    6.200000
   4 F    3.700000
   5 G    4.500000


 BAS: List of all Elementary Cartesian Basis Functions
 =====================================================

 The numbering in the list below (to the right of the function characteristics) is referred
 to in print-outs of MO eigenvectors and Mulliken populations in the BAS representation
 (as contrasted to the SFO representation).

 Notes:
 1. The functions are characterized by a polynomial prefactor (powers of x,y,z and r) and
    an exponential decay factor alpha.
 2. Since the basis sets are specific for an atom TYPE, the individual functions occur on
    all atoms of that type.
 3. The word 'Core' in the left margin signals that it is a Core Function (CF) : not a
    degree of freedom in the valence set, but only used to ensure orthogonalization of
    the other valence basis functions on the frozen Core Orbitals.


 (power of) X  Y  Z  R     Alpha  on Atom
            ==========     =====     ==========

 O                                    1
                                  ---------------------------------------------------------------------------
            0  0  0  0     9.800      1
            0  0  0  0     6.800      2
            0  0  0  1     7.580      3
            0  0  0  1     2.880      4
            0  0  0  1     1.720      5
            1  0  0  0     4.080      6
            0  1  0  0     4.080      7
            0  0  1  0     4.080      8
            1  0  0  0     2.080      9
            0  1  0  0     2.080     10
            0  0  1  0     2.080     11
            1  0  0  0     1.120     12
            0  1  0  0     1.120     13
            0  0  1  0     1.120     14
            2  0  0  0     2.000     15
            1  1  0  0     2.000     16
            1  0  1  0     2.000     17
            0  2  0  0     2.000     18
            0  1  1  0     2.000     19
            0  0  2  0     2.000     20

 Total number of charge fitting functions (nprimf)        84
 Total number of Cartesian basis functions (naos)         20
 Total number of Cartesian core functions  (ncos)          0


 BAS: List of all Elementary Cartesian Basis Functions
 =====================================================

 The numbering in the list below (to the right of the function characteristics) is referred
 to in print-outs of MO eigenvectors and Mulliken populations in the BAS representation
 (as contrasted to the SFO representation).

 Notes:
 1. The functions are characterized by a polynomial prefactor (powers of x,y,z and r) and
    an exponential decay factor alpha.
 2. Since the basis sets are specific for an atom TYPE, the individual functions occur on
    all atoms of that type.
 3. The word 'Core' in the left margin signals that it is a Core Function (CF) : not a
    degree of freedom in the valence set, but only used to ensure orthogonalization of
    the other valence basis functions on the frozen Core Orbitals.


 (power of) X  Y  Z  R     Alpha  on Atom
            ==========     =====     ==========

 O                                    1
                                  ---------------------------------------------------------------------------
            0  0  0  0     9.800      1
            0  0  0  0     6.800      2
            0  0  0  1     7.580      3
            0  0  0  1     2.880      4
            0  0  0  1     1.720      5
            1  0  0  0     4.080      6
            0  1  0  0     4.080      7
            0  0  1  0     4.080      8
            1  0  0  0     2.080      9
            0  1  0  0     2.080     10
            0  0  1  0     2.080     11
            1  0  0  0     1.120     12
            0  1  0  0     1.120     13
            0  0  1  0     1.120     14
            2  0  0  0     2.000     15
            1  1  0  0     2.000     16
            1  0  1  0     2.000     17
            0  2  0  0     2.000     18
            0  1  1  0     2.000     19
            0  0  2  0     2.000     20
1
 ***************************************************************************************************


                                              ***********************
                                              *  T E C H N I C A L  *
                                              ***********************
  


 =============================================================
 P A R A L L E L I Z A T I O N  and  V E C T O R I Z A T I O N
 =============================================================
  
 Nr of parallel processes:                                1
 Maximum vector length in NumInt loops:                 128

 IO buffersize (Mb):                                    256.000000


 =====================
 S C F   U P D A T E S
 =====================
  
 Max. nr. of cycles:                               300
 Convergence criterion:                              0.0000000100
   secondary criterion:                              0.0000000100

 Mix parameter (when DIIS does not apply):           0.2000000000
 Special mix parameter for the first cycle:          1.0000000000
 Mixed ADIIS+DIIS will be used
    Max number of expansion vectors:                10
    Pure ADIIS when Max([F,P]) is above              0.1000000000
    Pure DIIS when Max([F,P]) is below               0.0010000000
 Automatic ElectronSmearing (in case of problematic SCF convergence) disabled


 =================
 P R E C I S I O N  ***  (General: NumInt, NeglectFunctionTails, ...)  ***
 =================
  

 NumInt:           Target precision:                12.0000000000
 -------           Initial precision:               10.0000000000
                   Min. precision (optimization):   10.0000000000

 Neglect Functions:          Basis functions:        0.1000000000E-13
 ------------------          Fit functions:          0.1000000000E-13


 ===========================
 L I N E A R   S C A L I N G
 ===========================
  

 Cut-off radii density fit:                        0.1000000000E-97
 Overlap cut-off criterion AO matrix elements:     0.1000000000E-97
 Cut-offs for Coulomb potential and fitted density:0.1000000000E-97
 Cut-off criterion for Coulomb multipole terms:    0.1000000000E-97
 Progressive Convergence parameter:                 0.000000000    
1
 ***************************************************************************************************


                                            ***************************
                                            *  C O M P U T A T I O N  *
                                            ***************************
  

 Number of elements of the density matrix on this node (used, total):       210       210


 ===========================================
 Numerical Integration : Fuzzy Cells (Becke)
 ===========================================
  
 Becke grid quality: VERYGOOD       
  
 Lebedev angular grid order:             min:  13 max:  41
 Nr. of radial points:                   min:  68 max:  68

 Total nr. of points:         68
 Nr. of blocks:                1
 Block length:                68
 Nr. of dummy points:          0


 Test of Precision of the Numerical Integration Grid
 ===================================================

 Integral of the Total Core Density:                   0.00000000000000


 ========================
 Density Fitting (zlmFit)
 ========================
  
 ZlmFit Fit Quality: VERYGOOD       
  
 Max L-expansion:                        min:   0 max:   0
 Nr. of radial interpolation points:     min: 180 max: 180


 ======================
 RI Hartree-Fock Scheme
 ======================
  
 Fit Set Quality     : NORMAL
 Integration Quality : NORMAL
 Threshold Quality   : NORMAL
 Response Quality    : DEFAULT
 Is Range Separated  :  F
 
 RIHartreeFock Dependency: number of modified vectors:           0


 =====
 S C F  ***  ScaSCF  ***
 =====
  

 CYCLE    1
 SCF Error: norm([F,P])=      0.000000000000, max([F,P])=      0.000000000000
 orbitals (Q,E):
 ---------------
 S :1...5            ( 2.00   -31.9999)  ( 2.00    -7.9363)  ( 0.00    -3.4636)  ( 0.00     4.3191)
                     ( 0.00   110.5486)
 P :1...3            ( 4.00    -7.9991)  ( 0.00    -3.4855)  ( 0.00    -1.8903)
 D :1...1            ( 0.00    -3.3333)

 CYCLE    2
  SDIIS (wt  0.000):  1.0000  0.0000
 A-DIIS (wt  1.000):  0.0000  1.0000
  DIIS coefficients:  0.0000  1.0000
 SCF Error: norm([F,P])=      8.799658166044, max([F,P])=      5.524470164037
 orbitals (Q,E):
 ---------------
 S :1...3            ( 2.00   -14.9557)  ( 2.00    -0.0379)  ( 0.00     1.7682)
 P :1...2            ( 4.00     0.2357)  ( 0.00     1.2205)
 D :1...1            ( 0.00     1.5901)

 CYCLE    3
  SDIIS (wt  0.000):  0.2180  0.7820
 A-DIIS (wt  1.000):  0.2827  0.7173
  DIIS coefficients:  0.2827  0.7173
 SCF Error: norm([F,P])=      3.451493778647, max([F,P])=      2.413905635318
 orbitals (Q,E):
 ---------------
 S :1...3            ( 2.00   -20.3379)  ( 2.00    -1.6374)  ( 0.00     0.3933)
 P :1...2            ( 4.00    -1.0231)  ( 0.00     0.1270)
 D :1...1            ( 0.00     0.6774)

 CYCLE    4
  SDIIS (wt  0.000): -0.0546  0.1851  0.8695
 A-DIIS (wt  1.000):  0.0000  0.0000  1.0000
  DIIS coefficients:  0.0000  0.0000  1.0000
 SCF Error: norm([F,P])=      1.254506569169, max([F,P])=      0.638043906232
 orbitals (Q,E):
 ---------------
 S :1...3            ( 2.00   -18.3722)  ( 2.00    -0.6308)  ( 0.00     1.0818)
 P :1...2            ( 4.00    -0.0631)  ( 0.00     0.5547)
 D :1...1            ( 0.00     1.2970)

 CYCLE    5
  SDIIS (wt  0.000): -0.0198 -0.0868  0.5273  0.5793
 A-DIIS (wt  1.000):  0.0000  0.0000  0.5678  0.4322
  DIIS coefficients:  0.0000  0.0000  0.5678  0.4322
 SCF Error: norm([F,P])=      1.353724041251, max([F,P])=      0.757269850315
 orbitals (Q,E):
 ---------------
 S :1...3            ( 2.00   -19.2527)  ( 2.00    -0.9725)  ( 0.00     0.8352)
 P :1...2            ( 4.00    -0.3602)  ( 0.00     0.3765)
 D :1...1            ( 0.00     1.1073)

 CYCLE    6
  SDIIS (wt  0.632):  0.0032 -0.0014  0.0159 -0.0082  0.9905
 A-DIIS (wt  0.368):  0.0000  0.0000  0.0000  0.0000  1.0000
  DIIS coefficients:  0.0020 -0.0009  0.0101 -0.0052  0.9940
 SCF Error: norm([F,P])=      0.060563730980, max([F,P])=      0.037436712049
 orbitals (Q,E):
 ---------------
 S :1...3            ( 2.00   -19.3067)  ( 2.00    -0.9715)  ( 0.00     0.8394)
 P :1...2            ( 4.00    -0.3620)  ( 0.00     0.3795)
 D :1...1            ( 0.00     1.1167)

 CYCLE    7
  SDIIS (wt  0.968): -0.0001  0.0003  0.0000  0.0017  0.0444  0.9537
 A-DIIS (wt  0.032):  0.0000  0.0000  0.0000  0.0000  0.0000  1.0000
  DIIS coefficients: -0.0001  0.0003  0.0000  0.0016  0.0429  0.9552
 SCF Error: norm([F,P])=      0.006523708765, max([F,P])=      0.004189054160
 orbitals (Q,E):
 ---------------
 S :1...3            ( 2.00   -19.3013)  ( 2.00    -0.9706)  ( 0.00     0.8400)
 P :1...2            ( 4.00    -0.3612)  ( 0.00     0.3797)
 D :1...1            ( 0.00     1.1169)

 CYCLE    8
  SDIIS (wt  1.000):  0.0000 -0.0000 -0.0000  0.0001 -0.0006 -0.0258  1.0263
  DIIS coefficients:  0.0000 -0.0000 -0.0000  0.0001 -0.0006 -0.0258  1.0263
 SCF Error: norm([F,P])=      0.000272549220, max([F,P])=      0.000156804685
 orbitals (Q,E):
 ---------------
 S :1...3            ( 2.00   -19.3011)  ( 2.00    -0.9705)  ( 0.00     0.8401)
 P :1...2            ( 4.00    -0.3611)  ( 0.00     0.3798)
 D :1...1            ( 0.00     1.1170)

 CYCLE    9
  SDIIS (wt  1.000): -0.0000 -0.0000  0.0000 -0.0000 -0.0000 -0.0000 -0.0311  1.0311
  DIIS coefficients: -0.0000 -0.0000  0.0000 -0.0000 -0.0000 -0.0000 -0.0311  1.0311
 SCF Error: norm([F,P])=      0.000008337131, max([F,P])=      0.000004476592
 orbitals (Q,E):
 ---------------
 S :1...3            ( 2.00   -19.3011)  ( 2.00    -0.9705)  ( 0.00     0.8401)
 P :1...2            ( 4.00    -0.3611)  ( 0.00     0.3798)
 D :1...1            ( 0.00     1.1170)

 CYCLE   10
  SDIIS (wt  1.000): -0.0000 -0.0000 -0.0000  0.0015 -0.0248  1.0233
  DIIS coefficients: -0.0000 -0.0000 -0.0000  0.0015 -0.0248  1.0233
 SCF Error: norm([F,P])=      0.000000613364, max([F,P])=      0.000000355029
 orbitals (Q,E):
 ---------------
 S :1...3            ( 2.00   -19.3011)  ( 2.00    -0.9705)  ( 0.00     0.8401)
 P :1...2            ( 4.00    -0.3611)  ( 0.00     0.3798)
 D :1...1            ( 0.00     1.1170)

 CYCLE   11
  SDIIS (wt  1.000): -0.0000 -0.0001  0.0007 -0.0487  1.0481
  DIIS coefficients: -0.0000 -0.0001  0.0007 -0.0487  1.0481
 SCF Error: norm([F,P])=      0.000000006066, max([F,P])=      0.000000003453
 orbitals (Q,E):
 ---------------
 S :1...3            ( 2.00   -19.3011)  ( 2.00    -0.9705)  ( 0.00     0.8401)
 P :1...2            ( 4.00    -0.3611)  ( 0.00     0.3798)
 D :1...1            ( 0.00     1.1170)

 SCF CONVERGED

 CYCLE   12
1
 ***************************************************************************************************


                                                *******************
                                                *  R E S U L T S  *
                                                *******************
  
  
 Hartree-Fock exchange energy:   -7.59920780373053     
 *** Setting up for NEW gradients in Focky
 *** Using FIT density in Focky

 Orbital Energies, per Irrep and Spin:
 ======================================
                        Occup              E (au)              E (eV)       Diff (eV) with prev. cycle
                        -----      --------------------        ------       --------------------------
 S
               1        2.000     -0.19301114030719E+02      -525.210              -1.30E-10
               2        2.000     -0.97050233185650E+00       -26.409              -1.95E-11
               3        0.000      0.84008471069890E+00        22.860
               4        0.000      0.13636271894613E+02       371.062
               5        0.000      0.12373585706531E+03      3367.024
 P
               1        4.000     -0.36108416527995E+00        -9.826               3.72E-11
               2        0.000      0.37978748294425E+00        10.335
               3        0.000      0.39357185755020E+01       107.096
 D
               1        0.000      0.11169839966641E+01        30.395


 Partially Occupied:
               1 P                -0.36108416527995E+00
  
 HOMO :        2 S                -0.97050233185650E+00
 LUMO :        2 P                 0.37978748294425E+00
  


 Orbital Energies, all Irreps
 ========================================

 Irrep        no.  (spin)   Occup              E (au)                E (eV)
 ---------------------------------------------------------------------------
 S             1             2.00       -0.19301114030719E+02      -525.2100
 S             2             2.00       -0.97050233185650E+00       -26.4087
 P             1             4.00       -0.36108416527995E+00        -9.8256
 P             2             0.00        0.37978748294425E+00        10.3345
 S             3             0.00        0.84008471069890E+00        22.8599
 D             1             0.00        0.11169839966641E+01        30.3947
 P             3             0.00        0.39357185755020E+01       107.0964
 S             4             0.00        0.13636271894613E+02       371.0618
 S             5             0.00        0.12373585706531E+03      3367.0240


 All Electron Calculation, thus no Orbital Energies of the Core Orbitals are calculated


 =======================================
 M U L L I K E N   P O P U L A T I O N S
 =======================================
  
 The survey below gives for each atom:
 a) the total charge (Z minus electrons)
 b) the net spin polarization (nr of electrons spin-A minus spin-B)
 c) for each spin the atomic electron valence density (integrated) per L-value.

 Atom              Charge    Spin density          S         P         D         F
 ----              ------    ------------       ------    ------    ------    ------
 1 O              -0.0000                       4.0000    4.0000    0.0000    0.0000

 Populations of individual BAS functions
 ----------------------------------------
 1 O            0.5981  1.4045 -0.0373  1.1552  0.8795  0.2458  0.2458  0.2458  0.7407  0.7407
                0.7407  0.3469  0.3469  0.3469  0.0000  0.0000  0.0000  0.0000  0.0000  0.0000

 Gross Charges per Atom (Z minus electrons)
 ==========================================
            -0.0000
 Net Total: -0.00000000


 =======================================================================
 Electrostatic potential at the Nuclei due to electrons and other nuclei
 =======================================================================
  
         Atom                  Potential
         ----                  ---------
     1)   O                  22.21183274
 
 
 ========================
 No memory problems found
 ========================
 
 Maximum number of active allocate calls:         370
 
 *******************************************************************************

                             A D F   E X I T
 NORMAL TERMINATION


 =================
 Timing Statistics
 =================
  
 Total Used :                     CPU=        0.65      System=        0.11     Elapsed=        3.21

 Calls  Section                     ( Mean, Percentage )
 ---------------------------------------------------------------------------------------------------
     3  ><      ................      0.00    0.30             0.00    1.32             0.00    0.18
     1  INIT    ................      0.04    5.97             0.01    6.45             0.48   14.93
     1  GEOMET  ................      0.01    1.69             0.06   58.47             0.08    2.59
     1  INPUTA  ................      0.00    0.19             0.00    1.72             0.00    0.10
     1  MAINSY  ................      0.01    1.07             0.00    3.11             0.02    0.58
     1  SYMFIT  ................      0.00    0.15             0.00    0.86             0.00    0.10
     1  CORORT  ................      0.00    0.09             0.00    0.27             0.00    0.07
     1  SYMORB  ................      0.00    0.10             0.00    0.02             0.00    0.06
     1  FITINT  ................      0.00    0.72             0.00    3.28             0.02    0.53
     1  CLSMAT  ................      0.00    0.19             0.00    0.00             0.00    0.07
     1  ORTHON  ................      0.00    0.66             0.00    0.23             0.01    0.18
     1  GENPT   ................      0.01    1.90             0.00    0.97             0.02    0.51
     1  PTBAS   ................      0.00    0.45             0.00    0.60             0.01    0.16
    12  FOCKY   ................      0.04   75.31             0.00   17.24             0.04   16.02
    12  FOCKTR  ................      0.00    1.11             0.00    0.21             0.00    0.23
    12  SDIIS   ................      0.00    4.03             0.00    2.38             0.16   60.41
     1  COREPS  ................      0.02    3.28             0.00    0.00             0.02    0.66
     1  POPAN   ................      0.00    0.74             0.00    0.96             0.01    0.22
     1  DEBYE   ................      0.00    0.23             0.00    0.09             0.00    0.09
     1  EXIT PROCEDURE .........      0.01    1.84             0.00    1.83             0.07    2.32


 Currently Open Files (EXIT00)
 ====================

 Unit    Access Format  Status   Type       Ident (file)
 -------------------------------------------------------
   3      SEQ    FORM   TRANSP  NORMAL      LOGFILE
                                          ( logfile )


 Buffered I/O statistics
 =======================
 Memory available:                    268435456
 Number of records fitting in memory:     64527
 Input :   0.1% of                        26775  *4k bytes
 Output:  13.5% of                         1289  *4k bytes
 Records from serial files evicted:           0
                    others evicted:           0
 Hash table lookups:      54296 with          0 conflicts (  0.00%)

 ***************************************************************************************************
 (LOGFILE)
 <Sep03-2019> <10:09:00>  ADF 2018  RunTime: Sep03-2019 10:09:00  Nodes: 1  Procs: 1
 <Sep03-2019> <10:09:00>  Hydrogen (TZP)
 <Sep03-2019> <10:09:00>  RunType   : CREATE
 <Sep03-2019> <10:09:00>  Net Charge: 0 (Nuclei minus Electrons)
 <Sep03-2019> <10:09:00>  Symmetry  : ATOM
  Coordinates
    Atom         X           Y           Z   (Angstrom)
    1.H         0.000000    0.000000    0.000000
 <Sep03-2019> <10:09:00>  >>>> CORORT
 <Sep03-2019> <10:09:00>  >>>> FITINT
 <Sep03-2019> <10:09:00>  >>>> CLSMAT
 <Sep03-2019> <10:09:00>  >>>> ORTHON
 <Sep03-2019> <10:09:00>  >>>> GENPT
 <Sep03-2019> <10:09:00>  Block Length=  64
 <Sep03-2019> <10:09:00>  >>>> PTBAS
 <Sep03-2019> <10:09:00>  >>>> CYCLE
 <Sep03-2019> <10:09:01>  CalcFitR12Fit
 <Sep03-2019> <10:09:01>  CalcFitCoeff
 <Sep03-2019> <10:09:01>              |Error|         MaxErr       Wt(A-DIIS)
 <Sep03-2019> <10:09:01>      1      0.00000000      0.00000000
 <Sep03-2019> <10:09:01>      2      0.04053829      0.03970498
 <Sep03-2019> <10:09:01>      3      0.00831460      0.00779586    100.0
 <Sep03-2019> <10:09:01>      4      0.00117953      0.00115521      0.2
 <Sep03-2019> <10:09:01>      5      0.00002879      0.00002503      0.0
 <Sep03-2019> <10:09:01>      6      0.00000137      0.00000117      0.0
 <Sep03-2019> <10:09:01>      7      0.00000001      0.00000000      0.0
 <Sep03-2019> <10:09:01>  SCF converged
 <Sep03-2019> <10:09:01>      8      0.00000000      0.00000000      0.0
 <Sep03-2019> <10:09:01>  >>>> POPAN
 <Sep03-2019> <10:09:01>  >>>> DEBYE
 <Sep03-2019> <10:09:01>  NORMAL TERMINATION
 <Sep03-2019> <10:09:01>  END
 <Sep03-2019> <10:09:01>  ADF 2018  RunTime: Sep03-2019 10:09:01  Nodes: 1  Procs: 1
 <Sep03-2019> <10:09:01>  Fluorine (TZP)
 <Sep03-2019> <10:09:02>  RunType   : CREATE
 <Sep03-2019> <10:09:02>  Net Charge: 0 (Nuclei minus Electrons)
 <Sep03-2019> <10:09:02>  Symmetry  : ATOM
  Coordinates
    Atom         X           Y           Z   (Angstrom)
    1.F         0.000000    0.000000    0.000000
 <Sep03-2019> <10:09:02>  >>>> CORORT
 <Sep03-2019> <10:09:02>  >>>> FITINT
 <Sep03-2019> <10:09:02>  >>>> CLSMAT
 <Sep03-2019> <10:09:02>  >>>> ORTHON
 <Sep03-2019> <10:09:02>  >>>> GENPT
 <Sep03-2019> <10:09:02>  Block Length=  76
 <Sep03-2019> <10:09:02>  >>>> PTBAS
 <Sep03-2019> <10:09:02>  >>>> CYCLE
 <Sep03-2019> <10:09:02>  CalcFitR12Fit
 <Sep03-2019> <10:09:02>  CalcFitCoeff
 <Sep03-2019> <10:09:02>              |Error|         MaxErr       Wt(A-DIIS)
 <Sep03-2019> <10:09:02>      1      0.00000000      0.00000000
 <Sep03-2019> <10:09:02>      2     11.41748012      4.81345754    100.0
 <Sep03-2019> <10:09:02>      3      5.09805867      3.13766658    100.0
 <Sep03-2019> <10:09:02>      4      1.12883600      0.53254612    100.0
 <Sep03-2019> <10:09:02>      5      1.51972161      0.74511158    100.0
 <Sep03-2019> <10:09:02>      6      0.08877002      0.04179586     41.2
 <Sep03-2019> <10:09:02>      7      0.03748194      0.01774580     16.9
 <Sep03-2019> <10:09:02>      8      0.00334847      0.00159165      0.6
 <Sep03-2019> <10:09:02>      9      0.00001874      0.00000895      0.0
 <Sep03-2019> <10:09:02>     10      0.00000074      0.00000034      0.0
 <Sep03-2019> <10:09:02>     11      0.00000001      0.00000000      0.0
 <Sep03-2019> <10:09:02>  SCF converged
 <Sep03-2019> <10:09:02>     12      0.00000000      0.00000000      0.0
 <Sep03-2019> <10:09:02>  >>>> POPAN
 <Sep03-2019> <10:09:02>  >>>> DEBYE
 <Sep03-2019> <10:09:02>  NORMAL TERMINATION
 <Sep03-2019> <10:09:02>  END
 <Sep03-2019> <10:09:03>  ADF 2018  RunTime: Sep03-2019 10:09:03  Nodes: 1  Procs: 1
 <Sep03-2019> <10:09:03>  Carbon (TZP)
 <Sep03-2019> <10:09:03>  RunType   : CREATE
 <Sep03-2019> <10:09:03>  Net Charge: 0 (Nuclei minus Electrons)
 <Sep03-2019> <10:09:03>  Symmetry  : ATOM
  Coordinates
    Atom         X           Y           Z   (Angstrom)
    1.C         0.000000    0.000000    0.000000
 <Sep03-2019> <10:09:03>  >>>> CORORT
 <Sep03-2019> <10:09:03>  >>>> FITINT
 <Sep03-2019> <10:09:03>  >>>> CLSMAT
 <Sep03-2019> <10:09:03>  >>>> ORTHON
 <Sep03-2019> <10:09:03>  >>>> GENPT
 <Sep03-2019> <10:09:03>  Block Length=  72
 <Sep03-2019> <10:09:03>  >>>> PTBAS
 <Sep03-2019> <10:09:03>  >>>> CYCLE
 <Sep03-2019> <10:09:03>  CalcFitR12Fit
 <Sep03-2019> <10:09:03>  CalcFitCoeff
 <Sep03-2019> <10:09:03>              |Error|         MaxErr       Wt(A-DIIS)
 <Sep03-2019> <10:09:03>      1      0.00000000      0.00000000
 <Sep03-2019> <10:09:03>      2      4.50534369      3.32982542    100.0
 <Sep03-2019> <10:09:03>      3      1.48636149      1.21090615    100.0
 <Sep03-2019> <10:09:03>      4      0.77592610      0.61252696    100.0
 <Sep03-2019> <10:09:03>      5      0.33289752      0.26624561    100.0
 <Sep03-2019> <10:09:03>      6      0.19189550      0.14936761    100.0
 <Sep03-2019> <10:09:03>      7      0.06823396      0.05355693     53.1
 <Sep03-2019> <10:09:03>      8      0.02829794      0.02205249     21.3
 <Sep03-2019> <10:09:03>      9      0.00416147      0.00324046      2.3
 <Sep03-2019> <10:09:03>     10      0.00007800      0.00006070      0.0
 <Sep03-2019> <10:09:04>     11      0.00000013      0.00000010      0.0
 <Sep03-2019> <10:09:04>     12      0.00000000      0.00000000      0.0
 <Sep03-2019> <10:09:04>  SCF converged
 <Sep03-2019> <10:09:04>     13      0.00000000      0.00000000      0.0
 <Sep03-2019> <10:09:04>  >>>> POPAN
 <Sep03-2019> <10:09:04>  >>>> DEBYE
 <Sep03-2019> <10:09:04>  NORMAL TERMINATION
 <Sep03-2019> <10:09:04>  END
 <Sep03-2019> <10:09:04>  ADF 2018  RunTime: Sep03-2019 10:09:04  Nodes: 1  Procs: 1
 <Sep03-2019> <10:09:04>  Oxygen (TZP)
 <Sep03-2019> <10:09:04>  RunType   : CREATE
 <Sep03-2019> <10:09:04>  Net Charge: 0 (Nuclei minus Electrons)
 <Sep03-2019> <10:09:04>  Symmetry  : ATOM
  Coordinates
    Atom         X           Y           Z   (Angstrom)
    1.O         0.000000    0.000000    0.000000
 <Sep03-2019> <10:09:04>  >>>> CORORT
 <Sep03-2019> <10:09:04>  >>>> FITINT
 <Sep03-2019> <10:09:04>  >>>> CLSMAT
 <Sep03-2019> <10:09:04>  >>>> ORTHON
 <Sep03-2019> <10:09:04>  >>>> GENPT
 <Sep03-2019> <10:09:04>  Block Length=  68
 <Sep03-2019> <10:09:04>  >>>> PTBAS
 <Sep03-2019> <10:09:04>  >>>> CYCLE
 <Sep03-2019> <10:09:05>  CalcFitR12Fit
 <Sep03-2019> <10:09:05>  CalcFitCoeff
 <Sep03-2019> <10:09:05>              |Error|         MaxErr       Wt(A-DIIS)
 <Sep03-2019> <10:09:05>      1      0.00000000      0.00000000
 <Sep03-2019> <10:09:05>      2      8.79965817      5.52447016    100.0
 <Sep03-2019> <10:09:05>      3      3.45149378      2.41390564    100.0
 <Sep03-2019> <10:09:05>      4      1.25450657      0.63804391    100.0
 <Sep03-2019> <10:09:07>      5      1.35372404      0.75726985    100.0
 <Sep03-2019> <10:09:07>      6      0.06056373      0.03743671     36.8
 <Sep03-2019> <10:09:07>      7      0.00652371      0.00418905      3.2
 <Sep03-2019> <10:09:07>      8      0.00027255      0.00015680      0.0
 <Sep03-2019> <10:09:07>      9      0.00000834      0.00000448      0.0
 <Sep03-2019> <10:09:07>     10      0.00000061      0.00000036      0.0
 <Sep03-2019> <10:09:07>     11      0.00000001      0.00000000      0.0
 <Sep03-2019> <10:09:07>  SCF converged
 <Sep03-2019> <10:09:07>     12      0.00000000      0.00000000      0.0
 <Sep03-2019> <10:09:07>  >>>> POPAN
 <Sep03-2019> <10:09:07>  >>>> DEBYE
 <Sep03-2019> <10:09:07>  NORMAL TERMINATION
 <Sep03-2019> <10:09:07>  END
 
Create Mn   file=TZP-Mn
XC
::  gga OLYP
   hybrid b3lyp
DISPERSION Grimme3
End

 *******************************************************************************
 *                                                                             *
 *  -------------------------------------                                      *
 *   Amsterdam Density Functional  (ADF)         2018                          *
 *  -------------------------------------                                      *
 *                                               r74086 2019-04-17             *
 *                                                                             *
 *                                                                             *
 *                              =================                              *
 *                              |               |                              *
 *                              |     A D F     |                              *
 *                              |               |                              *
 *                              =================                              *
 *                                                                             *
 *                                                                             *
 *   Online information and documentation:  https://www.scm.com/support/       *
 *   E-mail:  support@scm.com   info@scm.com                                   *
 *                                                                             *
 *   Scientific publications using ADF results must be properly referenced     *
 *   See the User Manuals (or the web site) for recommended citations          *
 *   The terms and conditions of the End User License Agreement apply to       *
 *   the use of ADF, https://www.scm.com/license-terms/                        *
 *                                                                             *
 **********************  x86_64_linux_intel / intelmpi  ************************
 
 Licensed to: Dr. Jeanet Conradie / University of the Free State / Bloemfontein / ZA
 SCM User ID: u7775
  
 ADF 2018  RunTime: Sep03-2019 10:09:08  Nodes: 1  Procs: 1

 Temporary files are created in /scratch/conradj/198353.login.Mntfaa3_B3LYP_D3_fac/kid_0.1274327463

 Manganese (TZP)


 ===========================
 A T T A C H E D   F I L E S
 ===========================
  
 CREATE - Data File:    TZP-Mn
                        Manganese (TZP)


 ===============================
 M O D E L   P A R A M E T E R S
 ===============================
  
 DENSITY FUNCTIONAL POTENTIAL (scf)
    Hybrid:                            B3LYP                                   == Not Default ==

 SPIN  (restricted / unrestr.)
    Molecule:                          Restricted                               

 OTHER ASPECTS
    Relativistic Corrections:          ---                                      

    Nuclear Charge Density Model:      Point Charge Nuclei                      
    Core Treatment:                    Frozen Orbital(s)                        

    Hyperfine or Zeeman Interaction:   ---                                      

 Settings for Grimme 3 dispersion correction

      damping                      Zero
      s6                          1.000
      sr,6                        1.261
      s8                          1.703

 Other (technical) parameters

      rs8                         1.000
      alpha                      14.000
      version                         3
 


 =====================================
 S Y M M E T R Y ,   E L E C T R O N S
 =====================================
  
 Symmetry: ATOM

 Irreducible Representations, including subspecies
 -------------------------------------------------
 S
 P:x  P:y  P:z
 D:z2  D:x2-y2  D:xy  D:xz  D:yz
 F:z3  F:z  F:xyz  F:z2x  F:z2y  F:x  F:y


 Configuration of Valence Electrons
 ==================================

          Occupation Numbers
          -------------------------------------------------
 S        4*2
 P        2*6
 D        5
 F        0
          -------------------------------------------------

 Total:   25

 Net Charge: 0 (Nuclei minus Electrons)

 Preset values for MO occupations will be applied through SCF cycle no. 1000000
 Thereafter, the program will assign electrons to MOs that are spatially
 similar to the occupied MOs in a "reference" cycle ("KeepOrbitals").
 The reference cycle is always the PREVIOUS cycle: it will evolve with
 the SCF procedure.


 ================================
 (Slater-type)  F U N C T I O N S  ***  (Basis and Fit)  ***
 ================================
  

 Atom Type    1  (Mn)
 ==============

 Valence Basis Sets:  18
 -----------------------
   1 S   29.650000
   1 S   23.000000
   2 S    9.650000
   2 S    6.750000
   2 P   13.800000
   2 P    8.700000
   3 S    5.650000
   3 S    3.500000
   3 P    5.950000
   3 P    4.000000
   3 P    2.700000
   3 D    5.950000
   3 D    2.850000
   3 D    1.320000
   4 S    2.200000
   4 S    1.360000
   4 S    0.880000
   4 P    1.350000

 Charge Fitting Sets (for the computation of the Coulomb Potential):  41
 -----------------------------------------------------------------------
   1 S   59.300000
   2 S   65.740000
   2 S   44.220000
   3 S   43.670000
   3 S   31.240000
   4 S   29.560000
   4 S   22.000000
   4 S   16.380000
   5 S   15.190000
   5 S   11.630000
   5 S    8.910000
   6 S    8.170000
   6 S    6.390000
   6 S    5.000000
   6 S    3.910000
   7 S    3.570000
   7 S    2.840000
   7 S    2.260000
   7 S    1.800000
   2 P   43.450000
   3 P   29.100000
   4 P   19.720000
   5 P   13.590000
   5 P    7.840000
   6 P    5.490000
   6 P    3.310000
   7 P    2.350000
   3 D   32.500000
   4 D   22.150000
   5 D   15.340000
   5 D    8.890000
   6 D    6.250000
   6 D    3.780000
   7 D    2.700000
   4 F   16.350000
   5 F    9.360000
   5 F    4.510000
   6 F    2.670000
   5 G   10.400000
   5 G    5.560000
   5 G    2.970000


 BAS: List of all Elementary Cartesian Basis Functions
 =====================================================

 The numbering in the list below (to the right of the function characteristics) is referred
 to in print-outs of MO eigenvectors and Mulliken populations in the BAS representation
 (as contrasted to the SFO representation).

 Notes:
 1. The functions are characterized by a polynomial prefactor (powers of x,y,z and r) and
    an exponential decay factor alpha.
 2. Since the basis sets are specific for an atom TYPE, the individual functions occur on
    all atoms of that type.
 3. The word 'Core' in the left margin signals that it is a Core Function (CF) : not a
    degree of freedom in the valence set, but only used to ensure orthogonalization of
    the other valence basis functions on the frozen Core Orbitals.


 (power of) X  Y  Z  R     Alpha  on Atom
            ==========     =====     ==========

 Mn                                   1
                                  ---------------------------------------------------------------------------
            0  0  0  0    29.650      1
            0  0  0  0    23.000      2
            0  0  0  1     9.650      3
            0  0  0  1     6.750      4
            1  0  0  0    13.800      5
            0  1  0  0    13.800      6
            0  0  1  0    13.800      7
            1  0  0  0     8.700      8
            0  1  0  0     8.700      9
            0  0  1  0     8.700     10
            0  0  0  2     5.650     11
            0  0  0  2     3.500     12
            1  0  0  1     5.950     13
            0  1  0  1     5.950     14
            0  0  1  1     5.950     15
            1  0  0  1     4.000     16
            0  1  0  1     4.000     17
            0  0  1  1     4.000     18
            1  0  0  1     2.700     19
            0  1  0  1     2.700     20
            0  0  1  1     2.700     21
            2  0  0  0     5.950     22
            1  1  0  0     5.950     23
            1  0  1  0     5.950     24
            0  2  0  0     5.950     25
            0  1  1  0     5.950     26
            0  0  2  0     5.950     27
            2  0  0  0     2.850     28
            1  1  0  0     2.850     29
            1  0  1  0     2.850     30
            0  2  0  0     2.850     31
            0  1  1  0     2.850     32
            0  0  2  0     2.850     33
            2  0  0  0     1.320     34
            1  1  0  0     1.320     35
            1  0  1  0     1.320     36
            0  2  0  0     1.320     37
            0  1  1  0     1.320     38
            0  0  2  0     1.320     39
            0  0  0  3     2.200     40
            0  0  0  3     1.360     41
            0  0  0  3     0.880     42
            1  0  0  2     1.350     43
            0  1  0  2     1.350     44
            0  0  1  2     1.350     45

 Total number of charge fitting functions (nprimf)       170
 Total number of Cartesian basis functions (naos)         45
 Total number of Cartesian core functions  (ncos)          0


 BAS: List of all Elementary Cartesian Basis Functions
 =====================================================

 The numbering in the list below (to the right of the function characteristics) is referred
 to in print-outs of MO eigenvectors and Mulliken populations in the BAS representation
 (as contrasted to the SFO representation).

 Notes:
 1. The functions are characterized by a polynomial prefactor (powers of x,y,z and r) and
    an exponential decay factor alpha.
 2. Since the basis sets are specific for an atom TYPE, the individual functions occur on
    all atoms of that type.
 3. The word 'Core' in the left margin signals that it is a Core Function (CF) : not a
    degree of freedom in the valence set, but only used to ensure orthogonalization of
    the other valence basis functions on the frozen Core Orbitals.


 (power of) X  Y  Z  R     Alpha  on Atom
            ==========     =====     ==========

 Mn                                   1
                                  ---------------------------------------------------------------------------
            0  0  0  0    29.650      1
            0  0  0  0    23.000      2
            0  0  0  1     9.650      3
            0  0  0  1     6.750      4
            1  0  0  0    13.800      5
            0  1  0  0    13.800      6
            0  0  1  0    13.800      7
            1  0  0  0     8.700      8
            0  1  0  0     8.700      9
            0  0  1  0     8.700     10
            0  0  0  2     5.650     11
            0  0  0  2     3.500     12
            1  0  0  1     5.950     13
            0  1  0  1     5.950     14
            0  0  1  1     5.950     15
            1  0  0  1     4.000     16
            0  1  0  1     4.000     17
            0  0  1  1     4.000     18
            1  0  0  1     2.700     19
            0  1  0  1     2.700     20
            0  0  1  1     2.700     21
            2  0  0  0     5.950     22
            1  1  0  0     5.950     23
            1  0  1  0     5.950     24
            0  2  0  0     5.950     25
            0  1  1  0     5.950     26
            0  0  2  0     5.950     27
            2  0  0  0     2.850     28
            1  1  0  0     2.850     29
            1  0  1  0     2.850     30
            0  2  0  0     2.850     31
            0  1  1  0     2.850     32
            0  0  2  0     2.850     33
            2  0  0  0     1.320     34
            1  1  0  0     1.320     35
            1  0  1  0     1.320     36
            0  2  0  0     1.320     37
            0  1  1  0     1.320     38
            0  0  2  0     1.320     39
            0  0  0  3     2.200     40
            0  0  0  3     1.360     41
            0  0  0  3     0.880     42
            1  0  0  2     1.350     43
            0  1  0  2     1.350     44
            0  0  1  2     1.350     45
1
 ***************************************************************************************************


                                              ***********************
                                              *  T E C H N I C A L  *
                                              ***********************
  


 =============================================================
 P A R A L L E L I Z A T I O N  and  V E C T O R I Z A T I O N
 =============================================================
  
 Nr of parallel processes:                                1
 Maximum vector length in NumInt loops:                 128

 IO buffersize (Mb):                                    256.000000


 =====================
 S C F   U P D A T E S
 =====================
  
 Max. nr. of cycles:                               300
 Convergence criterion:                              0.0000000100
   secondary criterion:                              0.0000000100

 Mix parameter (when DIIS does not apply):           0.2000000000
 Special mix parameter for the first cycle:          1.0000000000
 Mixed ADIIS+DIIS will be used
    Max number of expansion vectors:                10
    Pure ADIIS when Max([F,P]) is above              0.1000000000
    Pure DIIS when Max([F,P]) is below               0.0010000000
 Automatic ElectronSmearing (in case of problematic SCF convergence) disabled


 =================
 P R E C I S I O N  ***  (General: NumInt, NeglectFunctionTails, ...)  ***
 =================
  

 NumInt:           Target precision:                12.0000000000
 -------           Initial precision:               10.0000000000
                   Min. precision (optimization):   10.0000000000

 Neglect Functions:          Basis functions:        0.1000000000E-13
 ------------------          Fit functions:          0.1000000000E-13


 ===========================
 L I N E A R   S C A L I N G
 ===========================
  

 Cut-off radii density fit:                        0.1000000000E-97
 Overlap cut-off criterion AO matrix elements:     0.1000000000E-97
 Cut-offs for Coulomb potential and fitted density:0.1000000000E-97
 Cut-off criterion for Coulomb multipole terms:    0.1000000000E-97
 Progressive Convergence parameter:                 0.000000000    
1
 ***************************************************************************************************


                                            ***************************
                                            *  C O M P U T A T I O N  *
                                            ***************************
  

 Number of elements of the density matrix on this node (used, total):      1035      1035


 ===========================================
 Numerical Integration : Fuzzy Cells (Becke)
 ===========================================
  
 Becke grid quality: VERYGOOD       
  
 Lebedev angular grid order:             min:  13 max:  41
 Nr. of radial points:                   min:  98 max:  98

 Total nr. of points:         98
 Nr. of blocks:                1
 Block length:                98
 Nr. of dummy points:          0


 Test of Precision of the Numerical Integration Grid
 ===================================================

 Integral of the Total Core Density:                   0.00000000000000


 ========================
 Density Fitting (zlmFit)
 ========================
  
 ZlmFit Fit Quality: VERYGOOD       
  
 Max L-expansion:                        min:   0 max:   0
 Nr. of radial interpolation points:     min: 220 max: 220


 ======================
 RI Hartree-Fock Scheme
 ======================
  
 Fit Set Quality     : NORMAL
 Integration Quality : NORMAL
 Threshold Quality   : NORMAL
 Response Quality    : DEFAULT
 Is Range Separated  :  F
 
 RIHartreeFock Dependency: number of modified vectors:           0


 =====
 S C F  ***  ScaSCF  ***
 =====
  

 CYCLE    1
 SCF Error: norm([F,P])=      0.000000000000, max([F,P])=      0.000000000000
 orbitals (Q,E):
 ---------------
 S :1...9            ( 2.00  -312.4891)  ( 2.00   -78.1068)  ( 2.00   -34.6405)  ( 2.00   -19.1972)
                     ( 0.00   -11.5982)  ( 0.00    -7.3972)  ( 0.00    -5.2372)  ( 0.00    -3.5190)
                     ( 0.00   416.9433)
 P :1...6            ( 6.00   -78.0990)  ( 6.00   -34.4900)  ( 0.00   -19.1666)  ( 0.00   -11.7973)
                     ( 0.00    -6.5610)  ( 0.00    11.2233)
 D :1...3            ( 5.00   -32.5737)  ( 0.00   -16.4191)  ( 0.00    -8.0201)

 CYCLE    2
  SDIIS (wt  0.000):  1.0000  0.0000
 A-DIIS (wt  1.000):  0.0000  1.0000
  DIIS coefficients:  0.0000  1.0000
 SCF Error: norm([F,P])=     71.094212328743, max([F,P])=     20.756020510409
 orbitals (Q,E):
 ---------------
 S :1...5            ( 2.00  -212.5629)  ( 2.00   -13.7886)  ( 2.00    -0.0747)  ( 2.00     0.0747)
                     ( 0.00     0.4644)
 P :1...3            ( 6.00    -8.9025)  ( 6.00     0.1524)  ( 0.00     0.9740)
 D :1...2            ( 5.00     0.5654)  ( 0.00     3.0667)

 CYCLE    3
  SDIIS (wt  0.000):  0.1397  0.8603
 A-DIIS (wt  1.000):  0.3408  0.6592
  DIIS coefficients:  0.3408  0.6592
 SCF Error: norm([F,P])=     25.512135242669, max([F,P])=      7.056924036004
 orbitals (Q,E):
 ---------------
 S :1...5            ( 2.00  -238.8886)  ( 2.00   -31.1615)  ( 2.00    -6.5451)  ( 2.00    -1.5626)
                     ( 0.00    -0.2062)
 P :1...3            ( 6.00   -27.2088)  ( 6.00    -5.3505)  ( 0.00    -1.1722)
 D :1...2            ( 5.00    -3.4247)  ( 0.00    -0.5064)

 CYCLE    4
  SDIIS (wt  0.000): -0.0111  0.0541  0.9570
 A-DIIS (wt  1.000):  0.0000  0.0064  0.9936
  DIIS coefficients:  0.0000  0.0064  0.9936
 SCF Error: norm([F,P])=      5.912368682162, max([F,P])=      1.802184381199
 orbitals (Q,E):
 ---------------
 S :1...5            ( 2.00  -232.0512)  ( 2.00   -24.3486)  ( 2.00    -1.7151)  ( 2.00    -0.0204)
                     ( 0.00     0.1455)
 P :1...3            ( 6.00   -20.3512)  ( 6.00    -0.6824)  ( 0.00     0.1816)
 D :1...2            ( 5.00     0.4132)  ( 0.00     1.3809)

 CYCLE    5
  SDIIS (wt  0.000): -0.0029 -0.0352  0.5958  0.4423
 A-DIIS (wt  1.000):  0.0000  0.0000  0.6644  0.3356
  DIIS coefficients:  0.0000  0.0000  0.6644  0.3356
 SCF Error: norm([F,P])=      7.864806759276, max([F,P])=      2.368613080440
 orbitals (Q,E):
 ---------------
 S :1...5            ( 2.00  -235.1236)  ( 2.00   -27.0415)  ( 2.00    -3.2087)  ( 2.00    -0.2084)
                     ( 0.00     0.0359)
 P :1...3            ( 6.00   -23.1040)  ( 6.00    -2.0693)  ( 0.00    -0.0152)
 D :1...2            ( 5.00    -0.2246)  ( 0.00     0.4383)

 CYCLE    6
  SDIIS (wt  0.000):  0.0014 -0.0034  0.0997 -0.0519  0.9542
 A-DIIS (wt  1.000):  0.0000  0.0000  0.0000  0.0000  1.0000
  DIIS coefficients:  0.0000  0.0000  0.0000  0.0000  1.0000
 SCF Error: norm([F,P])=      1.077245717228, max([F,P])=      0.364865314968
 orbitals (Q,E):
 ---------------
 S :1...5            ( 2.00  -236.1351)  ( 2.00   -27.8785)  ( 2.00    -3.4802)  ( 2.00    -0.2198)
                     ( 0.00     0.0525)
 P :1...3            ( 6.00   -23.9741)  ( 6.00    -2.3258)  ( 0.00    -0.0140)
 D :1...2            ( 5.00    -0.4215)  ( 0.00     0.3987)

 CYCLE    7
  SDIIS (wt  0.000): -0.0002 -0.0001 -0.0180  0.0069  0.4882  0.5231
 A-DIIS (wt  1.000):  0.0000  0.0000  0.0000  0.0000  0.6305  0.3695
  DIIS coefficients:  0.0000  0.0000  0.0000  0.0000  0.6305  0.3695
 SCF Error: norm([F,P])=      1.265286053505, max([F,P])=      0.394722603338
 orbitals (Q,E):
 ---------------
 S :1...5            ( 2.00  -235.6307)  ( 2.00   -27.4605)  ( 2.00    -3.2706)  ( 2.00    -0.1975)
                     ( 0.00     0.0591)
 P :1...3            ( 6.00   -23.5430)  ( 6.00    -2.1255)  ( 0.00     0.0019)
 D :1...2            ( 5.00    -0.2572)  ( 0.00     0.4458)

 CYCLE    8
  SDIIS (wt  0.493): -0.0001  0.0004  0.0020 -0.0015  0.0784 -0.0588  0.9796
 A-DIIS (wt  0.507):  0.0000  0.0000  0.0000  0.0000  0.0000  0.0000  1.0000
  DIIS coefficients: -0.0001  0.0002  0.0010 -0.0007  0.0386 -0.0290  0.9900
 SCF Error: norm([F,P])=      0.149264902281, max([F,P])=      0.051220707308
 orbitals (Q,E):
 ---------------
 S :1...5            ( 2.00  -235.5277)  ( 2.00   -27.3904)  ( 2.00    -3.2573)  ( 2.00    -0.2052)
                     ( 0.00     0.0556)
 P :1...3            ( 6.00   -23.4681)  ( 6.00    -2.1143)  ( 0.00    -0.0062)
 D :1...2            ( 5.00    -0.2528)  ( 0.00     0.4419)

 CYCLE    9
  SDIIS (wt  0.744): -0.0000  0.0000 -0.0010 -0.0007  0.0101  0.0663  0.0214  0.9039
 A-DIIS (wt  0.256):  0.0000  0.0000  0.0000  0.0000  0.0000  0.0000  0.3511  0.6489
  DIIS coefficients: -0.0000  0.0000 -0.0008 -0.0006  0.0075  0.0494  0.1057  0.8388
 SCF Error: norm([F,P])=      0.083841380935, max([F,P])=      0.026300405707
 orbitals (Q,E):
 ---------------
 S :1...5            ( 2.00  -235.5676)  ( 2.00   -27.4222)  ( 2.00    -3.2727)  ( 2.00    -0.2067)
                     ( 0.00     0.0553)
 P :1...3            ( 6.00   -23.5011)  ( 6.00    -2.1289)  ( 0.00    -0.0072)
 D :1...2            ( 5.00    -0.2640)  ( 0.00     0.4380)

 CYCLE   10
  SDIIS (wt  0.992):  0.0000 -0.0000  0.0000  0.0000  0.0008 -0.0041  0.0609  0.1010  0.8413
 A-DIIS (wt  0.008):  0.0000  0.0000  0.0000  0.0000  0.0000  0.0000  0.0000  0.0000  1.0000
  DIIS coefficients:  0.0000 -0.0000  0.0000  0.0000  0.0008 -0.0040  0.0604  0.1002  0.8425
 SCF Error: norm([F,P])=      0.006987289651, max([F,P])=      0.001752899828
 orbitals (Q,E):
 ---------------
 S :1...5            ( 2.00  -235.5657)  ( 2.00   -27.4200)  ( 2.00    -3.2710)  ( 2.00    -0.2064)
                     ( 0.00     0.0553)
 P :1...3            ( 6.00   -23.4990)  ( 6.00    -2.1272)  ( 0.00    -0.0070)
 D :1...2            ( 5.00    -0.2627)  ( 0.00     0.4385)

 CYCLE   11
  SDIIS (wt  1.000):  0.0000 -0.0000 -0.0000  0.0000 -0.0000  0.0000 -0.0010 -0.0028 -0.0686  1.0723
  DIIS coefficients:  0.0000 -0.0000 -0.0000  0.0000 -0.0000  0.0000 -0.0010 -0.0028 -0.0686  1.0723
 SCF Error: norm([F,P])=      0.000269756151, max([F,P])=      0.000068350854
 orbitals (Q,E):
 ---------------
 S :1...5            ( 2.00  -235.5656)  ( 2.00   -27.4199)  ( 2.00    -3.2709)  ( 2.00    -0.2064)
                     ( 0.00     0.0554)
 P :1...3            ( 6.00   -23.4989)  ( 6.00    -2.1271)  ( 0.00    -0.0070)
 D :1...2            ( 5.00    -0.2626)  ( 0.00     0.4386)

 CYCLE   12
  SDIIS (wt  1.000):  0.0000 -0.0000  0.0000 -0.0000  0.0000  0.0001  0.0036 -0.0655  1.0618
  DIIS coefficients:  0.0000 -0.0000  0.0000 -0.0000  0.0000  0.0001  0.0036 -0.0655  1.0618
 SCF Error: norm([F,P])=      0.000001489230, max([F,P])=      0.000000466053
 orbitals (Q,E):
 ---------------
 S :1...5            ( 2.00  -235.5656)  ( 2.00   -27.4199)  ( 2.00    -3.2709)  ( 2.00    -0.2064)
                     ( 0.00     0.0554)
 P :1...3            ( 6.00   -23.4989)  ( 6.00    -2.1271)  ( 0.00    -0.0070)
 D :1...2            ( 5.00    -0.2626)  ( 0.00     0.4386)

 CYCLE   13
  SDIIS (wt  1.000): -0.0000 -0.0000 -0.0000  0.0001 -0.0008  0.0079  0.9929
  DIIS coefficients: -0.0000 -0.0000 -0.0000  0.0001 -0.0008  0.0079  0.9929
 SCF Error: norm([F,P])=      0.000000204004, max([F,P])=      0.000000057829
 orbitals (Q,E):
 ---------------
 S :1...5            ( 2.00  -235.5656)  ( 2.00   -27.4199)  ( 2.00    -3.2709)  ( 2.00    -0.2064)
                     ( 0.00     0.0554)
 P :1...3            ( 6.00   -23.4989)  ( 6.00    -2.1271)  ( 0.00    -0.0070)
 D :1...2            ( 5.00    -0.2626)  ( 0.00     0.4386)

 CYCLE   14
  SDIIS (wt  1.000):  0.0000  0.0000 -0.0001  0.0019 -0.0092  1.0075
  DIIS coefficients:  0.0000  0.0000 -0.0001  0.0019 -0.0092  1.0075
 SCF Error: norm([F,P])=      0.000000004553, max([F,P])=      0.000000001162
 orbitals (Q,E):
 ---------------
 S :1...5            ( 2.00  -235.5656)  ( 2.00   -27.4199)  ( 2.00    -3.2709)  ( 2.00    -0.2064)
                     ( 0.00     0.0554)
 P :1...3            ( 6.00   -23.4989)  ( 6.00    -2.1271)  ( 0.00    -0.0070)
 D :1...2            ( 5.00    -0.2626)  ( 0.00     0.4386)

 SCF CONVERGED

 CYCLE   15
1
 ***************************************************************************************************


                                                *******************
                                                *  R E S U L T S  *
                                                *******************
  
  
 Hartree-Fock exchange energy:   -49.6089202725565     
 *** Setting up for NEW gradients in Focky
 *** Using FIT density in Focky

 Orbital Energies, per Irrep and Spin:
 ======================================
                        Occup              E (au)              E (eV)       Diff (eV) with prev. cycle
                        -----      --------------------        ------       --------------------------
 S
               1        2.000     -0.23556558464984E+03     -6410.066              -1.34E-08
               2        2.000     -0.27419937423641E+02      -746.134              -1.62E-08
               3        2.000     -0.32708680529329E+01       -89.005              -1.25E-08
               4        2.000     -0.20637585288220E+00        -5.616              -1.50E-09
               5        0.000      0.55354074558476E-01         1.506
               6        0.000      0.59802786632662E+00        16.273
               7        0.000      0.39611375848037E+01       107.788
               8        0.000      0.27990707114889E+02       761.666
               9        0.000      0.48825645153213E+03     13286.134
 P
               1        6.000     -0.23498880858649E+02      -639.437              -1.59E-08
               2        6.000     -0.21271342748022E+01       -57.882              -1.19E-08
               3        0.000     -0.69889252241211E-02        -0.190
               4        0.000      0.11395210000781E+01        31.008
               5        0.000      0.77788361325733E+01       211.673
               6        0.000      0.60189686664057E+02      1637.845
 D
               1        5.000     -0.26264521189978E+00        -7.147              -9.35E-09
               2        0.000      0.43856585641469E+00        11.934
               3        0.000      0.41957377934992E+01       114.172


 Partially Occupied:
               1 D                -0.26264521189978E+00
  
 HOMO :        4 S                -0.20637585288220E+00
 LUMO :        3 P                -0.69889252241211E-02
  


 Orbital Energies, all Irreps
 ========================================

 Irrep        no.  (spin)   Occup              E (au)                E (eV)
 ---------------------------------------------------------------------------
 S             1             2.00       -0.23556558464984E+03     -6410.0657
 S             2             2.00       -0.27419937423641E+02      -746.1345
 P             1             6.00       -0.23498880858649E+02      -639.4371
 S             3             2.00       -0.32708680529329E+01       -89.0048
 P             2             6.00       -0.21271342748022E+01       -57.8823
 D             1             5.00       -0.26264521189978E+00        -7.1469
 S             4             2.00       -0.20637585288220E+00        -5.6158
 P             3             0.00       -0.69889252241211E-02        -0.1902
 S             5             0.00        0.55354074558476E-01         1.5063
 D             2             0.00        0.43856585641469E+00        11.9340
 S             6             0.00        0.59802786632662E+00        16.2732
 P             4             0.00        0.11395210000781E+01        31.0079
 S             7             0.00        0.39611375848037E+01       107.7880
 D             3             0.00        0.41957377934992E+01       114.1718
 P             5             0.00        0.77788361325733E+01       211.6729
 S             8             0.00        0.27990707114889E+02       761.6659
 P             6             0.00        0.60189686664057E+02      1637.8447
 S             9             0.00        0.48825645153213E+03     13286.1340


 All Electron Calculation, thus no Orbital Energies of the Core Orbitals are calculated


 =======================================
 M U L L I K E N   P O P U L A T I O N S
 =======================================
  
 The survey below gives for each atom:
 a) the total charge (Z minus electrons)
 b) the net spin polarization (nr of electrons spin-A minus spin-B)
 c) for each spin the atomic electron valence density (integrated) per L-value.

 Atom              Charge    Spin density          S         P         D         F
 ----              ------    ------------       ------    ------    ------    ------
 1 Mn             -0.0000                       8.0000   12.0000    5.0000    0.0000

 Populations of individual BAS functions
 ----------------------------------------
 1 Mn           0.4314  1.5124  1.8763 -0.0447  0.6719  0.6719  0.6719  1.3130  1.3130  1.3130
                1.2830  0.9461  0.4228  0.4228  0.4228  1.2040  1.2040  1.2040  0.3870  0.3870
                0.3870  0.1692  0.2538  0.2538  0.1692  0.2538  0.1692  0.3756  0.5634  0.5634
                0.3756  0.5634  0.3756  0.1219  0.1828  0.1828  0.1219  0.1828  0.1219  0.5619
                1.1696  0.2640  0.0013  0.0013  0.0013

 Gross Charges per Atom (Z minus electrons)
 ==========================================
            -0.0000
 Net Total: -0.00000000


 =======================================================================
 Electrostatic potential at the Nuclei due to electrons and other nuclei
 =======================================================================
  
         Atom                  Potential
         ----                  ---------
     1)   Mn                109.33075004
 
 
 ========================
 No memory problems found
 ========================
 
 Maximum number of active allocate calls:         370
 
 *******************************************************************************

                             A D F   E X I T
 NORMAL TERMINATION


 =================
 Timing Statistics
 =================
  
 Total Used :                     CPU=        1.29      System=        0.11     Elapsed=        1.96

 Calls  Section                     ( Mean, Percentage )
 ---------------------------------------------------------------------------------------------------
     3  ><      ................      0.00    0.24             0.00    0.01             0.00    0.28
     1  INIT    ................      0.04    2.93             0.00    4.12             0.49   25.18
     1  GEOMET  ................      0.02    1.28             0.06   51.27             0.08    4.24
     1  INPUTA  ................      0.00    0.22             0.00    0.59             0.00    0.18
     1  MAINSY  ................      0.01    0.76             0.00    0.30             0.02    1.00
     1  SYMFIT  ................      0.00    0.15             0.00    0.00             0.00    0.15
     1  CORORT  ................      0.00    0.08             0.00    0.01             0.00    0.11
     1  SYMORB  ................      0.00    0.05             0.00    0.03             0.00    0.09
     1  FITINT  ................      0.01    0.75             0.00    2.37             0.02    1.07
     1  CLSMAT  ................      0.00    0.11             0.00    0.00             0.00    0.12
     1  ORTHON  ................      0.00    0.37             0.00    0.00             0.01    0.31
     1  GENPT   ................      0.02    1.45             0.00    0.59             0.02    1.12
     1  PTBAS   ................      0.00    0.28             0.00    0.15             0.00    0.25
    15  FOCKY   ................      0.07   84.34             0.00   31.09             0.08   57.36
    15  FOCKTR  ................      0.00    0.68             0.00    0.54             0.00    0.47
    15  SDIIS   ................      0.00    2.24             0.00    6.34             0.00    2.88
     1  COREPS  ................      0.03    2.15             0.00    0.00             0.03    1.41
     1  POPAN   ................      0.01    0.81             0.00    0.77             0.01    0.64
     1  DEBYE   ................      0.00    0.14             0.00    0.08             0.00    0.16
     1  EXIT PROCEDURE .........      0.01    0.98             0.00    1.75             0.06    2.98


 Currently Open Files (EXIT00)
 ====================

 Unit    Access Format  Status   Type       Ident (file)
 -------------------------------------------------------
   3      SEQ    FORM   TRANSP  NORMAL      LOGFILE
                                          ( logfile )


 Buffered I/O statistics
 =======================
 Memory available:                    268435456
 Number of records fitting in memory:     64527
 Input :   0.1% of                        37307  *4k bytes
 Output:   6.0% of                         2960  *4k bytes
 Records from serial files evicted:           0
                    others evicted:           0
 Hash table lookups:      80397 with          0 conflicts (  0.00%)

 ***************************************************************************************************
 (LOGFILE)
 <Sep03-2019> <10:09:00>  ADF 2018  RunTime: Sep03-2019 10:09:00  Nodes: 1  Procs: 1
 <Sep03-2019> <10:09:00>  Hydrogen (TZP)
 <Sep03-2019> <10:09:00>  RunType   : CREATE
 <Sep03-2019> <10:09:00>  Net Charge: 0 (Nuclei minus Electrons)
 <Sep03-2019> <10:09:00>  Symmetry  : ATOM
  Coordinates
    Atom         X           Y           Z   (Angstrom)
    1.H         0.000000    0.000000    0.000000
 <Sep03-2019> <10:09:00>  >>>> CORORT
 <Sep03-2019> <10:09:00>  >>>> FITINT
 <Sep03-2019> <10:09:00>  >>>> CLSMAT
 <Sep03-2019> <10:09:00>  >>>> ORTHON
 <Sep03-2019> <10:09:00>  >>>> GENPT
 <Sep03-2019> <10:09:00>  Block Length=  64
 <Sep03-2019> <10:09:00>  >>>> PTBAS
 <Sep03-2019> <10:09:00>  >>>> CYCLE
 <Sep03-2019> <10:09:01>  CalcFitR12Fit
 <Sep03-2019> <10:09:01>  CalcFitCoeff
 <Sep03-2019> <10:09:01>              |Error|         MaxErr       Wt(A-DIIS)
 <Sep03-2019> <10:09:01>      1      0.00000000      0.00000000
 <Sep03-2019> <10:09:01>      2      0.04053829      0.03970498
 <Sep03-2019> <10:09:01>      3      0.00831460      0.00779586    100.0
 <Sep03-2019> <10:09:01>      4      0.00117953      0.00115521      0.2
 <Sep03-2019> <10:09:01>      5      0.00002879      0.00002503      0.0
 <Sep03-2019> <10:09:01>      6      0.00000137      0.00000117      0.0
 <Sep03-2019> <10:09:01>      7      0.00000001      0.00000000      0.0
 <Sep03-2019> <10:09:01>  SCF converged
 <Sep03-2019> <10:09:01>      8      0.00000000      0.00000000      0.0
 <Sep03-2019> <10:09:01>  >>>> POPAN
 <Sep03-2019> <10:09:01>  >>>> DEBYE
 <Sep03-2019> <10:09:01>  NORMAL TERMINATION
 <Sep03-2019> <10:09:01>  END
 <Sep03-2019> <10:09:01>  ADF 2018  RunTime: Sep03-2019 10:09:01  Nodes: 1  Procs: 1
 <Sep03-2019> <10:09:01>  Fluorine (TZP)
 <Sep03-2019> <10:09:02>  RunType   : CREATE
 <Sep03-2019> <10:09:02>  Net Charge: 0 (Nuclei minus Electrons)
 <Sep03-2019> <10:09:02>  Symmetry  : ATOM
  Coordinates
    Atom         X           Y           Z   (Angstrom)
    1.F         0.000000    0.000000    0.000000
 <Sep03-2019> <10:09:02>  >>>> CORORT
 <Sep03-2019> <10:09:02>  >>>> FITINT
 <Sep03-2019> <10:09:02>  >>>> CLSMAT
 <Sep03-2019> <10:09:02>  >>>> ORTHON
 <Sep03-2019> <10:09:02>  >>>> GENPT
 <Sep03-2019> <10:09:02>  Block Length=  76
 <Sep03-2019> <10:09:02>  >>>> PTBAS
 <Sep03-2019> <10:09:02>  >>>> CYCLE
 <Sep03-2019> <10:09:02>  CalcFitR12Fit
 <Sep03-2019> <10:09:02>  CalcFitCoeff
 <Sep03-2019> <10:09:02>              |Error|         MaxErr       Wt(A-DIIS)
 <Sep03-2019> <10:09:02>      1      0.00000000      0.00000000
 <Sep03-2019> <10:09:02>      2     11.41748012      4.81345754    100.0
 <Sep03-2019> <10:09:02>      3      5.09805867      3.13766658    100.0
 <Sep03-2019> <10:09:02>      4      1.12883600      0.53254612    100.0
 <Sep03-2019> <10:09:02>      5      1.51972161      0.74511158    100.0
 <Sep03-2019> <10:09:02>      6      0.08877002      0.04179586     41.2
 <Sep03-2019> <10:09:02>      7      0.03748194      0.01774580     16.9
 <Sep03-2019> <10:09:02>      8      0.00334847      0.00159165      0.6
 <Sep03-2019> <10:09:02>      9      0.00001874      0.00000895      0.0
 <Sep03-2019> <10:09:02>     10      0.00000074      0.00000034      0.0
 <Sep03-2019> <10:09:02>     11      0.00000001      0.00000000      0.0
 <Sep03-2019> <10:09:02>  SCF converged
 <Sep03-2019> <10:09:02>     12      0.00000000      0.00000000      0.0
 <Sep03-2019> <10:09:02>  >>>> POPAN
 <Sep03-2019> <10:09:02>  >>>> DEBYE
 <Sep03-2019> <10:09:02>  NORMAL TERMINATION
 <Sep03-2019> <10:09:02>  END
 <Sep03-2019> <10:09:03>  ADF 2018  RunTime: Sep03-2019 10:09:03  Nodes: 1  Procs: 1
 <Sep03-2019> <10:09:03>  Carbon (TZP)
 <Sep03-2019> <10:09:03>  RunType   : CREATE
 <Sep03-2019> <10:09:03>  Net Charge: 0 (Nuclei minus Electrons)
 <Sep03-2019> <10:09:03>  Symmetry  : ATOM
  Coordinates
    Atom         X           Y           Z   (Angstrom)
    1.C         0.000000    0.000000    0.000000
 <Sep03-2019> <10:09:03>  >>>> CORORT
 <Sep03-2019> <10:09:03>  >>>> FITINT
 <Sep03-2019> <10:09:03>  >>>> CLSMAT
 <Sep03-2019> <10:09:03>  >>>> ORTHON
 <Sep03-2019> <10:09:03>  >>>> GENPT
 <Sep03-2019> <10:09:03>  Block Length=  72
 <Sep03-2019> <10:09:03>  >>>> PTBAS
 <Sep03-2019> <10:09:03>  >>>> CYCLE
 <Sep03-2019> <10:09:03>  CalcFitR12Fit
 <Sep03-2019> <10:09:03>  CalcFitCoeff
 <Sep03-2019> <10:09:03>              |Error|         MaxErr       Wt(A-DIIS)
 <Sep03-2019> <10:09:03>      1      0.00000000      0.00000000
 <Sep03-2019> <10:09:03>      2      4.50534369      3.32982542    100.0
 <Sep03-2019> <10:09:03>      3      1.48636149      1.21090615    100.0
 <Sep03-2019> <10:09:03>      4      0.77592610      0.61252696    100.0
 <Sep03-2019> <10:09:03>      5      0.33289752      0.26624561    100.0
 <Sep03-2019> <10:09:03>      6      0.19189550      0.14936761    100.0
 <Sep03-2019> <10:09:03>      7      0.06823396      0.05355693     53.1
 <Sep03-2019> <10:09:03>      8      0.02829794      0.02205249     21.3
 <Sep03-2019> <10:09:03>      9      0.00416147      0.00324046      2.3
 <Sep03-2019> <10:09:03>     10      0.00007800      0.00006070      0.0
 <Sep03-2019> <10:09:04>     11      0.00000013      0.00000010      0.0
 <Sep03-2019> <10:09:04>     12      0.00000000      0.00000000      0.0
 <Sep03-2019> <10:09:04>  SCF converged
 <Sep03-2019> <10:09:04>     13      0.00000000      0.00000000      0.0
 <Sep03-2019> <10:09:04>  >>>> POPAN
 <Sep03-2019> <10:09:04>  >>>> DEBYE
 <Sep03-2019> <10:09:04>  NORMAL TERMINATION
 <Sep03-2019> <10:09:04>  END
 <Sep03-2019> <10:09:04>  ADF 2018  RunTime: Sep03-2019 10:09:04  Nodes: 1  Procs: 1
 <Sep03-2019> <10:09:04>  Oxygen (TZP)
 <Sep03-2019> <10:09:04>  RunType   : CREATE
 <Sep03-2019> <10:09:04>  Net Charge: 0 (Nuclei minus Electrons)
 <Sep03-2019> <10:09:04>  Symmetry  : ATOM
  Coordinates
    Atom         X           Y           Z   (Angstrom)
    1.O         0.000000    0.000000    0.000000
 <Sep03-2019> <10:09:04>  >>>> CORORT
 <Sep03-2019> <10:09:04>  >>>> FITINT
 <Sep03-2019> <10:09:04>  >>>> CLSMAT
 <Sep03-2019> <10:09:04>  >>>> ORTHON
 <Sep03-2019> <10:09:04>  >>>> GENPT
 <Sep03-2019> <10:09:04>  Block Length=  68
 <Sep03-2019> <10:09:04>  >>>> PTBAS
 <Sep03-2019> <10:09:04>  >>>> CYCLE
 <Sep03-2019> <10:09:05>  CalcFitR12Fit
 <Sep03-2019> <10:09:05>  CalcFitCoeff
 <Sep03-2019> <10:09:05>              |Error|         MaxErr       Wt(A-DIIS)
 <Sep03-2019> <10:09:05>      1      0.00000000      0.00000000
 <Sep03-2019> <10:09:05>      2      8.79965817      5.52447016    100.0
 <Sep03-2019> <10:09:05>      3      3.45149378      2.41390564    100.0
 <Sep03-2019> <10:09:05>      4      1.25450657      0.63804391    100.0
 <Sep03-2019> <10:09:07>      5      1.35372404      0.75726985    100.0
 <Sep03-2019> <10:09:07>      6      0.06056373      0.03743671     36.8
 <Sep03-2019> <10:09:07>      7      0.00652371      0.00418905      3.2
 <Sep03-2019> <10:09:07>      8      0.00027255      0.00015680      0.0
 <Sep03-2019> <10:09:07>      9      0.00000834      0.00000448      0.0
 <Sep03-2019> <10:09:07>     10      0.00000061      0.00000036      0.0
 <Sep03-2019> <10:09:07>     11      0.00000001      0.00000000      0.0
 <Sep03-2019> <10:09:07>  SCF converged
 <Sep03-2019> <10:09:07>     12      0.00000000      0.00000000      0.0
 <Sep03-2019> <10:09:07>  >>>> POPAN
 <Sep03-2019> <10:09:07>  >>>> DEBYE
 <Sep03-2019> <10:09:07>  NORMAL TERMINATION
 <Sep03-2019> <10:09:07>  END
 <Sep03-2019> <10:09:08>  ADF 2018  RunTime: Sep03-2019 10:09:08  Nodes: 1  Procs: 1
 <Sep03-2019> <10:09:08>  Manganese (TZP)
 <Sep03-2019> <10:09:08>  RunType   : CREATE
 <Sep03-2019> <10:09:08>  Net Charge: 0 (Nuclei minus Electrons)
 <Sep03-2019> <10:09:08>  Symmetry  : ATOM
  Coordinates
    Atom         X           Y           Z   (Angstrom)
    1.Mn        0.000000    0.000000    0.000000
 <Sep03-2019> <10:09:08>  >>>> CORORT
 <Sep03-2019> <10:09:08>  >>>> FITINT
 <Sep03-2019> <10:09:08>  >>>> CLSMAT
 <Sep03-2019> <10:09:08>  >>>> ORTHON
 <Sep03-2019> <10:09:08>  >>>> GENPT
 <Sep03-2019> <10:09:08>  Block Length=  98
 <Sep03-2019> <10:09:08>  >>>> PTBAS
 <Sep03-2019> <10:09:08>  >>>> CYCLE
 <Sep03-2019> <10:09:08>  CalcFitR12Fit
 <Sep03-2019> <10:09:08>  CalcFitCoeff
 <Sep03-2019> <10:09:08>              |Error|         MaxErr       Wt(A-DIIS)
 <Sep03-2019> <10:09:08>      1      0.00000000      0.00000000
 <Sep03-2019> <10:09:08>      2     71.09421233     20.75602051    100.0
 <Sep03-2019> <10:09:08>      3     25.51213524      7.05692404    100.0
 <Sep03-2019> <10:09:08>      4      5.91236868      1.80218438    100.0
 <Sep03-2019> <10:09:09>      5      7.86480676      2.36861308    100.0
 <Sep03-2019> <10:09:09>      6      1.07724572      0.36486531    100.0
 <Sep03-2019> <10:09:09>      7      1.26528605      0.39472260    100.0
 <Sep03-2019> <10:09:09>      8      0.14926490      0.05122071     50.7
 <Sep03-2019> <10:09:09>      9      0.08384138      0.02630041     25.6
 <Sep03-2019> <10:09:09>     10      0.00698729      0.00175290      0.8
 <Sep03-2019> <10:09:09>     11      0.00026976      0.00006835      0.0
 <Sep03-2019> <10:09:09>     12      0.00000149      0.00000047      0.0
 <Sep03-2019> <10:09:09>     13      0.00000020      0.00000006      0.0
 <Sep03-2019> <10:09:09>     14      0.00000000      0.00000000      0.0
 <Sep03-2019> <10:09:09>  SCF converged
 <Sep03-2019> <10:09:09>     15      0.00000000      0.00000000      0.0
 <Sep03-2019> <10:09:09>  >>>> POPAN
 <Sep03-2019> <10:09:09>  >>>> DEBYE
 <Sep03-2019> <10:09:09>  NORMAL TERMINATION
 <Sep03-2019> <10:09:09>  END


 Parallel Execution: Process Information
 ==============================================================================
 Rank   Node Name                              NodeID   MyNodeRank  NodeMaster
    0   node0516                                  0          0          0
    1   node0516                                  0          1         -1
    2   node0516                                  0          2         -1
    3   node0516                                  0          3         -1
    4   node0516                                  0          4         -1
    5   node0516                                  0          5         -1
    6   node0516                                  0          6         -1
    7   node0516                                  0          7         -1
    8   node0516                                  0          8         -1
    9   node0516                                  0          9         -1
   10   node0516                                  0         10         -1
   11   node0516                                  0         11         -1
   12   node0516                                  0         12         -1
   13   node0516                                  0         13         -1
   14   node0516                                  0         14         -1
   15   node0516                                  0         15         -1
   16   node0516                                  0         16         -1
   17   node0516                                  0         17         -1
   18   node0516                                  0         18         -1
   19   node0516                                  0         19         -1
   20   node0516                                  0         20         -1
   21   node0516                                  0         21         -1
   22   node0516                                  0         22         -1
   23   node0516                                  0         23         -1
   24   node0516                                  0         24         -1
   25   node0516                                  0         25         -1
   26   node0516                                  0         26         -1
   27   node0516                                  0         27         -1
   28   node0516                                  0         28         -1
   29   node0516                                  0         29         -1
 ==============================================================================


May use up to 245904MB of RAM as shared memory on node 0
 
Title Mntfaa3

COMMENT
 ADF2018 DEFAULT integration, geometry and scf
END

UNITS
  length angstrom
END

::Atoms Internal
Atoms Cartesian
Mn       0.224390000      0.106716000      0.084353000
O        2.146456000      0.673172000      0.169674000
O        0.585678000     -1.252872000      1.487447000
O       -1.641418000     -0.512534000      0.045212000
O       -0.454147000      1.570181000      1.661204000
O       -0.095005000      1.362111000     -1.410599000
O        0.687452000     -1.426710000     -1.452724000
C        3.058478000      0.122953000      0.870133000
C        2.933825000     -0.930627000      1.769337000
C        1.696226000     -1.560691000      2.036222000
C       -2.677430000     -0.164203000      0.725632000
C       -2.732667000      0.836120000      1.707806000
C       -1.628863000      1.616692000      2.101966000
C       -0.094854000      1.112703000     -2.673004000
C        0.186320000     -0.064858000     -3.341015000
C        0.569980000     -1.288723000     -2.697613000
H        3.813270000     -1.279909000      2.293501000
H       -3.686697000      1.009177000      2.188531000
H        0.123076000     -0.058886000     -4.421459000
C       -1.841539000      2.658905000      3.258372000
F       -1.313198000      3.864003000      2.933866000
F       -3.155186000      2.864432000      3.577278000
F       -1.220027000      2.225813000      4.395374000
C        4.469040000      0.745728000      0.618692000
F        4.441533000      2.090083000      0.778989000
F        5.423054000      0.251878000      1.459879000
F        4.876927000      0.481339000     -0.652741000
C        1.618111000     -2.693390000      3.033181000
H        0.905106000     -2.428228000      3.821395000
H        1.223482000     -3.583150000      2.530017000
H        2.585224000     -2.926980000      3.480263000
C       -3.919520000     -0.959861000      0.384467000
H       -4.145000000     -0.837988000     -0.680613000
H       -3.721693000     -2.024683000      0.550741000
H       -4.784866000     -0.655511000      0.975002000
C       -0.489927000      2.373787000     -3.502870000
F        0.337485000      3.414608000     -3.227180000
F       -0.443190000      2.166816000     -4.851285000
F       -1.760495000      2.763755000     -3.202966000
C        0.867517000     -2.505850000     -3.553269000
H        1.919378000     -2.783161000     -3.418577000
H        0.268041000     -3.348510000     -3.192763000
H        0.673522000     -2.348214000     -4.615733000
end

SYMMETRY nosym

CHARGE 0 4

unrestricted

::INTEGRATION  6.0  :: 5 = Std for Geom Opt / TS, 4 = LT not ADF18

::NumericalQuality good
::ExactDensity

::RELATIVISTIC Scalar ZORA
::Relativistic Spinorbit ZORA

GEOMETRY
::  Frequencies
::  TransitionState
  Iterations 200
:: not ADF18  Convergence e=0.001 grad=0.001 rad=0.01     :: Std for Geom Opt / TS, LT =  e=0.001 grad=0.01 rad=0.01
END

SCF
  Iterations 1000
:: not ADF18  Convergens 1e-6     :: Std for Geom Opt / TS, LT = 1e-5
END

XC
::  gga OLYP
   hybrid b3lyp
DISPERSION Grimme3
END

::FULLSCF
::NOPRINT LOGFILE
::BADER energy

Fragments
H t21.H
F t21.F
C t21.C
O t21.O
Mn t21.Mn
End

 *******************************************************************************
 *                                                                             *
 *  -------------------------------------                                      *
 *   Amsterdam Density Functional  (ADF)         2018                          *
 *  -------------------------------------                                      *
 *                                               r74086 2019-04-17             *
 *                                                                             *
 *                                                                             *
 *                              =================                              *
 *                              |               |                              *
 *                              |     A D F     |                              *
 *                              |               |                              *
 *                              =================                              *
 *                                                                             *
 *                                                                             *
 *   Online information and documentation:  https://www.scm.com/support/       *
 *   E-mail:  support@scm.com   info@scm.com                                   *
 *                                                                             *
 *   Scientific publications using ADF results must be properly referenced     *
 *   See the User Manuals (or the web site) for recommended citations          *
 *   The terms and conditions of the End User License Agreement apply to       *
 *   the use of ADF, https://www.scm.com/license-terms/                        *
 *                                                                             *
 **********************  x86_64_linux_intel / intelmpi  ************************
 
 Licensed to: Dr. Jeanet Conradie / University of the Free State / Bloemfontein / ZA
 SCM User ID: u7775
  
 ADF 2018  RunTime: Sep03-2019 10:09:11  Nodes: 1  Procs: 30

 Temporary files are created in /scratch/conradj/198353.login.Mntfaa3_B3LYP_D3_fac/kid_0.1042458304


Communication costs MPI_COMM_WORLD:      1.235 usec per message,   0.0157 usec per 8-byte item
Communication costs for intra-node:      1.375 usec per message,   0.0156 usec per 8-byte item

 Mntfaa3

 *** Comments in Input File:

  ADF2018 DEFAULT integration, geometry and scf

 -------------------------------------------------------------------------------


 ===========================
 A T T A C H E D   F I L E S
 ===========================
  


 ===============================
 M O D E L   P A R A M E T E R S
 ===============================
  
 DENSITY FUNCTIONAL POTENTIAL (scf)
    Hybrid:                            B3LYP                                   == Not Default ==

 SPIN  (restricted / unrestr.)
    Molecule:                          UNrestricted                            == Not Default ==
    Fragments:                         Restricted                               

 OTHER ASPECTS
    Relativistic Corrections:          ---                                      

    Nuclear Charge Density Model:      Point Charge Nuclei                      
    Core Treatment:                    Frozen Orbital(s)                        

    Hyperfine or Zeeman Interaction:   ---                                      

 Settings for Grimme 3 dispersion correction

      damping                      Zero
      s6                          1.000
      sr,6                        1.261
      s8                          1.703

 Other (technical) parameters

      rs8                         1.000
      alpha                      14.000
      version                         3
 


 Fragment File(s)
 ----------------
 Mn:
         file : t21.Mn
         jobid: ADF 2018  RunTime: Sep03-2019 10:09:08  Nodes: 1  Procs: 1
         title: Manganese (TZP)
 O:
         file : t21.O
         jobid: ADF 2018  RunTime: Sep03-2019 10:09:04  Nodes: 1  Procs: 1
         title: Oxygen (TZP)
 C:
         file : t21.C
         jobid: ADF 2018  RunTime: Sep03-2019 10:09:03  Nodes: 1  Procs: 1
         title: Carbon (TZP)
 H:
         file : t21.H
         jobid: ADF 2018  RunTime: Sep03-2019 10:09:00  Nodes: 1  Procs: 1
         title: Hydrogen (TZP)
 F:
         file : t21.F
         jobid: ADF 2018  RunTime: Sep03-2019 10:09:01  Nodes: 1  Procs: 1
         title: Fluorine (TZP)


                                   *********************************************
                                   *  R U N   T Y P E : GEOMETRY OPTIMIZATION  *
                                   *********************************************
  


 ===============
 G E O M E T R Y  ***  3D  Molecule  ***
 ===============
  

 ATOMS
 =====                            X Y Z                    CHARGE
                                (Angstrom)             Nucl     +Core       At.Mass
                       --------------------------    ----------------       -------
    1  Mn              0.2244    0.1067    0.0844     25.00     25.00       54.9380
    2  O               2.1465    0.6732    0.1697      8.00      8.00       15.9949
    3  O               0.5857   -1.2529    1.4874      8.00      8.00       15.9949
    4  O              -1.6414   -0.5125    0.0452      8.00      8.00       15.9949
    5  O              -0.4541    1.5702    1.6612      8.00      8.00       15.9949
    6  O              -0.0950    1.3621   -1.4106      8.00      8.00       15.9949
    7  O               0.6875   -1.4267   -1.4527      8.00      8.00       15.9949
    8  C               3.0585    0.1230    0.8701      6.00      6.00       12.0000
    9  C               2.9338   -0.9306    1.7693      6.00      6.00       12.0000
   10  C               1.6962   -1.5607    2.0362      6.00      6.00       12.0000
   11  C              -2.6774   -0.1642    0.7256      6.00      6.00       12.0000
   12  C              -2.7327    0.8361    1.7078      6.00      6.00       12.0000
   13  C              -1.6289    1.6167    2.1020      6.00      6.00       12.0000
   14  C              -0.0949    1.1127   -2.6730      6.00      6.00       12.0000
   15  C               0.1863   -0.0649   -3.3410      6.00      6.00       12.0000
   16  C               0.5700   -1.2887   -2.6976      6.00      6.00       12.0000
   17  H               3.8133   -1.2799    2.2935      1.00      1.00        1.0078
   18  H              -3.6867    1.0092    2.1885      1.00      1.00        1.0078
   19  H               0.1231   -0.0589   -4.4215      1.00      1.00        1.0078
   20  C              -1.8415    2.6589    3.2584      6.00      6.00       12.0000
   21  F              -1.3132    3.8640    2.9339      9.00      9.00       18.9984
   22  F              -3.1552    2.8644    3.5773      9.00      9.00       18.9984
   23  F              -1.2200    2.2258    4.3954      9.00      9.00       18.9984
   24  C               4.4690    0.7457    0.6187      6.00      6.00       12.0000
   25  F               4.4415    2.0901    0.7790      9.00      9.00       18.9984
   26  F               5.4231    0.2519    1.4599      9.00      9.00       18.9984
   27  F               4.8769    0.4813   -0.6527      9.00      9.00       18.9984
   28  C               1.6181   -2.6934    3.0332      6.00      6.00       12.0000
   29  H               0.9051   -2.4282    3.8214      1.00      1.00        1.0078
   30  H               1.2235   -3.5831    2.5300      1.00      1.00        1.0078
   31  H               2.5852   -2.9270    3.4803      1.00      1.00        1.0078
   32  C              -3.9195   -0.9599    0.3845      6.00      6.00       12.0000
   33  H              -4.1450   -0.8380   -0.6806      1.00      1.00        1.0078
   34  H              -3.7217   -2.0247    0.5507      1.00      1.00        1.0078
   35  H              -4.7849   -0.6555    0.9750      1.00      1.00        1.0078
   36  C              -0.4899    2.3738   -3.5029      6.00      6.00       12.0000
   37  F               0.3375    3.4146   -3.2272      9.00      9.00       18.9984
   38  F              -0.4432    2.1668   -4.8513      9.00      9.00       18.9984
   39  F              -1.7605    2.7638   -3.2030      9.00      9.00       18.9984
   40  C               0.8675   -2.5059   -3.5533      6.00      6.00       12.0000
   41  H               1.9194   -2.7832   -3.4186      1.00      1.00        1.0078
   42  H               0.2680   -3.3485   -3.1928      1.00      1.00        1.0078
   43  H               0.6735   -2.3482   -4.6157      1.00      1.00        1.0078


 FRAGMENTS
 =========                                     Atoms in this Fragment     Cart. coord.s (Angstrom)
                                               -------------------------------------------------------
    1  Mn                                                1  Mn           0.2244    0.1067    0.0844
    2  O                                                 2  O            2.1465    0.6732    0.1697
    3  O                                                 3  O            0.5857   -1.2529    1.4874
    4  O                                                 4  O           -1.6414   -0.5125    0.0452
    5  O                                                 5  O           -0.4541    1.5702    1.6612
    6  O                                                 6  O           -0.0950    1.3621   -1.4106
    7  O                                                 7  O            0.6875   -1.4267   -1.4527
    8  C                                                 8  C            3.0585    0.1230    0.8701
    9  C                                                 9  C            2.9338   -0.9306    1.7693
   10  C                                                10  C            1.6962   -1.5607    2.0362
   11  C                                                11  C           -2.6774   -0.1642    0.7256
   12  C                                                12  C           -2.7327    0.8361    1.7078
   13  C                                                13  C           -1.6289    1.6167    2.1020
   14  C                                                14  C           -0.0949    1.1127   -2.6730
   15  C                                                15  C            0.1863   -0.0649   -3.3410
   16  C                                                16  C            0.5700   -1.2887   -2.6976
   17  C                                                20  C           -1.8415    2.6589    3.2584
   18  C                                                24  C            4.4690    0.7457    0.6187
   19  C                                                28  C            1.6181   -2.6934    3.0332
   20  C                                                32  C           -3.9195   -0.9599    0.3845
   21  C                                                36  C           -0.4899    2.3738   -3.5029
   22  C                                                40  C            0.8675   -2.5059   -3.5533
   23  H                                                17  H            3.8133   -1.2799    2.2935
   24  H                                                18  H           -3.6867    1.0092    2.1885
   25  H                                                19  H            0.1231   -0.0589   -4.4215
   26  H                                                29  H            0.9051   -2.4282    3.8214
   27  H                                                30  H            1.2235   -3.5831    2.5300
   28  H                                                31  H            2.5852   -2.9270    3.4803
   29  H                                                33  H           -4.1450   -0.8380   -0.6806
   30  H                                                34  H           -3.7217   -2.0247    0.5507
   31  H                                                35  H           -4.7849   -0.6555    0.9750
   32  H                                                41  H            1.9194   -2.7832   -3.4186
   33  H                                                42  H            0.2680   -3.3485   -3.1928
   34  H                                                43  H            0.6735   -2.3482   -4.6157
   35  F                                                21  F           -1.3132    3.8640    2.9339
   36  F                                                22  F           -3.1552    2.8644    3.5773
   37  F                                                23  F           -1.2200    2.2258    4.3954
   38  F                                                25  F            4.4415    2.0901    0.7790
   39  F                                                26  F            5.4231    0.2519    1.4599
   40  F                                                27  F            4.8769    0.4813   -0.6527
   41  F                                                37  F            0.3375    3.4146   -3.2272
   42  F                                                38  F           -0.4432    2.1668   -4.8513
   43  F                                                39  F           -1.7605    2.7638   -3.2030


 =====================================
 S Y M M E T R Y ,   E L E C T R O N S
 =====================================
  
 Symmetry: NOSYM

 Irreducible Representations, including subspecies
 -------------------------------------------------
 A


 Configuration of Valence Electrons
 ==================================
 ( determined in the SCF procedure )

 Total:   130 (Spin-A)  + 126 (Spin-B)

 Net Charge: 0 (Nuclei minus Electrons)
 Spin polar: 4 (Spin_A minus Spin_B electrons)

 Aufbau principle for MO occupations will be applied through SCF cycle no.     500
 Thereafter, the program will assign electrons to MOs that are spatially
 similar to the occupied MOs in a "reference" cycle ("KeepOrbitals").
 The reference cycle is always the PREVIOUS cycle: it will evolve with
 the SCF procedure.
1
 ***************************************************************************************************


                                      ****************************************
                                      *  B U I L D : (Fragments, Functions)  *
                                      ****************************************
  

 Total nr. of (C)SFOs (summation over all irreps) :   684

 Specify PRINT SFO in the input file to get a full list

 Nr. of SFOs for ir.rep.           A :   684


 ================================
 (Slater-type)  F U N C T I O N S  ***  (Basis and Fit)  ***
 ================================
  

 Atom Type    1  (Mn)
 ==============

 Valence Basis Sets:  18
 -----------------------
   1 S   29.650000
   1 S   23.000000
   2 S    9.650000
   2 S    6.750000
   2 P   13.800000
   2 P    8.700000
   3 S    5.650000
   3 S    3.500000
   3 P    5.950000
   3 P    4.000000
   3 P    2.700000
   3 D    5.950000
   3 D    2.850000
   3 D    1.320000
   4 S    2.200000
   4 S    1.360000
   4 S    0.880000
   4 P    1.350000

 Charge Fitting Sets (for the computation of the Coulomb Potential):  41
 -----------------------------------------------------------------------
   1 S   59.300000
   2 S   65.740000
   2 S   44.220000
   3 S   43.670000
   3 S   31.240000
   4 S   29.560000
   4 S   22.000000
   4 S   16.380000
   5 S   15.190000
   5 S   11.630000
   5 S    8.910000
   6 S    8.170000
   6 S    6.390000
   6 S    5.000000
   6 S    3.910000
   7 S    3.570000
   7 S    2.840000
   7 S    2.260000
   7 S    1.800000
   2 P   43.450000
   3 P   29.100000
   4 P   19.720000
   5 P   13.590000
   5 P    7.840000
   6 P    5.490000
   6 P    3.310000
   7 P    2.350000
   3 D   32.500000
   4 D   22.150000
   5 D   15.340000
   5 D    8.890000
   6 D    6.250000
   6 D    3.780000
   7 D    2.700000
   4 F   16.350000
   5 F    9.360000
   5 F    4.510000
   6 F    2.670000
   5 G   10.400000
   5 G    5.560000
   5 G    2.970000

 Atom Type    2  (O)
 ==============

 Valence Basis Sets:   9
 -----------------------
   1 S    9.800000
   1 S    6.800000
   2 S    7.580000
   2 S    2.880000
   2 S    1.720000
   2 P    4.080000
   2 P    2.080000
   2 P    1.120000
   3 D    2.000000

 Charge Fitting Sets (for the computation of the Coulomb Potential):  22
 -----------------------------------------------------------------------
   1 S   19.600000
   2 S   22.600000
   2 S   15.680000
   2 S   10.890000
   2 S    7.560000
   3 S    7.690000
   3 S    5.650000
   3 S    4.150000
   3 S    3.050000
   3 S    2.240000
   2 P   12.860000
   2 P    7.680000
   3 P    6.780000
   3 P    4.390000
   3 P    2.840000
   3 D    8.800000
   3 D    5.580000
   3 D    3.530000
   3 D    2.240000
   4 F    6.200000
   4 F    3.700000
   5 G    4.500000

 Atom Type    3  (C)
 ==============

 Valence Basis Sets:   9
 -----------------------
   1 S    7.680000
   1 S    5.000000
   2 S    1.280000
   2 S    2.100000
   2 S    4.600000
   2 P    0.820000
   2 P    1.480000
   2 P    2.940000
   3 D    2.200000

 Charge Fitting Sets (for the computation of the Coulomb Potential):  22
 -----------------------------------------------------------------------
   1 S   15.360000
   2 S   17.530000
   2 S   12.070000
   2 S    8.310000
   2 S    5.730000
   3 S    5.780000
   3 S    4.220000
   3 S    3.080000
   3 S    2.250000
   3 S    1.640000
   2 P    9.880000
   2 P    5.800000
   3 P    5.050000
   3 P    3.230000
   3 P    2.060000
   3 D    7.200000
   3 D    4.400000
   3 D    2.690000
   3 D    1.640000
   4 F    5.400000
   4 F    3.550000
   5 G    4.500000

 Atom Type    4  (H)
 ==============

 Valence Basis Sets:   4
 -----------------------
   1 S    0.690000
   1 S    0.920000
   1 S    1.580000
   2 P    1.250000

 Charge Fitting Sets (for the computation of the Coulomb Potential):  11
 -----------------------------------------------------------------------
   1 S    3.160000
   1 S    2.090000
   1 S    1.380000
   2 S    1.500000
   2 P    4.000000
   2 P    2.650000
   2 P    1.750000
   3 D    4.000000
   3 D    2.500000
   4 F    3.000000
   5 G    4.000000

 Atom Type    5  (F)
 ==============

 Valence Basis Sets:   9
 -----------------------
   1 S   10.880000
   1 S    7.700000
   2 S    3.240000
   2 S    1.940000
   2 S    0.740000
   2 P    4.540000
   2 P    2.300000
   2 P    1.240000
   3 D    2.000000

 Charge Fitting Sets (for the computation of the Coulomb Potential):  23
 -----------------------------------------------------------------------
   1 S   21.760000
   2 S   24.390000
   2 S   16.560000
   2 S   11.240000
   2 S    7.630000
   3 S    7.600000
   3 S    5.480000
   3 S    3.950000
   3 S    2.850000
   3 S    2.050000
   3 S    1.480000
   2 P   14.400000
   2 P    7.530000
   3 P    5.900000
   3 P    3.420000
   3 P    1.980000
   3 D    9.700000
   3 D    6.160000
   3 D    3.910000
   3 D    2.480000
   4 F    6.500000
   4 F    3.750000
   5 G    4.500000


 BAS: List of all Elementary Cartesian Basis Functions
 =====================================================

 The numbering in the list below (to the right of the function characteristics) is referred
 to in print-outs of MO eigenvectors and Mulliken populations in the BAS representation
 (as contrasted to the SFO representation).

 Notes:
 1. The functions are characterized by a polynomial prefactor (powers of x,y,z and r) and
    an exponential decay factor alpha.
 2. Since the basis sets are specific for an atom TYPE, the individual functions occur on
    all atoms of that type.
 3. The word 'Core' in the left margin signals that it is a Core Function (CF) : not a
    degree of freedom in the valence set, but only used to ensure orthogonalization of
    the other valence basis functions on the frozen Core Orbitals.


 (power of) X  Y  Z  R     Alpha  on Atom
            ==========     =====     ==========

 Mn                                   1
                                  ---------------------------------------------------------------------------
            0  0  0  0    29.650      1
            0  0  0  0    23.000      2
            0  0  0  1     9.650      3
            0  0  0  1     6.750      4
            1  0  0  0    13.800      5
            0  1  0  0    13.800      6
            0  0  1  0    13.800      7
            1  0  0  0     8.700      8
            0  1  0  0     8.700      9
            0  0  1  0     8.700     10
            0  0  0  2     5.650     11
            0  0  0  2     3.500     12
            1  0  0  1     5.950     13
            0  1  0  1     5.950     14
            0  0  1  1     5.950     15
            1  0  0  1     4.000     16
            0  1  0  1     4.000     17
            0  0  1  1     4.000     18
            1  0  0  1     2.700     19
            0  1  0  1     2.700     20
            0  0  1  1     2.700     21
            2  0  0  0     5.950     22
            1  1  0  0     5.950     23
            1  0  1  0     5.950     24
            0  2  0  0     5.950     25
            0  1  1  0     5.950     26
            0  0  2  0     5.950     27
            2  0  0  0     2.850     28
            1  1  0  0     2.850     29
            1  0  1  0     2.850     30
            0  2  0  0     2.850     31
            0  1  1  0     2.850     32
            0  0  2  0     2.850     33
            2  0  0  0     1.320     34
            1  1  0  0     1.320     35
            1  0  1  0     1.320     36
            0  2  0  0     1.320     37
            0  1  1  0     1.320     38
            0  0  2  0     1.320     39
            0  0  0  3     2.200     40
            0  0  0  3     1.360     41
            0  0  0  3     0.880     42
            1  0  0  2     1.350     43
            0  1  0  2     1.350     44
            0  0  1  2     1.350     45

 O                                    2    3    4    5    6    7
                                  ---------------------------------------------------------------------------
            0  0  0  0     9.800     46   66   86  106  126  146
            0  0  0  0     6.800     47   67   87  107  127  147
            0  0  0  1     7.580     48   68   88  108  128  148
            0  0  0  1     2.880     49   69   89  109  129  149
            0  0  0  1     1.720     50   70   90  110  130  150
            1  0  0  0     4.080     51   71   91  111  131  151
            0  1  0  0     4.080     52   72   92  112  132  152
            0  0  1  0     4.080     53   73   93  113  133  153
            1  0  0  0     2.080     54   74   94  114  134  154
            0  1  0  0     2.080     55   75   95  115  135  155
            0  0  1  0     2.080     56   76   96  116  136  156
            1  0  0  0     1.120     57   77   97  117  137  157
            0  1  0  0     1.120     58   78   98  118  138  158
            0  0  1  0     1.120     59   79   99  119  139  159
            2  0  0  0     2.000     60   80  100  120  140  160
            1  1  0  0     2.000     61   81  101  121  141  161
            1  0  1  0     2.000     62   82  102  122  142  162
            0  2  0  0     2.000     63   83  103  123  143  163
            0  1  1  0     2.000     64   84  104  124  144  164
            0  0  2  0     2.000     65   85  105  125  145  165

 C                                    8    9   10   11   12   13   14   15   16   17   18   19   20   21   22
                                  ---------------------------------------------------------------------------
            0  0  0  0     7.680    166  186  206  226  246  266  286  306  326  346  366  386  406  426  446
            0  0  0  0     5.000    167  187  207  227  247  267  287  307  327  347  367  387  407  427  447
            0  0  0  1     1.280    168  188  208  228  248  268  288  308  328  348  368  388  408  428  448
            0  0  0  1     2.100    169  189  209  229  249  269  289  309  329  349  369  389  409  429  449
            0  0  0  1     4.600    170  190  210  230  250  270  290  310  330  350  370  390  410  430  450
            1  0  0  0     0.820    171  191  211  231  251  271  291  311  331  351  371  391  411  431  451
            0  1  0  0     0.820    172  192  212  232  252  272  292  312  332  352  372  392  412  432  452
            0  0  1  0     0.820    173  193  213  233  253  273  293  313  333  353  373  393  413  433  453
            1  0  0  0     1.480    174  194  214  234  254  274  294  314  334  354  374  394  414  434  454
            0  1  0  0     1.480    175  195  215  235  255  275  295  315  335  355  375  395  415  435  455
            0  0  1  0     1.480    176  196  216  236  256  276  296  316  336  356  376  396  416  436  456
            1  0  0  0     2.940    177  197  217  237  257  277  297  317  337  357  377  397  417  437  457
            0  1  0  0     2.940    178  198  218  238  258  278  298  318  338  358  378  398  418  438  458
            0  0  1  0     2.940    179  199  219  239  259  279  299  319  339  359  379  399  419  439  459
            2  0  0  0     2.200    180  200  220  240  260  280  300  320  340  360  380  400  420  440  460
            1  1  0  0     2.200    181  201  221  241  261  281  301  321  341  361  381  401  421  441  461
            1  0  1  0     2.200    182  202  222  242  262  282  302  322  342  362  382  402  422  442  462
            0  2  0  0     2.200    183  203  223  243  263  283  303  323  343  363  383  403  423  443  463
            0  1  1  0     2.200    184  204  224  244  264  284  304  324  344  364  384  404  424  444  464
            0  0  2  0     2.200    185  205  225  245  265  285  305  325  345  365  385  405  425  445  465

 H                                   23   24   25   26   27   28   29   30   31   32   33   34
                                  ---------------------------------------------------------------------------
            0  0  0  0     0.690    466  472  478  484  490  496  502  508  514  520  526  532
            0  0  0  0     0.920    467  473  479  485  491  497  503  509  515  521  527  533
            0  0  0  0     1.580    468  474  480  486  492  498  504  510  516  522  528  534
            1  0  0  0     1.250    469  475  481  487  493  499  505  511  517  523  529  535
            0  1  0  0     1.250    470  476  482  488  494  500  506  512  518  524  530  536
            0  0  1  0     1.250    471  477  483  489  495  501  507  513  519  525  531  537

 F                                   35   36   37   38   39   40   41   42   43
                                  ---------------------------------------------------------------------------
            0  0  0  0    10.880    538  558  578  598  618  638  658  678  698
            0  0  0  0     7.700    539  559  579  599  619  639  659  679  699
            0  0  0  1     3.240    540  560  580  600  620  640  660  680  700
            0  0  0  1     1.940    541  561  581  601  621  641  661  681  701
            0  0  0  1     0.740    542  562  582  602  622  642  662  682  702
            1  0  0  0     4.540    543  563  583  603  623  643  663  683  703
            0  1  0  0     4.540    544  564  584  604  624  644  664  684  704
            0  0  1  0     4.540    545  565  585  605  625  645  665  685  705
            1  0  0  0     2.300    546  566  586  606  626  646  666  686  706
            0  1  0  0     2.300    547  567  587  607  627  647  667  687  707
            0  0  1  0     2.300    548  568  588  608  628  648  668  688  708
            1  0  0  0     1.240    549  569  589  609  629  649  669  689  709
            0  1  0  0     1.240    550  570  590  610  630  650  670  690  710
            0  0  1  0     1.240    551  571  591  611  631  651  671  691  711
            2  0  0  0     2.000    552  572  592  612  632  652  672  692  712
            1  1  0  0     2.000    553  573  593  613  633  653  673  693  713
            1  0  1  0     2.000    554  574  594  614  634  654  674  694  714
            0  2  0  0     2.000    555  575  595  615  635  655  675  695  715
            0  1  1  0     2.000    556  576  596  616  636  656  676  696  716
            0  0  2  0     2.000    557  577  597  617  637  657  677  697  717

 Total number of charge fitting functions (nprimf)      3299
 Total number of Cartesian basis functions (naos)        717
 Total number of Cartesian core functions  (ncos)          0


 Coordinates (Cartesian)
 =======================

     Atom                    bohr                                 angstrom                 Geometric Variables
                   X           Y           Z              X           Y           Z       (0:frozen, *:LT par.)
 --------------------------------------------------------------------------------------------------------------
     1 Mn      0.424036    0.201664    0.159404       0.224390    0.106716    0.084353      1       2       3
     2 O       4.056214    1.272111    0.320637       2.146456    0.673172    0.169674      4       5       6
     3 O       1.106771   -2.367585    2.810867       0.585678   -1.252872    1.487447      7       8       9
     4 O      -3.101830   -0.968549    0.085438      -1.641418   -0.512534    0.045212     10      11      12
     5 O      -0.858213    2.967212    3.139221      -0.454147    1.570181    1.661204     13      14      15
     6 O      -0.179533    2.574017   -2.665646      -0.095005    1.362111   -1.410599     16      17      18
     7 O       1.299096   -2.696091   -2.745250       0.687452   -1.426710   -1.452724     19      20      21
     8 C       5.779686    0.232347    1.644313       3.058478    0.122953    0.870133     22      23      24
     9 C       5.544126   -1.758630    3.343562       2.933825   -0.930627    1.769337     25      26      27
    10 C       3.205403   -2.949279    3.847902       1.696226   -1.560691    2.036222     28      29      30
    11 C      -5.059609   -0.310299    1.371246      -2.677430   -0.164203    0.725632     31      32      33
    12 C      -5.163992    1.580038    3.227286      -2.732667    0.836120    1.707806     34      35      36
    13 C      -3.078105    3.055105    3.972140      -1.628863    1.616692    2.101966     37      38      39
    14 C      -0.179248    2.102704   -5.051245      -0.094854    1.112703   -2.673004     40      41      42
    15 C       0.352094   -0.122564   -6.313603       0.186320   -0.064858   -3.341015     43      44      45
    16 C       1.077106   -2.435334   -5.097750       0.569980   -1.288723   -2.697613     46      47      48
    17 H       7.206036   -2.418677    4.334089       3.813270   -1.279909    2.293501     49      50      51
    18 H      -6.966848    1.907068    4.135724      -3.686697    1.009177    2.188531     52      53      54
    19 H       0.232580   -0.111278   -8.355347       0.123076   -0.058886   -4.421459     55      56      57
    20 C      -3.480004    5.024602    6.157431      -1.841539    2.658905    3.258372     58      59      60
    21 F      -2.481585    7.301907    5.544203      -1.313198    3.864003    2.933866     61      62      63
    22 F      -5.962437    5.412992    6.760076      -3.155186    2.864432    3.577278     64      65      66
    23 F      -2.305517    4.206177    8.306053      -1.220027    2.225813    4.395374     67      68      69
    24 C       8.445262    1.409222    1.169158       4.469040    0.745728    0.618692     70      71      72
    25 F       8.393281    3.949684    1.472076       4.441533    2.090083    0.778989     73      74      75
    26 F      10.248087    0.475980    2.758771       5.423054    0.251878    1.459879     76      77      78
    27 F       9.216056    0.909599   -1.233502       4.876927    0.481339   -0.652741     79      80      81
    28 C       3.057787   -5.089769    5.731881       1.618111   -2.693390    3.033181     82      83      84
    29 H       1.710402   -4.588686    7.221390       0.905106   -2.428228    3.821395     85      86      87
    30 H       2.312046   -6.771172    4.781039       1.223482   -3.583150    2.530017     88      89      90
    31 H       4.885365   -5.531191    6.576744       2.585224   -2.926980    3.480263     91      92      93
    32 C      -7.406819   -1.813874    0.726537      -3.919520   -0.959861    0.384467     94      95      96
    33 H      -7.832915   -1.583568   -1.286172      -4.145000   -0.837988   -0.680613     97      98      99
    34 H      -7.032980   -3.826096    1.040750      -3.721693   -2.024683    0.550741    100     101     102
    35 H      -9.042086   -1.238736    1.842487      -4.784866   -0.655511    0.975002    103     104     105
    36 C      -0.925828    4.485807   -6.619465      -0.489927    2.373787   -3.502870    106     107     108
    37 F       0.637754    6.452674   -6.098486       0.337485    3.414608   -3.227180    109     110     111
    38 F      -0.837508    4.094689   -9.167600      -0.443190    2.166816   -4.851285    112     113     114
    39 F      -3.326853    5.222740   -6.052729      -1.760495    2.763755   -3.202966    115     116     117
    40 C       1.639370   -4.735370   -6.714705       0.867517   -2.505850   -3.553269    118     119     120
    41 H       3.627099   -5.259412   -6.460174       1.919378   -2.783161   -3.418577    121     122     123
    42 H       0.506524   -6.327767   -6.033448       0.268041   -3.348510   -3.192763    124     125     126
    43 H       1.272772   -4.437481   -8.722471       0.673522   -2.348214   -4.615733    127     128     129
 --------------------------------------------------------------------------------------------------------------
1
 ***************************************************************************************************


                                              ***********************
                                              *  T E C H N I C A L  *
                                              ***********************
  


 =============================================================
 P A R A L L E L I Z A T I O N  and  V E C T O R I Z A T I O N
 =============================================================
  
 Nr of parallel processes:                               30
 Maximum vector length in NumInt loops:                 128

 IO buffersize (Mb):                                    256.000000


 ===============================
 G E O M E T R Y   U P D A T E S
 ===============================
  
 Optimization coordinates:                       Delocalized
 Optimization code branch:                       NEW
 Hessian update method:                          BFGS (Broyden-Fletcher-Goldfarb-Shanno)

 Iterative Geometry Improvements:
    Max. nr. of iterations:                        200
    Convergence criteria:
         Change in energy (hartree):                 0.0010000000
         Gradients (au/Angstrom):                    0.0010000000
         Cart/bondlength changes (Angstrom):         0.0100000000
    Max. step to take:
         Trust Radius:                               0.2000000000

 GDIIS (Geometry Direct Inversion in Iteration Space):
    First geometry cycle:                            0
    Max. number expansion vectors:                   5


 =====================
 S C F   U P D A T E S
 =====================
  
 Max. nr. of cycles:                              1000
 Convergence criterion:                              0.0000010000
   secondary criterion:                              0.0010000000

 Mix parameter (when DIIS does not apply):           0.2000000000
 Mixed ADIIS+DIIS will be used
    Max number of expansion vectors:                10
    Pure ADIIS when Max([F,P]) is above              0.1000000000
    Pure DIIS when Max([F,P]) is below               0.0010000000


 =================
 P R E C I S I O N  ***  (General: NumInt, NeglectFunctionTails, ...)  ***
 =================
  

 NumInt:           Target precision:                 4.0000000000
 -------           Initial precision:                4.0000000000
                   Min. precision (optimization):    4.0000000000

 Neglect Functions:          Basis functions:        0.1000000000E-05
 ------------------          Fit functions:          0.1000000000E-05


 ===========================
 L I N E A R   S C A L I N G
 ===========================
  

 Cut-off radii density fit:                        0.1000000000E-07
 Overlap cut-off criterion AO matrix elements:     0.1000000000E-05
 Cut-offs for Coulomb potential and fitted density:0.1000000000E-07
 Cut-off criterion for Coulomb multipole terms:    0.1000000000E-07
 Progressive Convergence parameter:                 0.000000000    
1
 ***************************************************************************************************


                                            ***************************
                                            *  C O M P U T A T I O N  *
                                            ***************************
  

 Number of elements of the density matrix on this node (used, total):      8535    257403


 ===========================================
 Numerical Integration : Fuzzy Cells (Becke)
 ===========================================
  
 Becke grid quality: NORMAL         
  
 Lebedev angular grid order:             min:  11 max:  31
 Nr. of radial points:                   min:  46 max:  70

 Total nr. of points:     282672
 Nr. of blocks:             2209
 Block length:               128
 Nr. of dummy points:         80


 Test of Precision of the Numerical Integration Grid
 ===================================================

 Integral of the Total Core Density:                   0.00000000000000


 ========================
 Density Fitting (zlmFit)
 ========================
  
 ZlmFit Fit Quality: NORMAL         
  
 Max L-expansion:                        min:   5 max:   7
 Nr. of radial interpolation points:     min:  36 max:  66


 ======================
 RI Hartree-Fock Scheme
 ======================
  
 Fit Set Quality     : NORMAL
 Integration Quality : NORMAL
 Threshold Quality   : NORMAL
 Response Quality    : DEFAULT
 Is Range Separated  :  F
 
 RIHartreeFock Dependency: number of modified vectors:          22


 =====
 S C F  ***  ScaSCF  ***
 =====
  
 Initial density matrix is calculated as sum of fragments

 CYCLE    1
 SCF Error: norm([F,P])=     12.901518522781, max([F,P])=      0.528338268202
 ***** SPIN 1 *****
 orbitals (Q,E):
 ---------------
 A :121...140        ( 1.00    -0.4306)  ( 1.00    -0.4260)  ( 1.00    -0.4167)  ( 1.00    -0.3970)
                     ( 1.00    -0.3949)  ( 1.00    -0.3908)  ( 1.00    -0.2906)  ( 1.00    -0.2848)
                     ( 1.00    -0.2845)  ( 1.00    -0.2434)  ( 0.00    -0.2212)  ( 0.00    -0.2207)
                     ( 0.00    -0.2185)  ( 0.00    -0.2142)  ( 0.00    -0.1020)  ( 0.00    -0.1004)
                     ( 0.00    -0.0999)  ( 0.00    -0.0726)  ( 0.00    -0.0534)  ( 0.00    -0.0528)
 ***** SPIN 2 *****
 orbitals (Q,E):
 ---------------
 A :117...136        ( 1.00    -0.4918)  ( 1.00    -0.4747)  ( 1.00    -0.4725)  ( 1.00    -0.4615)
                     ( 1.00    -0.4306)  ( 1.00    -0.4260)  ( 1.00    -0.4167)  ( 1.00    -0.3970)
                     ( 1.00    -0.3949)  ( 1.00    -0.3908)  ( 0.00    -0.2906)  ( 0.00    -0.2848)
                     ( 0.00    -0.2845)  ( 0.00    -0.2434)  ( 0.00    -0.2212)  ( 0.00    -0.2207)
                     ( 0.00    -0.2185)  ( 0.00    -0.2142)  ( 0.00    -0.1020)  ( 0.00    -0.1004)
  
 Spin polar: 4 (Spin_A minus Spin_B electrons)

 CYCLE    2
   MIX coefficients:  0.8000  0.2000
 SCF Error: norm([F,P])=      2.345981157624, max([F,P])=      0.140190404352
 ***** SPIN 1 *****
 orbitals (Q,E):
 ---------------
 A :121...131        ( 1.00    -0.3974)  ( 1.00    -0.3961)  ( 1.00    -0.3732)  ( 1.00    -0.3670)
                     ( 1.00    -0.3650)  ( 1.00    -0.3471)  ( 1.00    -0.3427)  ( 1.00    -0.3311)
                     ( 1.00    -0.3276)  ( 1.00    -0.2886)  ( 0.00    -0.2387)
 ***** SPIN 2 *****
 orbitals (Q,E):
 ---------------
 A :117...127        ( 1.00    -0.4562)  ( 1.00    -0.4293)  ( 1.00    -0.4247)  ( 1.00    -0.4154)
                     ( 1.00    -0.3942)  ( 1.00    -0.3889)  ( 1.00    -0.3718)  ( 1.00    -0.3562)
                     ( 1.00    -0.3519)  ( 1.00    -0.3418)  ( 0.00    -0.3006)
  
 Spin polar: 4 (Spin_A minus Spin_B electrons)

 CYCLE    3
  SDIIS (wt  0.000): -0.2065  1.2065
 A-DIIS (wt  1.000):  0.0000  1.0000
  DIIS coefficients:  0.0000  1.0000
 SCF Error: norm([F,P])=      1.126049108282, max([F,P])=      0.057562507614
 ***** SPIN 1 *****
 orbitals (Q,E):
 ---------------
 A :121...131        ( 1.00    -0.2508)  ( 1.00    -0.2374)  ( 1.00    -0.2328)  ( 1.00    -0.2177)
                     ( 1.00    -0.2168)  ( 1.00    -0.2002)  ( 1.00    -0.1721)  ( 1.00    -0.1591)
                     ( 1.00    -0.1532)  ( 1.00    -0.0976)  ( 0.00    -0.0620)
 ***** SPIN 2 *****
 orbitals (Q,E):
 ---------------
 A :117...127        ( 1.00    -0.3079)  ( 1.00    -0.2827)  ( 1.00    -0.2636)  ( 1.00    -0.2483)
                     ( 1.00    -0.2423)  ( 1.00    -0.2213)  ( 1.00    -0.2173)  ( 1.00    -0.2023)
                     ( 1.00    -0.2003)  ( 1.00    -0.1917)  ( 0.00    -0.0699)
  
 Spin polar: 4 (Spin_A minus Spin_B electrons)

 CYCLE    4
  SDIIS (wt  0.000): -0.1162  0.7700  0.3462
 A-DIIS (wt  1.000):  0.0000  0.6907  0.3093
  DIIS coefficients:  0.0000  0.6907  0.3093
 SCF Error: norm([F,P])=      1.948248061371, max([F,P])=      0.157791057070
 ***** SPIN 1 *****
 orbitals (Q,E):
 ---------------
 A :121...131        ( 1.00    -0.3668)  ( 1.00    -0.3460)  ( 1.00    -0.3363)  ( 1.00    -0.3199)
                     ( 1.00    -0.3155)  ( 1.00    -0.2919)  ( 1.00    -0.2691)  ( 1.00    -0.2598)
                     ( 1.00    -0.2535)  ( 1.00    -0.2501)  ( 0.00    -0.1576)
 ***** SPIN 2 *****
 orbitals (Q,E):
 ---------------
 A :117...127        ( 1.00    -0.3681)  ( 1.00    -0.3489)  ( 1.00    -0.3367)  ( 1.00    -0.3251)
                     ( 1.00    -0.3125)  ( 1.00    -0.2959)  ( 1.00    -0.2825)  ( 1.00    -0.2694)
                     ( 1.00    -0.2565)  ( 1.00    -0.2464)  ( 0.00    -0.1477)
  
 Spin polar: 4 (Spin_A minus Spin_B electrons)

 CYCLE    5
  SDIIS (wt  0.617):  0.0924  0.1793  0.1511  0.5772
 A-DIIS (wt  0.383):  0.0000  0.0000  0.0000  1.0000
  DIIS coefficients:  0.0570  0.1106  0.0932  0.7392
 SCF Error: norm([F,P])=      0.498645238673, max([F,P])=      0.038937187125
 ***** SPIN 1 *****
 orbitals (Q,E):
 ---------------
 A :121...131        ( 1.00    -0.3411)  ( 1.00    -0.3381)  ( 1.00    -0.3256)  ( 1.00    -0.3201)
                     ( 1.00    -0.3117)  ( 1.00    -0.3034)  ( 1.00    -0.2857)  ( 1.00    -0.2779)
                     ( 1.00    -0.2744)  ( 1.00    -0.2398)  ( 0.00    -0.1145)
 ***** SPIN 2 *****
 orbitals (Q,E):
 ---------------
 A :117...127        ( 1.00    -0.3824)  ( 1.00    -0.3604)  ( 1.00    -0.3478)  ( 1.00    -0.3405)
                     ( 1.00    -0.3259)  ( 1.00    -0.3036)  ( 1.00    -0.2971)  ( 1.00    -0.2903)
                     ( 1.00    -0.2806)  ( 1.00    -0.2738)  ( 0.00    -0.1206)
  
 Spin polar: 4 (Spin_A minus Spin_B electrons)

 CYCLE    6
  SDIIS (wt  0.617): -0.0022  0.0266 -0.0336  0.5048  0.5044
 A-DIIS (wt  0.383):  0.0000  0.0000  0.0000  0.5004  0.4996
  DIIS coefficients: -0.0013  0.0164 -0.0207  0.5031  0.5025
 SCF Error: norm([F,P])=      0.526246309214, max([F,P])=      0.057350459232
 ***** SPIN 1 *****
 orbitals (Q,E):
 ---------------
 A :121...131        ( 1.00    -0.3801)  ( 1.00    -0.3635)  ( 1.00    -0.3525)  ( 1.00    -0.3356)
                     ( 1.00    -0.3336)  ( 1.00    -0.3112)  ( 1.00    -0.2914)  ( 1.00    -0.2754)
                     ( 1.00    -0.2753)  ( 1.00    -0.2726)  ( 0.00    -0.1653)
 ***** SPIN 2 *****
 orbitals (Q,E):
 ---------------
 A :117...127        ( 1.00    -0.3863)  ( 1.00    -0.3689)  ( 1.00    -0.3541)  ( 1.00    -0.3444)
                     ( 1.00    -0.3339)  ( 1.00    -0.3153)  ( 1.00    -0.3044)  ( 1.00    -0.2940)
                     ( 1.00    -0.2783)  ( 1.00    -0.2702)  ( 0.00    -0.1382)
  
 Spin polar: 4 (Spin_A minus Spin_B electrons)

 CYCLE    7
  SDIIS (wt  0.927): -0.0109 -0.0191 -0.0302  0.2285  0.3253  0.5063
 A-DIIS (wt  0.073):  0.0000  0.0000  0.0000  0.0000  0.0000  1.0000
  DIIS coefficients: -0.0101 -0.0177 -0.0280  0.2118  0.3015  0.5425
 SCF Error: norm([F,P])=      0.105509500035, max([F,P])=      0.008243611477
 ***** SPIN 1 *****
 orbitals (Q,E):
 ---------------
 A :121...131        ( 1.00    -0.3750)  ( 1.00    -0.3601)  ( 1.00    -0.3458)  ( 1.00    -0.3331)
                     ( 1.00    -0.3280)  ( 1.00    -0.3046)  ( 1.00    -0.2858)  ( 1.00    -0.2716)
                     ( 1.00    -0.2692)  ( 1.00    -0.2670)  ( 0.00    -0.1604)
 ***** SPIN 2 *****
 orbitals (Q,E):
 ---------------
 A :117...127        ( 1.00    -0.3825)  ( 1.00    -0.3644)  ( 1.00    -0.3516)  ( 1.00    -0.3427)
                     ( 1.00    -0.3296)  ( 1.00    -0.3089)  ( 1.00    -0.2981)  ( 1.00    -0.2891)
                     ( 1.00    -0.2748)  ( 1.00    -0.2672)  ( 0.00    -0.1307)
  
 Spin polar: 4 (Spin_A minus Spin_B electrons)

 CYCLE    8
  SDIIS (wt  0.972): -0.0030 -0.0190 -0.0098  0.0478  0.0941  0.3661  0.5238
 A-DIIS (wt  0.028):  0.0000  0.0000  0.0000  0.0000  0.0000  0.1381  0.8619
  DIIS coefficients: -0.0029 -0.0185 -0.0095  0.0464  0.0914  0.3596  0.5334
 SCF Error: norm([F,P])=      0.043896695335, max([F,P])=      0.003799762945
 ***** SPIN 1 *****
 orbitals (Q,E):
 ---------------
 A :121...131        ( 1.00    -0.3748)  ( 1.00    -0.3596)  ( 1.00    -0.3462)  ( 1.00    -0.3307)
                     ( 1.00    -0.3274)  ( 1.00    -0.3046)  ( 1.00    -0.2864)  ( 1.00    -0.2709)
                     ( 1.00    -0.2687)  ( 1.00    -0.2673)  ( 0.00    -0.1613)
 ***** SPIN 2 *****
 orbitals (Q,E):
 ---------------
 A :117...127        ( 1.00    -0.3819)  ( 1.00    -0.3649)  ( 1.00    -0.3503)  ( 1.00    -0.3409)
                     ( 1.00    -0.3297)  ( 1.00    -0.3095)  ( 1.00    -0.2987)  ( 1.00    -0.2900)
                     ( 1.00    -0.2745)  ( 1.00    -0.2669)  ( 0.00    -0.1304)
  
 Spin polar: 4 (Spin_A minus Spin_B electrons)

 CYCLE    9
  SDIIS (wt  0.987):  0.0032 -0.0120  0.0019 -0.0171 -0.0070  0.1349  0.3846  0.5115
 A-DIIS (wt  0.013):  0.0000  0.0000  0.0000  0.0000  0.0000  0.0000  0.1349  0.8651
  DIIS coefficients:  0.0031 -0.0119  0.0019 -0.0168 -0.0070  0.1332  0.3813  0.5162
 SCF Error: norm([F,P])=      0.024507370244, max([F,P])=      0.002309716423
 ***** SPIN 1 *****
 orbitals (Q,E):
 ---------------
 A :121...131        ( 1.00    -0.3752)  ( 1.00    -0.3603)  ( 1.00    -0.3461)  ( 1.00    -0.3313)
                     ( 1.00    -0.3276)  ( 1.00    -0.3049)  ( 1.00    -0.2865)  ( 1.00    -0.2711)
                     ( 1.00    -0.2690)  ( 1.00    -0.2676)  ( 0.00    -0.1626)
 ***** SPIN 2 *****
 orbitals (Q,E):
 ---------------
 A :117...127        ( 1.00    -0.3826)  ( 1.00    -0.3653)  ( 1.00    -0.3510)  ( 1.00    -0.3422)
                     ( 1.00    -0.3304)  ( 1.00    -0.3099)  ( 1.00    -0.2992)  ( 1.00    -0.2903)
                     ( 1.00    -0.2749)  ( 1.00    -0.2674)  ( 0.00    -0.1302)
  
 Spin polar: 4 (Spin_A minus Spin_B electrons)

 CYCLE   10
  SDIIS (wt  1.000):  0.0029 -0.0041  0.0033 -0.0175 -0.0165 -0.0045  0.0918  0.2593  0.6853
  DIIS coefficients:  0.0029 -0.0041  0.0033 -0.0175 -0.0165 -0.0045  0.0918  0.2593  0.6853
 SCF Error: norm([F,P])=      0.009272582467, max([F,P])=      0.000774617232
 ***** SPIN 1 *****
 orbitals (Q,E):
 ---------------
 A :121...131        ( 1.00    -0.3749)  ( 1.00    -0.3604)  ( 1.00    -0.3459)  ( 1.00    -0.3309)
                     ( 1.00    -0.3274)  ( 1.00    -0.3046)  ( 1.00    -0.2865)  ( 1.00    -0.2710)
                     ( 1.00    -0.2688)  ( 1.00    -0.2672)  ( 0.00    -0.1630)
 ***** SPIN 2 *****
 orbitals (Q,E):
 ---------------
 A :117...127        ( 1.00    -0.3824)  ( 1.00    -0.3656)  ( 1.00    -0.3511)  ( 1.00    -0.3423)
                     ( 1.00    -0.3307)  ( 1.00    -0.3099)  ( 1.00    -0.2992)  ( 1.00    -0.2904)
                     ( 1.00    -0.2749)  ( 1.00    -0.2675)  ( 0.00    -0.1299)
  
 Spin polar: 4 (Spin_A minus Spin_B electrons)

 CYCLE   11
  SDIIS (wt  1.000):  0.0012  0.0005  0.0018 -0.0072 -0.0077 -0.0500 -0.0647  0.0065  0.4885  0.6312
  DIIS coefficients:  0.0012  0.0005  0.0018 -0.0072 -0.0077 -0.0500 -0.0647  0.0065  0.4885  0.6312
 SCF Error: norm([F,P])=      0.005363772665, max([F,P])=      0.000419445097
 ***** SPIN 1 *****
 orbitals (Q,E):
 ---------------
 A :121...131        ( 1.00    -0.3746)  ( 1.00    -0.3603)  ( 1.00    -0.3456)  ( 1.00    -0.3305)
                     ( 1.00    -0.3270)  ( 1.00    -0.3044)  ( 1.00    -0.2863)  ( 1.00    -0.2708)
                     ( 1.00    -0.2686)  ( 1.00    -0.2670)  ( 0.00    -0.1631)
 ***** SPIN 2 *****
 orbitals (Q,E):
 ---------------
 A :117...127        ( 1.00    -0.3824)  ( 1.00    -0.3655)  ( 1.00    -0.3509)  ( 1.00    -0.3422)
                     ( 1.00    -0.3307)  ( 1.00    -0.3098)  ( 1.00    -0.2992)  ( 1.00    -0.2904)
                     ( 1.00    -0.2748)  ( 1.00    -0.2674)  ( 0.00    -0.1295)
  
 Spin polar: 4 (Spin_A minus Spin_B electrons)

 CYCLE   12
  SDIIS (wt  1.000):  0.0015 -0.0000  0.0011  0.0009 -0.0354 -0.0796 -0.0920  0.1080  0.4602  0.6354
  DIIS coefficients:  0.0015 -0.0000  0.0011  0.0009 -0.0354 -0.0796 -0.0920  0.1080  0.4602  0.6354
 SCF Error: norm([F,P])=      0.002844221527, max([F,P])=      0.000258577570
 ***** SPIN 1 *****
 orbitals (Q,E):
 ---------------
 A :121...131        ( 1.00    -0.3746)  ( 1.00    -0.3604)  ( 1.00    -0.3455)  ( 1.00    -0.3305)
                     ( 1.00    -0.3270)  ( 1.00    -0.3043)  ( 1.00    -0.2863)  ( 1.00    -0.2707)
                     ( 1.00    -0.2686)  ( 1.00    -0.2669)  ( 0.00    -0.1635)
 ***** SPIN 2 *****
 orbitals (Q,E):
 ---------------
 A :117...127        ( 1.00    -0.3824)  ( 1.00    -0.3656)  ( 1.00    -0.3511)  ( 1.00    -0.3424)
                     ( 1.00    -0.3308)  ( 1.00    -0.3098)  ( 1.00    -0.2992)  ( 1.00    -0.2904)
                     ( 1.00    -0.2749)  ( 1.00    -0.2675)  ( 0.00    -0.1294)
  
 Spin polar: 4 (Spin_A minus Spin_B electrons)

 CYCLE   13
  SDIIS (wt  1.000): -0.0005  0.0018  0.0020 -0.0075 -0.0247 -0.0478 -0.0331  0.1303  0.3995  0.5799
  DIIS coefficients: -0.0005  0.0018  0.0020 -0.0075 -0.0247 -0.0478 -0.0331  0.1303  0.3995  0.5799
 SCF Error: norm([F,P])=      0.001337560987, max([F,P])=      0.000084633717
 ***** SPIN 1 *****
 orbitals (Q,E):
 ---------------
 A :121...131        ( 1.00    -0.3746)  ( 1.00    -0.3604)  ( 1.00    -0.3455)  ( 1.00    -0.3304)
                     ( 1.00    -0.3270)  ( 1.00    -0.3043)  ( 1.00    -0.2863)  ( 1.00    -0.2707)
                     ( 1.00    -0.2686)  ( 1.00    -0.2669)  ( 0.00    -0.1635)
 ***** SPIN 2 *****
 orbitals (Q,E):
 ---------------
 A :117...127        ( 1.00    -0.3824)  ( 1.00    -0.3657)  ( 1.00    -0.3511)  ( 1.00    -0.3424)
                     ( 1.00    -0.3308)  ( 1.00    -0.3099)  ( 1.00    -0.2992)  ( 1.00    -0.2904)
                     ( 1.00    -0.2749)  ( 1.00    -0.2675)  ( 0.00    -0.1295)
  
 Spin polar: 4 (Spin_A minus Spin_B electrons)

 CYCLE   14
  SDIIS (wt  1.000):  0.0003  0.0005  0.0023 -0.0001 -0.0141 -0.0471 -0.0164  0.1092  0.3902  0.5752
  DIIS coefficients:  0.0003  0.0005  0.0023 -0.0001 -0.0141 -0.0471 -0.0164  0.1092  0.3902  0.5752
 SCF Error: norm([F,P])=      0.000843341530, max([F,P])=      0.000068724242
 ***** SPIN 1 *****
 orbitals (Q,E):
 ---------------
 A :121...131        ( 1.00    -0.3746)  ( 1.00    -0.3604)  ( 1.00    -0.3455)  ( 1.00    -0.3304)
                     ( 1.00    -0.3269)  ( 1.00    -0.3043)  ( 1.00    -0.2863)  ( 1.00    -0.2707)
                     ( 1.00    -0.2686)  ( 1.00    -0.2669)  ( 0.00    -0.1635)
 ***** SPIN 2 *****
 orbitals (Q,E):
 ---------------
 A :117...127        ( 1.00    -0.3824)  ( 1.00    -0.3657)  ( 1.00    -0.3511)  ( 1.00    -0.3425)
                     ( 1.00    -0.3308)  ( 1.00    -0.3099)  ( 1.00    -0.2992)  ( 1.00    -0.2904)
                     ( 1.00    -0.2749)  ( 1.00    -0.2675)  ( 0.00    -0.1294)
  
 Spin polar: 4 (Spin_A minus Spin_B electrons)

 CYCLE   15
  SDIIS (wt  1.000):  0.0001  0.0002 -0.0017 -0.0082 -0.0233 -0.0084  0.0504  0.2102  0.3726  0.4081
  DIIS coefficients:  0.0001  0.0002 -0.0017 -0.0082 -0.0233 -0.0084  0.0504  0.2102  0.3726  0.4081
 SCF Error: norm([F,P])=      0.000458056731, max([F,P])=      0.000031033823
 ***** SPIN 1 *****
 orbitals (Q,E):
 ---------------
 A :121...131        ( 1.00    -0.3746)  ( 1.00    -0.3604)  ( 1.00    -0.3455)  ( 1.00    -0.3304)
                     ( 1.00    -0.3269)  ( 1.00    -0.3043)  ( 1.00    -0.2863)  ( 1.00    -0.2707)
                     ( 1.00    -0.2686)  ( 1.00    -0.2669)  ( 0.00    -0.1635)
 ***** SPIN 2 *****
 orbitals (Q,E):
 ---------------
 A :117...127        ( 1.00    -0.3824)  ( 1.00    -0.3657)  ( 1.00    -0.3511)  ( 1.00    -0.3425)
                     ( 1.00    -0.3308)  ( 1.00    -0.3099)  ( 1.00    -0.2992)  ( 1.00    -0.2904)
                     ( 1.00    -0.2749)  ( 1.00    -0.2675)  ( 0.00    -0.1294)
  
 Spin polar: 4 (Spin_A minus Spin_B electrons)

 CYCLE   16
  SDIIS (wt  1.000):  0.0007  0.0023  0.0032  0.0016 -0.0123 -0.0316 -0.0524 -0.0170  0.1434  0.9621
  DIIS coefficients:  0.0007  0.0023  0.0032  0.0016 -0.0123 -0.0316 -0.0524 -0.0170  0.1434  0.9621
 SCF Error: norm([F,P])=      0.000125718783, max([F,P])=      0.000008936747
 ***** SPIN 1 *****
 orbitals (Q,E):
 ---------------
 A :121...131        ( 1.00    -0.3745)  ( 1.00    -0.3604)  ( 1.00    -0.3455)  ( 1.00    -0.3304)
                     ( 1.00    -0.3269)  ( 1.00    -0.3043)  ( 1.00    -0.2863)  ( 1.00    -0.2707)
                     ( 1.00    -0.2686)  ( 1.00    -0.2669)  ( 0.00    -0.1635)
 ***** SPIN 2 *****
 orbitals (Q,E):
 ---------------
 A :117...127        ( 1.00    -0.3824)  ( 1.00    -0.3657)  ( 1.00    -0.3511)  ( 1.00    -0.3425)
                     ( 1.00    -0.3308)  ( 1.00    -0.3099)  ( 1.00    -0.2992)  ( 1.00    -0.2904)
                     ( 1.00    -0.2749)  ( 1.00    -0.2675)  ( 0.00    -0.1294)
  
 Spin polar: 4 (Spin_A minus Spin_B electrons)

 CYCLE   17
  SDIIS (wt  1.000):  0.0010  0.0028  0.0080  0.0001 -0.0163 -0.0423 -0.0412  0.0242  0.4011  0.6625
  DIIS coefficients:  0.0010  0.0028  0.0080  0.0001 -0.0163 -0.0423 -0.0412  0.0242  0.4011  0.6625
 SCF Error: norm([F,P])=      0.000085808507, max([F,P])=      0.000009781880
 ***** SPIN 1 *****
 orbitals (Q,E):
 ---------------
 A :121...131        ( 1.00    -0.3746)  ( 1.00    -0.3604)  ( 1.00    -0.3455)  ( 1.00    -0.3304)
                     ( 1.00    -0.3269)  ( 1.00    -0.3043)  ( 1.00    -0.2863)  ( 1.00    -0.2707)
                     ( 1.00    -0.2686)  ( 1.00    -0.2669)  ( 0.00    -0.1635)
 ***** SPIN 2 *****
 orbitals (Q,E):
 ---------------
 A :117...127        ( 1.00    -0.3824)  ( 1.00    -0.3657)  ( 1.00    -0.3511)  ( 1.00    -0.3425)
                     ( 1.00    -0.3308)  ( 1.00    -0.3099)  ( 1.00    -0.2992)  ( 1.00    -0.2904)
                     ( 1.00    -0.2749)  ( 1.00    -0.2675)  ( 0.00    -0.1294)
  
 Spin polar: 4 (Spin_A minus Spin_B electrons)

 CYCLE   18
  SDIIS (wt  1.000):  0.0004  0.0018 -0.0005 -0.0039 -0.0110 -0.0084 -0.0191 -0.0144  0.2927  0.7624
  DIIS coefficients:  0.0004  0.0018 -0.0005 -0.0039 -0.0110 -0.0084 -0.0191 -0.0144  0.2927  0.7624
 SCF Error: norm([F,P])=      0.000038769855, max([F,P])=      0.000003020700
 ***** SPIN 1 *****
 orbitals (Q,E):
 ---------------
 A :121...131        ( 1.00    -0.3746)  ( 1.00    -0.3604)  ( 1.00    -0.3455)  ( 1.00    -0.3304)
                     ( 1.00    -0.3269)  ( 1.00    -0.3043)  ( 1.00    -0.2863)  ( 1.00    -0.2707)
                     ( 1.00    -0.2686)  ( 1.00    -0.2669)  ( 0.00    -0.1635)
 ***** SPIN 2 *****
 orbitals (Q,E):
 ---------------
 A :117...127        ( 1.00    -0.3824)  ( 1.00    -0.3657)  ( 1.00    -0.3511)  ( 1.00    -0.3425)
                     ( 1.00    -0.3308)  ( 1.00    -0.3099)  ( 1.00    -0.2992)  ( 1.00    -0.2904)
                     ( 1.00    -0.2749)  ( 1.00    -0.2675)  ( 0.00    -0.1294)
  
 Spin polar: 4 (Spin_A minus Spin_B electrons)

 CYCLE   19
  SDIIS (wt  1.000):  0.0004 -0.0007 -0.0018 -0.0061 -0.0061 -0.0206 -0.0565  0.1302  0.5465  0.4148
  DIIS coefficients:  0.0004 -0.0007 -0.0018 -0.0061 -0.0061 -0.0206 -0.0565  0.1302  0.5465  0.4148
 SCF Error: norm([F,P])=      0.000038672411, max([F,P])=      0.000003262912
 ***** SPIN 1 *****
 orbitals (Q,E):
 ---------------
 A :121...131        ( 1.00    -0.3746)  ( 1.00    -0.3604)  ( 1.00    -0.3455)  ( 1.00    -0.3304)
                     ( 1.00    -0.3269)  ( 1.00    -0.3043)  ( 1.00    -0.2863)  ( 1.00    -0.2707)
                     ( 1.00    -0.2686)  ( 1.00    -0.2669)  ( 0.00    -0.1635)
 ***** SPIN 2 *****
 orbitals (Q,E):
 ---------------
 A :117...127        ( 1.00    -0.3824)  ( 1.00    -0.3657)  ( 1.00    -0.3511)  ( 1.00    -0.3425)
                     ( 1.00    -0.3308)  ( 1.00    -0.3099)  ( 1.00    -0.2992)  ( 1.00    -0.2904)
                     ( 1.00    -0.2749)  ( 1.00    -0.2675)  ( 0.00    -0.1294)
  
 Spin polar: 4 (Spin_A minus Spin_B electrons)

 CYCLE   20
  SDIIS (wt  1.000): -0.0009 -0.0016 -0.0045 -0.0062 -0.0187 -0.0626  0.0227  0.2644  0.3195  0.4880
  DIIS coefficients: -0.0009 -0.0016 -0.0045 -0.0062 -0.0187 -0.0626  0.0227  0.2644  0.3195  0.4880
 SCF Error: norm([F,P])=      0.000021115556, max([F,P])=      0.000001721336
 ***** SPIN 1 *****
 orbitals (Q,E):
 ---------------
 A :121...131        ( 1.00    -0.3746)  ( 1.00    -0.3604)  ( 1.00    -0.3455)  ( 1.00    -0.3304)
                     ( 1.00    -0.3269)  ( 1.00    -0.3043)  ( 1.00    -0.2863)  ( 1.00    -0.2707)
                     ( 1.00    -0.2686)  ( 1.00    -0.2669)  ( 0.00    -0.1635)
 ***** SPIN 2 *****
 orbitals (Q,E):
 ---------------
 A :117...127        ( 1.00    -0.3824)  ( 1.00    -0.3657)  ( 1.00    -0.3511)  ( 1.00    -0.3425)
                     ( 1.00    -0.3308)  ( 1.00    -0.3099)  ( 1.00    -0.2992)  ( 1.00    -0.2904)
                     ( 1.00    -0.2749)  ( 1.00    -0.2675)  ( 0.00    -0.1294)
  
 Spin polar: 4 (Spin_A minus Spin_B electrons)

 CYCLE   21
  SDIIS (wt  1.000):  0.0005  0.0008 -0.0004 -0.0044 -0.0194 -0.0279 -0.0586  0.0813  0.3070  0.7212
  DIIS coefficients:  0.0005  0.0008 -0.0004 -0.0044 -0.0194 -0.0279 -0.0586  0.0813  0.3070  0.7212
 SCF Error: norm([F,P])=      0.000010274800, max([F,P])=      0.000000799072
 ***** SPIN 1 *****
 orbitals (Q,E):
 ---------------
 A :121...131        ( 1.00    -0.3746)  ( 1.00    -0.3604)  ( 1.00    -0.3455)  ( 1.00    -0.3304)
                     ( 1.00    -0.3269)  ( 1.00    -0.3043)  ( 1.00    -0.2863)  ( 1.00    -0.2707)
                     ( 1.00    -0.2686)  ( 1.00    -0.2669)  ( 0.00    -0.1635)
 ***** SPIN 2 *****
 orbitals (Q,E):
 ---------------
 A :117...127        ( 1.00    -0.3824)  ( 1.00    -0.3657)  ( 1.00    -0.3511)  ( 1.00    -0.3425)
                     ( 1.00    -0.3308)  ( 1.00    -0.3099)  ( 1.00    -0.2992)  ( 1.00    -0.2904)
                     ( 1.00    -0.2749)  ( 1.00    -0.2675)  ( 0.00    -0.1294)
  
 Spin polar: 4 (Spin_A minus Spin_B electrons)

 CYCLE   22
  SDIIS (wt  1.000):  0.0010  0.0023  0.0043  0.0094 -0.0454 -0.0983 -0.0243  0.0777  0.4221  0.6512
  DIIS coefficients:  0.0010  0.0023  0.0043  0.0094 -0.0454 -0.0983 -0.0243  0.0777  0.4221  0.6512
 SCF Error: norm([F,P])=      0.000005666171, max([F,P])=      0.000000402768
 ***** SPIN 1 *****
 orbitals (Q,E):
 ---------------
 A :121...131        ( 1.00    -0.3746)  ( 1.00    -0.3604)  ( 1.00    -0.3455)  ( 1.00    -0.3304)
                     ( 1.00    -0.3269)  ( 1.00    -0.3043)  ( 1.00    -0.2863)  ( 1.00    -0.2707)
                     ( 1.00    -0.2686)  ( 1.00    -0.2669)  ( 0.00    -0.1635)
 ***** SPIN 2 *****
 orbitals (Q,E):
 ---------------
 A :117...127        ( 1.00    -0.3824)  ( 1.00    -0.3657)  ( 1.00    -0.3511)  ( 1.00    -0.3425)
                     ( 1.00    -0.3308)  ( 1.00    -0.3099)  ( 1.00    -0.2992)  ( 1.00    -0.2904)
                     ( 1.00    -0.2749)  ( 1.00    -0.2675)  ( 0.00    -0.1294)
  
 Spin polar: 4 (Spin_A minus Spin_B electrons)

 SCF CONVERGED

 CYCLE   23
  
 Hartree-Fock exchange energy:   -272.337565878162     
 *** Setting up for NEW gradients in Focky
 *** Using FIT density in Focky
 ***** SPIN 1 *****
 orbitals (Q,E):
 ---------------
 A :121...140        ( 1.00    -0.3746)  ( 1.00    -0.3604)  ( 1.00    -0.3455)  ( 1.00    -0.3304)
                     ( 1.00    -0.3269)  ( 1.00    -0.3043)  ( 1.00    -0.2863)  ( 1.00    -0.2707)
                     ( 1.00    -0.2686)  ( 1.00    -0.2669)  ( 0.00    -0.1635)  ( 0.00    -0.1093)
                     ( 0.00    -0.0918)  ( 0.00    -0.0895)  ( 0.00    -0.0129)  ( 0.00     0.0011)
                     ( 0.00     0.0048)  ( 0.00     0.0146)  ( 0.00     0.0194)  ( 0.00     0.0266)
 ***** SPIN 2 *****
 orbitals (Q,E):
 ---------------
 A :117...136        ( 1.00    -0.3824)  ( 1.00    -0.3657)  ( 1.00    -0.3511)  ( 1.00    -0.3425)
                     ( 1.00    -0.3308)  ( 1.00    -0.3099)  ( 1.00    -0.2992)  ( 1.00    -0.2904)
                     ( 1.00    -0.2749)  ( 1.00    -0.2675)  ( 0.00    -0.1294)  ( 0.00    -0.1203)
                     ( 0.00    -0.1053)  ( 0.00    -0.0849)  ( 0.00    -0.0826)  ( 0.00    -0.0736)
                     ( 0.00    -0.0679)  ( 0.00    -0.0568)  ( 0.00    -0.0126)  ( 0.00     0.0013)
  
 Spin polar: 4 (Spin_A minus Spin_B electrons)


 Fit test: (difference of exact and fit density, squared integrated, result summed over spins)
         SCF:                                          0.00102639435160

 Gross Charges per Atom (Z minus electrons)
 ==========================================
             1.4339   -0.6144   -0.6100   -0.6271   -0.6095   -0.6347   -0.6145    0.4308    0.0127    0.5331
             0.5078   -0.0101    0.4432    0.4110   -0.0039    0.5433   -0.1666   -0.1690   -0.1669    1.1729
            -0.3998   -0.4145   -0.4109    1.1853   -0.3939   -0.4114   -0.4030    0.4109   -0.1115   -0.1135
            -0.1668    0.4177   -0.1170   -0.1206   -0.1703    1.1823   -0.3986   -0.4136   -0.4066    0.4054
            -0.1160   -0.1225   -0.1730
 Net Total: -0.00000000


 =================================================================
 M U L T I P O L E   D E R I V E D   C H A R G E   A N A L Y S I S
 =================================================================

 See: M. Swart, P.Th. van Duijnen, J.G. Snijders, J.Comput.Chem., (2001), p. 79-88.

 ----------------------------------------------------- 
 MDC atomic charges (includes spinA + spinB electrons)
 ----------------------------------------------------- 

        Atom    Level:     MDC-m        MDC-d        MDC-q
 ---------------------------------------------------------
     1     Mn           1.753668     1.201510     1.333156
     2     O           -0.488152    -0.475465    -0.475574
     3     O           -0.506608    -0.493213    -0.461019
     4     O           -0.530879    -0.512861    -0.525296
     5     O           -0.481607    -0.515910    -0.476722
     6     O           -0.512451    -0.499498    -0.491606
     7     O           -0.509340    -0.541101    -0.544229
     8     C            0.244678     0.283893     0.269083
     9     C            0.010076    -0.005239    -0.148972
    10     C            0.256337     0.288205     0.335404
    11     C            0.243819     0.276568     0.339250
    12     C           -0.001770    -0.011104    -0.167624
    13     C            0.244303     0.294728     0.289575
    14     C            0.231490     0.273228     0.259439
    15     C            0.005449    -0.008620    -0.271868
    16     C            0.251397     0.297504     0.382114
    17     H           -0.043834    -0.021740     0.051563
    18     H           -0.052339    -0.032945     0.013742
    19     H           -0.050527    -0.028380     0.082531
    20     C            0.635145     0.625043     0.464919
    21     F           -0.239107    -0.208962    -0.160856
    22     F           -0.261565    -0.238872    -0.173669
    23     F           -0.255067    -0.229166    -0.186664
    24     C            0.640376     0.627785     0.470511
    25     F           -0.233094    -0.202547    -0.146247
    26     F           -0.255662    -0.234236    -0.181882
    27     F           -0.244858    -0.216878    -0.160755
    28     C            0.235456     0.188566    -0.000121
    29     H           -0.039033    -0.003551     0.044326
    30     H           -0.039787    -0.005734     0.053328
    31     H           -0.055235    -0.045530     0.002886
    32     C            0.233940     0.189799     0.067107
    33     H           -0.044956    -0.010768     0.030576
    34     H           -0.046029    -0.015686     0.013132
    35     H           -0.058085    -0.049688     0.002083
    36     C            0.638736     0.626583     0.479572
    37     F           -0.240784    -0.209859    -0.153505
    38     F           -0.259018    -0.238248    -0.169167
    39     F           -0.249932    -0.223283    -0.184805
    40     C            0.228211     0.185736     0.045792
    41     H           -0.045857    -0.011899     0.020056
    42     H           -0.046480    -0.014864     0.031343
    43     H           -0.061027    -0.053301    -0.000907

 -------------------------------- 
 MDC spin density (spinA - spinB)
 -------------------------------- 

        Atom    Level:     MDC-m        MDC-d        MDC-q
 ---------------------------------------------------------
     1     Mn           3.741481     2.777374     2.950109
     2     O            0.013272     0.157497     0.149834
     3     O            0.007658     0.137067     0.131493
     4     O            0.010561     0.144457     0.139672
     5     O            0.075850     0.175463     0.187824
     6     O            0.019617     0.169533     0.170883
     7     O            0.081654     0.164045     0.174690
     8     C            0.007209     0.034593     0.017050
     9     C            0.007313     0.023330     0.007090
    10     C            0.009476     0.032374     0.020894
    11     C            0.000368     0.022298     0.003857
    12     C            0.008981     0.022448     0.005602
    13     C            0.004909     0.029142     0.018025
    14     C           -0.002399     0.023683    -0.002044
    15     C            0.014491     0.026567     0.014519
    16     C            0.005150     0.024735     0.015302
    17     H            0.001066     0.004141    -0.002873
    18     H            0.000834     0.003937    -0.002800
    19     H            0.001021     0.003892    -0.003525
    20     C            0.004140     0.005197     0.005554
    21     F            0.000207     0.001088     0.002119
    22     F            0.001225     0.001769     0.000015
    23     F            0.000391     0.001110    -0.001309
    24     C           -0.004553    -0.001248    -0.005397
    25     F            0.000051     0.001932     0.003892
    26     F           -0.000811    -0.000372    -0.001435
    27     F           -0.000046     0.001652    -0.001313
    28     C           -0.005148    -0.002946    -0.006128
    29     H            0.000651     0.002222    -0.000031
    30     H            0.000645     0.002193     0.005009
    31     H           -0.000758    -0.000285    -0.001281
    32     C           -0.004483    -0.002367    -0.004866
    33     H            0.000080     0.001863     0.000857
    34     H            0.000133     0.001861     0.004326
    35     H           -0.001117    -0.000907    -0.002433
    36     C           -0.003337    -0.000346    -0.004790
    37     F           -0.000168     0.002035     0.003929
    38     F           -0.001140    -0.000818    -0.001954
    39     F           -0.000250     0.001863     0.000151
    40     C            0.004135     0.004710     0.005661
    41     H            0.000221     0.000683    -0.000715
    42     H            0.000200     0.000514     0.003545
    43     H            0.001221     0.002023     0.000993


 ==========
 S**2 value  ***  see also R. Bulo et al., J.Am.Chem.Soc., 124 (2002) 13903-13910, note (29)  ***
 ==========
  
                                       exact      expectation value

 Total S2 (S squared)                  6.00000             6.06633
  pauli hf:                              2.200970689259307         59.8915          1381.13          5778.65
  elstat hf:                            -3.918341223331247       -106.6235         -2458.80        -10287.60
 *** Using NEW gradient routines ***


 Geometry CYCLE 1
 ==============

 Energy gradients wrt nuclear displacements
 ==========================================

     Atom      Cartesian (a.u./angstrom)
                 X         Y         Z
 ----------------------------------------
     1 Mn    0.000054  0.000566  0.001795
     2 O     0.008954  0.007893 -0.003492
     3 O    -0.003915 -0.010176  0.005394
     4 O    -0.009520 -0.008289 -0.001815
     5 O     0.007709  0.005967  0.002739
     6 O    -0.002314  0.011203 -0.005146
     7 O     0.001555 -0.009301  0.003052
     8 C     0.001594  0.001859 -0.000174
     9 C    -0.000320 -0.002845  0.002640
    10 C     0.001856 -0.000737  0.001917
    11 C    -0.001790 -0.001832 -0.002202
    12 C    -0.000774  0.001592  0.001413
    13 C    -0.004451  0.000714  0.001830
    14 C    -0.000559  0.004183  0.001027
    15 C     0.001854 -0.007115 -0.002539
    16 C    -0.000156  0.000085 -0.005678
    17 H     0.003390 -0.002803  0.003091
    18 H    -0.005196 -0.000686  0.001365
    19 H    -0.000131 -0.000958 -0.005102
    20 C     0.000499 -0.006584 -0.005847
    21 F     0.005088  0.013968 -0.001356
    22 F    -0.014380  0.005695  0.006828
    23 F     0.005699 -0.001881  0.013475
    24 C    -0.007189 -0.003622  0.000313
    25 F     0.002283  0.014908  0.001705
    26 F     0.013678 -0.003322  0.007869
    27 F     0.007008 -0.001472 -0.012403
    28 C     0.000327 -0.000654  0.000432
    29 H    -0.002869 -0.000238  0.004020
    30 H    -0.001798 -0.004694 -0.000728
    31 H     0.002855 -0.001734  0.002170
    32 C    -0.000478  0.000051  0.000024
    33 H    -0.002205 -0.000533 -0.004312
    34 H    -0.000910 -0.005136  0.000223
    35 H    -0.003355  0.000272  0.001649
    36 C     0.001173 -0.006476  0.004626
    37 F     0.008214  0.012669  0.000872
    38 F    -0.000409  0.001222 -0.015686
    39 F    -0.012909  0.005865  0.000490
    40 C    -0.000203  0.000459 -0.000907
    41 H     0.004129 -0.002418 -0.000084
    42 H    -0.001811 -0.004542  0.000643
    43 H    -0.000277 -0.001122 -0.004129
 ----------------------------------------
 
----------------------------------------------------------------------
Geometry Convergence after Step   1       (Hartree/Angstrom,Angstrom)
----------------------------------------------------------------------
current energy                              -11.61681324 Hartree
energy change                     -11.61681324     0.00100000    F
constrained gradient max            0.01568612     0.00100000    F
constrained gradient rms            0.00528169     0.00066667    F
gradient max                        0.01568612
gradient rms                        0.00528169
cart. step max                      0.10260831     0.01000000    F
cart. step rms                      0.03283764     0.00666667    F
 


 Coordinates (Cartesian)
 =======================

     Atom                    bohr                                 angstrom                 Geometric Variables
                   X           Y           Z              X           Y           Z       (0:frozen, *:LT par.)
 --------------------------------------------------------------------------------------------------------------
     1 Mn      0.440686    0.169974    0.167476       0.233201    0.089946    0.088624      1       2       3
     2 O       4.041463    1.238654    0.310011       2.138650    0.655468    0.164051      4       5       6
     3 O       1.096645   -2.354609    2.836160       0.580320   -1.246005    1.500831      7       8       9
     4 O      -3.067732   -0.969551    0.054911      -1.623374   -0.513064    0.029057     10      11      12
     5 O      -0.812774    2.939179    3.117547      -0.430101    1.555347    1.649735     13      14      15
     6 O      -0.172420    2.551560   -2.604330      -0.091241    1.350227   -1.378152     16      17      18
     7 O       1.349541   -2.690255   -2.735511       0.714147   -1.423622   -1.447570     19      20      21
     8 C       5.744932    0.197345    1.629929       3.040087    0.104430    0.862521     22      23      24
     9 C       5.518204   -1.757569    3.345176       2.920108   -0.930065    1.770191     25      26      27
    10 C       3.186352   -2.925173    3.872029       1.686145   -1.547935    2.048990     28      29      30
    11 C      -5.016925   -0.295267    1.326602      -2.654843   -0.156248    0.702008     31      32      33
    12 C      -5.112868    1.587027    3.170233      -2.705613    0.839818    1.677615     34      35      36
    13 C      -3.024607    3.032725    3.916289      -1.600553    1.604849    2.072411     37      38      39
    14 C      -0.193782    2.084674   -4.974296      -0.102545    1.103162   -2.632284     40      41      42
    15 C       0.349190   -0.102411   -6.256223       0.184783   -0.054193   -3.310651     43      44      45
    16 C       1.116746   -2.405858   -5.070816       0.590956   -1.273125   -2.683360     46      47      48
    17 H       7.181113   -2.400293    4.331455       3.800081   -1.270180    2.292107     49      50      51
    18 H      -6.908631    1.945723    4.065687      -3.655890    1.029632    2.151469     52      53      54
    19 H       0.206271   -0.069210   -8.289511       0.109154   -0.036624   -4.386620     55      56      57
    20 C      -3.435153    4.983206    6.085015      -1.817805    2.636999    3.220051     58      59      60
    21 F      -2.435653    7.242292    5.480302      -1.288892    3.832456    2.900051     61      62      63
    22 F      -5.913581    5.340699    6.636452      -3.129332    2.826176    3.511859     64      65      66
    23 F      -2.287216    4.141086    8.217771      -1.210343    2.191368    4.348657     67      68      69
    24 C       8.399425    1.327752    1.124119       4.444784    0.702616    0.594858     70      71      72
    25 F       8.365498    3.854509    1.389924       4.426831    2.039718    0.735516     73      74      75
    26 F      10.166136    0.383971    2.717362       5.379688    0.203189    1.437966     76      77      78
    27 F       9.124030    0.775153   -1.263176       4.828229    0.410193   -0.668444     79      80      81
    28 C       3.042197   -5.021523    5.787092       1.609861   -2.657276    3.062397     82      83      84
    29 H       1.701179   -4.486283    7.261713       0.900225   -2.374039    3.842733     85      86      87
    30 H       2.295257   -6.709429    4.862947       1.214598   -3.550477    2.573361     88      89      90
    31 H       4.869298   -5.443823    6.630527       2.576722   -2.880747    3.508724     91      92      93
    32 C      -7.369209   -1.760621    0.664757      -3.899617   -0.931680    0.351774     94      95      96
    33 H      -7.766542   -1.517599   -1.346076      -4.109877   -0.803079   -0.712313     97      98      99
    34 H      -7.013567   -3.769288    0.980302      -3.711420   -1.994621    0.518754    100     101     102
    35 H      -9.000453   -1.165214    1.767011      -4.762835   -0.616604    0.935062    103     104     105
    36 C      -1.032592    4.435717   -6.501342      -0.546424    2.347280   -3.440362    106     107     108
    37 F       0.487859    6.418440   -6.001743       0.258164    3.396492   -3.175986    109     110     111
    38 F      -0.991871    4.032813   -9.030003      -0.524876    2.134073   -4.778472    112     113     114
    39 F      -3.421269    5.087185   -5.858827      -1.810458    2.692023   -3.100358    115     116     117
    40 C       1.701581   -4.665140   -6.716212       0.900438   -2.468686   -3.554066    118     119     120
    41 H       3.693853   -5.154588   -6.478203       1.954703   -2.727691   -3.428118    121     122     123
    42 H       0.595386   -6.274242   -6.049505       0.315065   -3.320186   -3.201260    124     125     126
    43 H       1.317043   -4.334809   -8.710190       0.696949   -2.293882   -4.609234    127     128     129
 --------------------------------------------------------------------------------------------------------------

 Number of elements of the density matrix on this node (used, total):      8535    257403


 ===========================================
 Numerical Integration : Fuzzy Cells (Becke)
 ===========================================
  
 Becke grid quality: NORMAL         
  
 Lebedev angular grid order:             min:  11 max:  31
 Nr. of radial points:                   min:  46 max:  70

 Total nr. of points:     282743
 Nr. of blocks:             2209
 Block length:               128
 Nr. of dummy points:          9


 Test of Precision of the Numerical Integration Grid
 ===================================================

 Integral of the Total Core Density:                   0.00000000000000


 ========================
 Density Fitting (zlmFit)
 ========================
  
 ZlmFit Fit Quality: NORMAL         
  
 Max L-expansion:                        min:   5 max:   7
 Nr. of radial interpolation points:     min:  36 max:  66


 ======================
 RI Hartree-Fock Scheme
 ======================
  
 Fit Set Quality     : NORMAL
 Integration Quality : NORMAL
 Threshold Quality   : NORMAL
 Response Quality    : DEFAULT
 Is Range Separated  :  F
 
 RIHartreeFock Dependency: number of modified vectors:          22


 =====
 S C F  ***  ScaSCF  ***
 =====
  
 Initial density matrix is taken from previous geometry

 CYCLE    1
 SCF Error: norm([F,P])=      0.240364823070, max([F,P])=      0.019898550568
 ***** SPIN 1 *****
 orbitals (Q,E):
 ---------------
 A :121...140        ( 1.00    -0.3570)  ( 1.00    -0.3439)  ( 1.00    -0.3285)  ( 1.00    -0.3139)
                     ( 1.00    -0.3104)  ( 1.00    -0.2877)  ( 1.00    -0.2700)  ( 1.00    -0.2548)
                     ( 1.00    -0.2523)  ( 1.00    -0.2474)  ( 0.00    -0.1406)  ( 0.00    -0.0906)
                     ( 0.00    -0.0729)  ( 0.00    -0.0706)  ( 0.00    -0.0017)  ( 0.00     0.0117)
                     ( 0.00     0.0158)  ( 0.00     0.0293)  ( 0.00     0.0330)  ( 0.00     0.0388)
 ***** SPIN 2 *****
 orbitals (Q,E):
 ---------------
 A :117...136        ( 1.00    -0.3688)  ( 1.00    -0.3497)  ( 1.00    -0.3353)  ( 1.00    -0.3263)
                     ( 1.00    -0.3143)  ( 1.00    -0.2934)  ( 1.00    -0.2830)  ( 1.00    -0.2744)
                     ( 1.00    -0.2591)  ( 1.00    -0.2515)  ( 0.00    -0.1113)  ( 0.00    -0.1013)
                     ( 0.00    -0.0863)  ( 0.00    -0.0655)  ( 0.00    -0.0633)  ( 0.00    -0.0537)
                     ( 0.00    -0.0447)  ( 0.00    -0.0354)  ( 0.00    -0.0013)  ( 0.00     0.0119)
  
 Spin polar: 4 (Spin_A minus Spin_B electrons)

 CYCLE    2
   MIX coefficients:  0.8000  0.2000
 SCF Error: norm([F,P])=      0.052102546593, max([F,P])=      0.002267908898
 ***** SPIN 1 *****
 orbitals (Q,E):
 ---------------
 A :121...131        ( 1.00    -0.3608)  ( 1.00    -0.3477)  ( 1.00    -0.3324)  ( 1.00    -0.3177)
                     ( 1.00    -0.3143)  ( 1.00    -0.2915)  ( 1.00    -0.2739)  ( 1.00    -0.2587)
                     ( 1.00    -0.2560)  ( 1.00    -0.2514)  ( 0.00    -0.1446)
 ***** SPIN 2 *****
 orbitals (Q,E):
 ---------------
 A :117...127        ( 1.00    -0.3720)  ( 1.00    -0.3535)  ( 1.00    -0.3392)  ( 1.00    -0.3299)
                     ( 1.00    -0.3180)  ( 1.00    -0.2973)  ( 1.00    -0.2868)  ( 1.00    -0.2782)
                     ( 1.00    -0.2630)  ( 1.00    -0.2553)  ( 0.00    -0.1153)
  
 Spin polar: 4 (Spin_A minus Spin_B electrons)

 CYCLE    3
  SDIIS (wt  0.000): -0.9482  1.9482
 A-DIIS (wt  1.000):  0.0000  1.0000
  DIIS coefficients:  0.0000  1.0000
 SCF Error: norm([F,P])=      0.028488834878, max([F,P])=      0.001353961458
 ***** SPIN 1 *****
 orbitals (Q,E):
 ---------------
 A :121...131        ( 1.00    -0.3745)  ( 1.00    -0.3613)  ( 1.00    -0.3463)  ( 1.00    -0.3314)
                     ( 1.00    -0.3281)  ( 1.00    -0.3053)  ( 1.00    -0.2876)  ( 1.00    -0.2724)
                     ( 1.00    -0.2696)  ( 1.00    -0.2657)  ( 0.00    -0.1585)
 ***** SPIN 2 *****
 orbitals (Q,E):
 ---------------
 A :117...127        ( 1.00    -0.3843)  ( 1.00    -0.3671)  ( 1.00    -0.3529)  ( 1.00    -0.3433)
                     ( 1.00    -0.3317)  ( 1.00    -0.3112)  ( 1.00    -0.3005)  ( 1.00    -0.2919)
                     ( 1.00    -0.2767)  ( 1.00    -0.2689)  ( 0.00    -0.1295)
  
 Spin polar: 4 (Spin_A minus Spin_B electrons)

 CYCLE    4
  SDIIS (wt  0.000):  0.7764 -0.5308  0.7544
 A-DIIS (wt  1.000):  0.0000  0.5469  0.4531
  DIIS coefficients:  0.0000  0.5469  0.4531
 SCF Error: norm([F,P])=      0.035088522455, max([F,P])=      0.001490035272
 ***** SPIN 1 *****
 orbitals (Q,E):
 ---------------
 A :121...131        ( 1.00    -0.3724)  ( 1.00    -0.3592)  ( 1.00    -0.3441)  ( 1.00    -0.3294)
                     ( 1.00    -0.3260)  ( 1.00    -0.3033)  ( 1.00    -0.2855)  ( 1.00    -0.2703)
                     ( 1.00    -0.2677)  ( 1.00    -0.2634)  ( 0.00    -0.1560)
 ***** SPIN 2 *****
 orbitals (Q,E):
 ---------------
 A :117...127        ( 1.00    -0.3831)  ( 1.00    -0.3650)  ( 1.00    -0.3508)  ( 1.00    -0.3415)
                     ( 1.00    -0.3296)  ( 1.00    -0.3090)  ( 1.00    -0.2984)  ( 1.00    -0.2898)
                     ( 1.00    -0.2746)  ( 1.00    -0.2669)  ( 0.00    -0.1271)
  
 Spin polar: 4 (Spin_A minus Spin_B electrons)

 CYCLE    5
  SDIIS (wt  1.000): -0.8333  1.2250 -0.1827  0.7910
  DIIS coefficients: -0.8333  1.2250 -0.1827  0.7910
 SCF Error: norm([F,P])=      0.010887340569, max([F,P])=      0.000575855540
 ***** SPIN 1 *****
 orbitals (Q,E):
 ---------------
 A :121...131        ( 1.00    -0.3719)  ( 1.00    -0.3587)  ( 1.00    -0.3436)  ( 1.00    -0.3289)
                     ( 1.00    -0.3256)  ( 1.00    -0.3028)  ( 1.00    -0.2851)  ( 1.00    -0.2699)
                     ( 1.00    -0.2672)  ( 1.00    -0.2629)  ( 0.00    -0.1554)
 ***** SPIN 2 *****
 orbitals (Q,E):
 ---------------
 A :117...127        ( 1.00    -0.3826)  ( 1.00    -0.3645)  ( 1.00    -0.3504)  ( 1.00    -0.3410)
                     ( 1.00    -0.3291)  ( 1.00    -0.3085)  ( 1.00    -0.2979)  ( 1.00    -0.2893)
                     ( 1.00    -0.2742)  ( 1.00    -0.2664)  ( 0.00    -0.1267)
  
 Spin polar: 4 (Spin_A minus Spin_B electrons)

 CYCLE    6
  SDIIS (wt  1.000): -0.6558  0.8642 -0.2445  0.4655  0.5707
  DIIS coefficients: -0.6558  0.8642 -0.2445  0.4655  0.5707
 SCF Error: norm([F,P])=      0.002618797224, max([F,P])=      0.000258873074
 ***** SPIN 1 *****
 orbitals (Q,E):
 ---------------
 A :121...131        ( 1.00    -0.3722)  ( 1.00    -0.3589)  ( 1.00    -0.3438)  ( 1.00    -0.3291)
                     ( 1.00    -0.3257)  ( 1.00    -0.3029)  ( 1.00    -0.2851)  ( 1.00    -0.2700)
                     ( 1.00    -0.2673)  ( 1.00    -0.2631)  ( 0.00    -0.1557)
 ***** SPIN 2 *****
 orbitals (Q,E):
 ---------------
 A :117...127        ( 1.00    -0.3827)  ( 1.00    -0.3646)  ( 1.00    -0.3505)  ( 1.00    -0.3410)
                     ( 1.00    -0.3292)  ( 1.00    -0.3087)  ( 1.00    -0.2980)  ( 1.00    -0.2894)
                     ( 1.00    -0.2743)  ( 1.00    -0.2665)  ( 0.00    -0.1269)
  
 Spin polar: 4 (Spin_A minus Spin_B electrons)

 CYCLE    7
  SDIIS (wt  1.000): -0.4061  0.5142 -0.1717  0.2505  0.4257  0.3874
  DIIS coefficients: -0.4061  0.5142 -0.1717  0.2505  0.4257  0.3874
 SCF Error: norm([F,P])=      0.001921821767, max([F,P])=      0.000206164215
 ***** SPIN 1 *****
 orbitals (Q,E):
 ---------------
 A :121...131        ( 1.00    -0.3721)  ( 1.00    -0.3588)  ( 1.00    -0.3438)  ( 1.00    -0.3290)
                     ( 1.00    -0.3257)  ( 1.00    -0.3029)  ( 1.00    -0.2851)  ( 1.00    -0.2700)
                     ( 1.00    -0.2673)  ( 1.00    -0.2631)  ( 0.00    -0.1555)
 ***** SPIN 2 *****
 orbitals (Q,E):
 ---------------
 A :117...127        ( 1.00    -0.3826)  ( 1.00    -0.3646)  ( 1.00    -0.3505)  ( 1.00    -0.3410)
                     ( 1.00    -0.3292)  ( 1.00    -0.3086)  ( 1.00    -0.2980)  ( 1.00    -0.2894)
                     ( 1.00    -0.2743)  ( 1.00    -0.2665)  ( 0.00    -0.1268)
  
 Spin polar: 4 (Spin_A minus Spin_B electrons)

 CYCLE    8
  SDIIS (wt  1.000): -0.1133  0.1346 -0.0569  0.0482  0.1018  0.2608  0.6248
  DIIS coefficients: -0.1133  0.1346 -0.0569  0.0482  0.1018  0.2608  0.6248
 SCF Error: norm([F,P])=      0.000660573076, max([F,P])=      0.000069980328
 ***** SPIN 1 *****
 orbitals (Q,E):
 ---------------
 A :121...131        ( 1.00    -0.3721)  ( 1.00    -0.3588)  ( 1.00    -0.3438)  ( 1.00    -0.3290)
                     ( 1.00    -0.3257)  ( 1.00    -0.3029)  ( 1.00    -0.2851)  ( 1.00    -0.2700)
                     ( 1.00    -0.2673)  ( 1.00    -0.2631)  ( 0.00    -0.1555)
 ***** SPIN 2 *****
 orbitals (Q,E):
 ---------------
 A :117...127        ( 1.00    -0.3826)  ( 1.00    -0.3646)  ( 1.00    -0.3504)  ( 1.00    -0.3410)
                     ( 1.00    -0.3292)  ( 1.00    -0.3086)  ( 1.00    -0.2980)  ( 1.00    -0.2894)
                     ( 1.00    -0.2742)  ( 1.00    -0.2665)  ( 0.00    -0.1269)
  
 Spin polar: 4 (Spin_A minus Spin_B electrons)

 CYCLE    9
  SDIIS (wt  1.000):  0.0291 -0.0418  0.0070 -0.0311 -0.0537  0.0664  0.3577  0.6664
  DIIS coefficients:  0.0291 -0.0418  0.0070 -0.0311 -0.0537  0.0664  0.3577  0.6664
 SCF Error: norm([F,P])=      0.000259498114, max([F,P])=      0.000017007825
 ***** SPIN 1 *****
 orbitals (Q,E):
 ---------------
 A :121...131        ( 1.00    -0.3721)  ( 1.00    -0.3588)  ( 1.00    -0.3438)  ( 1.00    -0.3291)
                     ( 1.00    -0.3257)  ( 1.00    -0.3029)  ( 1.00    -0.2851)  ( 1.00    -0.2700)
                     ( 1.00    -0.2673)  ( 1.00    -0.2631)  ( 0.00    -0.1555)
 ***** SPIN 2 *****
 orbitals (Q,E):
 ---------------
 A :117...127        ( 1.00    -0.3826)  ( 1.00    -0.3646)  ( 1.00    -0.3505)  ( 1.00    -0.3410)
                     ( 1.00    -0.3292)  ( 1.00    -0.3086)  ( 1.00    -0.2980)  ( 1.00    -0.2894)
                     ( 1.00    -0.2743)  ( 1.00    -0.2665)  ( 0.00    -0.1269)
  
 Spin polar: 4 (Spin_A minus Spin_B electrons)

 CYCLE   10
  SDIIS (wt  1.000):  0.0382 -0.0480  0.0164 -0.0245 -0.0580 -0.0410 -0.0428  0.3242  0.8356
  DIIS coefficients:  0.0382 -0.0480  0.0164 -0.0245 -0.0580 -0.0410 -0.0428  0.3242  0.8356
 SCF Error: norm([F,P])=      0.000134448749, max([F,P])=      0.000010982506
 ***** SPIN 1 *****
 orbitals (Q,E):
 ---------------
 A :121...131        ( 1.00    -0.3721)  ( 1.00    -0.3588)  ( 1.00    -0.3438)  ( 1.00    -0.3291)
                     ( 1.00    -0.3257)  ( 1.00    -0.3029)  ( 1.00    -0.2851)  ( 1.00    -0.2700)
                     ( 1.00    -0.2673)  ( 1.00    -0.2631)  ( 0.00    -0.1555)
 ***** SPIN 2 *****
 orbitals (Q,E):
 ---------------
 A :117...127        ( 1.00    -0.3826)  ( 1.00    -0.3646)  ( 1.00    -0.3504)  ( 1.00    -0.3410)
                     ( 1.00    -0.3291)  ( 1.00    -0.3086)  ( 1.00    -0.2980)  ( 1.00    -0.2894)
                     ( 1.00    -0.2743)  ( 1.00    -0.2665)  ( 0.00    -0.1269)
  
 Spin polar: 4 (Spin_A minus Spin_B electrons)

 CYCLE   11
  SDIIS (wt  1.000):  0.0169 -0.0195  0.0088 -0.0083 -0.0299 -0.0460 -0.1614  0.0253  0.6383  0.5756
  DIIS coefficients:  0.0169 -0.0195  0.0088 -0.0083 -0.0299 -0.0460 -0.1614  0.0253  0.6383  0.5756
 SCF Error: norm([F,P])=      0.000112986616, max([F,P])=      0.000008086209
 ***** SPIN 1 *****
 orbitals (Q,E):
 ---------------
 A :121...131        ( 1.00    -0.3721)  ( 1.00    -0.3588)  ( 1.00    -0.3438)  ( 1.00    -0.3291)
                     ( 1.00    -0.3257)  ( 1.00    -0.3029)  ( 1.00    -0.2851)  ( 1.00    -0.2700)
                     ( 1.00    -0.2673)  ( 1.00    -0.2631)  ( 0.00    -0.1555)
 ***** SPIN 2 *****
 orbitals (Q,E):
 ---------------
 A :117...127        ( 1.00    -0.3826)  ( 1.00    -0.3646)  ( 1.00    -0.3504)  ( 1.00    -0.3410)
                     ( 1.00    -0.3292)  ( 1.00    -0.3086)  ( 1.00    -0.2980)  ( 1.00    -0.2894)
                     ( 1.00    -0.2743)  ( 1.00    -0.2665)  ( 0.00    -0.1269)
  
 Spin polar: 4 (Spin_A minus Spin_B electrons)

 CYCLE   12
  SDIIS (wt  1.000):  0.0010  0.0008  0.0011 -0.0055 -0.0165 -0.0979 -0.0567  0.2313  0.3501  0.5923
  DIIS coefficients:  0.0010  0.0008  0.0011 -0.0055 -0.0165 -0.0979 -0.0567  0.2313  0.3501  0.5923
 SCF Error: norm([F,P])=      0.000043141906, max([F,P])=      0.000003689416
 ***** SPIN 1 *****
 orbitals (Q,E):
 ---------------
 A :121...131        ( 1.00    -0.3721)  ( 1.00    -0.3588)  ( 1.00    -0.3438)  ( 1.00    -0.3291)
                     ( 1.00    -0.3257)  ( 1.00    -0.3029)  ( 1.00    -0.2851)  ( 1.00    -0.2700)
                     ( 1.00    -0.2673)  ( 1.00    -0.2631)  ( 0.00    -0.1555)
 ***** SPIN 2 *****
 orbitals (Q,E):
 ---------------
 A :117...127        ( 1.00    -0.3826)  ( 1.00    -0.3646)  ( 1.00    -0.3504)  ( 1.00    -0.3410)
                     ( 1.00    -0.3291)  ( 1.00    -0.3086)  ( 1.00    -0.2980)  ( 1.00    -0.2894)
                     ( 1.00    -0.2743)  ( 1.00    -0.2665)  ( 0.00    -0.1269)
  
 Spin polar: 4 (Spin_A minus Spin_B electrons)

 CYCLE   13
  SDIIS (wt  1.000): -0.0000 -0.0001  0.0004 -0.0021 -0.0099 -0.0214 -0.0015  0.0431  0.2424  0.7490
  DIIS coefficients: -0.0000 -0.0001  0.0004 -0.0021 -0.0099 -0.0214 -0.0015  0.0431  0.2424  0.7490
 SCF Error: norm([F,P])=      0.000015525460, max([F,P])=      0.000001497476
 ***** SPIN 1 *****
 orbitals (Q,E):
 ---------------
 A :121...131        ( 1.00    -0.3721)  ( 1.00    -0.3588)  ( 1.00    -0.3438)  ( 1.00    -0.3291)
                     ( 1.00    -0.3257)  ( 1.00    -0.3029)  ( 1.00    -0.2851)  ( 1.00    -0.2700)
                     ( 1.00    -0.2673)  ( 1.00    -0.2631)  ( 0.00    -0.1555)
 ***** SPIN 2 *****
 orbitals (Q,E):
 ---------------
 A :117...127        ( 1.00    -0.3826)  ( 1.00    -0.3646)  ( 1.00    -0.3504)  ( 1.00    -0.3410)
                     ( 1.00    -0.3291)  ( 1.00    -0.3086)  ( 1.00    -0.2980)  ( 1.00    -0.2894)
                     ( 1.00    -0.2743)  ( 1.00    -0.2665)  ( 0.00    -0.1269)
  
 Spin polar: 4 (Spin_A minus Spin_B electrons)

 CYCLE   14
  SDIIS (wt  1.000):  0.0000  0.0022  0.0006  0.0141 -0.0035 -0.0491 -0.0474  0.0082  0.4839  0.5910
  DIIS coefficients:  0.0000  0.0022  0.0006  0.0141 -0.0035 -0.0491 -0.0474  0.0082  0.4839  0.5910
 SCF Error: norm([F,P])=      0.000013020189, max([F,P])=      0.000001068432
 ***** SPIN 1 *****
 orbitals (Q,E):
 ---------------
 A :121...131        ( 1.00    -0.3721)  ( 1.00    -0.3588)  ( 1.00    -0.3438)  ( 1.00    -0.3291)
                     ( 1.00    -0.3257)  ( 1.00    -0.3029)  ( 1.00    -0.2851)  ( 1.00    -0.2700)
                     ( 1.00    -0.2673)  ( 1.00    -0.2631)  ( 0.00    -0.1555)
 ***** SPIN 2 *****
 orbitals (Q,E):
 ---------------
 A :117...127        ( 1.00    -0.3826)  ( 1.00    -0.3646)  ( 1.00    -0.3504)  ( 1.00    -0.3410)
                     ( 1.00    -0.3291)  ( 1.00    -0.3086)  ( 1.00    -0.2980)  ( 1.00    -0.2894)
                     ( 1.00    -0.2743)  ( 1.00    -0.2665)  ( 0.00    -0.1269)
  
 Spin polar: 4 (Spin_A minus Spin_B electrons)

 CYCLE   15
  SDIIS (wt  1.000):  0.0017  0.0012  0.0148  0.0052 -0.0347 -0.0467 -0.0826  0.0639  0.4133  0.6640
  DIIS coefficients:  0.0017  0.0012  0.0148  0.0052 -0.0347 -0.0467 -0.0826  0.0639  0.4133  0.6640
 SCF Error: norm([F,P])=      0.000006815465, max([F,P])=      0.000000518193
 ***** SPIN 1 *****
 orbitals (Q,E):
 ---------------
 A :121...131        ( 1.00    -0.3721)  ( 1.00    -0.3588)  ( 1.00    -0.3438)  ( 1.00    -0.3291)
                     ( 1.00    -0.3257)  ( 1.00    -0.3029)  ( 1.00    -0.2851)  ( 1.00    -0.2700)
                     ( 1.00    -0.2673)  ( 1.00    -0.2631)  ( 0.00    -0.1555)
 ***** SPIN 2 *****
 orbitals (Q,E):
 ---------------
 A :117...127        ( 1.00    -0.3826)  ( 1.00    -0.3646)  ( 1.00    -0.3504)  ( 1.00    -0.3410)
                     ( 1.00    -0.3291)  ( 1.00    -0.3086)  ( 1.00    -0.2980)  ( 1.00    -0.2894)
                     ( 1.00    -0.2743)  ( 1.00    -0.2665)  ( 0.00    -0.1269)
  
 Spin polar: 4 (Spin_A minus Spin_B electrons)

 SCF CONVERGED

 CYCLE   16
  
 Hartree-Fock exchange energy:   -272.522822902862     
 *** Setting up for NEW gradients in Focky
 *** Using FIT density in Focky
 ***** SPIN 1 *****
 orbitals (Q,E):
 ---------------
 A :121...140        ( 1.00    -0.3721)  ( 1.00    -0.3588)  ( 1.00    -0.3438)  ( 1.00    -0.3291)
                     ( 1.00    -0.3257)  ( 1.00    -0.3029)  ( 1.00    -0.2851)  ( 1.00    -0.2700)
                     ( 1.00    -0.2673)  ( 1.00    -0.2631)  ( 0.00    -0.1555)  ( 0.00    -0.1058)
                     ( 0.00    -0.0881)  ( 0.00    -0.0858)  ( 0.00    -0.0120)  ( 0.00     0.0019)
                     ( 0.00     0.0058)  ( 0.00     0.0178)  ( 0.00     0.0212)  ( 0.00     0.0282)
 ***** SPIN 2 *****
 orbitals (Q,E):
 ---------------
 A :117...136        ( 1.00    -0.3826)  ( 1.00    -0.3646)  ( 1.00    -0.3504)  ( 1.00    -0.3410)
                     ( 1.00    -0.3291)  ( 1.00    -0.3086)  ( 1.00    -0.2980)  ( 1.00    -0.2894)
                     ( 1.00    -0.2743)  ( 1.00    -0.2665)  ( 0.00    -0.1269)  ( 0.00    -0.1171)
                     ( 0.00    -0.1021)  ( 0.00    -0.0811)  ( 0.00    -0.0788)  ( 0.00    -0.0693)
                     ( 0.00    -0.0613)  ( 0.00    -0.0516)  ( 0.00    -0.0116)  ( 0.00     0.0021)
  
 Spin polar: 4 (Spin_A minus Spin_B electrons)


 Fit test: (difference of exact and fit density, squared integrated, result summed over spins)
         SCF:                                          0.00104650930608

 Gross Charges per Atom (Z minus electrons)
 ==========================================
             1.4367   -0.6162   -0.6135   -0.6311   -0.6097   -0.6358   -0.6155    0.4335    0.0111    0.5358
             0.5102   -0.0128    0.4477    0.4140   -0.0063    0.5480   -0.1710   -0.1730   -0.1715    1.1851
            -0.4012   -0.4154   -0.4129    1.1970   -0.3953   -0.4122   -0.4054    0.4156   -0.1148   -0.1170
            -0.1694    0.4224   -0.1202   -0.1240   -0.1731    1.1941   -0.4003   -0.4143   -0.4090    0.4097
            -0.1190   -0.1255   -0.1754
 Net Total: -0.00000000


 =================================================================
 M U L T I P O L E   D E R I V E D   C H A R G E   A N A L Y S I S
 =================================================================

 See: M. Swart, P.Th. van Duijnen, J.G. Snijders, J.Comput.Chem., (2001), p. 79-88.

 ----------------------------------------------------- 
 MDC atomic charges (includes spinA + spinB electrons)
 ----------------------------------------------------- 

        Atom    Level:     MDC-m        MDC-d        MDC-q
 ---------------------------------------------------------
     1     Mn           1.757718     1.203307     1.337797
     2     O           -0.485728    -0.475285    -0.476317
     3     O           -0.507425    -0.495860    -0.462575
     4     O           -0.532035    -0.515510    -0.527158
     5     O           -0.477167    -0.515769    -0.476031
     6     O           -0.509366    -0.497969    -0.490688
     7     O           -0.507315    -0.542824    -0.546237
     8     C            0.241693     0.284421     0.264379
     9     C            0.009049    -0.005507    -0.148576
    10     C            0.255144     0.289658     0.334837
    11     C            0.242309     0.277578     0.337325
    12     C           -0.002863    -0.011827    -0.173703
    13     C            0.241536     0.296684     0.282086
    14     C            0.228486     0.273356     0.256258
    15     C            0.004372    -0.007813    -0.272031
    16     C            0.250550     0.299874     0.383075
    17     H           -0.044140    -0.022100     0.048054
    18     H           -0.052467    -0.032914     0.015808
    19     H           -0.050989    -0.029025     0.081614
    20     C            0.629738     0.626765     0.492717
    21     F           -0.235975    -0.208390    -0.166149
    22     F           -0.259110    -0.238285    -0.178898
    23     F           -0.252393    -0.229347    -0.192916
    24     C            0.634969     0.629411     0.488846
    25     F           -0.230181    -0.202282    -0.150235
    26     F           -0.253109    -0.233801    -0.183490
    27     F           -0.242628    -0.217023    -0.165330
    28     C            0.235553     0.190450     0.014395
    29     H           -0.039558    -0.004697     0.040448
    30     H           -0.040513    -0.007929     0.046662
    31     H           -0.055810    -0.047073    -0.001712
    32     C            0.233998     0.191574     0.099815
    33     H           -0.045639    -0.011725     0.021024
    34     H           -0.046896    -0.018470     0.001860
    35     H           -0.058653    -0.051471    -0.008505
    36     C            0.633663     0.628255     0.495422
    37     F           -0.238147    -0.210165    -0.155944
    38     F           -0.256298    -0.238192    -0.172390
    39     F           -0.247794    -0.222868    -0.189482
    40     C            0.228388     0.187732     0.065160
    41     H           -0.046281    -0.013602     0.014295
    42     H           -0.047008    -0.016553     0.024541
    43     H           -0.061678    -0.054788    -0.008052

 -------------------------------- 
 MDC spin density (spinA - spinB)
 -------------------------------- 

        Atom    Level:     MDC-m        MDC-d        MDC-q
 ---------------------------------------------------------
     1     Mn           3.718986     2.758235     2.933504
     2     O            0.016088     0.158678     0.151626
     3     O            0.012481     0.143156     0.137864
     4     O            0.015598     0.149841     0.145045
     5     O            0.077456     0.174598     0.186712
     6     O            0.021946     0.169511     0.171143
     7     O            0.082589     0.165794     0.176226
     8     C            0.007694     0.035434     0.017511
     9     C            0.007424     0.023636     0.007026
    10     C            0.010085     0.033489     0.021771
    11     C            0.000796     0.022787     0.004148
    12     C            0.009155     0.022514     0.005700
    13     C            0.005156     0.029295     0.018387
    14     C           -0.001713     0.024313    -0.001494
    15     C            0.014086     0.026251     0.013955
    16     C            0.005440     0.025173     0.015977
    17     H            0.001050     0.004138    -0.002993
    18     H            0.000822     0.003866    -0.002801
    19     H            0.001004     0.003846    -0.003457
    20     C            0.004265     0.005178     0.005247
    21     F            0.000242     0.001027     0.002118
    22     F            0.001247     0.001769     0.000034
    23     F            0.000419     0.001120    -0.001280
    24     C           -0.004321    -0.001096    -0.005112
    25     F            0.000127     0.001899     0.003724
    26     F           -0.000755    -0.000327    -0.001550
    27     F            0.000012     0.001745    -0.001406
    28     C           -0.004704    -0.002436    -0.005628
    29     H            0.000692     0.002267    -0.000153
    30     H            0.000680     0.002356     0.004948
    31     H           -0.000669    -0.000170    -0.001301
    32     C           -0.003988    -0.001882    -0.004470
    33     H            0.000101     0.001893     0.000728
    34     H            0.000147     0.001940     0.004376
    35     H           -0.001025    -0.000823    -0.002339
    36     C           -0.003163    -0.000308    -0.004684
    37     F           -0.000121     0.001915     0.003722
    38     F           -0.001103    -0.000820    -0.002019
    39     F           -0.000172     0.001995    -0.000060
    40     C            0.004237     0.004816     0.005689
    41     H            0.000243     0.000718    -0.000833
    42     H            0.000229     0.000603     0.003425
    43     H            0.001235     0.002064     0.000974


 ==========
 S**2 value  ***  see also R. Bulo et al., J.Am.Chem.Soc., 124 (2002) 13903-13910, note (29)  ***
 ==========
  
                                       exact      expectation value

 Total S2 (S squared)                  6.00000             6.05937
  pauli hf:                              1.927986734283387         52.4632          1209.83          5061.93
  elstat hf:                            -3.998112729375578       -108.7942         -2508.85        -10497.04
 *** Using NEW gradient routines ***


 Geometry CYCLE 2
 ==============

 Energy gradients wrt nuclear displacements
 ==========================================

     Atom      Cartesian (a.u./angstrom)
                 X         Y         Z
 ----------------------------------------
     1 Mn    0.000947 -0.001717  0.000918
     2 O     0.021398  0.000799  0.005674
     3 O     0.006678 -0.010080  0.009548
     4 O    -0.015959 -0.002485  0.003160
     5 O    -0.015179  0.008653  0.012840
     6 O    -0.003526  0.007726 -0.020756
     7 O    -0.000341 -0.006262 -0.013244
     8 C    -0.009210  0.000324 -0.001666
     9 C     0.000271  0.002767 -0.002193
    10 C    -0.002970  0.003126 -0.003848
    11 C     0.005454 -0.000770 -0.001295
    12 C     0.003129  0.002758  0.001683
    13 C     0.007380 -0.004253 -0.006875
    14 C     0.004484 -0.002861  0.007443
    15 C    -0.001460  0.002395  0.002320
    16 C     0.000699  0.001221  0.006069
    17 H     0.000843 -0.000374  0.000707
    18 H    -0.001357  0.000120  0.000314
    19 H    -0.000028  0.000275 -0.001158
    20 C     0.000902  0.004494  0.005002
    21 F     0.000245 -0.000547 -0.001469
    22 F    -0.000391 -0.002476 -0.002263
    23 F    -0.000057 -0.001257 -0.000573
    24 C     0.005292  0.002842 -0.002895
    25 F    -0.001598 -0.000687  0.000395
    26 F    -0.002424 -0.001802  0.001175
    27 F    -0.001511 -0.000365  0.000751
    28 C    -0.000158  0.000031 -0.000089
    29 H    -0.000366  0.000046  0.000628
    30 H    -0.000259 -0.000583 -0.000140
    31 H     0.000551 -0.000166  0.000283
    32 C     0.000426  0.000381 -0.000248
    33 H    -0.000419 -0.000074 -0.000646
    34 H    -0.000099 -0.000700  0.000101
    35 H    -0.000472  0.000199  0.000364
    36 C    -0.002780  0.004979 -0.001579
    37 F     0.000235 -0.001466  0.000988
    38 F     0.000882 -0.002706  0.000223
    39 F     0.000723 -0.001127  0.000664
    40 C    -0.000166  0.000737  0.000173
    41 H     0.000605 -0.000343  0.000013
    42 H    -0.000309 -0.000650  0.000133
    43 H    -0.000103 -0.000122 -0.000633
 ----------------------------------------

 dE(predicted):    -0.30460E-02, dE(actual):    -0.42820E-02, Trust radius:    1.311488, all in a.u.
 
----------------------------------------------------------------------
Geometry Convergence after Step   2       (Hartree/Angstrom,Angstrom)
----------------------------------------------------------------------
current energy                              -11.62109523 Hartree
energy change                      -0.00428198     0.00100000    F
constrained gradient max            0.02139811     0.00100000    F
constrained gradient rms            0.00467095     0.00066667    F
gradient max                        0.02139811
gradient rms                        0.00467095
cart. step max                      0.05676147     0.01000000    F
cart. step rms                      0.01950130     0.00666667    F
 


 Coordinates (Cartesian)
 =======================

     Atom                    bohr                                 angstrom                 Geometric Variables
                   X           Y           Z              X           Y           Z       (0:frozen, *:LT par.)
 --------------------------------------------------------------------------------------------------------------
     1 Mn      0.442102    0.138657    0.176338       0.233950    0.073374    0.093314      1       2       3
     2 O       4.012275    1.206308    0.294934       2.123204    0.638351    0.156072      4       5       6
     3 O       1.076639   -2.342996    2.859046       0.569733   -1.239860    1.512942      7       8       9
     4 O      -3.043352   -0.987133    0.029527      -1.610473   -0.522368    0.015625     10      11      12
     5 O      -0.782416    2.908456    3.095832      -0.414037    1.539089    1.638244     13      14      15
     6 O      -0.182678    2.526853   -2.545142      -0.096669    1.337153   -1.346831     16      17      18
     7 O       1.386418   -2.689783   -2.715196       0.733661   -1.423372   -1.436820     19      20      21
     8 C       5.728622    0.168642    1.613733       3.031456    0.089241    0.853951     22      23      24
     9 C       5.502561   -1.768729    3.349466       2.911830   -0.935971    1.772461     25      26      27
    10 C       3.167193   -2.914714    3.900733       1.676006   -1.542400    2.064179     28      29      30
    11 C      -5.002510   -0.302311    1.286880      -2.647214   -0.159976    0.680987     31      32      33
    12 C      -5.099223    1.580119    3.126023      -2.698393    0.836163    1.654220     34      35      36
    13 C      -3.006712    3.018012    3.882949      -1.591083    1.597063    2.054768     37      38      39
    14 C      -0.237387    2.072333   -4.923262      -0.125620    1.096631   -2.605278     40      41      42
    15 C       0.320952   -0.101915   -6.220771       0.169840   -0.053931   -3.291890     43      44      45
    16 C       1.131435   -2.398779   -5.051762       0.598729   -1.269379   -2.673277     46      47      48
    17 H       7.166301   -2.409155    4.328791       3.792243   -1.274870    2.290698     49      50      51
    18 H      -6.892528    1.948423    4.014126      -3.647369    1.031061    2.124184     52      53      54
    19 H       0.162624   -0.060789   -8.249359       0.086057   -0.032168   -4.365373     55      56      57
    20 C      -3.409865    4.974321    6.038258      -1.804423    2.632298    3.195309     58      59      60
    21 F      -2.386675    7.218334    5.436473      -1.262974    3.819778    2.876857     61      62      63
    22 F      -5.875704    5.371003    6.597869      -3.109288    2.842212    3.491442     64      65      66
    23 F      -2.271200    4.133878    8.171255      -1.201867    2.187554    4.324042     67      68      69
    24 C       8.374670    1.286876    1.072011       4.431684    0.680985    0.567284     70      71      72
    25 F       8.348022    3.814208    1.291551       4.417583    2.018392    0.683460     73      74      75
    26 F      10.168434    0.381815    2.649997       5.380903    0.202048    1.402318     76      77      78
    27 F       9.076431    0.701113   -1.310905       4.803041    0.371013   -0.693701     79      80      81
    28 C       3.019069   -4.985874    5.836009       1.597623   -2.638411    3.088283     82      83      84
    29 H       1.683117   -4.427340    7.302872       0.890667   -2.342848    3.864514     85      86      87
    30 H       2.265319   -6.677193    4.929568       1.198755   -3.533418    2.608615     88      89      90
    31 H       4.844574   -5.404112    6.679489       2.563638   -2.859733    3.534633     91      92      93
    32 C      -7.349848   -1.765925    0.620955      -3.889372   -0.934488    0.328595     94      95      96
    33 H      -7.732566   -1.527269   -1.390562      -4.091898   -0.808196   -0.735853     97      98      99
    34 H      -6.992703   -3.770294    0.944578      -3.700379   -1.995153    0.499849    100     101     102
    35 H      -8.984386   -1.166487    1.712066      -4.754332   -0.617279    0.905987    103     104     105
    36 C      -1.070054    4.439105   -6.418043      -0.566248    2.349073   -3.396282    106     107     108
    37 F       0.456699    6.409380   -5.907307       0.241675    3.391698   -3.126012    109     110     111
    38 F      -1.054997    4.083979   -8.948912      -0.558281    2.161149   -4.735560    112     113     114
    39 F      -3.446643    5.097455   -5.751563      -1.823885    2.697457   -3.043596    115     116     117
    40 C       1.744500   -4.635002   -6.711788       0.923150   -2.452738   -3.551725    118     119     120
    41 H       3.744503   -5.087450   -6.487921       1.981506   -2.692162   -3.433260    121     122     123
    42 H       0.670368   -6.263367   -6.047671       0.354744   -3.314431   -3.200290    124     125     126
    43 H       1.341657   -4.295722   -8.698332       0.709974   -2.273198   -4.602959    127     128     129
 --------------------------------------------------------------------------------------------------------------

 Number of elements of the density matrix on this node (used, total):      8535    257403


 ===========================================
 Numerical Integration : Fuzzy Cells (Becke)
 ===========================================
  
 Becke grid quality: NORMAL         
  
 Lebedev angular grid order:             min:  11 max:  31
 Nr. of radial points:                   min:  46 max:  70

 Total nr. of points:     282770
 Nr. of blocks:             2210
 Block length:               128
 Nr. of dummy points:        110


 Test of Precision of the Numerical Integration Grid
 ===================================================

 Integral of the Total Core Density:                   0.00000000000000


 ========================
 Density Fitting (zlmFit)
 ========================
  
 ZlmFit Fit Quality: NORMAL         
  
 Max L-expansion:                        min:   5 max:   7
 Nr. of radial interpolation points:     min:  36 max:  66


 ======================
 RI Hartree-Fock Scheme
 ======================
  
 Fit Set Quality     : NORMAL
 Integration Quality : NORMAL
 Threshold Quality   : NORMAL
 Response Quality    : DEFAULT
 Is Range Separated  :  F
 
 RIHartreeFock Dependency: number of modified vectors:          22


 =====
 S C F  ***  ScaSCF  ***
 =====
  
 Initial density matrix is taken from previous geometry

 CYCLE    1
 SCF Error: norm([F,P])=      0.160994237403, max([F,P])=      0.012210266608
 ***** SPIN 1 *****
 orbitals (Q,E):
 ---------------
 A :121...140        ( 1.00    -0.3682)  ( 1.00    -0.3566)  ( 1.00    -0.3413)  ( 1.00    -0.3277)
                     ( 1.00    -0.3245)  ( 1.00    -0.3019)  ( 1.00    -0.2832)  ( 1.00    -0.2686)
                     ( 1.00    -0.2659)  ( 1.00    -0.2586)  ( 0.00    -0.1473)  ( 0.00    -0.1046)
                     ( 0.00    -0.0872)  ( 0.00    -0.0850)  ( 0.00    -0.0104)  ( 0.00     0.0033)
                     ( 0.00     0.0073)  ( 0.00     0.0194)  ( 0.00     0.0228)  ( 0.00     0.0297)
 ***** SPIN 2 *****
 orbitals (Q,E):
 ---------------
 A :117...136        ( 1.00    -0.3809)  ( 1.00    -0.3635)  ( 1.00    -0.3499)  ( 1.00    -0.3400)
                     ( 1.00    -0.3279)  ( 1.00    -0.3081)  ( 1.00    -0.2971)  ( 1.00    -0.2879)
                     ( 1.00    -0.2731)  ( 1.00    -0.2652)  ( 0.00    -0.1247)  ( 0.00    -0.1135)
                     ( 0.00    -0.0985)  ( 0.00    -0.0777)  ( 0.00    -0.0763)  ( 0.00    -0.0655)
                     ( 0.00    -0.0529)  ( 0.00    -0.0445)  ( 0.00    -0.0101)  ( 0.00     0.0035)
  
 Spin polar: 4 (Spin_A minus Spin_B electrons)

 CYCLE    2
   MIX coefficients:  0.8000  0.2000
 SCF Error: norm([F,P])=      0.022402648917, max([F,P])=      0.001010361476
 ***** SPIN 1 *****
 orbitals (Q,E):
 ---------------
 A :121...131        ( 1.00    -0.3687)  ( 1.00    -0.3570)  ( 1.00    -0.3416)  ( 1.00    -0.3278)
                     ( 1.00    -0.3247)  ( 1.00    -0.3021)  ( 1.00    -0.2835)  ( 1.00    -0.2689)
                     ( 1.00    -0.2661)  ( 1.00    -0.2589)  ( 0.00    -0.1478)
 ***** SPIN 2 *****
 orbitals (Q,E):
 ---------------
 A :117...127        ( 1.00    -0.3810)  ( 1.00    -0.3637)  ( 1.00    -0.3501)  ( 1.00    -0.3400)
                     ( 1.00    -0.3280)  ( 1.00    -0.3083)  ( 1.00    -0.2973)  ( 1.00    -0.2882)
                     ( 1.00    -0.2734)  ( 1.00    -0.2655)  ( 0.00    -0.1252)
  
 Spin polar: 4 (Spin_A minus Spin_B electrons)

 CYCLE    3
  SDIIS (wt  0.000): -0.5779  1.5779
 A-DIIS (wt  1.000):  0.0000  1.0000
  DIIS coefficients:  0.0000  1.0000
 SCF Error: norm([F,P])=      0.010930723846, max([F,P])=      0.000361895244
 ***** SPIN 1 *****
 orbitals (Q,E):
 ---------------
 A :121...131        ( 1.00    -0.3702)  ( 1.00    -0.3582)  ( 1.00    -0.3428)  ( 1.00    -0.3288)
                     ( 1.00    -0.3258)  ( 1.00    -0.3031)  ( 1.00    -0.2849)  ( 1.00    -0.2701)
                     ( 1.00    -0.2673)  ( 1.00    -0.2603)  ( 0.00    -0.1489)
 ***** SPIN 2 *****
 orbitals (Q,E):
 ---------------
 A :117...127        ( 1.00    -0.3819)  ( 1.00    -0.3646)  ( 1.00    -0.3511)  ( 1.00    -0.3408)
                     ( 1.00    -0.3290)  ( 1.00    -0.3093)  ( 1.00    -0.2983)  ( 1.00    -0.2894)
                     ( 1.00    -0.2747)  ( 1.00    -0.2666)  ( 0.00    -0.1268)
  
 Spin polar: 4 (Spin_A minus Spin_B electrons)

 CYCLE    4
  SDIIS (wt  1.000):  0.5460 -0.2196  0.6736
  DIIS coefficients:  0.5460 -0.2196  0.6736
 SCF Error: norm([F,P])=      0.015249491434, max([F,P])=      0.000736781727
 ***** SPIN 1 *****
 orbitals (Q,E):
 ---------------
 A :121...131        ( 1.00    -0.3704)  ( 1.00    -0.3585)  ( 1.00    -0.3432)  ( 1.00    -0.3293)
                     ( 1.00    -0.3261)  ( 1.00    -0.3035)  ( 1.00    -0.2849)  ( 1.00    -0.2702)
                     ( 1.00    -0.2674)  ( 1.00    -0.2607)  ( 0.00    -0.1491)
 ***** SPIN 2 *****
 orbitals (Q,E):
 ---------------
 A :117...127        ( 1.00    -0.3823)  ( 1.00    -0.3649)  ( 1.00    -0.3514)  ( 1.00    -0.3412)
                     ( 1.00    -0.3293)  ( 1.00    -0.3096)  ( 1.00    -0.2986)  ( 1.00    -0.2895)
                     ( 1.00    -0.2748)  ( 1.00    -0.2667)  ( 0.00    -0.1270)
  
 Spin polar: 4 (Spin_A minus Spin_B electrons)

 CYCLE    5
  SDIIS (wt  1.000):  0.4656 -0.4283  0.4390  0.5237
  DIIS coefficients:  0.4656 -0.4283  0.4390  0.5237
 SCF Error: norm([F,P])=      0.003754365856, max([F,P])=      0.000345723732
 ***** SPIN 1 *****
 orbitals (Q,E):
 ---------------
 A :121...131        ( 1.00    -0.3700)  ( 1.00    -0.3582)  ( 1.00    -0.3429)  ( 1.00    -0.3290)
                     ( 1.00    -0.3259)  ( 1.00    -0.3033)  ( 1.00    -0.2848)  ( 1.00    -0.2702)
                     ( 1.00    -0.2673)  ( 1.00    -0.2603)  ( 0.00    -0.1485)
 ***** SPIN 2 *****
 orbitals (Q,E):
 ---------------
 A :117...127        ( 1.00    -0.3821)  ( 1.00    -0.3647)  ( 1.00    -0.3513)  ( 1.00    -0.3410)
                     ( 1.00    -0.3291)  ( 1.00    -0.3094)  ( 1.00    -0.2984)  ( 1.00    -0.2894)
                     ( 1.00    -0.2747)  ( 1.00    -0.2667)  ( 0.00    -0.1267)
  
 Spin polar: 4 (Spin_A minus Spin_B electrons)

 CYCLE    6
  SDIIS (wt  1.000):  0.1457 -0.1683  0.1265  0.3908  0.5053
  DIIS coefficients:  0.1457 -0.1683  0.1265  0.3908  0.5053
 SCF Error: norm([F,P])=      0.002106994469, max([F,P])=      0.000192083708
 ***** SPIN 1 *****
 orbitals (Q,E):
 ---------------
 A :121...131        ( 1.00    -0.3701)  ( 1.00    -0.3582)  ( 1.00    -0.3430)  ( 1.00    -0.3291)
                     ( 1.00    -0.3260)  ( 1.00    -0.3034)  ( 1.00    -0.2849)  ( 1.00    -0.2702)
                     ( 1.00    -0.2674)  ( 1.00    -0.2604)  ( 0.00    -0.1486)
 ***** SPIN 2 *****
 orbitals (Q,E):
 ---------------
 A :117...127        ( 1.00    -0.3822)  ( 1.00    -0.3648)  ( 1.00    -0.3513)  ( 1.00    -0.3411)
                     ( 1.00    -0.3292)  ( 1.00    -0.3095)  ( 1.00    -0.2984)  ( 1.00    -0.2894)
                     ( 1.00    -0.2747)  ( 1.00    -0.2667)  ( 0.00    -0.1268)
  
 Spin polar: 4 (Spin_A minus Spin_B electrons)

 CYCLE    7
  SDIIS (wt  1.000): -0.0387  0.0247 -0.0282  0.1580  0.2797  0.6045
  DIIS coefficients: -0.0387  0.0247 -0.0282  0.1580  0.2797  0.6045
 SCF Error: norm([F,P])=      0.000759775454, max([F,P])=      0.000036591491
 ***** SPIN 1 *****
 orbitals (Q,E):
 ---------------
 A :121...131        ( 1.00    -0.3702)  ( 1.00    -0.3582)  ( 1.00    -0.3430)  ( 1.00    -0.3291)
                     ( 1.00    -0.3260)  ( 1.00    -0.3034)  ( 1.00    -0.2849)  ( 1.00    -0.2702)
                     ( 1.00    -0.2674)  ( 1.00    -0.2604)  ( 0.00    -0.1486)
 ***** SPIN 2 *****
 orbitals (Q,E):
 ---------------
 A :117...127        ( 1.00    -0.3822)  ( 1.00    -0.3648)  ( 1.00    -0.3513)  ( 1.00    -0.3411)
                     ( 1.00    -0.3292)  ( 1.00    -0.3094)  ( 1.00    -0.2984)  ( 1.00    -0.2894)
                     ( 1.00    -0.2747)  ( 1.00    -0.2667)  ( 0.00    -0.1268)
  
 Spin polar: 4 (Spin_A minus Spin_B electrons)

 CYCLE    8
  SDIIS (wt  1.000): -0.0507  0.0512 -0.0364  0.0194  0.0401  0.2625  0.7138
  DIIS coefficients: -0.0507  0.0512 -0.0364  0.0194  0.0401  0.2625  0.7138
 SCF Error: norm([F,P])=      0.000272653142, max([F,P])=      0.000021465243
 ***** SPIN 1 *****
 orbitals (Q,E):
 ---------------
 A :121...131        ( 1.00    -0.3702)  ( 1.00    -0.3582)  ( 1.00    -0.3430)  ( 1.00    -0.3291)
                     ( 1.00    -0.3260)  ( 1.00    -0.3034)  ( 1.00    -0.2849)  ( 1.00    -0.2702)
                     ( 1.00    -0.2674)  ( 1.00    -0.2604)  ( 0.00    -0.1486)
 ***** SPIN 2 *****
 orbitals (Q,E):
 ---------------
 A :117...127        ( 1.00    -0.3822)  ( 1.00    -0.3648)  ( 1.00    -0.3513)  ( 1.00    -0.3411)
                     ( 1.00    -0.3292)  ( 1.00    -0.3095)  ( 1.00    -0.2984)  ( 1.00    -0.2894)
                     ( 1.00    -0.2747)  ( 1.00    -0.2667)  ( 0.00    -0.1268)
  
 Spin polar: 4 (Spin_A minus Spin_B electrons)

 CYCLE    9
  SDIIS (wt  1.000): -0.0246  0.0307 -0.0164 -0.0396 -0.0729 -0.0322  0.5080  0.6469
  DIIS coefficients: -0.0246  0.0307 -0.0164 -0.0396 -0.0729 -0.0322  0.5080  0.6469
 SCF Error: norm([F,P])=      0.000182574173, max([F,P])=      0.000012240784
 ***** SPIN 1 *****
 orbitals (Q,E):
 ---------------
 A :121...131        ( 1.00    -0.3702)  ( 1.00    -0.3582)  ( 1.00    -0.3430)  ( 1.00    -0.3291)
                     ( 1.00    -0.3260)  ( 1.00    -0.3034)  ( 1.00    -0.2849)  ( 1.00    -0.2702)
                     ( 1.00    -0.2674)  ( 1.00    -0.2604)  ( 0.00    -0.1486)
 ***** SPIN 2 *****
 orbitals (Q,E):
 ---------------
 A :117...127        ( 1.00    -0.3822)  ( 1.00    -0.3648)  ( 1.00    -0.3513)  ( 1.00    -0.3411)
                     ( 1.00    -0.3291)  ( 1.00    -0.3095)  ( 1.00    -0.2984)  ( 1.00    -0.2894)
                     ( 1.00    -0.2747)  ( 1.00    -0.2667)  ( 0.00    -0.1268)
  
 Spin polar: 4 (Spin_A minus Spin_B electrons)

 CYCLE   10
  SDIIS (wt  1.000): -0.0023  0.0070 -0.0006 -0.0373 -0.0744 -0.1203  0.1305  0.5427  0.5546
  DIIS coefficients: -0.0023  0.0070 -0.0006 -0.0373 -0.0744 -0.1203  0.1305  0.5427  0.5546
 SCF Error: norm([F,P])=      0.000130105749, max([F,P])=      0.000009794962
 ***** SPIN 1 *****
 orbitals (Q,E):
 ---------------
 A :121...131        ( 1.00    -0.3702)  ( 1.00    -0.3582)  ( 1.00    -0.3430)  ( 1.00    -0.3291)
                     ( 1.00    -0.3260)  ( 1.00    -0.3034)  ( 1.00    -0.2849)  ( 1.00    -0.2702)
                     ( 1.00    -0.2674)  ( 1.00    -0.2604)  ( 0.00    -0.1486)
 ***** SPIN 2 *****
 orbitals (Q,E):
 ---------------
 A :117...127        ( 1.00    -0.3822)  ( 1.00    -0.3648)  ( 1.00    -0.3513)  ( 1.00    -0.3410)
                     ( 1.00    -0.3291)  ( 1.00    -0.3094)  ( 1.00    -0.2984)  ( 1.00    -0.2894)
                     ( 1.00    -0.2747)  ( 1.00    -0.2667)  ( 0.00    -0.1268)
  
 Spin polar: 4 (Spin_A minus Spin_B electrons)

 CYCLE   11
  SDIIS (wt  1.000):  0.0033 -0.0016  0.0028 -0.0125 -0.0303 -0.0614 -0.0338  0.2014  0.3030  0.6292
  DIIS coefficients:  0.0033 -0.0016  0.0028 -0.0125 -0.0303 -0.0614 -0.0338  0.2014  0.3030  0.6292
 SCF Error: norm([F,P])=      0.000042287495, max([F,P])=      0.000002443143
 ***** SPIN 1 *****
 orbitals (Q,E):
 ---------------
 A :121...131        ( 1.00    -0.3702)  ( 1.00    -0.3582)  ( 1.00    -0.3430)  ( 1.00    -0.3292)
                     ( 1.00    -0.3260)  ( 1.00    -0.3034)  ( 1.00    -0.2849)  ( 1.00    -0.2702)
                     ( 1.00    -0.2674)  ( 1.00    -0.2604)  ( 0.00    -0.1486)
 ***** SPIN 2 *****
 orbitals (Q,E):
 ---------------
 A :117...127        ( 1.00    -0.3822)  ( 1.00    -0.3648)  ( 1.00    -0.3513)  ( 1.00    -0.3410)
                     ( 1.00    -0.3291)  ( 1.00    -0.3094)  ( 1.00    -0.2984)  ( 1.00    -0.2894)
                     ( 1.00    -0.2747)  ( 1.00    -0.2667)  ( 0.00    -0.1268)
  
 Spin polar: 4 (Spin_A minus Spin_B electrons)

 CYCLE   12
  SDIIS (wt  1.000):  0.0002 -0.0001 -0.0006 -0.0026 -0.0050 -0.0296  0.0109  0.0483  0.3340  0.6445
  DIIS coefficients:  0.0002 -0.0001 -0.0006 -0.0026 -0.0050 -0.0296  0.0109  0.0483  0.3340  0.6445
 SCF Error: norm([F,P])=      0.000019263124, max([F,P])=      0.000001421795
 ***** SPIN 1 *****
 orbitals (Q,E):
 ---------------
 A :121...131        ( 1.00    -0.3702)  ( 1.00    -0.3582)  ( 1.00    -0.3430)  ( 1.00    -0.3292)
                     ( 1.00    -0.3260)  ( 1.00    -0.3034)  ( 1.00    -0.2849)  ( 1.00    -0.2702)
                     ( 1.00    -0.2674)  ( 1.00    -0.2604)  ( 0.00    -0.1486)
 ***** SPIN 2 *****
 orbitals (Q,E):
 ---------------
 A :117...127        ( 1.00    -0.3822)  ( 1.00    -0.3648)  ( 1.00    -0.3513)  ( 1.00    -0.3411)
                     ( 1.00    -0.3291)  ( 1.00    -0.3094)  ( 1.00    -0.2984)  ( 1.00    -0.2894)
                     ( 1.00    -0.2747)  ( 1.00    -0.2667)  ( 0.00    -0.1268)
  
 Spin polar: 4 (Spin_A minus Spin_B electrons)

 CYCLE   13
  SDIIS (wt  1.000):  0.0000  0.0019  0.0047  0.0071 -0.0118 -0.0381 -0.0437  0.0427  0.4043  0.6329
  DIIS coefficients:  0.0000  0.0019  0.0047  0.0071 -0.0118 -0.0381 -0.0437  0.0427  0.4043  0.6329
 SCF Error: norm([F,P])=      0.000011777148, max([F,P])=      0.000000924926
 ***** SPIN 1 *****
 orbitals (Q,E):
 ---------------
 A :121...131        ( 1.00    -0.3702)  ( 1.00    -0.3582)  ( 1.00    -0.3430)  ( 1.00    -0.3292)
                     ( 1.00    -0.3260)  ( 1.00    -0.3034)  ( 1.00    -0.2849)  ( 1.00    -0.2702)
                     ( 1.00    -0.2674)  ( 1.00    -0.2604)  ( 0.00    -0.1486)
 ***** SPIN 2 *****
 orbitals (Q,E):
 ---------------
 A :117...127        ( 1.00    -0.3822)  ( 1.00    -0.3648)  ( 1.00    -0.3513)  ( 1.00    -0.3410)
                     ( 1.00    -0.3291)  ( 1.00    -0.3094)  ( 1.00    -0.2984)  ( 1.00    -0.2894)
                     ( 1.00    -0.2747)  ( 1.00    -0.2667)  ( 0.00    -0.1268)
  
 Spin polar: 4 (Spin_A minus Spin_B electrons)

 CYCLE   14
  SDIIS (wt  1.000):  0.0005  0.0028  0.0036  0.0005 -0.0208 -0.0357 -0.0539  0.0622  0.3719  0.6691
  DIIS coefficients:  0.0005  0.0028  0.0036  0.0005 -0.0208 -0.0357 -0.0539  0.0622  0.3719  0.6691
 SCF Error: norm([F,P])=      0.000006214416, max([F,P])=      0.000000553412
 ***** SPIN 1 *****
 orbitals (Q,E):
 ---------------
 A :121...131        ( 1.00    -0.3702)  ( 1.00    -0.3582)  ( 1.00    -0.3430)  ( 1.00    -0.3292)
                     ( 1.00    -0.3260)  ( 1.00    -0.3034)  ( 1.00    -0.2849)  ( 1.00    -0.2702)
                     ( 1.00    -0.2674)  ( 1.00    -0.2604)  ( 0.00    -0.1486)
 ***** SPIN 2 *****
 orbitals (Q,E):
 ---------------
 A :117...127        ( 1.00    -0.3822)  ( 1.00    -0.3648)  ( 1.00    -0.3513)  ( 1.00    -0.3410)
                     ( 1.00    -0.3291)  ( 1.00    -0.3094)  ( 1.00    -0.2984)  ( 1.00    -0.2894)
                     ( 1.00    -0.2747)  ( 1.00    -0.2667)  ( 0.00    -0.1268)
  
 Spin polar: 4 (Spin_A minus Spin_B electrons)

 SCF CONVERGED

 CYCLE   15
  
 Hartree-Fock exchange energy:   -272.552765497729     
 *** Setting up for NEW gradients in Focky
 *** Using FIT density in Focky
 ***** SPIN 1 *****
 orbitals (Q,E):
 ---------------
 A :121...140        ( 1.00    -0.3702)  ( 1.00    -0.3582)  ( 1.00    -0.3430)  ( 1.00    -0.3292)
                     ( 1.00    -0.3260)  ( 1.00    -0.3034)  ( 1.00    -0.2849)  ( 1.00    -0.2702)
                     ( 1.00    -0.2674)  ( 1.00    -0.2604)  ( 0.00    -0.1486)  ( 0.00    -0.1062)
                     ( 0.00    -0.0887)  ( 0.00    -0.0865)  ( 0.00    -0.0118)  ( 0.00     0.0019)
                     ( 0.00     0.0059)  ( 0.00     0.0178)  ( 0.00     0.0213)  ( 0.00     0.0282)
 ***** SPIN 2 *****
 orbitals (Q,E):
 ---------------
 A :117...136        ( 1.00    -0.3822)  ( 1.00    -0.3648)  ( 1.00    -0.3513)  ( 1.00    -0.3410)
                     ( 1.00    -0.3291)  ( 1.00    -0.3094)  ( 1.00    -0.2984)  ( 1.00    -0.2894)
                     ( 1.00    -0.2747)  ( 1.00    -0.2667)  ( 0.00    -0.1268)  ( 0.00    -0.1158)
                     ( 0.00    -0.1007)  ( 0.00    -0.0798)  ( 0.00    -0.0781)  ( 0.00    -0.0677)
                     ( 0.00    -0.0562)  ( 0.00    -0.0472)  ( 0.00    -0.0115)  ( 0.00     0.0021)
  
 Spin polar: 4 (Spin_A minus Spin_B electrons)


 Fit test: (difference of exact and fit density, squared integrated, result summed over spins)
         SCF:                                          0.00104820152344

 Gross Charges per Atom (Z minus electrons)
 ==========================================
             1.4435   -0.6168   -0.6163   -0.6342   -0.6089   -0.6358   -0.6165    0.4303    0.0134    0.5356
             0.5104   -0.0108    0.4453    0.4116   -0.0044    0.5486   -0.1726   -0.1746   -0.1733    1.1876
            -0.4011   -0.4150   -0.4132    1.1989   -0.3954   -0.4117   -0.4062    0.4177   -0.1155   -0.1179
            -0.1701    0.4245   -0.1210   -0.1248   -0.1739    1.1958   -0.4000   -0.4137   -0.4098    0.4120
            -0.1193   -0.1264   -0.1760
 Net Total:  0.00000000


 =================================================================
 M U L T I P O L E   D E R I V E D   C H A R G E   A N A L Y S I S
 =================================================================

 See: M. Swart, P.Th. van Duijnen, J.G. Snijders, J.Comput.Chem., (2001), p. 79-88.

 ----------------------------------------------------- 
 MDC atomic charges (includes spinA + spinB electrons)
 ----------------------------------------------------- 

        Atom    Level:     MDC-m        MDC-d        MDC-q
 ---------------------------------------------------------
     1     Mn           1.763841     1.208405     1.345365
     2     O           -0.487853    -0.473821    -0.476825
     3     O           -0.510417    -0.497302    -0.464776
     4     O           -0.535026    -0.517290    -0.529583
     5     O           -0.478220    -0.514049    -0.474597
     6     O           -0.510728    -0.495314    -0.487263
     7     O           -0.508666    -0.543279    -0.550179
     8     C            0.242144     0.282316     0.265316
     9     C            0.009913    -0.004500    -0.148634
    10     C            0.255701     0.289620     0.335286
    11     C            0.242693     0.277345     0.338378
    12     C           -0.002015    -0.010499    -0.172274
    13     C            0.242111     0.294105     0.279008
    14     C            0.228751     0.271102     0.250531
    15     C            0.005320    -0.008480    -0.266720
    16     C            0.251253     0.300541     0.388870
    17     H           -0.044632    -0.022747     0.047937
    18     H           -0.052960    -0.033360     0.018116
    19     H           -0.051434    -0.029347     0.078698
    20     C            0.628510     0.626445     0.481503
    21     F           -0.235659    -0.208459    -0.162778
    22     F           -0.257840    -0.237789    -0.176659
    23     F           -0.252278    -0.229498    -0.189978
    24     C            0.633641     0.628799     0.481073
    25     F           -0.229898    -0.202491    -0.148974
    26     F           -0.251922    -0.233313    -0.180735
    27     F           -0.243096    -0.217586    -0.164362
    28     C            0.235813     0.191076     0.016805
    29     H           -0.039502    -0.004736     0.040440
    30     H           -0.040518    -0.008475     0.045042
    31     H           -0.055802    -0.047168    -0.002334
    32     C            0.234244     0.192063     0.102866
    33     H           -0.045783    -0.012215     0.019580
    34     H           -0.046804    -0.018714     0.000764
    35     H           -0.058636    -0.051713    -0.009964
    36     C            0.632317     0.627766     0.487771
    37     F           -0.237622    -0.209181    -0.153057
    38     F           -0.255006    -0.237411    -0.169807
    39     F           -0.248238    -0.224354    -0.189113
    40     C            0.228859     0.188641     0.067526
    41     H           -0.045981    -0.012664     0.013831
    42     H           -0.046896    -0.017514     0.021599
    43     H           -0.061679    -0.054953    -0.007688

 -------------------------------- 
 MDC spin density (spinA - spinB)
 -------------------------------- 

        Atom    Level:     MDC-m        MDC-d        MDC-q
 ---------------------------------------------------------
     1     Mn           3.695391     2.742834     2.915348
     2     O            0.018888     0.160165     0.153327
     3     O            0.016359     0.147897     0.142614
     4     O            0.019651     0.154013     0.149444
     5     O            0.079402     0.174574     0.186783
     6     O            0.024362     0.169931     0.171386
     7     O            0.084149     0.167768     0.178069
     8     C            0.008397     0.035682     0.017926
     9     C            0.007953     0.023937     0.007561
    10     C            0.011014     0.034392     0.022852
    11     C            0.001370     0.023083     0.004542
    12     C            0.009129     0.022155     0.005569
    13     C            0.005524     0.029146     0.018366
    14     C           -0.001320     0.024109    -0.001381
    15     C            0.014427     0.026132     0.014357
    16     C            0.005799     0.025481     0.016644
    17     H            0.001080     0.004133    -0.002956
    18     H            0.000824     0.003757    -0.002765
    19     H            0.001034     0.003834    -0.003367
    20     C            0.004336     0.005163     0.005543
    21     F            0.000274     0.000957     0.001995
    22     F            0.001265     0.001743     0.000009
    23     F            0.000442     0.001073    -0.001320
    24     C           -0.003916    -0.000847    -0.004714
    25     F            0.000213     0.001861     0.003584
    26     F           -0.000679    -0.000315    -0.001555
    27     F            0.000091     0.001794    -0.001355
    28     C           -0.004179    -0.001909    -0.004939
    29     H            0.000741     0.002296    -0.000230
    30     H            0.000733     0.002479     0.004856
    31     H           -0.000599    -0.000099    -0.001306
    32     C           -0.003473    -0.001438    -0.003818
    33     H            0.000122     0.001872     0.000646
    34     H            0.000165     0.001986     0.004368
    35     H           -0.000934    -0.000756    -0.002262
    36     C           -0.002862    -0.000218    -0.004547
    37     F           -0.000063     0.001879     0.003714
    38     F           -0.001023    -0.000800    -0.001964
    39     F           -0.000128     0.001910    -0.000106
    40     C            0.004264     0.004854     0.005807
    41     H            0.000262     0.000715    -0.000974
    42     H            0.000262     0.000688     0.003291
    43     H            0.001253     0.002088     0.000960


 ==========
 S**2 value  ***  see also R. Bulo et al., J.Am.Chem.Soc., 124 (2002) 13903-13910, note (29)  ***
 ==========
  
                                       exact      expectation value

 Total S2 (S squared)                  6.00000             6.05293
  pauli hf:                              1.817100511200586         49.4458          1140.25          4770.80
  elstat hf:                            -4.012128416576559       -109.1756         -2517.65        -10533.84
 *** Using NEW gradient routines ***


 Geometry CYCLE 3
 ==============

 Energy gradients wrt nuclear displacements
 ==========================================

     Atom      Cartesian (a.u./angstrom)
                 X         Y         Z
 ----------------------------------------
     1 Mn    0.000995 -0.002882 -0.000148
     2 O     0.009758  0.002841  0.000545
     3 O     0.002228 -0.005229  0.004658
     4 O    -0.007528 -0.001184  0.000780
     5 O    -0.003490  0.006611  0.007144
     6 O    -0.001201  0.005404 -0.008351
     7 O     0.000394 -0.004956 -0.005910
     8 C    -0.002808 -0.001622  0.000414
     9 C     0.000794  0.000035  0.000279
    10 C    -0.000037  0.002253 -0.000838
    11 C     0.001601  0.001969 -0.000039
    12 C    -0.001092 -0.000359  0.000490
    13 C     0.000128 -0.001857 -0.001193
    14 C    -0.001649 -0.003710  0.001698
    15 C     0.000194  0.001284 -0.000485
    16 C     0.000298  0.000901  0.000643
    17 H    -0.001381  0.000329 -0.000680
    18 H     0.001236 -0.000529 -0.000792
    19 H     0.000296 -0.000032  0.001493
    20 C    -0.000849  0.002104  0.002363
    21 F    -0.002002 -0.004822  0.001863
    22 F     0.004331 -0.000104 -0.000510
    23 F    -0.002130  0.002204 -0.004481
    24 C     0.002720  0.000620 -0.000710
    25 F     0.000364 -0.005140 -0.000819
    26 F    -0.002245  0.002120 -0.003124
    27 F    -0.001518  0.001791  0.005182
    28 C    -0.000063 -0.000636  0.000174
    29 H     0.000725  0.000078 -0.000887
    30 H     0.000381  0.001040  0.000194
    31 H    -0.000575  0.000303 -0.000473
    32 C    -0.000178 -0.000582  0.000083
    33 H     0.000454  0.000159  0.000993
    34 H     0.000044  0.001069 -0.000048
    35 H     0.000712 -0.000055 -0.000255
    36 C    -0.000130  0.002315 -0.001500
    37 F    -0.003464 -0.003293 -0.000905
    38 F    -0.000218  0.001434  0.004032
    39 F     0.005333 -0.001276 -0.001328
    40 C     0.000000 -0.000094 -0.000338
    41 H    -0.000867  0.000425  0.000014
    42 H     0.000343  0.000939 -0.000116
    43 H     0.000096  0.000135  0.000891
 ----------------------------------------

 dE(predicted):    -0.81687E-03, dE(actual):    -0.12563E-02, Trust radius:    1.311488, all in a.u.
 
----------------------------------------------------------------------
Geometry Convergence after Step   3       (Hartree/Angstrom,Angstrom)
----------------------------------------------------------------------
current energy                              -11.62235154 Hartree
energy change                      -0.00125632     0.00100000    F
constrained gradient max            0.00975754     0.00100000    F
constrained gradient rms            0.00252263     0.00066667    F
gradient max                        0.00975754
gradient rms                        0.00252263
cart. step max                      0.09233299     0.01000000    F
cart. step rms                      0.02211467     0.00666667    F
 


 Coordinates (Cartesian)
 =======================

     Atom                    bohr                                 angstrom                 Geometric Variables
                   X           Y           Z              X           Y           Z       (0:frozen, *:LT par.)
 --------------------------------------------------------------------------------------------------------------
     1 Mn      0.459678    0.115744    0.179861       0.243251    0.061249    0.095178      1       2       3
     2 O       3.999313    1.175858    0.291496       2.116345    0.622237    0.154253      4       5       6
     3 O       1.066979   -2.335971    2.864916       0.564621   -1.236143    1.516048      7       8       9
     4 O      -3.000062   -1.004445    0.003028      -1.587565   -0.531529    0.001602     10      11      12
     5 O      -0.733930    2.877900    3.068031      -0.388379    1.522919    1.623532     13      14      15
     6 O      -0.167324    2.514112   -2.490025      -0.088544    1.330411   -1.317664     16      17      18
     7 O       1.441484   -2.673175   -2.700793       0.762801   -1.414583   -1.429198     19      20      21
     8 C       5.724547    0.144331    1.611904       3.029300    0.076377    0.852983     22      23      24
     9 C       5.494674   -1.788131    3.355574       2.907656   -0.946238    1.775693     25      26      27
    10 C       3.153600   -2.922660    3.913291       1.668813   -1.546605    2.070824     28      29      30
    11 C      -4.968999   -0.312371    1.247894      -2.629481   -0.165300    0.660357     31      32      33
    12 C      -5.063962    1.583020    3.075854      -2.679733    0.837698    1.627672     34      35      36
    13 C      -2.964912    3.011514    3.842268      -1.568964    1.593625    2.033241     37      38      39
    14 C      -0.250793    2.079199   -4.876123      -0.132714    1.100265   -2.580333     40      41      42
    15 C       0.297914   -0.091983   -6.188352       0.157649   -0.048675   -3.274735     43      44      45
    16 C       1.153443   -2.383451   -5.036383       0.610376   -1.261268   -2.665139     46      47      48
    17 H       7.157908   -2.424343    4.338769       3.787802   -1.282907    2.295978     49      50      51
    18 H      -6.858732    1.972708    3.951696      -3.629485    1.043912    2.091147     52      53      54
    19 H       0.095643   -0.050792   -8.213093       0.050612   -0.026878   -4.346182     55      56      57
    20 C      -3.357957    4.976024    5.985938      -1.776954    2.633199    3.167622     58      59      60
    21 F      -2.315339    7.213579    5.376228      -1.225224    3.817262    2.844977     61      62      63
    22 F      -5.824733    5.392786    6.536596      -3.082316    2.853739    3.459017     64      65      66
    23 F      -2.231163    4.129857    8.127869      -1.180680    2.185426    4.301083     67      68      69
    24 C       8.365528    1.263680    1.067796       4.426847    0.668711    0.565053     70      71      72
    25 F       8.333689    3.796491    1.268223       4.409998    2.009016    0.671115     73      74      75
    26 F      10.154421    0.371751    2.662185       5.373488    0.196722    1.408768     76      77      78
    27 F       9.077001    0.653945   -1.311823       4.803342    0.346053   -0.694187     79      80      81
    28 C       2.986512   -4.970402    5.869637       1.580394   -2.630223    3.106078     82      83      84
    29 H       1.646265   -4.389643    7.323631       0.871166   -2.322899    3.875498     85      86      87
    30 H       2.228626   -6.667407    4.977782       1.179338   -3.528240    2.634129     88      89      90
    31 H       4.805672   -5.388408    6.725931       2.543052   -2.851423    3.559209     91      92      93
    32 C      -7.319610   -1.757401    0.557902      -3.873371   -0.929977    0.295229     94      95      96
    33 H      -7.676489   -1.518753   -1.458127      -4.062223   -0.803690   -0.771607     97      98      99
    34 H      -6.979858   -3.763480    0.887750      -3.693582   -1.991548    0.469777    100     101     102
    35 H      -8.962110   -1.144816    1.628822      -4.742545   -0.605811    0.861935    103     104     105
    36 C      -1.170326    4.430811   -6.337530      -0.619310    2.344684   -3.353676    106     107     108
    37 F       0.345447    6.425940   -5.875353       0.182803    3.400461   -3.109103    109     110     111
    38 F      -1.229481    4.073172   -8.869234      -0.650614    2.155430   -4.693397    112     113     114
    39 F      -3.539971    5.050410   -5.594214      -1.873272    2.672562   -2.960331    115     116     117
    40 C       1.776753   -4.609329   -6.705224       0.940217   -2.439152   -3.548252    118     119     120
    41 H       3.785101   -5.033654   -6.505668       2.002989   -2.663695   -3.442651    121     122     123
    42 H       0.733134   -6.252433   -6.030083       0.387958   -3.308645   -3.190983    124     125     126
    43 H       1.345459   -4.272853   -8.686010       0.711986   -2.261097   -4.596439    127     128     129
 --------------------------------------------------------------------------------------------------------------

 Number of elements of the density matrix on this node (used, total):      8535    257403


 ===========================================
 Numerical Integration : Fuzzy Cells (Becke)
 ===========================================
  
 Becke grid quality: NORMAL         
  
 Lebedev angular grid order:             min:  11 max:  31
 Nr. of radial points:                   min:  46 max:  70

 Total nr. of points:     282781
 Nr. of blocks:             2210
 Block length:               128
 Nr. of dummy points:         99


 Test of Precision of the Numerical Integration Grid
 ===================================================

 Integral of the Total Core Density:                   0.00000000000000


 ========================
 Density Fitting (zlmFit)
 ========================
  
 ZlmFit Fit Quality: NORMAL         
  
 Max L-expansion:                        min:   5 max:   7
 Nr. of radial interpolation points:     min:  36 max:  66


 ======================
 RI Hartree-Fock Scheme
 ======================
  
 Fit Set Quality     : NORMAL
 Integration Quality : NORMAL
 Threshold Quality   : NORMAL
 Response Quality    : DEFAULT
 Is Range Separated  :  F
 
 RIHartreeFock Dependency: number of modified vectors:          22


 =====
 S C F  ***  ScaSCF  ***
 =====
  
 Initial density matrix is taken from previous geometry

 CYCLE    1
 SCF Error: norm([F,P])=      0.175757414573, max([F,P])=      0.018444421535
 ***** SPIN 1 *****
 orbitals (Q,E):
 ---------------
 A :121...140        ( 1.00    -0.3694)  ( 1.00    -0.3590)  ( 1.00    -0.3433)  ( 1.00    -0.3307)
                     ( 1.00    -0.3278)  ( 1.00    -0.3057)  ( 1.00    -0.2857)  ( 1.00    -0.2723)
                     ( 1.00    -0.2688)  ( 1.00    -0.2587)  ( 0.00    -0.1437)  ( 0.00    -0.1081)
                     ( 0.00    -0.0912)  ( 0.00    -0.0890)  ( 0.00    -0.0128)  ( 0.00     0.0008)
                     ( 0.00     0.0049)  ( 0.00     0.0162)  ( 0.00     0.0201)  ( 0.00     0.0265)
 ***** SPIN 2 *****
 orbitals (Q,E):
 ---------------
 A :117...136        ( 1.00    -0.3837)  ( 1.00    -0.3665)  ( 1.00    -0.3542)  ( 1.00    -0.3433)
                     ( 1.00    -0.3310)  ( 1.00    -0.3122)  ( 1.00    -0.3007)  ( 1.00    -0.2908)
                     ( 1.00    -0.2769)  ( 1.00    -0.2685)  ( 0.00    -0.1279)  ( 0.00    -0.1155)
                     ( 0.00    -0.1006)  ( 0.00    -0.0794)  ( 0.00    -0.0786)  ( 0.00    -0.0669)
                     ( 0.00    -0.0508)  ( 0.00    -0.0429)  ( 0.00    -0.0124)  ( 0.00     0.0010)
  
 Spin polar: 4 (Spin_A minus Spin_B electrons)

 CYCLE    2
  SDIIS (wt  0.000):  0.0065  0.9935
 A-DIIS (wt  1.000):  0.0000  1.0000
  DIIS coefficients:  0.0000  1.0000
 SCF Error: norm([F,P])=      0.019945592394, max([F,P])=      0.001157335088
 ***** SPIN 1 *****
 orbitals (Q,E):
 ---------------
 A :121...131        ( 1.00    -0.3684)  ( 1.00    -0.3567)  ( 1.00    -0.3413)  ( 1.00    -0.3270)
                     ( 1.00    -0.3249)  ( 1.00    -0.3026)  ( 1.00    -0.2835)  ( 1.00    -0.2686)
                     ( 1.00    -0.2662)  ( 1.00    -0.2571)  ( 0.00    -0.1421)
 ***** SPIN 2 *****
 orbitals (Q,E):
 ---------------
 A :117...127        ( 1.00    -0.3806)  ( 1.00    -0.3634)  ( 1.00    -0.3502)  ( 1.00    -0.3391)
                     ( 1.00    -0.3277)  ( 1.00    -0.3094)  ( 1.00    -0.2978)  ( 1.00    -0.2884)
                     ( 1.00    -0.2736)  ( 1.00    -0.2654)  ( 0.00    -0.1267)
  
 Spin polar: 4 (Spin_A minus Spin_B electrons)

 CYCLE    3
  SDIIS (wt  0.000): -0.0048  0.7053  0.2995
 A-DIIS (wt  1.000):  0.0000  0.7461  0.2539
  DIIS coefficients:  0.0000  0.7461  0.2539
 SCF Error: norm([F,P])=      0.043726453164, max([F,P])=      0.003336760965
 ***** SPIN 1 *****
 orbitals (Q,E):
 ---------------
 A :121...131        ( 1.00    -0.3676)  ( 1.00    -0.3567)  ( 1.00    -0.3412)  ( 1.00    -0.3280)
                     ( 1.00    -0.3256)  ( 1.00    -0.3033)  ( 1.00    -0.2837)  ( 1.00    -0.2695)
                     ( 1.00    -0.2668)  ( 1.00    -0.2567)  ( 0.00    -0.1411)
 ***** SPIN 2 *****
 orbitals (Q,E):
 ---------------
 A :117...127        ( 1.00    -0.3814)  ( 1.00    -0.3641)  ( 1.00    -0.3514)  ( 1.00    -0.3405)
                     ( 1.00    -0.3285)  ( 1.00    -0.3098)  ( 1.00    -0.2983)  ( 1.00    -0.2887)
                     ( 1.00    -0.2743)  ( 1.00    -0.2661)  ( 0.00    -0.1262)
  
 Spin polar: 4 (Spin_A minus Spin_B electrons)

 CYCLE    4
  SDIIS (wt  1.000):  0.3493  0.1070  0.5437
  DIIS coefficients:  0.3493  0.1070  0.5437
 SCF Error: norm([F,P])=      0.007704981550, max([F,P])=      0.000604150499
 ***** SPIN 1 *****
 orbitals (Q,E):
 ---------------
 A :121...131        ( 1.00    -0.3684)  ( 1.00    -0.3574)  ( 1.00    -0.3419)  ( 1.00    -0.3288)
                     ( 1.00    -0.3262)  ( 1.00    -0.3039)  ( 1.00    -0.2841)  ( 1.00    -0.2702)
                     ( 1.00    -0.2672)  ( 1.00    -0.2575)  ( 0.00    -0.1421)
 ***** SPIN 2 *****
 orbitals (Q,E):
 ---------------
 A :117...127        ( 1.00    -0.3819)  ( 1.00    -0.3647)  ( 1.00    -0.3521)  ( 1.00    -0.3411)
                     ( 1.00    -0.3291)  ( 1.00    -0.3104)  ( 1.00    -0.2988)  ( 1.00    -0.2891)
                     ( 1.00    -0.2748)  ( 1.00    -0.2666)  ( 0.00    -0.1268)
  
 Spin polar: 4 (Spin_A minus Spin_B electrons)

 CYCLE    5
  SDIIS (wt  1.000):  0.1030  0.0191  0.3308  0.5470
  DIIS coefficients:  0.1030  0.0191  0.3308  0.5470
 SCF Error: norm([F,P])=      0.003462502442, max([F,P])=      0.000289293253
 ***** SPIN 1 *****
 orbitals (Q,E):
 ---------------
 A :121...131        ( 1.00    -0.3680)  ( 1.00    -0.3571)  ( 1.00    -0.3416)  ( 1.00    -0.3286)
                     ( 1.00    -0.3260)  ( 1.00    -0.3038)  ( 1.00    -0.2841)  ( 1.00    -0.2701)
                     ( 1.00    -0.2671)  ( 1.00    -0.2572)  ( 0.00    -0.1415)
 ***** SPIN 2 *****
 orbitals (Q,E):
 ---------------
 A :117...127        ( 1.00    -0.3818)  ( 1.00    -0.3645)  ( 1.00    -0.3519)  ( 1.00    -0.3409)
                     ( 1.00    -0.3289)  ( 1.00    -0.3102)  ( 1.00    -0.2987)  ( 1.00    -0.2891)
                     ( 1.00    -0.2748)  ( 1.00    -0.2665)  ( 0.00    -0.1266)
  
 Spin polar: 4 (Spin_A minus Spin_B electrons)

 CYCLE    6
  SDIIS (wt  1.000): -0.0065 -0.0025  0.0641  0.3996  0.5452
  DIIS coefficients: -0.0065 -0.0025  0.0641  0.3996  0.5452
 SCF Error: norm([F,P])=      0.002069894119, max([F,P])=      0.000170644889
 ***** SPIN 1 *****
 orbitals (Q,E):
 ---------------
 A :121...131        ( 1.00    -0.3681)  ( 1.00    -0.3572)  ( 1.00    -0.3417)  ( 1.00    -0.3286)
                     ( 1.00    -0.3261)  ( 1.00    -0.3038)  ( 1.00    -0.2841)  ( 1.00    -0.2701)
                     ( 1.00    -0.2671)  ( 1.00    -0.2573)  ( 0.00    -0.1416)
 ***** SPIN 2 *****
 orbitals (Q,E):
 ---------------
 A :117...127        ( 1.00    -0.3818)  ( 1.00    -0.3645)  ( 1.00    -0.3519)  ( 1.00    -0.3409)
                     ( 1.00    -0.3289)  ( 1.00    -0.3102)  ( 1.00    -0.2987)  ( 1.00    -0.2890)
                     ( 1.00    -0.2748)  ( 1.00    -0.2665)  ( 0.00    -0.1266)
  
 Spin polar: 4 (Spin_A minus Spin_B electrons)

 CYCLE    7
  SDIIS (wt  1.000): -0.0186 -0.0012 -0.0117  0.1903  0.3302  0.5109
  DIIS coefficients: -0.0186 -0.0012 -0.0117  0.1903  0.3302  0.5109
 SCF Error: norm([F,P])=      0.000762728149, max([F,P])=      0.000062170336
 ***** SPIN 1 *****
 orbitals (Q,E):
 ---------------
 A :121...131        ( 1.00    -0.3681)  ( 1.00    -0.3571)  ( 1.00    -0.3417)  ( 1.00    -0.3286)
                     ( 1.00    -0.3261)  ( 1.00    -0.3038)  ( 1.00    -0.2841)  ( 1.00    -0.2701)
                     ( 1.00    -0.2671)  ( 1.00    -0.2573)  ( 0.00    -0.1415)
 ***** SPIN 2 *****
 orbitals (Q,E):
 ---------------
 A :117...127        ( 1.00    -0.3818)  ( 1.00    -0.3645)  ( 1.00    -0.3519)  ( 1.00    -0.3409)
                     ( 1.00    -0.3289)  ( 1.00    -0.3102)  ( 1.00    -0.2987)  ( 1.00    -0.2890)
                     ( 1.00    -0.2748)  ( 1.00    -0.2665)  ( 0.00    -0.1266)
  
 Spin polar: 4 (Spin_A minus Spin_B electrons)

 CYCLE    8
  SDIIS (wt  1.000): -0.0091  0.0017 -0.0245  0.0279  0.0687  0.2816  0.6537
  DIIS coefficients: -0.0091  0.0017 -0.0245  0.0279  0.0687  0.2816  0.6537
 SCF Error: norm([F,P])=      0.000322729542, max([F,P])=      0.000024232367
 ***** SPIN 1 *****
 orbitals (Q,E):
 ---------------
 A :121...131        ( 1.00    -0.3681)  ( 1.00    -0.3572)  ( 1.00    -0.3417)  ( 1.00    -0.3286)
                     ( 1.00    -0.3261)  ( 1.00    -0.3038)  ( 1.00    -0.2841)  ( 1.00    -0.2701)
                     ( 1.00    -0.2671)  ( 1.00    -0.2573)  ( 0.00    -0.1415)
 ***** SPIN 2 *****
 orbitals (Q,E):
 ---------------
 A :117...127        ( 1.00    -0.3818)  ( 1.00    -0.3645)  ( 1.00    -0.3519)  ( 1.00    -0.3409)
                     ( 1.00    -0.3289)  ( 1.00    -0.3103)  ( 1.00    -0.2987)  ( 1.00    -0.2891)
                     ( 1.00    -0.2748)  ( 1.00    -0.2665)  ( 0.00    -0.1267)
  
 Spin polar: 4 (Spin_A minus Spin_B electrons)

 CYCLE    9
  SDIIS (wt  1.000):  0.0001  0.0023 -0.0157 -0.0537 -0.0834  0.0128  0.5073  0.6302
  DIIS coefficients:  0.0001  0.0023 -0.0157 -0.0537 -0.0834  0.0128  0.5073  0.6302
 SCF Error: norm([F,P])=      0.000223149142, max([F,P])=      0.000017531316
 ***** SPIN 1 *****
 orbitals (Q,E):
 ---------------
 A :121...131        ( 1.00    -0.3681)  ( 1.00    -0.3571)  ( 1.00    -0.3417)  ( 1.00    -0.3287)
                     ( 1.00    -0.3261)  ( 1.00    -0.3038)  ( 1.00    -0.2841)  ( 1.00    -0.2701)
                     ( 1.00    -0.2671)  ( 1.00    -0.2573)  ( 0.00    -0.1415)
 ***** SPIN 2 *****
 orbitals (Q,E):
 ---------------
 A :117...127        ( 1.00    -0.3818)  ( 1.00    -0.3645)  ( 1.00    -0.3519)  ( 1.00    -0.3409)
                     ( 1.00    -0.3289)  ( 1.00    -0.3103)  ( 1.00    -0.2987)  ( 1.00    -0.2891)
                     ( 1.00    -0.2748)  ( 1.00    -0.2665)  ( 0.00    -0.1267)
  
 Spin polar: 4 (Spin_A minus Spin_B electrons)

 CYCLE   10
  SDIIS (wt  1.000):  0.0037  0.0010 -0.0010 -0.0472 -0.0876 -0.1008  0.0690  0.4382  0.7248
  DIIS coefficients:  0.0037  0.0010 -0.0010 -0.0472 -0.0876 -0.1008  0.0690  0.4382  0.7248
 SCF Error: norm([F,P])=      0.000114613324, max([F,P])=      0.000009738272
 ***** SPIN 1 *****
 orbitals (Q,E):
 ---------------
 A :121...131        ( 1.00    -0.3681)  ( 1.00    -0.3571)  ( 1.00    -0.3417)  ( 1.00    -0.3286)
                     ( 1.00    -0.3261)  ( 1.00    -0.3038)  ( 1.00    -0.2841)  ( 1.00    -0.2701)
                     ( 1.00    -0.2671)  ( 1.00    -0.2573)  ( 0.00    -0.1415)
 ***** SPIN 2 *****
 orbitals (Q,E):
 ---------------
 A :117...127        ( 1.00    -0.3818)  ( 1.00    -0.3645)  ( 1.00    -0.3519)  ( 1.00    -0.3409)
                     ( 1.00    -0.3289)  ( 1.00    -0.3102)  ( 1.00    -0.2987)  ( 1.00    -0.2890)
                     ( 1.00    -0.2748)  ( 1.00    -0.2665)  ( 0.00    -0.1267)
  
 Spin polar: 4 (Spin_A minus Spin_B electrons)

 CYCLE   11
  SDIIS (wt  1.000):  0.0020  0.0002  0.0017 -0.0177 -0.0362 -0.0570 -0.0428  0.1488  0.4116  0.5893
  DIIS coefficients:  0.0020  0.0002  0.0017 -0.0177 -0.0362 -0.0570 -0.0428  0.1488  0.4116  0.5893
 SCF Error: norm([F,P])=      0.000047745693, max([F,P])=      0.000004215941
 ***** SPIN 1 *****
 orbitals (Q,E):
 ---------------
 A :121...131        ( 1.00    -0.3681)  ( 1.00    -0.3571)  ( 1.00    -0.3417)  ( 1.00    -0.3287)
                     ( 1.00    -0.3261)  ( 1.00    -0.3038)  ( 1.00    -0.2841)  ( 1.00    -0.2701)
                     ( 1.00    -0.2671)  ( 1.00    -0.2573)  ( 0.00    -0.1415)
 ***** SPIN 2 *****
 orbitals (Q,E):
 ---------------
 A :117...127        ( 1.00    -0.3818)  ( 1.00    -0.3645)  ( 1.00    -0.3519)  ( 1.00    -0.3409)
                     ( 1.00    -0.3289)  ( 1.00    -0.3102)  ( 1.00    -0.2987)  ( 1.00    -0.2890)
                     ( 1.00    -0.2748)  ( 1.00    -0.2665)  ( 0.00    -0.1267)
  
 Spin polar: 4 (Spin_A minus Spin_B electrons)

 CYCLE   12
  SDIIS (wt  1.000): -0.0003  0.0012  0.0029  0.0039 -0.0053 -0.0451 -0.0278  0.0423  0.3709  0.6572
  DIIS coefficients: -0.0003  0.0012  0.0029  0.0039 -0.0053 -0.0451 -0.0278  0.0423  0.3709  0.6572
 SCF Error: norm([F,P])=      0.000026995239, max([F,P])=      0.000002551268
 ***** SPIN 1 *****
 orbitals (Q,E):
 ---------------
 A :121...131        ( 1.00    -0.3681)  ( 1.00    -0.3571)  ( 1.00    -0.3417)  ( 1.00    -0.3287)
                     ( 1.00    -0.3261)  ( 1.00    -0.3038)  ( 1.00    -0.2841)  ( 1.00    -0.2701)
                     ( 1.00    -0.2671)  ( 1.00    -0.2573)  ( 0.00    -0.1415)
 ***** SPIN 2 *****
 orbitals (Q,E):
 ---------------
 A :117...127        ( 1.00    -0.3818)  ( 1.00    -0.3645)  ( 1.00    -0.3519)  ( 1.00    -0.3409)
                     ( 1.00    -0.3289)  ( 1.00    -0.3102)  ( 1.00    -0.2987)  ( 1.00    -0.2890)
                     ( 1.00    -0.2748)  ( 1.00    -0.2665)  ( 0.00    -0.1267)
  
 Spin polar: 4 (Spin_A minus Spin_B electrons)

 CYCLE   13
  SDIIS (wt  1.000):  0.0005  0.0042  0.0092  0.0104 -0.0037 -0.0472 -0.0976  0.0381  0.4241  0.6620
  DIIS coefficients:  0.0005  0.0042  0.0092  0.0104 -0.0037 -0.0472 -0.0976  0.0381  0.4241  0.6620
 SCF Error: norm([F,P])=      0.000017149671, max([F,P])=      0.000001527191
 ***** SPIN 1 *****
 orbitals (Q,E):
 ---------------
 A :121...131        ( 1.00    -0.3681)  ( 1.00    -0.3571)  ( 1.00    -0.3417)  ( 1.00    -0.3287)
                     ( 1.00    -0.3261)  ( 1.00    -0.3038)  ( 1.00    -0.2841)  ( 1.00    -0.2701)
                     ( 1.00    -0.2671)  ( 1.00    -0.2573)  ( 0.00    -0.1415)
 ***** SPIN 2 *****
 orbitals (Q,E):
 ---------------
 A :117...127        ( 1.00    -0.3818)  ( 1.00    -0.3645)  ( 1.00    -0.3519)  ( 1.00    -0.3409)
                     ( 1.00    -0.3289)  ( 1.00    -0.3102)  ( 1.00    -0.2987)  ( 1.00    -0.2890)
                     ( 1.00    -0.2748)  ( 1.00    -0.2665)  ( 0.00    -0.1267)
  
 Spin polar: 4 (Spin_A minus Spin_B electrons)

 CYCLE   14
  SDIIS (wt  1.000):  0.0001  0.0017  0.0015  0.0015 -0.0173 -0.0437 -0.0473  0.0591  0.3839  0.6606
  DIIS coefficients:  0.0001  0.0017  0.0015  0.0015 -0.0173 -0.0437 -0.0473  0.0591  0.3839  0.6606
 SCF Error: norm([F,P])=      0.000010300601, max([F,P])=      0.000000969264
 ***** SPIN 1 *****
 orbitals (Q,E):
 ---------------
 A :121...131        ( 1.00    -0.3681)  ( 1.00    -0.3571)  ( 1.00    -0.3417)  ( 1.00    -0.3287)
                     ( 1.00    -0.3261)  ( 1.00    -0.3038)  ( 1.00    -0.2841)  ( 1.00    -0.2701)
                     ( 1.00    -0.2671)  ( 1.00    -0.2573)  ( 0.00    -0.1415)
 ***** SPIN 2 *****
 orbitals (Q,E):
 ---------------
 A :117...127        ( 1.00    -0.3818)  ( 1.00    -0.3645)  ( 1.00    -0.3519)  ( 1.00    -0.3409)
                     ( 1.00    -0.3289)  ( 1.00    -0.3102)  ( 1.00    -0.2987)  ( 1.00    -0.2890)
                     ( 1.00    -0.2748)  ( 1.00    -0.2665)  ( 0.00    -0.1267)
  
 Spin polar: 4 (Spin_A minus Spin_B electrons)

 CYCLE   15
  SDIIS (wt  1.000):  0.0005  0.0029  0.0123  0.0011 -0.0217 -0.1028 -0.1824  0.0315  0.4593  0.7993
  DIIS coefficients:  0.0005  0.0029  0.0123  0.0011 -0.0217 -0.1028 -0.1824  0.0315  0.4593  0.7993
 SCF Error: norm([F,P])=      0.000008380581, max([F,P])=      0.000000697444
 ***** SPIN 1 *****
 orbitals (Q,E):
 ---------------
 A :121...131        ( 1.00    -0.3681)  ( 1.00    -0.3571)  ( 1.00    -0.3417)  ( 1.00    -0.3287)
                     ( 1.00    -0.3261)  ( 1.00    -0.3038)  ( 1.00    -0.2841)  ( 1.00    -0.2701)
                     ( 1.00    -0.2671)  ( 1.00    -0.2573)  ( 0.00    -0.1415)
 ***** SPIN 2 *****
 orbitals (Q,E):
 ---------------
 A :117...127        ( 1.00    -0.3818)  ( 1.00    -0.3645)  ( 1.00    -0.3519)  ( 1.00    -0.3409)
                     ( 1.00    -0.3289)  ( 1.00    -0.3102)  ( 1.00    -0.2987)  ( 1.00    -0.2890)
                     ( 1.00    -0.2748)  ( 1.00    -0.2665)  ( 0.00    -0.1267)
  
 Spin polar: 4 (Spin_A minus Spin_B electrons)

 SCF CONVERGED

 CYCLE   16
  
 Hartree-Fock exchange energy:   -272.548532797328     
 *** Setting up for NEW gradients in Focky
 *** Using FIT density in Focky
 ***** SPIN 1 *****
 orbitals (Q,E):
 ---------------
 A :121...140        ( 1.00    -0.3681)  ( 1.00    -0.3571)  ( 1.00    -0.3417)  ( 1.00    -0.3287)
                     ( 1.00    -0.3261)  ( 1.00    -0.3038)  ( 1.00    -0.2841)  ( 1.00    -0.2701)
                     ( 1.00    -0.2671)  ( 1.00    -0.2573)  ( 0.00    -0.1415)  ( 0.00    -0.1063)
                     ( 0.00    -0.0892)  ( 0.00    -0.0870)  ( 0.00    -0.0117)  ( 0.00     0.0019)
                     ( 0.00     0.0060)  ( 0.00     0.0176)  ( 0.00     0.0213)  ( 0.00     0.0278)
 ***** SPIN 2 *****
 orbitals (Q,E):
 ---------------
 A :117...136        ( 1.00    -0.3818)  ( 1.00    -0.3645)  ( 1.00    -0.3519)  ( 1.00    -0.3409)
                     ( 1.00    -0.3289)  ( 1.00    -0.3102)  ( 1.00    -0.2987)  ( 1.00    -0.2890)
                     ( 1.00    -0.2748)  ( 1.00    -0.2665)  ( 0.00    -0.1267)  ( 0.00    -0.1144)
                     ( 0.00    -0.0994)  ( 0.00    -0.0782)  ( 0.00    -0.0771)  ( 0.00    -0.0658)
                     ( 0.00    -0.0506)  ( 0.00    -0.0422)  ( 0.00    -0.0113)  ( 0.00     0.0021)
  
 Spin polar: 4 (Spin_A minus Spin_B electrons)


 Fit test: (difference of exact and fit density, squared integrated, result summed over spins)
         SCF:                                          0.00104532001544

 Gross Charges per Atom (Z minus electrons)
 ==========================================
             1.4503   -0.6166   -0.6178   -0.6365   -0.6073   -0.6362   -0.6163    0.4293    0.0145    0.5345
             0.5097   -0.0103    0.4459    0.4102   -0.0033    0.5490   -0.1728   -0.1749   -0.1734    1.1867
            -0.4011   -0.4149   -0.4132    1.1973   -0.3952   -0.4116   -0.4065    0.4178   -0.1156   -0.1182
            -0.1701    0.4245   -0.1210   -0.1250   -0.1739    1.1948   -0.4002   -0.4136   -0.4099    0.4122
            -0.1191   -0.1265   -0.1762
 Net Total: -0.00000000


 =================================================================
 M U L T I P O L E   D E R I V E D   C H A R G E   A N A L Y S I S
 =================================================================

 See: M. Swart, P.Th. van Duijnen, J.G. Snijders, J.Comput.Chem., (2001), p. 79-88.

 ----------------------------------------------------- 
 MDC atomic charges (includes spinA + spinB electrons)
 ----------------------------------------------------- 

        Atom    Level:     MDC-m        MDC-d        MDC-q
 ---------------------------------------------------------
     1     Mn           1.770491     1.213785     1.352621
     2     O           -0.489947    -0.473028    -0.479606
     3     O           -0.513145    -0.498010    -0.465796
     4     O           -0.537790    -0.518396    -0.528848
     5     O           -0.478537    -0.512182    -0.473206
     6     O           -0.512870    -0.494024    -0.486433
     7     O           -0.509492    -0.543024    -0.551479
     8     C            0.242613     0.281781     0.264464
     9     C            0.010425    -0.005653    -0.147711
    10     C            0.256024     0.289093     0.335842
    11     C            0.242995     0.276132     0.332647
    12     C           -0.001657    -0.010150    -0.172845
    13     C            0.242483     0.293051     0.274760
    14     C            0.229043     0.269628     0.249424
    15     C            0.006024    -0.007085    -0.264076
    16     C            0.251693     0.299756     0.388653
    17     H           -0.044662    -0.022866     0.047393
    18     H           -0.053061    -0.033527     0.020677
    19     H           -0.051452    -0.029666     0.079433
    20     C            0.629837     0.626671     0.489312
    21     F           -0.236157    -0.208634    -0.164193
    22     F           -0.257997    -0.237830    -0.179268
    23     F           -0.252849    -0.230050    -0.192363
    24     C            0.634886     0.628941     0.485920
    25     F           -0.230255    -0.202693    -0.150233
    26     F           -0.252198    -0.233124    -0.181881
    27     F           -0.244155    -0.218632    -0.166186
    28     C            0.235863     0.191102     0.011791
    29     H           -0.039272    -0.003999     0.042829
    30     H           -0.040632    -0.009320     0.045124
    31     H           -0.055775    -0.046969    -0.001021
    32     C            0.234320     0.191967     0.117007
    33     H           -0.045508    -0.011506     0.016116
    34     H           -0.046868    -0.019412    -0.003725
    35     H           -0.058521    -0.051568    -0.013567
    36     C            0.633643     0.627848     0.490103
    37     F           -0.238305    -0.210280    -0.153395
    38     F           -0.255210    -0.237822    -0.171906
    39     F           -0.248996    -0.224171    -0.190850
    40     C            0.229064     0.188616     0.062730
    41     H           -0.045598    -0.012330     0.016313
    42     H           -0.046827    -0.017540     0.021972
    43     H           -0.061670    -0.054877    -0.006544

 -------------------------------- 
 MDC spin density (spinA - spinB)
 -------------------------------- 

        Atom    Level:     MDC-m        MDC-d        MDC-q
 ---------------------------------------------------------
     1     Mn           3.671197     2.726715     2.894773
     2     O            0.021845     0.162121     0.155263
     3     O            0.019934     0.151909     0.146758
     4     O            0.023412     0.157637     0.153768
     5     O            0.081358     0.175056     0.187091
     6     O            0.027467     0.171220     0.173623
     7     O            0.085653     0.169826     0.179501
     8     C            0.009075     0.035823     0.018239
     9     C            0.008634     0.024306     0.008285
    10     C            0.011973     0.035111     0.023937
    11     C            0.001962     0.023304     0.005076
    12     C            0.009212     0.021934     0.005653
    13     C            0.005986     0.029136     0.018661
    14     C           -0.000849     0.024099    -0.001201
    15     C            0.014742     0.026218     0.014816
    16     C            0.006259     0.025838     0.017448
    17     H            0.001122     0.004136    -0.002874
    18     H            0.000830     0.003651    -0.002697
    19     H            0.001060     0.003751    -0.003222
    20     C            0.004433     0.005151     0.005618
    21     F            0.000304     0.000898     0.001944
    22     F            0.001298     0.001740     0.000043
    23     F            0.000458     0.001031    -0.001319
    24     C           -0.003577    -0.000639    -0.004246
    25     F            0.000282     0.001826     0.003476
    26     F           -0.000606    -0.000303    -0.001581
    27     F            0.000162     0.001804    -0.001260
    28     C           -0.003726    -0.001482    -0.004298
    29     H            0.000789     0.002287    -0.000277
    30     H            0.000788     0.002587     0.004785
    31     H           -0.000536    -0.000049    -0.001290
    32     C           -0.003029    -0.001081    -0.003537
    33     H            0.000146     0.001872     0.000685
    34     H            0.000183     0.001970     0.004310
    35     H           -0.000851    -0.000703    -0.002113
    36     C           -0.002525    -0.000083    -0.004210
    37     F           -0.000046     0.001668     0.003363
    38     F           -0.000929    -0.000771    -0.001941
    39     F           -0.000052     0.001977    -0.000119
    40     C            0.004300     0.004900     0.005990
    41     H            0.000277     0.000715    -0.001091
    42     H            0.000298     0.000765     0.003203
    43     H            0.001285     0.002130     0.000965


 ==========
 S**2 value  ***  see also R. Bulo et al., J.Am.Chem.Soc., 124 (2002) 13903-13910, note (29)  ***
 ==========
  
                                       exact      expectation value

 Total S2 (S squared)                  6.00000             6.04744
  pauli hf:                              1.734431388386184         47.1963          1088.37          4553.75
  elstat hf:                            -4.012650379966061       -109.1898         -2517.98        -10535.21
 *** Using NEW gradient routines ***


 Geometry CYCLE 4
 ==============

 Energy gradients wrt nuclear displacements
 ==========================================

     Atom      Cartesian (a.u./angstrom)
                 X         Y         Z
 ----------------------------------------
     1 Mn    0.000324 -0.002606 -0.001808
     2 O    -0.001733  0.002610 -0.002710
     3 O    -0.001954  0.001053 -0.000465
     4 O     0.001716  0.000993 -0.001759
     5 O     0.001801  0.003970  0.003206
     6 O    -0.001393  0.000137  0.004070
     7 O     0.000561 -0.002856 -0.000002
     8 C     0.002740 -0.002031  0.001369
     9 C     0.000428 -0.000420  0.001252
    10 C     0.001885 -0.001365  0.000154
    11 C    -0.001254 -0.000559  0.002600
    12 C    -0.001859 -0.000778 -0.000568
    13 C    -0.002999  0.000957  0.001693
    14 C     0.002911  0.000746 -0.003466
    15 C    -0.000671 -0.000715 -0.001156
    16 C    -0.000138  0.000049 -0.002660
    17 H    -0.001152  0.000669 -0.000787
    18 H     0.001530 -0.000111 -0.000665
    19 H    -0.000127 -0.000035  0.001550
    20 C    -0.000466  0.000349  0.000570
    21 F    -0.000727 -0.001496  0.000106
    22 F     0.002135 -0.000208 -0.000444
    23 F    -0.000686  0.000153 -0.001630
    24 C     0.001003  0.000016  0.000244
    25 F    -0.000233 -0.001117  0.000284
    26 F    -0.001481  0.000777 -0.001342
    27 F    -0.000756 -0.000107  0.001278
    28 C    -0.000141 -0.000350  0.000786
    29 H     0.000788 -0.000067 -0.000896
    30 H     0.000447  0.001324  0.000124
    31 H    -0.000818  0.000396 -0.000527
    32 C    -0.000820 -0.000361 -0.000602
    33 H     0.000358  0.000028  0.001057
    34 H     0.000312  0.001383 -0.000064
    35 H     0.000809 -0.000112 -0.000476
    36 C    -0.000574  0.000495 -0.000808
    37 F    -0.000589 -0.001845 -0.000424
    38 F     0.000306  0.000502  0.002276
    39 F     0.000578 -0.000652 -0.000033
    40 C     0.000500 -0.000581 -0.000338
    41 H    -0.001061  0.000428  0.000002
    42 H     0.000392  0.001135 -0.000149
    43 H     0.000109  0.000199  0.001155
 ----------------------------------------

 dE(predicted):    -0.50002E-03, dE(actual):    -0.44833E-03, Trust radius:    1.311488, all in a.u.
 
----------------------------------------------------------------------
Geometry Convergence after Step   4       (Hartree/Angstrom,Angstrom)
----------------------------------------------------------------------
current energy                              -11.62279987 Hartree
energy change                      -0.00044833     0.00100000    T
constrained gradient max            0.00407036     0.00100000    F
constrained gradient rms            0.00132959     0.00066667    F
gradient max                        0.00407036
gradient rms                        0.00132959
cart. step max                      0.01660074     0.01000000    F
cart. step rms                      0.00511856     0.00666667    T
 


 Coordinates (Cartesian)
 =======================

     Atom                    bohr                                 angstrom                 Geometric Variables
                   X           Y           Z              X           Y           Z       (0:frozen, *:LT par.)
 --------------------------------------------------------------------------------------------------------------
     1 Mn      0.461298    0.120329    0.180526       0.244109    0.063675    0.095530      1       2       3
     2 O       3.997545    1.178388    0.301506       2.115410    0.623576    0.159550      4       5       6
     3 O       1.067727   -2.333511    2.861165       0.565017   -1.234841    1.514063      7       8       9
     4 O      -2.994019   -1.007834    0.005416      -1.584366   -0.533323    0.002866     10      11      12
     5 O      -0.730435    2.876483    3.059816      -0.386530    1.522169    1.619185     13      14      15
     6 O      -0.168745    2.515262   -2.489252      -0.089296    1.331020   -1.317256     16      17      18
     7 O       1.451139   -2.660006   -2.696090       0.767910   -1.407615   -1.426709     19      20      21
     8 C       5.723125    0.150701    1.620955       3.028547    0.079748    0.857773     22      23      24
     9 C       5.493816   -1.788825    3.357684       2.907202   -0.946606    1.776810     25      26      27
    10 C       3.151117   -2.924011    3.911695       1.667500   -1.547320    2.069980     28      29      30
    11 C      -4.965144   -0.310024    1.242268      -2.627441   -0.164057    0.657380     31      32      33
    12 C      -5.059122    1.588609    3.068913      -2.677172    0.840656    1.623999     34      35      36
    13 C      -2.958517    3.015138    3.834666      -1.565580    1.595542    2.029218     37      38      39
    14 C      -0.271410    2.078053   -4.872605      -0.143624    1.099658   -2.578471     40      41      42
    15 C       0.282903   -0.092663   -6.184189       0.149706   -0.049035   -3.272532     43      44      45
    16 C       1.152146   -2.378881   -5.030004       0.609689   -1.258850   -2.661763     46      47      48
    17 H       7.158304   -2.430547    4.338590       3.788011   -1.286190    2.295883     49      50      51
    18 H      -6.854786    1.979375    3.946531      -3.627397    1.047440    2.088414     52      53      54
    19 H       0.080181   -0.053730   -8.210579       0.042430   -0.028433   -4.344851     55      56      57
    20 C      -3.351192    4.986599    5.973959      -1.773375    2.638794    3.161283     58      59      60
    21 F      -2.307336    7.224710    5.359115      -1.220989    3.823152    2.835921     61      62      63
    22 F      -5.821200    5.404382    6.520797      -3.080446    2.859876    3.450657     64      65      66
    23 F      -2.226461    4.147015    8.122322      -1.178192    2.194506    4.298148     67      68      69
    24 C       8.365006    1.272612    1.080108       4.426570    0.673437    0.571569     70      71      72
    25 F       8.332867    3.807034    1.281369       4.409563    2.014596    0.678071     73      74      75
    26 F      10.152267    0.379014    2.679267       5.372348    0.200565    1.417807     76      77      78
    27 F       9.083609    0.665477   -1.300309       4.806839    0.352155   -0.688094     79      80      81
    28 C       2.981523   -4.988538    5.851843       1.577754   -2.639820    3.096662     82      83      84
    29 H       1.637434   -4.421014    7.309249       0.866493   -2.339500    3.867888     85      86      87
    30 H       2.226055   -6.681146    4.946506       1.177977   -3.535510    2.617578     88      89      90
    31 H       4.799922   -5.412936    6.709109       2.540009   -2.864402    3.550307     91      92      93
    32 C      -7.313042   -1.767117    0.564683      -3.869895   -0.935118    0.298817     94      95      96
    33 H      -7.676136   -1.540322   -1.452777      -4.062036   -0.815104   -0.768776     97      98      99
    34 H      -6.968300   -3.772221    0.903626      -3.687465   -1.996173    0.478178    100     101     102
    35 H      -8.956201   -1.154319    1.636270      -4.739417   -0.610839    0.865877    103     104     105
    36 C      -1.174664    4.434867   -6.338435      -0.621605    2.346831   -3.354155    106     107     108
    37 F       0.354444    6.423841   -5.880787       0.187564    3.399350   -3.111979    109     110     111
    38 F      -1.237444    4.069752   -8.871575      -0.654827    2.153620   -4.694635    112     113     114
    39 F      -3.541259    5.074615   -5.597395      -1.873953    2.685370   -2.962014    115     116     117
    40 C       1.775005   -4.610003   -6.694232       0.939292   -2.439508   -3.542435    118     119     120
    41 H       3.786704   -5.027717   -6.502722       2.003837   -2.660553   -3.441092    121     122     123
    42 H       0.740553   -6.255960   -6.008408       0.391884   -3.310511   -3.179513    124     125     126
    43 H       1.333762   -4.284000   -8.675763       0.705796   -2.266995   -4.591016    127     128     129
 --------------------------------------------------------------------------------------------------------------

 Number of elements of the density matrix on this node (used, total):      8535    257403


 ===========================================
 Numerical Integration : Fuzzy Cells (Becke)
 ===========================================
  
 Becke grid quality: NORMAL         
  
 Lebedev angular grid order:             min:  11 max:  31
 Nr. of radial points:                   min:  46 max:  70

 Total nr. of points:     282771
 Nr. of blocks:             2210
 Block length:               128
 Nr. of dummy points:        109


 Test of Precision of the Numerical Integration Grid
 ===================================================

 Integral of the Total Core Density:                   0.00000000000000


 ========================
 Density Fitting (zlmFit)
 ========================
  
 ZlmFit Fit Quality: NORMAL         
  
 Max L-expansion:                        min:   5 max:   7
 Nr. of radial interpolation points:     min:  36 max:  66


 ======================
 RI Hartree-Fock Scheme
 ======================
  
 Fit Set Quality     : NORMAL
 Integration Quality : NORMAL
 Threshold Quality   : NORMAL
 Response Quality    : DEFAULT
 Is Range Separated  :  F
 
 RIHartreeFock Dependency: number of modified vectors:          22


 =====
 S C F  ***  ScaSCF  ***
 =====
  
 Initial density matrix is taken from previous geometry

 CYCLE    1
 SCF Error: norm([F,P])=      0.048033959547, max([F,P])=      0.005240973155
 ***** SPIN 1 *****
 orbitals (Q,E):
 ---------------
 A :121...140        ( 1.00    -0.3685)  ( 1.00    -0.3575)  ( 1.00    -0.3420)  ( 1.00    -0.3294)
                     ( 1.00    -0.3267)  ( 1.00    -0.3046)  ( 1.00    -0.2845)  ( 1.00    -0.2708)
                     ( 1.00    -0.2679)  ( 1.00    -0.2575)  ( 0.00    -0.1417)  ( 0.00    -0.1068)
                     ( 0.00    -0.0899)  ( 0.00    -0.0878)  ( 0.00    -0.0124)  ( 0.00     0.0012)
                     ( 0.00     0.0053)  ( 0.00     0.0168)  ( 0.00     0.0205)  ( 0.00     0.0271)
 ***** SPIN 2 *****
 orbitals (Q,E):
 ---------------
 A :117...136        ( 1.00    -0.3828)  ( 1.00    -0.3650)  ( 1.00    -0.3527)  ( 1.00    -0.3418)
                     ( 1.00    -0.3294)  ( 1.00    -0.3112)  ( 1.00    -0.2994)  ( 1.00    -0.2896)
                     ( 1.00    -0.2756)  ( 1.00    -0.2673)  ( 0.00    -0.1272)  ( 0.00    -0.1148)
                     ( 0.00    -0.0999)  ( 0.00    -0.0785)  ( 0.00    -0.0776)  ( 0.00    -0.0661)
                     ( 0.00    -0.0506)  ( 0.00    -0.0419)  ( 0.00    -0.0120)  ( 0.00     0.0014)
  
 Spin polar: 4 (Spin_A minus Spin_B electrons)

 CYCLE    2
  SDIIS (wt  0.000):  0.0108  0.9892
 A-DIIS (wt  1.000):  0.0000  1.0000
  DIIS coefficients:  0.0000  1.0000
 SCF Error: norm([F,P])=      0.006524295634, max([F,P])=      0.000240657113
 ***** SPIN 1 *****
 orbitals (Q,E):
 ---------------
 A :121...131        ( 1.00    -0.3686)  ( 1.00    -0.3573)  ( 1.00    -0.3421)  ( 1.00    -0.3289)
                     ( 1.00    -0.3264)  ( 1.00    -0.3041)  ( 1.00    -0.2841)  ( 1.00    -0.2701)
                     ( 1.00    -0.2671)  ( 1.00    -0.2575)  ( 0.00    -0.1419)
 ***** SPIN 2 *****
 orbitals (Q,E):
 ---------------
 A :117...127        ( 1.00    -0.3822)  ( 1.00    -0.3648)  ( 1.00    -0.3521)  ( 1.00    -0.3412)
                     ( 1.00    -0.3291)  ( 1.00    -0.3107)  ( 1.00    -0.2990)  ( 1.00    -0.2891)
                     ( 1.00    -0.2748)  ( 1.00    -0.2665)  ( 0.00    -0.1271)
  
 Spin polar: 4 (Spin_A minus Spin_B electrons)

 CYCLE    3
  SDIIS (wt  0.000): -0.0053  0.6666  0.3387
 A-DIIS (wt  1.000):  0.0000  0.7101  0.2899
  DIIS coefficients:  0.0000  0.7101  0.2899
 SCF Error: norm([F,P])=      0.012059656096, max([F,P])=      0.000754334133
 ***** SPIN 1 *****
 orbitals (Q,E):
 ---------------
 A :121...131        ( 1.00    -0.3679)  ( 1.00    -0.3569)  ( 1.00    -0.3415)  ( 1.00    -0.3287)
                     ( 1.00    -0.3261)  ( 1.00    -0.3039)  ( 1.00    -0.2839)  ( 1.00    -0.2700)
                     ( 1.00    -0.2671)  ( 1.00    -0.2569)  ( 0.00    -0.1410)
 ***** SPIN 2 *****
 orbitals (Q,E):
 ---------------
 A :117...127        ( 1.00    -0.3821)  ( 1.00    -0.3645)  ( 1.00    -0.3519)  ( 1.00    -0.3411)
                     ( 1.00    -0.3288)  ( 1.00    -0.3105)  ( 1.00    -0.2988)  ( 1.00    -0.2889)
                     ( 1.00    -0.2748)  ( 1.00    -0.2665)  ( 0.00    -0.1266)
  
 Spin polar: 4 (Spin_A minus Spin_B electrons)

 CYCLE    4
  SDIIS (wt  1.000):  0.3641  0.1702  0.4656
  DIIS coefficients:  0.3641  0.1702  0.4656
 SCF Error: norm([F,P])=      0.002964301754, max([F,P])=      0.000294629508
 ***** SPIN 1 *****
 orbitals (Q,E):
 ---------------
 A :121...131        ( 1.00    -0.3680)  ( 1.00    -0.3570)  ( 1.00    -0.3416)  ( 1.00    -0.3288)
                     ( 1.00    -0.3261)  ( 1.00    -0.3039)  ( 1.00    -0.2839)  ( 1.00    -0.2701)
                     ( 1.00    -0.2671)  ( 1.00    -0.2570)  ( 0.00    -0.1412)
 ***** SPIN 2 *****
 orbitals (Q,E):
 ---------------
 A :117...127        ( 1.00    -0.3821)  ( 1.00    -0.3645)  ( 1.00    -0.3520)  ( 1.00    -0.3411)
                     ( 1.00    -0.3288)  ( 1.00    -0.3105)  ( 1.00    -0.2988)  ( 1.00    -0.2889)
                     ( 1.00    -0.2748)  ( 1.00    -0.2666)  ( 0.00    -0.1267)
  
 Spin polar: 4 (Spin_A minus Spin_B electrons)

 CYCLE    5
  SDIIS (wt  1.000):  0.1256  0.0528  0.2828  0.5388
  DIIS coefficients:  0.1256  0.0528  0.2828  0.5388
 SCF Error: norm([F,P])=      0.001107323389, max([F,P])=      0.000102219435
 ***** SPIN 1 *****
 orbitals (Q,E):
 ---------------
 A :121...131        ( 1.00    -0.3680)  ( 1.00    -0.3569)  ( 1.00    -0.3416)  ( 1.00    -0.3288)
                     ( 1.00    -0.3262)  ( 1.00    -0.3040)  ( 1.00    -0.2839)  ( 1.00    -0.2701)
                     ( 1.00    -0.2672)  ( 1.00    -0.2570)  ( 0.00    -0.1411)
 ***** SPIN 2 *****
 orbitals (Q,E):
 ---------------
 A :117...127        ( 1.00    -0.3821)  ( 1.00    -0.3645)  ( 1.00    -0.3520)  ( 1.00    -0.3411)
                     ( 1.00    -0.3288)  ( 1.00    -0.3105)  ( 1.00    -0.2988)  ( 1.00    -0.2890)
                     ( 1.00    -0.2748)  ( 1.00    -0.2666)  ( 0.00    -0.1266)
  
 Spin polar: 4 (Spin_A minus Spin_B electrons)

 CYCLE    6
  SDIIS (wt  1.000):  0.0064  0.0011  0.0834  0.3795  0.5296
  DIIS coefficients:  0.0064  0.0011  0.0834  0.3795  0.5296
 SCF Error: norm([F,P])=      0.000581775863, max([F,P])=      0.000042164983
 ***** SPIN 1 *****
 orbitals (Q,E):
 ---------------
 A :121...131        ( 1.00    -0.3680)  ( 1.00    -0.3569)  ( 1.00    -0.3416)  ( 1.00    -0.3288)
                     ( 1.00    -0.3261)  ( 1.00    -0.3039)  ( 1.00    -0.2839)  ( 1.00    -0.2701)
                     ( 1.00    -0.2672)  ( 1.00    -0.2570)  ( 0.00    -0.1412)
 ***** SPIN 2 *****
 orbitals (Q,E):
 ---------------
 A :117...127        ( 1.00    -0.3821)  ( 1.00    -0.3645)  ( 1.00    -0.3520)  ( 1.00    -0.3411)
                     ( 1.00    -0.3288)  ( 1.00    -0.3105)  ( 1.00    -0.2988)  ( 1.00    -0.2890)
                     ( 1.00    -0.2748)  ( 1.00    -0.2666)  ( 0.00    -0.1266)
  
 Spin polar: 4 (Spin_A minus Spin_B electrons)

 CYCLE    7
  SDIIS (wt  1.000): -0.0117 -0.0043  0.0111  0.1772  0.3565  0.4712
  DIIS coefficients: -0.0117 -0.0043  0.0111  0.1772  0.3565  0.4712
 SCF Error: norm([F,P])=      0.000253841941, max([F,P])=      0.000017797041
 ***** SPIN 1 *****
 orbitals (Q,E):
 ---------------
 A :121...131        ( 1.00    -0.3680)  ( 1.00    -0.3569)  ( 1.00    -0.3416)  ( 1.00    -0.3288)
                     ( 1.00    -0.3262)  ( 1.00    -0.3040)  ( 1.00    -0.2839)  ( 1.00    -0.2701)
                     ( 1.00    -0.2672)  ( 1.00    -0.2570)  ( 0.00    -0.1411)
 ***** SPIN 2 *****
 orbitals (Q,E):
 ---------------
 A :117...127        ( 1.00    -0.3821)  ( 1.00    -0.3645)  ( 1.00    -0.3520)  ( 1.00    -0.3411)
                     ( 1.00    -0.3288)  ( 1.00    -0.3105)  ( 1.00    -0.2988)  ( 1.00    -0.2890)
                     ( 1.00    -0.2748)  ( 1.00    -0.2666)  ( 0.00    -0.1267)
  
 Spin polar: 4 (Spin_A minus Spin_B electrons)

 CYCLE    8
  SDIIS (wt  1.000): -0.0073 -0.0020 -0.0068  0.0474  0.1234  0.2406  0.6049
  DIIS coefficients: -0.0073 -0.0020 -0.0068  0.0474  0.1234  0.2406  0.6049
 SCF Error: norm([F,P])=      0.000068270823, max([F,P])=      0.000004577242
 ***** SPIN 1 *****
 orbitals (Q,E):
 ---------------
 A :121...131        ( 1.00    -0.3680)  ( 1.00    -0.3569)  ( 1.00    -0.3416)  ( 1.00    -0.3288)
                     ( 1.00    -0.3262)  ( 1.00    -0.3040)  ( 1.00    -0.2839)  ( 1.00    -0.2701)
                     ( 1.00    -0.2672)  ( 1.00    -0.2570)  ( 0.00    -0.1411)
 ***** SPIN 2 *****
 orbitals (Q,E):
 ---------------
 A :117...127        ( 1.00    -0.3821)  ( 1.00    -0.3645)  ( 1.00    -0.3520)  ( 1.00    -0.3411)
                     ( 1.00    -0.3288)  ( 1.00    -0.3105)  ( 1.00    -0.2988)  ( 1.00    -0.2890)
                     ( 1.00    -0.2748)  ( 1.00    -0.2666)  ( 0.00    -0.1267)
  
 Spin polar: 4 (Spin_A minus Spin_B electrons)

 CYCLE    9
  SDIIS (wt  1.000): -0.0025 -0.0004 -0.0079 -0.0083 -0.0010  0.0501  0.4378  0.5321
  DIIS coefficients: -0.0025 -0.0004 -0.0079 -0.0083 -0.0010  0.0501  0.4378  0.5321
 SCF Error: norm([F,P])=      0.000048645787, max([F,P])=      0.000003169847
 ***** SPIN 1 *****
 orbitals (Q,E):
 ---------------
 A :121...131        ( 1.00    -0.3680)  ( 1.00    -0.3569)  ( 1.00    -0.3416)  ( 1.00    -0.3288)
                     ( 1.00    -0.3262)  ( 1.00    -0.3040)  ( 1.00    -0.2839)  ( 1.00    -0.2701)
                     ( 1.00    -0.2672)  ( 1.00    -0.2570)  ( 0.00    -0.1411)
 ***** SPIN 2 *****
 orbitals (Q,E):
 ---------------
 A :117...127        ( 1.00    -0.3821)  ( 1.00    -0.3645)  ( 1.00    -0.3520)  ( 1.00    -0.3411)
                     ( 1.00    -0.3288)  ( 1.00    -0.3105)  ( 1.00    -0.2988)  ( 1.00    -0.2890)
                     ( 1.00    -0.2748)  ( 1.00    -0.2666)  ( 0.00    -0.1267)
  
 Spin polar: 4 (Spin_A minus Spin_B electrons)

 CYCLE   10
  SDIIS (wt  1.000):  0.0021  0.0010 -0.0023 -0.0285 -0.0649 -0.0849 -0.0464  0.3291  0.8948
  DIIS coefficients:  0.0021  0.0010 -0.0023 -0.0285 -0.0649 -0.0849 -0.0464  0.3291  0.8948
 SCF Error: norm([F,P])=      0.000023915664, max([F,P])=      0.000002053586
 ***** SPIN 1 *****
 orbitals (Q,E):
 ---------------
 A :121...131        ( 1.00    -0.3680)  ( 1.00    -0.3569)  ( 1.00    -0.3416)  ( 1.00    -0.3288)
                     ( 1.00    -0.3262)  ( 1.00    -0.3040)  ( 1.00    -0.2839)  ( 1.00    -0.2701)
                     ( 1.00    -0.2672)  ( 1.00    -0.2570)  ( 0.00    -0.1411)
 ***** SPIN 2 *****
 orbitals (Q,E):
 ---------------
 A :117...127        ( 1.00    -0.3821)  ( 1.00    -0.3645)  ( 1.00    -0.3520)  ( 1.00    -0.3411)
                     ( 1.00    -0.3288)  ( 1.00    -0.3105)  ( 1.00    -0.2988)  ( 1.00    -0.2890)
                     ( 1.00    -0.2748)  ( 1.00    -0.2666)  ( 0.00    -0.1267)
  
 Spin polar: 4 (Spin_A minus Spin_B electrons)

 CYCLE   11
  SDIIS (wt  1.000):  0.0021  0.0008  0.0008 -0.0148 -0.0405 -0.0658 -0.1706  0.0481  0.5709  0.6691
  DIIS coefficients:  0.0021  0.0008  0.0008 -0.0148 -0.0405 -0.0658 -0.1706  0.0481  0.5709  0.6691
 SCF Error: norm([F,P])=      0.000014357171, max([F,P])=      0.000001055275
 ***** SPIN 1 *****
 orbitals (Q,E):
 ---------------
 A :121...131        ( 1.00    -0.3680)  ( 1.00    -0.3569)  ( 1.00    -0.3416)  ( 1.00    -0.3288)
                     ( 1.00    -0.3262)  ( 1.00    -0.3040)  ( 1.00    -0.2839)  ( 1.00    -0.2701)
                     ( 1.00    -0.2672)  ( 1.00    -0.2570)  ( 0.00    -0.1411)
 ***** SPIN 2 *****
 orbitals (Q,E):
 ---------------
 A :117...127        ( 1.00    -0.3821)  ( 1.00    -0.3645)  ( 1.00    -0.3520)  ( 1.00    -0.3411)
                     ( 1.00    -0.3288)  ( 1.00    -0.3105)  ( 1.00    -0.2988)  ( 1.00    -0.2890)
                     ( 1.00    -0.2748)  ( 1.00    -0.2666)  ( 0.00    -0.1267)
  
 Spin polar: 4 (Spin_A minus Spin_B electrons)

 CYCLE   12
  SDIIS (wt  1.000): -0.0001  0.0007  0.0015  0.0008 -0.0053 -0.0720 -0.0734  0.0426  0.3866  0.7187
  DIIS coefficients: -0.0001  0.0007  0.0015  0.0008 -0.0053 -0.0720 -0.0734  0.0426  0.3866  0.7187
 SCF Error: norm([F,P])=      0.000008042365, max([F,P])=      0.000000858567
 ***** SPIN 1 *****
 orbitals (Q,E):
 ---------------
 A :121...131        ( 1.00    -0.3680)  ( 1.00    -0.3569)  ( 1.00    -0.3416)  ( 1.00    -0.3288)
                     ( 1.00    -0.3262)  ( 1.00    -0.3040)  ( 1.00    -0.2839)  ( 1.00    -0.2701)
                     ( 1.00    -0.2672)  ( 1.00    -0.2570)  ( 0.00    -0.1411)
 ***** SPIN 2 *****
 orbitals (Q,E):
 ---------------
 A :117...127        ( 1.00    -0.3821)  ( 1.00    -0.3645)  ( 1.00    -0.3520)  ( 1.00    -0.3411)
                     ( 1.00    -0.3288)  ( 1.00    -0.3105)  ( 1.00    -0.2988)  ( 1.00    -0.2890)
                     ( 1.00    -0.2748)  ( 1.00    -0.2666)  ( 0.00    -0.1267)
  
 Spin polar: 4 (Spin_A minus Spin_B electrons)

 SCF CONVERGED

 CYCLE   13
  
 Hartree-Fock exchange energy:   -272.541157919974     
 *** Setting up for NEW gradients in Focky
 *** Using FIT density in Focky
 ***** SPIN 1 *****
 orbitals (Q,E):
 ---------------
 A :121...140        ( 1.00    -0.3680)  ( 1.00    -0.3569)  ( 1.00    -0.3416)  ( 1.00    -0.3288)
                     ( 1.00    -0.3262)  ( 1.00    -0.3040)  ( 1.00    -0.2839)  ( 1.00    -0.2701)
                     ( 1.00    -0.2672)  ( 1.00    -0.2570)  ( 0.00    -0.1411)  ( 0.00    -0.1062)
                     ( 0.00    -0.0892)  ( 0.00    -0.0871)  ( 0.00    -0.0117)  ( 0.00     0.0019)
                     ( 0.00     0.0059)  ( 0.00     0.0174)  ( 0.00     0.0211)  ( 0.00     0.0278)
 ***** SPIN 2 *****
 orbitals (Q,E):
 ---------------
 A :117...136        ( 1.00    -0.3821)  ( 1.00    -0.3645)  ( 1.00    -0.3520)  ( 1.00    -0.3411)
                     ( 1.00    -0.3288)  ( 1.00    -0.3105)  ( 1.00    -0.2988)  ( 1.00    -0.2890)
                     ( 1.00    -0.2748)  ( 1.00    -0.2666)  ( 0.00    -0.1267)  ( 0.00    -0.1143)
                     ( 0.00    -0.0995)  ( 0.00    -0.0780)  ( 0.00    -0.0770)  ( 0.00    -0.0656)
                     ( 0.00    -0.0503)  ( 0.00    -0.0416)  ( 0.00    -0.0114)  ( 0.00     0.0021)
  
 Spin polar: 4 (Spin_A minus Spin_B electrons)


 Fit test: (difference of exact and fit density, squared integrated, result summed over spins)
         SCF:                                          0.00104410655762

 Gross Charges per Atom (Z minus electrons)
 ==========================================
             1.4511   -0.6159   -0.6171   -0.6361   -0.6068   -0.6360   -0.6158    0.4294    0.0141    0.5342
             0.5096   -0.0108    0.4466    0.4106   -0.0038    0.5491   -0.1723   -0.1743   -0.1729    1.1853
            -0.4010   -0.4149   -0.4131    1.1961   -0.3951   -0.4117   -0.4063    0.4166   -0.1155   -0.1179
            -0.1697    0.4233   -0.1208   -0.1246   -0.1735    1.1934   -0.3999   -0.4137   -0.4099    0.4111
            -0.1186   -0.1264   -0.1759
 Net Total: -0.00000000


 =================================================================
 M U L T I P O L E   D E R I V E D   C H A R G E   A N A L Y S I S
 =================================================================

 See: M. Swart, P.Th. van Duijnen, J.G. Snijders, J.Comput.Chem., (2001), p. 79-88.

 ----------------------------------------------------- 
 MDC atomic charges (includes spinA + spinB electrons)
 ----------------------------------------------------- 

        Atom    Level:     MDC-m        MDC-d        MDC-q
 ---------------------------------------------------------
     1     Mn           1.771632     1.214161     1.353185
     2     O           -0.489754    -0.472999    -0.479656
     3     O           -0.512938    -0.497565    -0.465383
     4     O           -0.537622    -0.518548    -0.529781
     5     O           -0.478379    -0.511787    -0.471843
     6     O           -0.513016    -0.493988    -0.485886
     7     O           -0.509223    -0.542201    -0.552006
     8     C            0.242680     0.282156     0.264202
     9     C            0.010233    -0.005461    -0.148260
    10     C            0.255887     0.288978     0.335032
    11     C            0.242927     0.276117     0.335680
    12     C           -0.001879    -0.010017    -0.172564
    13     C            0.242435     0.293126     0.273388
    14     C            0.228999     0.270094     0.247163
    15     C            0.005833    -0.008904    -0.264087
    16     C            0.251594     0.300216     0.391396
    17     H           -0.044571    -0.023000     0.048643
    18     H           -0.052892    -0.033523     0.021226
    19     H           -0.051295    -0.029282     0.079241
    20     C            0.630481     0.626584     0.489046
    21     F           -0.236359    -0.208691    -0.164051
    22     F           -0.258502    -0.238150    -0.179572
    23     F           -0.253134    -0.230055    -0.192268
    24     C            0.635450     0.628828     0.485280
    25     F           -0.230458    -0.202914    -0.149860
    26     F           -0.252750    -0.233510    -0.182777
    27     F           -0.244432    -0.218557    -0.165634
    28     C            0.235698     0.190644     0.012822
    29     H           -0.039399    -0.004323     0.042233
    30     H           -0.040504    -0.008900     0.045590
    31     H           -0.055769    -0.046981    -0.001761
    32     C            0.234196     0.191575     0.106431
    33     H           -0.045627    -0.012031     0.018358
    34     H           -0.046648    -0.018726    -0.000236
    35     H           -0.058457    -0.051432    -0.011010
    36     C            0.634161     0.627727     0.490868
    37     F           -0.238453    -0.209686    -0.153043
    38     F           -0.255762    -0.237886    -0.172005
    39     F           -0.249277    -0.224925    -0.191519
    40     C            0.228900     0.188251     0.059916
    41     H           -0.045631    -0.011836     0.017276
    42     H           -0.046760    -0.017679     0.022161
    43     H           -0.061616    -0.054898    -0.005935

 -------------------------------- 
 MDC spin density (spinA - spinB)
 -------------------------------- 

        Atom    Level:     MDC-m        MDC-d        MDC-q
 ---------------------------------------------------------
     1     Mn           3.668173     2.723887     2.890855
     2     O            0.022488     0.162996     0.156308
     3     O            0.020020     0.151714     0.146574
     4     O            0.023576     0.157508     0.153884
     5     O            0.081674     0.175889     0.187784
     6     O            0.028071     0.171814     0.174266
     7     O            0.085922     0.170361     0.179670
     8     C            0.009044     0.035675     0.018059
     9     C            0.008824     0.024388     0.008427
    10     C            0.011993     0.034977     0.023850
    11     C            0.002068     0.023344     0.005173
    12     C            0.009238     0.021957     0.005715
    13     C            0.006088     0.029261     0.018806
    14     C           -0.000849     0.024101    -0.001093
    15     C            0.014948     0.026244     0.015058
    16     C            0.006335     0.025989     0.017699
    17     H            0.001138     0.004142    -0.002864
    18     H            0.000832     0.003640    -0.002693
    19     H            0.001071     0.003828    -0.003191
    20     C            0.004475     0.005184     0.005683
    21     F            0.000306     0.000905     0.001956
    22     F            0.001309     0.001750     0.000046
    23     F            0.000460     0.001027    -0.001324
    24     C           -0.003556    -0.000617    -0.004184
    25     F            0.000283     0.001830     0.003484
    26     F           -0.000598    -0.000301    -0.001577
    27     F            0.000160     0.001800    -0.001215
    28     C           -0.003719    -0.001489    -0.004240
    29     H            0.000788     0.002279    -0.000238
    30     H            0.000790     0.002574     0.004843
    31     H           -0.000535    -0.000054    -0.001274
    32     C           -0.003007    -0.001079    -0.003346
    33     H            0.000149     0.001846     0.000663
    34     H            0.000190     0.001970     0.004289
    35     H           -0.000845    -0.000699    -0.002136
    36     C           -0.002484    -0.000047    -0.004197
    37     F           -0.000043     0.001691     0.003388
    38     F           -0.000918    -0.000756    -0.001926
    39     F           -0.000057     0.001925    -0.000105
    40     C            0.004325     0.004921     0.006021
    41     H            0.000277     0.000707    -0.001106
    42     H            0.000302     0.000777     0.003233
    43     H            0.001296     0.002140     0.000978


 ==========
 S**2 value  ***  see also R. Bulo et al., J.Am.Chem.Soc., 124 (2002) 13903-13910, note (29)  ***
 ==========
  
                                       exact      expectation value

 Total S2 (S squared)                  6.00000             6.04702
  pauli hf:                              1.733124027366955         47.1607          1087.55          4550.32
  elstat hf:                            -4.009753695554458       -109.1109         -2516.16        -10527.61
 *** Using NEW gradient routines ***


 Geometry CYCLE 5
 ==============

 Energy gradients wrt nuclear displacements
 ==========================================

     Atom      Cartesian (a.u./angstrom)
                 X         Y         Z
 ----------------------------------------
     1 Mn    0.000208 -0.002002 -0.002145
     2 O    -0.001548  0.000564 -0.001485
     3 O    -0.000988  0.001088 -0.001143
     4 O     0.002304  0.000773 -0.000618
     5 O    -0.000782  0.003269  0.003160
     6 O     0.000099 -0.000932  0.003178
     7 O     0.000273 -0.002057 -0.001068
     8 C     0.001394 -0.000321  0.000892
     9 C    -0.000294 -0.000239 -0.000100
    10 C     0.000471  0.000053  0.001170
    11 C    -0.001237  0.000518  0.000054
    12 C    -0.000150 -0.000671 -0.000383
    13 C    -0.000370  0.000362  0.001014
    14 C    -0.000953  0.000070 -0.001584
    15 C     0.000001 -0.000247  0.000124
    16 C     0.000630  0.000091 -0.000794
    17 H    -0.000167  0.000181 -0.000358
    18 H     0.000487  0.000067  0.000010
    19 H     0.000060  0.000149  0.000368
    20 C     0.000016 -0.000390 -0.000698
    21 F     0.000168  0.000477 -0.000308
    22 F     0.000100 -0.000174 -0.000169
    23 F     0.000138 -0.000442  0.000227
    24 C    -0.000365 -0.000364  0.000329
    25 F    -0.000132  0.000538  0.000236
    26 F    -0.000260 -0.000063 -0.000016
    27 F     0.000009 -0.000298 -0.000540
    28 C    -0.000049 -0.000387  0.000047
    29 H     0.000268  0.000078 -0.000350
    30 H     0.000103  0.000367  0.000089
    31 H    -0.000285  0.000124 -0.000229
    32 C    -0.000282 -0.000595  0.000016
    33 H     0.000263  0.000086  0.000418
    34 H     0.000060  0.000389 -0.000059
    35 H     0.000287 -0.000063 -0.000137
    36 C     0.000738 -0.000313 -0.000093
    37 F     0.000407  0.000365  0.000132
    38 F     0.000034 -0.000116  0.000233
    39 F    -0.000515 -0.000178  0.000145
    40 C     0.000085 -0.000397  0.000058
    41 H    -0.000389  0.000198  0.000035
    42 H     0.000136  0.000324 -0.000050
    43 H     0.000027  0.000118  0.000393
 ----------------------------------------

 dE(predicted):    -0.89867E-04, dE(actual):    -0.29329E-04, Trust radius:    1.311488, all in a.u.
 
----------------------------------------------------------------------
Geometry Convergence after Step   5       (Hartree/Angstrom,Angstrom)
----------------------------------------------------------------------
current energy                              -11.62282920 Hartree
energy change                      -0.00002933     0.00100000    T
constrained gradient max            0.00326879     0.00100000    F
constrained gradient rms            0.00079045     0.00066667    F
gradient max                        0.00326879
gradient rms                        0.00079045
cart. step max                      0.02763231     0.01000000    F
cart. step rms                      0.00778059     0.00666667    F
 


 Coordinates (Cartesian)
 =======================

     Atom                    bohr                                 angstrom                 Geometric Variables
                   X           Y           Z              X           Y           Z       (0:frozen, *:LT par.)
 --------------------------------------------------------------------------------------------------------------
     1 Mn      0.470630    0.125476    0.182945       0.249047    0.066399    0.096811      1       2       3
     2 O       4.007620    1.181598    0.320632       2.120741    0.625275    0.169671      4       5       6
     3 O       1.079987   -2.341019    2.853680       0.571504   -1.238814    1.510103      7       8       9
     4 O      -2.984552   -1.011465    0.010799      -1.579357   -0.535244    0.005714     10      11      12
     5 O      -0.724551    2.872188    3.054596      -0.383416    1.519897    1.616422     13      14      15
     6 O      -0.158330    2.518080   -2.493890      -0.083785    1.332511   -1.319710     16      17      18
     7 O       1.462949   -2.646220   -2.693038       0.774159   -1.400319   -1.425094     19      20      21
     8 C       5.732319    0.155090    1.638675       3.033413    0.082070    0.867149     22      23      24
     9 C       5.503562   -1.793790    3.365479       2.912360   -0.949233    1.780935     25      26      27
    10 C       3.160765   -2.937437    3.903921       1.672605   -1.554425    2.065866     28      29      30
    11 C      -4.957934   -0.307239    1.238396      -2.623626   -0.162584    0.655331     31      32      33
    12 C      -5.054950    1.598371    3.058791      -2.674965    0.845822    1.618642     34      35      36
    13 C      -2.952248    3.019944    3.826292      -1.562263    1.598085    2.024787     37      38      39
    14 C      -0.279441    2.077147   -4.873809      -0.147874    1.099179   -2.579109     40      41      42
    15 C       0.268734   -0.096153   -6.183790       0.142208   -0.050882   -3.272321     43      44      45
    16 C       1.147270   -2.376943   -5.025376       0.607109   -1.257824   -2.659314     46      47      48
    17 H       7.166450   -2.436960    4.350819       3.792322   -1.289584    2.302354     49      50      51
    18 H      -6.854273    1.995538    3.929276      -3.627125    1.055993    2.079283     52      53      54
    19 H       0.052453   -0.065102   -8.210212       0.027757   -0.034450   -4.344657     55      56      57
    20 C      -3.345509    4.996395    5.964162      -1.770367    2.643978    3.156099     58      59      60
    21 F      -2.295442    7.232080    5.349613      -1.214696    3.827052    2.830893     61      62      63
    22 F      -5.816752    5.421610    6.506325      -3.078093    2.868992    3.442999     64      65      66
    23 F      -2.226949    4.161143    8.118128      -1.178451    2.201982    4.295928     67      68      69
    24 C       8.374278    1.287976    1.111525       4.431477    0.681568    0.588194     70      71      72
    25 F       8.334225    3.821974    1.317850       4.410282    2.022502    0.697376     73      74      75
    26 F      10.160093    0.396735    2.715851       5.376489    0.209943    1.437166     76      77      78
    27 F       9.107299    0.692090   -1.267611       4.819375    0.366238   -0.670791     79      80      81
    28 C       2.987855   -5.014728    5.831908       1.581105   -2.653680    3.086113     82      83      84
    29 H       1.635503   -4.460585    7.288441       0.865471   -2.360440    3.856877     85      86      87
    30 H       2.240353   -6.705687    4.914234       1.185544   -3.548497    2.600500     88      89      90
    31 H       4.804223   -5.440509    6.695223       2.542285   -2.878993    3.542960     91      92      93
    32 C      -7.309020   -1.757631    0.554065      -3.867767   -0.930098    0.293199     94      95      96
    33 H      -7.664471   -1.535835   -1.466502      -4.055864   -0.812729   -0.776039     97      98      99
    34 H      -6.975497   -3.764668    0.899964      -3.691274   -1.992176    0.476240    100     101     102
    35 H      -8.955161   -1.135415    1.617347      -4.738867   -0.600836    0.855863    103     104     105
    36 C      -1.200768    4.428331   -6.340742      -0.635419    2.343372   -3.355376    106     107     108
    37 F       0.329668    6.422264   -5.907169       0.174453    3.398516   -3.125939    109     110     111
    38 F      -1.289662    4.053491   -8.873223      -0.682460    2.145015   -4.695508    112     113     114
    39 F      -3.559796    5.072253   -5.579320      -1.883763    2.684121   -2.952449    115     116     117
    40 C       1.764480   -4.614856   -6.684835       0.933722   -2.442077   -3.537462    118     119     120
    41 H       3.779094   -5.029039   -6.504334       1.999810   -2.661253   -3.441946    121     122     123
    42 H       0.737816   -6.261455   -5.985791       0.390435   -3.313420   -3.167544    124     125     126
    43 H       1.310720   -4.300105   -8.666460       0.693603   -2.275518   -4.586093    127     128     129
 --------------------------------------------------------------------------------------------------------------

 Number of elements of the density matrix on this node (used, total):      8535    257403


 ===========================================
 Numerical Integration : Fuzzy Cells (Becke)
 ===========================================
  
 Becke grid quality: NORMAL         
  
 Lebedev angular grid order:             min:  11 max:  31
 Nr. of radial points:                   min:  46 max:  70

 Total nr. of points:     282779
 Nr. of blocks:             2210
 Block length:               128
 Nr. of dummy points:        101


 Test of Precision of the Numerical Integration Grid
 ===================================================

 Integral of the Total Core Density:                   0.00000000000000


 ========================
 Density Fitting (zlmFit)
 ========================
  
 ZlmFit Fit Quality: NORMAL         
  
 Max L-expansion:                        min:   5 max:   7
 Nr. of radial interpolation points:     min:  36 max:  66


 ======================
 RI Hartree-Fock Scheme
 ======================
  
 Fit Set Quality     : NORMAL
 Integration Quality : NORMAL
 Threshold Quality   : NORMAL
 Response Quality    : DEFAULT
 Is Range Separated  :  F
 
 RIHartreeFock Dependency: number of modified vectors:          22


 =====
 S C F  ***  ScaSCF  ***
 =====
  
 Initial density matrix is taken from previous geometry

 CYCLE    1
 SCF Error: norm([F,P])=      0.062604274919, max([F,P])=      0.006417176718
 ***** SPIN 1 *****
 orbitals (Q,E):
 ---------------
 A :121...140        ( 1.00    -0.3685)  ( 1.00    -0.3572)  ( 1.00    -0.3418)  ( 1.00    -0.3292)
                     ( 1.00    -0.3265)  ( 1.00    -0.3045)  ( 1.00    -0.2842)  ( 1.00    -0.2707)
                     ( 1.00    -0.2678)  ( 1.00    -0.2574)  ( 0.00    -0.1420)  ( 0.00    -0.1065)
                     ( 0.00    -0.0898)  ( 0.00    -0.0878)  ( 0.00    -0.0123)  ( 0.00     0.0013)
                     ( 0.00     0.0054)  ( 0.00     0.0169)  ( 0.00     0.0206)  ( 0.00     0.0272)
 ***** SPIN 2 *****
 orbitals (Q,E):
 ---------------
 A :117...136        ( 1.00    -0.3828)  ( 1.00    -0.3648)  ( 1.00    -0.3524)  ( 1.00    -0.3419)
                     ( 1.00    -0.3291)  ( 1.00    -0.3112)  ( 1.00    -0.2993)  ( 1.00    -0.2893)
                     ( 1.00    -0.2754)  ( 1.00    -0.2673)  ( 0.00    -0.1270)  ( 0.00    -0.1147)
                     ( 0.00    -0.1001)  ( 0.00    -0.0784)  ( 0.00    -0.0775)  ( 0.00    -0.0661)
                     ( 0.00    -0.0511)  ( 0.00    -0.0416)  ( 0.00    -0.0119)  ( 0.00     0.0015)
  
 Spin polar: 4 (Spin_A minus Spin_B electrons)

 CYCLE    2
  SDIIS (wt  0.000): -0.0038  1.0038
 A-DIIS (wt  1.000):  0.0000  1.0000
  DIIS coefficients:  0.0000  1.0000
 SCF Error: norm([F,P])=      0.005359869948, max([F,P])=      0.000197926526
 ***** SPIN 1 *****
 orbitals (Q,E):
 ---------------
 A :121...131        ( 1.00    -0.3686)  ( 1.00    -0.3572)  ( 1.00    -0.3419)  ( 1.00    -0.3291)
                     ( 1.00    -0.3264)  ( 1.00    -0.3042)  ( 1.00    -0.2841)  ( 1.00    -0.2702)
                     ( 1.00    -0.2674)  ( 1.00    -0.2573)  ( 0.00    -0.1424)
 ***** SPIN 2 *****
 orbitals (Q,E):
 ---------------
 A :117...127        ( 1.00    -0.3824)  ( 1.00    -0.3649)  ( 1.00    -0.3522)  ( 1.00    -0.3416)
                     ( 1.00    -0.3290)  ( 1.00    -0.3108)  ( 1.00    -0.2990)  ( 1.00    -0.2891)
                     ( 1.00    -0.2750)  ( 1.00    -0.2668)  ( 0.00    -0.1269)
  
 Spin polar: 4 (Spin_A minus Spin_B electrons)

 CYCLE    3
  SDIIS (wt  0.000): -0.0075  0.6302  0.3773
 A-DIIS (wt  1.000):  0.0000  0.6152  0.3848
  DIIS coefficients:  0.0000  0.6152  0.3848
 SCF Error: norm([F,P])=      0.008328072706, max([F,P])=      0.000552283860
 ***** SPIN 1 *****
 orbitals (Q,E):
 ---------------
 A :121...131        ( 1.00    -0.3680)  ( 1.00    -0.3567)  ( 1.00    -0.3413)  ( 1.00    -0.3287)
                     ( 1.00    -0.3260)  ( 1.00    -0.3040)  ( 1.00    -0.2838)  ( 1.00    -0.2701)
                     ( 1.00    -0.2673)  ( 1.00    -0.2568)  ( 0.00    -0.1415)
 ***** SPIN 2 *****
 orbitals (Q,E):
 ---------------
 A :117...127        ( 1.00    -0.3823)  ( 1.00    -0.3644)  ( 1.00    -0.3518)  ( 1.00    -0.3413)
                     ( 1.00    -0.3286)  ( 1.00    -0.3106)  ( 1.00    -0.2988)  ( 1.00    -0.2889)
                     ( 1.00    -0.2749)  ( 1.00    -0.2667)  ( 0.00    -0.1265)
  
 Spin polar: 4 (Spin_A minus Spin_B electrons)

 CYCLE    4
  SDIIS (wt  1.000):  0.2735  0.2654  0.4611
  DIIS coefficients:  0.2735  0.2654  0.4611
 SCF Error: norm([F,P])=      0.003228526972, max([F,P])=      0.000307961839
 ***** SPIN 1 *****
 orbitals (Q,E):
 ---------------
 A :121...131        ( 1.00    -0.3682)  ( 1.00    -0.3568)  ( 1.00    -0.3415)  ( 1.00    -0.3288)
                     ( 1.00    -0.3261)  ( 1.00    -0.3040)  ( 1.00    -0.2838)  ( 1.00    -0.2701)
                     ( 1.00    -0.2674)  ( 1.00    -0.2570)  ( 0.00    -0.1418)
 ***** SPIN 2 *****
 orbitals (Q,E):
 ---------------
 A :117...127        ( 1.00    -0.3823)  ( 1.00    -0.3644)  ( 1.00    -0.3519)  ( 1.00    -0.3414)
                     ( 1.00    -0.3287)  ( 1.00    -0.3107)  ( 1.00    -0.2988)  ( 1.00    -0.2889)
                     ( 1.00    -0.2749)  ( 1.00    -0.2667)  ( 0.00    -0.1266)
  
 Spin polar: 4 (Spin_A minus Spin_B electrons)

 CYCLE    5
  SDIIS (wt  1.000):  0.0698  0.1120  0.3131  0.5050
  DIIS coefficients:  0.0698  0.1120  0.3131  0.5050
 SCF Error: norm([F,P])=      0.001304533292, max([F,P])=      0.000136799138
 ***** SPIN 1 *****
 orbitals (Q,E):
 ---------------
 A :121...131        ( 1.00    -0.3682)  ( 1.00    -0.3568)  ( 1.00    -0.3415)  ( 1.00    -0.3288)
                     ( 1.00    -0.3261)  ( 1.00    -0.3040)  ( 1.00    -0.2838)  ( 1.00    -0.2701)
                     ( 1.00    -0.2674)  ( 1.00    -0.2570)  ( 0.00    -0.1418)
 ***** SPIN 2 *****
 orbitals (Q,E):
 ---------------
 A :117...127        ( 1.00    -0.3823)  ( 1.00    -0.3645)  ( 1.00    -0.3519)  ( 1.00    -0.3414)
                     ( 1.00    -0.3287)  ( 1.00    -0.3107)  ( 1.00    -0.2988)  ( 1.00    -0.2889)
                     ( 1.00    -0.2749)  ( 1.00    -0.2668)  ( 0.00    -0.1266)
  
 Spin polar: 4 (Spin_A minus Spin_B electrons)

 CYCLE    6
  SDIIS (wt  1.000): -0.0099  0.0200  0.1145  0.3770  0.4984
  DIIS coefficients: -0.0099  0.0200  0.1145  0.3770  0.4984
 SCF Error: norm([F,P])=      0.000685561814, max([F,P])=      0.000057424608
 ***** SPIN 1 *****
 orbitals (Q,E):
 ---------------
 A :121...131        ( 1.00    -0.3682)  ( 1.00    -0.3568)  ( 1.00    -0.3415)  ( 1.00    -0.3288)
                     ( 1.00    -0.3261)  ( 1.00    -0.3040)  ( 1.00    -0.2838)  ( 1.00    -0.2701)
                     ( 1.00    -0.2674)  ( 1.00    -0.2570)  ( 0.00    -0.1418)
 ***** SPIN 2 *****
 orbitals (Q,E):
 ---------------
 A :117...127        ( 1.00    -0.3823)  ( 1.00    -0.3645)  ( 1.00    -0.3519)  ( 1.00    -0.3414)
                     ( 1.00    -0.3287)  ( 1.00    -0.3107)  ( 1.00    -0.2988)  ( 1.00    -0.2889)
                     ( 1.00    -0.2749)  ( 1.00    -0.2668)  ( 0.00    -0.1266)
  
 Spin polar: 4 (Spin_A minus Spin_B electrons)

 CYCLE    7
  SDIIS (wt  1.000): -0.0137 -0.0009  0.0302  0.1657  0.3177  0.5010
  DIIS coefficients: -0.0137 -0.0009  0.0302  0.1657  0.3177  0.5010
 SCF Error: norm([F,P])=      0.000229025653, max([F,P])=      0.000014575292
 ***** SPIN 1 *****
 orbitals (Q,E):
 ---------------
 A :121...131        ( 1.00    -0.3682)  ( 1.00    -0.3568)  ( 1.00    -0.3415)  ( 1.00    -0.3288)
                     ( 1.00    -0.3261)  ( 1.00    -0.3040)  ( 1.00    -0.2838)  ( 1.00    -0.2701)
                     ( 1.00    -0.2674)  ( 1.00    -0.2570)  ( 0.00    -0.1418)
 ***** SPIN 2 *****
 orbitals (Q,E):
 ---------------
 A :117...127        ( 1.00    -0.3823)  ( 1.00    -0.3645)  ( 1.00    -0.3519)  ( 1.00    -0.3414)
                     ( 1.00    -0.3287)  ( 1.00    -0.3107)  ( 1.00    -0.2988)  ( 1.00    -0.2889)
                     ( 1.00    -0.2749)  ( 1.00    -0.2668)  ( 0.00    -0.1266)
  
 Spin polar: 4 (Spin_A minus Spin_B electrons)

 CYCLE    8
  SDIIS (wt  1.000): -0.0076 -0.0029  0.0055  0.0588  0.1447  0.3061  0.4954
  DIIS coefficients: -0.0076 -0.0029  0.0055  0.0588  0.1447  0.3061  0.4954
 SCF Error: norm([F,P])=      0.000086179048, max([F,P])=      0.000005902788
 ***** SPIN 1 *****
 orbitals (Q,E):
 ---------------
 A :121...131        ( 1.00    -0.3682)  ( 1.00    -0.3568)  ( 1.00    -0.3415)  ( 1.00    -0.3288)
                     ( 1.00    -0.3261)  ( 1.00    -0.3040)  ( 1.00    -0.2838)  ( 1.00    -0.2701)
                     ( 1.00    -0.2674)  ( 1.00    -0.2570)  ( 0.00    -0.1418)
 ***** SPIN 2 *****
 orbitals (Q,E):
 ---------------
 A :117...127        ( 1.00    -0.3823)  ( 1.00    -0.3645)  ( 1.00    -0.3519)  ( 1.00    -0.3414)
                     ( 1.00    -0.3287)  ( 1.00    -0.3107)  ( 1.00    -0.2988)  ( 1.00    -0.2889)
                     ( 1.00    -0.2749)  ( 1.00    -0.2668)  ( 0.00    -0.1266)
  
 Spin polar: 4 (Spin_A minus Spin_B electrons)

 CYCLE    9
  SDIIS (wt  1.000): -0.0000 -0.0014 -0.0071 -0.0215 -0.0196  0.0131  0.3278  0.7088
  DIIS coefficients: -0.0000 -0.0014 -0.0071 -0.0215 -0.0196  0.0131  0.3278  0.7088
 SCF Error: norm([F,P])=      0.000046846654, max([F,P])=      0.000004296372
 ***** SPIN 1 *****
 orbitals (Q,E):
 ---------------
 A :121...131        ( 1.00    -0.3682)  ( 1.00    -0.3568)  ( 1.00    -0.3415)  ( 1.00    -0.3288)
                     ( 1.00    -0.3261)  ( 1.00    -0.3040)  ( 1.00    -0.2838)  ( 1.00    -0.2701)
                     ( 1.00    -0.2674)  ( 1.00    -0.2570)  ( 0.00    -0.1418)
 ***** SPIN 2 *****
 orbitals (Q,E):
 ---------------
 A :117...127        ( 1.00    -0.3823)  ( 1.00    -0.3645)  ( 1.00    -0.3519)  ( 1.00    -0.3414)
                     ( 1.00    -0.3287)  ( 1.00    -0.3107)  ( 1.00    -0.2988)  ( 1.00    -0.2889)
                     ( 1.00    -0.2749)  ( 1.00    -0.2668)  ( 0.00    -0.1266)
  
 Spin polar: 4 (Spin_A minus Spin_B electrons)

 CYCLE   10
  SDIIS (wt  1.000):  0.0038  0.0005 -0.0089 -0.0467 -0.0913 -0.1508 -0.0388  0.5366  0.7955
  DIIS coefficients:  0.0038  0.0005 -0.0089 -0.0467 -0.0913 -0.1508 -0.0388  0.5366  0.7955
 SCF Error: norm([F,P])=      0.000031680648, max([F,P])=      0.000003007398
 ***** SPIN 1 *****
 orbitals (Q,E):
 ---------------
 A :121...131        ( 1.00    -0.3682)  ( 1.00    -0.3568)  ( 1.00    -0.3415)  ( 1.00    -0.3288)
                     ( 1.00    -0.3261)  ( 1.00    -0.3040)  ( 1.00    -0.2838)  ( 1.00    -0.2701)
                     ( 1.00    -0.2674)  ( 1.00    -0.2570)  ( 0.00    -0.1418)
 ***** SPIN 2 *****
 orbitals (Q,E):
 ---------------
 A :117...127        ( 1.00    -0.3823)  ( 1.00    -0.3645)  ( 1.00    -0.3519)  ( 1.00    -0.3414)
                     ( 1.00    -0.3287)  ( 1.00    -0.3107)  ( 1.00    -0.2988)  ( 1.00    -0.2889)
                     ( 1.00    -0.2749)  ( 1.00    -0.2668)  ( 0.00    -0.1266)
  
 Spin polar: 4 (Spin_A minus Spin_B electrons)

 CYCLE   11
  SDIIS (wt  1.000):  0.0021  0.0008 -0.0024 -0.0172 -0.0435 -0.0887 -0.1325  0.0590  0.4228  0.7995
  DIIS coefficients:  0.0021  0.0008 -0.0024 -0.0172 -0.0435 -0.0887 -0.1325  0.0590  0.4228  0.7995
 SCF Error: norm([F,P])=      0.000015965457, max([F,P])=      0.000001961184
 ***** SPIN 1 *****
 orbitals (Q,E):
 ---------------
 A :121...131        ( 1.00    -0.3682)  ( 1.00    -0.3568)  ( 1.00    -0.3415)  ( 1.00    -0.3288)
                     ( 1.00    -0.3261)  ( 1.00    -0.3040)  ( 1.00    -0.2838)  ( 1.00    -0.2701)
                     ( 1.00    -0.2674)  ( 1.00    -0.2570)  ( 0.00    -0.1418)
 ***** SPIN 2 *****
 orbitals (Q,E):
 ---------------
 A :117...127        ( 1.00    -0.3823)  ( 1.00    -0.3645)  ( 1.00    -0.3519)  ( 1.00    -0.3414)
                     ( 1.00    -0.3287)  ( 1.00    -0.3107)  ( 1.00    -0.2988)  ( 1.00    -0.2889)
                     ( 1.00    -0.2749)  ( 1.00    -0.2668)  ( 0.00    -0.1266)
  
 Spin polar: 4 (Spin_A minus Spin_B electrons)

 CYCLE   12
  SDIIS (wt  1.000):  0.0003  0.0018  0.0060  0.0050 -0.0051 -0.0754 -0.1654 -0.0074  0.5529  0.6872
  DIIS coefficients:  0.0003  0.0018  0.0060  0.0050 -0.0051 -0.0754 -0.1654 -0.0074  0.5529  0.6872
 SCF Error: norm([F,P])=      0.000011851371, max([F,P])=      0.000001262535
 ***** SPIN 1 *****
 orbitals (Q,E):
 ---------------
 A :121...131        ( 1.00    -0.3682)  ( 1.00    -0.3568)  ( 1.00    -0.3415)  ( 1.00    -0.3288)
                     ( 1.00    -0.3261)  ( 1.00    -0.3040)  ( 1.00    -0.2838)  ( 1.00    -0.2701)
                     ( 1.00    -0.2674)  ( 1.00    -0.2570)  ( 0.00    -0.1418)
 ***** SPIN 2 *****
 orbitals (Q,E):
 ---------------
 A :117...127        ( 1.00    -0.3823)  ( 1.00    -0.3645)  ( 1.00    -0.3519)  ( 1.00    -0.3414)
                     ( 1.00    -0.3287)  ( 1.00    -0.3107)  ( 1.00    -0.2988)  ( 1.00    -0.2889)
                     ( 1.00    -0.2749)  ( 1.00    -0.2668)  ( 0.00    -0.1266)
  
 Spin polar: 4 (Spin_A minus Spin_B electrons)

 CYCLE   13
  SDIIS (wt  1.000):  0.0005  0.0028  0.0058  0.0082 -0.0050 -0.0804 -0.0966  0.0798  0.4052  0.6796
  DIIS coefficients:  0.0005  0.0028  0.0058  0.0082 -0.0050 -0.0804 -0.0966  0.0798  0.4052  0.6796
 SCF Error: norm([F,P])=      0.000006836068, max([F,P])=      0.000000741778
 ***** SPIN 1 *****
 orbitals (Q,E):
 ---------------
 A :121...131        ( 1.00    -0.3682)  ( 1.00    -0.3568)  ( 1.00    -0.3415)  ( 1.00    -0.3288)
                     ( 1.00    -0.3261)  ( 1.00    -0.3040)  ( 1.00    -0.2838)  ( 1.00    -0.2701)
                     ( 1.00    -0.2674)  ( 1.00    -0.2570)  ( 0.00    -0.1418)
 ***** SPIN 2 *****
 orbitals (Q,E):
 ---------------
 A :117...127        ( 1.00    -0.3823)  ( 1.00    -0.3645)  ( 1.00    -0.3519)  ( 1.00    -0.3414)
                     ( 1.00    -0.3287)  ( 1.00    -0.3107)  ( 1.00    -0.2988)  ( 1.00    -0.2889)
                     ( 1.00    -0.2749)  ( 1.00    -0.2668)  ( 0.00    -0.1266)
  
 Spin polar: 4 (Spin_A minus Spin_B electrons)

 SCF CONVERGED

 CYCLE   14
  
 Hartree-Fock exchange energy:   -272.536649507082     
 *** Setting up for NEW gradients in Focky
 *** Using FIT density in Focky
 ***** SPIN 1 *****
 orbitals (Q,E):
 ---------------
 A :121...140        ( 1.00    -0.3682)  ( 1.00    -0.3568)  ( 1.00    -0.3415)  ( 1.00    -0.3288)
                     ( 1.00    -0.3261)  ( 1.00    -0.3040)  ( 1.00    -0.2838)  ( 1.00    -0.2701)
                     ( 1.00    -0.2674)  ( 1.00    -0.2570)  ( 0.00    -0.1418)  ( 0.00    -0.1061)
                     ( 0.00    -0.0893)  ( 0.00    -0.0872)  ( 0.00    -0.0118)  ( 0.00     0.0018)
                     ( 0.00     0.0059)  ( 0.00     0.0174)  ( 0.00     0.0211)  ( 0.00     0.0277)
 ***** SPIN 2 *****
 orbitals (Q,E):
 ---------------
 A :117...136        ( 1.00    -0.3823)  ( 1.00    -0.3645)  ( 1.00    -0.3519)  ( 1.00    -0.3414)
                     ( 1.00    -0.3287)  ( 1.00    -0.3107)  ( 1.00    -0.2988)  ( 1.00    -0.2889)
                     ( 1.00    -0.2749)  ( 1.00    -0.2668)  ( 0.00    -0.1266)  ( 0.00    -0.1144)
                     ( 0.00    -0.0997)  ( 0.00    -0.0781)  ( 0.00    -0.0770)  ( 0.00    -0.0658)
                     ( 0.00    -0.0508)  ( 0.00    -0.0412)  ( 0.00    -0.0114)  ( 0.00     0.0020)
  
 Spin polar: 4 (Spin_A minus Spin_B electrons)


 Fit test: (difference of exact and fit density, squared integrated, result summed over spins)
         SCF:                                          0.00104348457646

 Gross Charges per Atom (Z minus electrons)
 ==========================================
             1.4509   -0.6151   -0.6161   -0.6355   -0.6069   -0.6358   -0.6155    0.4292    0.0137    0.5340
             0.5097   -0.0106    0.4464    0.4106   -0.0038    0.5489   -0.1720   -0.1738   -0.1726    1.1845
            -0.4009   -0.4150   -0.4129    1.1954   -0.3951   -0.4119   -0.4062    0.4155   -0.1154   -0.1176
            -0.1694    0.4222   -0.1206   -0.1243   -0.1731    1.1928   -0.3999   -0.4139   -0.4098    0.4100
            -0.1183   -0.1262   -0.1756
 Net Total: -0.00000000


 =================================================================
 M U L T I P O L E   D E R I V E D   C H A R G E   A N A L Y S I S
 =================================================================

 See: M. Swart, P.Th. van Duijnen, J.G. Snijders, J.Comput.Chem., (2001), p. 79-88.

 ----------------------------------------------------- 
 MDC atomic charges (includes spinA + spinB electrons)
 ----------------------------------------------------- 

        Atom    Level:     MDC-m        MDC-d        MDC-q
 ---------------------------------------------------------
     1     Mn           1.772047     1.213590     1.352475
     2     O           -0.489331    -0.472993    -0.480235
     3     O           -0.512391    -0.497100    -0.464538
     4     O           -0.536974    -0.518195    -0.527940
     5     O           -0.478877    -0.511490    -0.471029
     6     O           -0.513012    -0.494341    -0.486626
     7     O           -0.509192    -0.541456    -0.551941
     8     C            0.242744     0.282807     0.264786
     9     C            0.010037    -0.005703    -0.147805
    10     C            0.255727     0.288952     0.334915
    11     C            0.242952     0.276067     0.333512
    12     C           -0.001950    -0.009983    -0.172569
    13     C            0.242479     0.293273     0.274140
    14     C            0.228970     0.270559     0.248529
    15     C            0.005674    -0.008739    -0.264373
    16     C            0.251517     0.299880     0.391359
    17     H           -0.044491    -0.023066     0.048768
    18     H           -0.052656    -0.033369     0.022202
    19     H           -0.051163    -0.029389     0.080246
    20     C            0.630629     0.626239     0.482849
    21     F           -0.236429    -0.208647    -0.162248
    22     F           -0.258774    -0.238249    -0.178335
    23     F           -0.253115    -0.230005    -0.190856
    24     C            0.635522     0.628559     0.483067
    25     F           -0.230503    -0.202899    -0.148985
    26     F           -0.253114    -0.233715    -0.183003
    27     F           -0.244447    -0.218562    -0.164767
    28     C            0.235512     0.190267     0.010619
    29     H           -0.039445    -0.004331     0.042737
    30     H           -0.040536    -0.008866     0.046429
    31     H           -0.055787    -0.046919    -0.001434
    32     C            0.234031     0.191262     0.108876
    33     H           -0.045526    -0.011925     0.017416
    34     H           -0.046626    -0.018646    -0.000727
    35     H           -0.058400    -0.051158    -0.011210
    36     C            0.634245     0.627451     0.488469
    37     F           -0.238642    -0.209765    -0.152119
    38     F           -0.256190    -0.238177    -0.172172
    39     F           -0.249241    -0.224889    -0.191245
    40     C            0.228707     0.187794     0.057289
    41     H           -0.045608    -0.011694     0.018546
    42     H           -0.046824    -0.017683     0.022669
    43     H           -0.061548    -0.054748    -0.005745

 -------------------------------- 
 MDC spin density (spinA - spinB)
 -------------------------------- 

        Atom    Level:     MDC-m        MDC-d        MDC-q
 ---------------------------------------------------------
     1     Mn           3.668234     2.722394     2.888638
     2     O            0.022662     0.163693     0.157183
     3     O            0.019634     0.151024     0.146166
     4     O            0.023185     0.156718     0.153489
     5     O            0.081913     0.177224     0.188823
     6     O            0.028416     0.172261     0.175030
     7     O            0.085944     0.170786     0.179548
     8     C            0.008903     0.035500     0.017737
     9     C            0.008933     0.024408     0.008404
    10     C            0.011842     0.034728     0.023551
    11     C            0.002136     0.023374     0.005331
    12     C            0.009212     0.021949     0.005748
    13     C            0.006151     0.029443     0.018928
    14     C           -0.000813     0.024199    -0.000923
    15     C            0.014917     0.026204     0.015081
    16     C            0.006378     0.026080     0.017870
    17     H            0.001153     0.004160    -0.002874
    18     H            0.000834     0.003647    -0.002671
    19     H            0.001072     0.003828    -0.003159
    20     C            0.004507     0.005239     0.005841
    21     F            0.000309     0.000931     0.001956
    22     F            0.001316     0.001758     0.000015
    23     F            0.000455     0.001033    -0.001358
    24     C           -0.003585    -0.000618    -0.004184
    25     F            0.000273     0.001851     0.003553
    26     F           -0.000602    -0.000302    -0.001566
    27     F            0.000149     0.001802    -0.001147
    28     C           -0.003768    -0.001542    -0.004255
    29     H            0.000779     0.002266    -0.000175
    30     H            0.000781     0.002554     0.004892
    31     H           -0.000540    -0.000059    -0.001261
    32     C           -0.003042    -0.001121    -0.003425
    33     H            0.000154     0.001848     0.000681
    34     H            0.000195     0.001941     0.004259
    35     H           -0.000846    -0.000696    -0.002117
    36     C           -0.002451     0.000006    -0.004163
    37     F           -0.000054     0.001679     0.003337
    38     F           -0.000905    -0.000736    -0.001902
    39     F           -0.000050     0.001953    -0.000091
    40     C            0.004339     0.004946     0.006081
    41     H            0.000272     0.000718    -0.001111
    42     H            0.000304     0.000781     0.003262
    43     H            0.001303     0.002148     0.000978


 ==========
 S**2 value  ***  see also R. Bulo et al., J.Am.Chem.Soc., 124 (2002) 13903-13910, note (29)  ***
 ==========
  
                                       exact      expectation value

 Total S2 (S squared)                  6.00000             6.04735
  pauli hf:                              1.745241641290256         47.4904          1095.16          4582.13
  elstat hf:                            -4.007648804332213       -109.0537         -2514.84        -10522.08
 *** Using NEW gradient routines ***


 Geometry CYCLE 6
 ==============

 Energy gradients wrt nuclear displacements
 ==========================================

     Atom      Cartesian (a.u./angstrom)
                 X         Y         Z
 ----------------------------------------
     1 Mn   -0.000158 -0.001218 -0.002210
     2 O    -0.000434 -0.000863  0.000120
     3 O    -0.000059  0.001006 -0.000720
     4 O     0.001588  0.000794 -0.000029
     5 O    -0.001956  0.002467  0.002682
     6 O     0.000219 -0.001532  0.001102
     7 O     0.000159 -0.001285 -0.001585
     8 C    -0.000276  0.000617 -0.000241
     9 C    -0.000771  0.000318 -0.000448
    10 C    -0.000254 -0.000057 -0.000013
    11 C    -0.000103 -0.000223  0.000291
    12 C     0.000700 -0.000378 -0.000606
    13 C     0.001380  0.000064 -0.000187
    14 C    -0.000505  0.000146  0.000288
    15 C     0.000175  0.000193  0.000961
    16 C     0.000124  0.000066  0.000863
    17 H     0.000469 -0.000134  0.000232
    18 H    -0.000488  0.000192  0.000316
    19 H     0.000043  0.000121 -0.000549
    20 C    -0.000000 -0.001042 -0.001342
    21 F     0.000297  0.000762  0.000126
    22 F    -0.000843  0.000347  0.000396
    23 F     0.000430  0.000023  0.000986
    24 C    -0.001279 -0.000611  0.000439
    25 F     0.000270  0.000621 -0.000184
    26 F     0.000811 -0.000156  0.000358
    27 F     0.000503  0.000216 -0.000719
    28 C     0.000037  0.000100 -0.000192
    29 H    -0.000226  0.000082  0.000308
    30 H    -0.000186 -0.000337 -0.000057
    31 H     0.000220 -0.000088  0.000126
    32 C     0.000118  0.000046  0.000019
    33 H    -0.000095  0.000002 -0.000317
    34 H     0.000029 -0.000354  0.000020
    35 H    -0.000238  0.000083  0.000130
    36 C     0.000763 -0.001092  0.000439
    37 F     0.000114  0.000861  0.000161
    38 F    -0.000174  0.000056 -0.000851
    39 F    -0.000537  0.000508  0.000054
    40 C     0.000014  0.000082  0.000088
    41 H     0.000278 -0.000101  0.000000
    42 H    -0.000125 -0.000282  0.000082
    43 H    -0.000037 -0.000019 -0.000339
 ----------------------------------------

 dE(predicted):    -0.52710E-04, dE(actual):    -0.26177E-04, Trust radius:    1.311488, all in a.u.
 
----------------------------------------------------------------------
Geometry Convergence after Step   6       (Hartree/Angstrom,Angstrom)
----------------------------------------------------------------------
current energy                              -11.62285537 Hartree
energy change                      -0.00002618     0.00100000    T
constrained gradient max            0.00268184     0.00100000    F
constrained gradient rms            0.00068068     0.00066667    F
gradient max                        0.00268184
gradient rms                        0.00068068
cart. step max                      0.04255551     0.01000000    F
cart. step rms                      0.01147505     0.00666667    F
 


 Coordinates (Cartesian)
 =======================

     Atom                    bohr                                 angstrom                 Geometric Variables
                   X           Y           Z              X           Y           Z       (0:frozen, *:LT par.)
 --------------------------------------------------------------------------------------------------------------
     1 Mn      0.485648    0.132773    0.189767       0.256994    0.070260    0.100421      1       2       3
     2 O       4.022002    1.189797    0.348686       2.128352    0.629614    0.184516      4       5       6
     3 O       1.097438   -2.349660    2.848499       0.580739   -1.243387    1.507361      7       8       9
     4 O      -2.970254   -1.012467    0.012859      -1.571791   -0.535774    0.006805     10      11      12
     5 O      -0.715306    2.864724    3.049346      -0.378524    1.515947    1.613645     13      14      15
     6 O      -0.141968    2.523927   -2.494827      -0.075126    1.335605   -1.320206     16      17      18
     7 O       1.484735   -2.624976   -2.685279       0.785688   -1.389077   -1.420988     19      20      21
     8 C       5.746082    0.161696    1.664708       3.040695    0.085566    0.880925     22      23      24
     9 C       5.518625   -1.799216    3.378438       2.920331   -0.952104    1.787793     25      26      27
    10 C       3.175738   -2.951297    3.899703       1.680528   -1.561759    2.063634     28      29      30
    11 C      -4.949501   -0.295646    1.222023      -2.619163   -0.156449    0.646667     31      32      33
    12 C      -5.051724    1.616111    3.036753      -2.673257    0.855209    1.606980     34      35      36
    13 C      -2.945527    3.026580    3.812457      -1.558706    1.601597    2.017465     37      38      39
    14 C      -0.292069    2.075577   -4.870723      -0.154556    1.098348   -2.577476     40      41      42
    15 C       0.245102   -0.101813   -6.178894       0.129702   -0.053877   -3.269730     43      44      45
    16 C       1.144209   -2.372223   -5.016101       0.605489   -1.255326   -2.654407     46      47      48
    17 H       7.179810   -2.446851    4.364873       3.799392   -1.294818    2.309791     49      50      51
    18 H      -6.855235    2.021626    3.895979      -3.627634    1.069799    2.061663     52      53      54
    19 H       0.002757   -0.083607   -8.203069       0.001459   -0.044243   -4.340877     55      56      57
    20 C      -3.338566    5.008309    5.947949      -1.766693    2.650283    3.147519     58      59      60
    21 F      -2.273829    7.237432    5.335745      -1.203259    3.829884    2.823555     61      62      63
    22 F      -5.810724    5.446531    6.477256      -3.074903    2.882180    3.427616     64      65      66
    23 F      -2.235035    4.170373    8.108172      -1.182730    2.206867    4.290660     67      68      69
    24 C       8.387689    1.305197    1.152479       4.438574    0.690680    0.609865     70      71      72
    25 F       8.338588    3.838172    1.365134       4.412591    2.031073    0.722398     73      74      75
    26 F      10.168492    0.414813    2.763635       5.380934    0.219510    1.462453     76      77      78
    27 F       9.133933    0.717534   -1.224256       4.833469    0.379702   -0.647849     79      80      81
    28 C       3.001997   -5.049552    5.805844       1.588588   -2.672108    3.072320     82      83      84
    29 H       1.639240   -4.517685    7.261778       0.867449   -2.390656    3.842767     85      86      87
    30 H       2.267006   -6.735444    4.867456       1.199648   -3.564243    2.575747     88      89      90
    31 H       4.816092   -5.476886    6.674605       2.548566   -2.898243    3.532049     91      92      93
    32 C      -7.301915   -1.741326    0.530752      -3.864007   -0.921470    0.280862     94      95      96
    33 H      -7.646068   -1.528514   -1.493382      -4.046125   -0.808855   -0.790264     97      98      99
    34 H      -6.979541   -3.748878    0.888153      -3.693414   -1.983821    0.469990    100     101     102
    35 H      -8.952372   -1.108126    1.581691      -4.737391   -0.586395    0.836995    103     104     105
    36 C      -1.241640    4.417552   -6.336590      -0.657048    2.337668   -3.353179    106     107     108
    37 F       0.292146    6.416466   -5.939709       0.154597    3.395447   -3.143158    109     110     111
    38 F      -1.370080    4.026788   -8.865598      -0.725015    2.130884   -4.691472    112     113     114
    39 F      -3.588849    5.062408   -5.541915      -1.899137    2.678911   -2.932655    115     116     117
    40 C       1.749450   -4.619636   -6.668369       0.925769   -2.444606   -3.528749    118     119     120
    41 H       3.767695   -5.027702   -6.507849       1.993778   -2.660545   -3.443806    121     122     123
    42 H       0.735685   -6.265644   -5.947677       0.389308   -3.315636   -3.147375    124     125     126
    43 H       1.273083   -4.320306   -8.647667       0.673687   -2.286208   -4.576148    127     128     129
 --------------------------------------------------------------------------------------------------------------

 Number of elements of the density matrix on this node (used, total):      8535    257403


 ===========================================
 Numerical Integration : Fuzzy Cells (Becke)
 ===========================================
  
 Becke grid quality: NORMAL         
  
 Lebedev angular grid order:             min:  11 max:  31
 Nr. of radial points:                   min:  46 max:  70

 Total nr. of points:     282790
 Nr. of blocks:             2210
 Block length:               128
 Nr. of dummy points:         90
[truncated: 458,358 more chars]
