# Supplementary material for: Density functional theory calculated data of different electronic states and bond stretch isomers of tris(trifluoroacetylacetonato)-manganese(III)
Source: Data Brief. 2019 Nov 6;27:104758. doi: 10.1016/j.dib.2019.104758 (PMC6864354; doi:10.1016/j.dib.2019.104758)
Supplement: Multimedia component 1 [file mmc1.zip › DFT_files/Mntfaa3_B3LYP_D3_mer_CF3-CF3-Z-out.inp]

Title Mntfaa3

COMMENT
 ADF2018 DEFAULT integration, geometry and scf
END

UNITS
  length angstrom
END

Atoms Cartesian
Mn       0.163604000     -0.032682000      0.058118000
O        1.986403000      0.603406000      0.191659000
O        0.650091000     -1.533673000      1.529361000
O       -1.676105000     -0.672592000     -0.090890000
O       -0.363705000      1.209265000      1.474387000
O       -0.355362000      1.483151000     -1.419139000
O        0.639405000     -1.200755000     -1.405902000
C        4.253025000      0.931348000      0.673439000
C        2.973101000      0.169245000      0.884502000
C        2.938274000     -0.906491000      1.777201000
C        1.788485000     -1.660828000      2.034236000
C        1.877173000     -2.800652000      3.081067000
C       -4.010382000     -0.785928000      0.007751000
C       -2.688489000     -0.126390000      0.450832000
C       -2.717859000      0.921153000      1.348976000
C       -1.540446000      1.526119000      1.835746000
C       -1.622040000      2.621625000      2.859090000
C       -1.175026000      2.340533000     -3.445749000
C       -0.563337000      1.182741000     -2.616373000
C       -0.305058000     -0.031348000     -3.262667000
C        0.287752000     -1.132610000     -2.638516000
C        0.574397000     -2.380564000     -3.426347000
H        4.077276000      1.985132000      0.896893000
H        4.529761000      0.867136000     -0.380749000
H        5.067437000      0.555339000      1.288784000
H        3.845516000     -1.160683000      2.300436000
H       -3.670702000      1.265672000      1.715255000
H       -1.188469000      3.527050000      2.429277000
H       -1.011058000      2.346075000      3.720214000
H       -2.642754000      2.820298000      3.177287000
F       -2.333869000      2.751670000     -2.885780000
F       -1.441241000      2.001133000     -4.729393000
F       -0.330631000      3.394835000     -3.470625000
H       -0.551699000     -0.115668000     -4.308344000
H       -0.007219000     -3.200398000     -2.999408000
H        0.331944000     -2.271770000     -4.481160000
H        1.628547000     -2.638945000     -3.313044000
F       -4.123829000     -0.743319000     -1.335383000
F       -4.036508000     -2.078743000      0.390020000
F       -5.096960000     -0.177946000      0.532883000
F        1.058591000     -2.533252000      4.123828000
F        1.489971000     -3.972292000      2.537901000
F        3.124692000     -2.974495000      3.579927000
end

SYMMETRY nosym

CHARGE 0 4

unrestricted

NumericalQuality good
ExactDensity

GEOMETRY
  Iterations 200
END

SCF
  Iterations 200
END

BASIS
  Type TZP
  Core none
END

XC
   hybrid b3lyp
DISPERSION Grimme3
END


endinput
