# Supplementary material for: Density functional theory calculated data of different electronic states and bond stretch isomers of tris(trifluoroacetylacetonato)-manganese(III)
Source: Data Brief. 2019 Nov 6;27:104758. doi: 10.1016/j.dib.2019.104758 (PMC6864354; doi:10.1016/j.dib.2019.104758)
Supplement: Multimedia component 1 [file mmc1.zip › DFT_files/Mntfaa3_B3LYP_D3_mer_CF3-CF3-Z-out.out]

 
Create H   file=TZP-H
XC
::  gga OLYP
   hybrid b3lyp
DISPERSION Grimme3
End
ExactDensity

 *******************************************************************************
 *                                                                             *
 *  -------------------------------------                                      *
 *   Amsterdam Density Functional  (ADF)         2018                          *
 *  -------------------------------------                                      *
 *                                               r69431 2018-10-05             *
 *                                                                             *
 *                                                                             *
 *                              =================                              *
 *                              |               |                              *
 *                              |     A D F     |                              *
 *                              |               |                              *
 *                              =================                              *
 *                                                                             *
 *                                                                             *
 *   Online information and documentation:  https://www.scm.com/support/       *
 *   E-mail:  support@scm.com   info@scm.com                                   *
 *                                                                             *
 *   Scientific publications using ADF results must be properly referenced     *
 *   See the User Manuals (or the web site) for recommended citations          *
 *   The terms and conditions of the End User License Agreement apply to       *
 *   the use of ADF, https://www.scm.com/license-terms/                        *
 *                                                                             *
 **********************  x86_64_linux_intel / intelmpi  ************************
 
 Licensed to: Dr. Steinar Henden / Computer Centre University of Troms? / Troms? / NO
 SCM User ID: u7207
  
 ADF 2018  RunTime: Sep07-2019 19:20:21  Nodes: 1  Procs: 1

 Temporary files are created in /global/work/conradj/1794069/kid_0.422079676

 Hydrogen (TZP)


 ===========================
 A T T A C H E D   F I L E S
 ===========================
  
 CREATE - Data File:    TZP-H
                        Hydrogen (TZP)


 ===============================
 M O D E L   P A R A M E T E R S
 ===============================
  
 DENSITY FUNCTIONAL POTENTIAL (scf)
    Hybrid:                            B3LYP                                   == Not Default ==

 SPIN  (restricted / unrestr.)
    Molecule:                          Restricted                               

 OTHER ASPECTS
    Relativistic Corrections:          ---                                      

    Nuclear Charge Density Model:      Point Charge Nuclei                      
    Core Treatment:                    Frozen Orbital(s)                        

    Hyperfine or Zeeman Interaction:   ---                                      

 Settings for Grimme 3 dispersion correction

      damping                      Zero
      s6                          1.000
      sr,6                        1.261
      s8                          1.703

 Other (technical) parameters

      rs8                         1.000
      alpha                      14.000
      version                         3
 


 =====================================
 S Y M M E T R Y ,   E L E C T R O N S
 =====================================
  
 Symmetry: ATOM

 Irreducible Representations, including subspecies
 -------------------------------------------------
 S
 P:x  P:y  P:z
 D:z2  D:x2-y2  D:xy  D:xz  D:yz
 F:z3  F:z  F:xyz  F:z2x  F:z2y  F:x  F:y


 Configuration of Valence Electrons
 ==================================

          Occupation Numbers
          -------------------------------------------------
 S        1
 P        0
 D        0
 F        0
          -------------------------------------------------

 Total:   1

 Net Charge: 0 (Nuclei minus Electrons)

 Preset values for MO occupations will be applied through SCF cycle no. 1000000
 Thereafter, the program will assign electrons to MOs that are spatially
 similar to the occupied MOs in a "reference" cycle ("KeepOrbitals").
 The reference cycle is always the PREVIOUS cycle: it will evolve with
 the SCF procedure.


 ================================
 (Slater-type)  F U N C T I O N S  ***  (Basis and Fit)  ***
 ================================
  

 Atom Type    1  (H)
 ==============

 Valence Basis Sets:   4
 -----------------------
   1 S    0.690000
   1 S    0.920000
   1 S    1.580000
   2 P    1.250000

 Charge Fitting Sets (for the computation of the Coulomb Potential):  11
 -----------------------------------------------------------------------
   1 S    3.160000
   1 S    2.090000
   1 S    1.380000
   2 S    1.500000
   2 P    4.000000
   2 P    2.650000
   2 P    1.750000
   3 D    4.000000
   3 D    2.500000
   4 F    3.000000
   5 G    4.000000


 BAS: List of all Elementary Cartesian Basis Functions
 =====================================================

 The numbering in the list below (to the right of the function characteristics) is referred
 to in print-outs of MO eigenvectors and Mulliken populations in the BAS representation
 (as contrasted to the SFO representation).

 Notes:
 1. The functions are characterized by a polynomial prefactor (powers of x,y,z and r) and
    an exponential decay factor alpha.
 2. Since the basis sets are specific for an atom TYPE, the individual functions occur on
    all atoms of that type.
 3. The word 'Core' in the left margin signals that it is a Core Function (CF) : not a
    degree of freedom in the valence set, but only used to ensure orthogonalization of
    the other valence basis functions on the frozen Core Orbitals.


 (power of) X  Y  Z  R     Alpha  on Atom
            ==========     =====     ==========

 H                                    1
                                  ---------------------------------------------------------------------------
            0  0  0  0     0.690      1
            0  0  0  0     0.920      2
            0  0  0  0     1.580      3
            1  0  0  0     1.250      4
            0  1  0  0     1.250      5
            0  0  1  0     1.250      6

 Total number of charge fitting functions (nprimf)        50
 Total number of Cartesian basis functions (naos)          6
 Total number of Cartesian core functions  (ncos)          0


 BAS: List of all Elementary Cartesian Basis Functions
 =====================================================

 The numbering in the list below (to the right of the function characteristics) is referred
 to in print-outs of MO eigenvectors and Mulliken populations in the BAS representation
 (as contrasted to the SFO representation).

 Notes:
 1. The functions are characterized by a polynomial prefactor (powers of x,y,z and r) and
    an exponential decay factor alpha.
 2. Since the basis sets are specific for an atom TYPE, the individual functions occur on
    all atoms of that type.
 3. The word 'Core' in the left margin signals that it is a Core Function (CF) : not a
    degree of freedom in the valence set, but only used to ensure orthogonalization of
    the other valence basis functions on the frozen Core Orbitals.


 (power of) X  Y  Z  R     Alpha  on Atom
            ==========     =====     ==========

 H                                    1
                                  ---------------------------------------------------------------------------
            0  0  0  0     0.690      1
            0  0  0  0     0.920      2
            0  0  0  0     1.580      3
            1  0  0  0     1.250      4
            0  1  0  0     1.250      5
            0  0  1  0     1.250      6
1
 ***************************************************************************************************


                                              ***********************
                                              *  T E C H N I C A L  *
                                              ***********************
  


 =============================================================
 P A R A L L E L I Z A T I O N  and  V E C T O R I Z A T I O N
 =============================================================
  
 Nr of parallel processes:                                1
 Maximum vector length in NumInt loops:                 128

 IO buffersize (Mb):                                     64.000000


 =====================
 S C F   U P D A T E S
 =====================
  
 Max. nr. of cycles:                               300
 Convergence criterion:                              0.0000000100
   secondary criterion:                              0.0000000100

 Mix parameter (when DIIS does not apply):           0.2000000000
 Special mix parameter for the first cycle:          1.0000000000
 Mixed ADIIS+DIIS will be used
    Max number of expansion vectors:                10
    Pure ADIIS when Max([F,P]) is above              0.1000000000
    Pure DIIS when Max([F,P]) is below               0.0010000000
 Automatic ElectronSmearing (in case of problematic SCF convergence) disabled


 =================
 P R E C I S I O N  ***  (General: NumInt, NeglectFunctionTails, ...)  ***
 =================
  

 NumInt:           Target precision:                12.0000000000
 -------           Initial precision:               10.0000000000
                   Min. precision (optimization):   10.0000000000

 Neglect Functions:          Basis functions:        0.1000000000E-13
 ------------------          Fit functions:          0.1000000000E-13


 ===========================
 L I N E A R   S C A L I N G
 ===========================
  

 Cut-off radii density fit:                        0.1000000000E-97
 Overlap cut-off criterion AO matrix elements:     0.1000000000E-97
 Cut-offs for Coulomb potential and fitted density:0.1000000000E-97
 Cut-off criterion for Coulomb multipole terms:    0.1000000000E-97
 Progressive Convergence parameter:                 0.000000000    
1
 ***************************************************************************************************


                                            ***************************
                                            *  C O M P U T A T I O N  *
                                            ***************************
  

 Number of elements of the density matrix on this node (used, total):        21        21


 ===========================================
 Numerical Integration : Fuzzy Cells (Becke)
 ===========================================
  
 Becke grid quality: VERYGOOD       
  
 Lebedev angular grid order:             min:  13 max:  41
 Nr. of radial points:                   min:  64 max:  64

 Total nr. of points:         64
 Nr. of blocks:                1
 Block length:                64
 Nr. of dummy points:          0


 Test of Precision of the Numerical Integration Grid
 ===================================================

 Integral of the Total Core Density:                   0.00000000000000


 ========================
 Density Fitting (zlmFit)
 ========================
  
 ZlmFit Fit Quality: VERYGOOD       
  
 Max L-expansion:                        min:   0 max:   0
 Nr. of radial interpolation points:     min: 120 max: 120


 ======================
 RI Hartree-Fock Scheme
 ======================
  
 Fit Set Quality     : NORMAL
 Integration Quality : NORMAL
 Threshold Quality   : NORMAL
 Response Quality    : DEFAULT
 Is Range Separated  :  F
 
 RIHartreeFock Dependency: number of modified vectors:           0


 =====
 S C F  ***  ScaSCF  ***
 =====
  

 CYCLE    1
 SCF Error: norm([F,P])=      0.000000000000, max([F,P])=      0.000000000000
 orbitals (Q,E):
 ---------------
 S :1...3            ( 1.00    -0.5000)  ( 0.00    -0.0900)  ( 0.00     1.2939)
 P :1...1            ( 0.00     0.1562)

 CYCLE    2
 SCF Error: norm([F,P])=      0.040536834459, max([F,P])=      0.039703679640
 orbitals (Q,E):
 ---------------
 S :1...2            ( 1.00    -0.2244)  ( 0.00     0.1150)
 P :1...1            ( 0.00     0.4529)

 CYCLE    3
  SDIIS (wt  0.000):  0.1557  0.8443
 A-DIIS (wt  1.000):  0.0000  1.0000
  DIIS coefficients:  0.0000  1.0000
 SCF Error: norm([F,P])=      0.008313654680, max([F,P])=      0.007794621936
 orbitals (Q,E):
 ---------------
 S :1...2            ( 1.00    -0.2469)  ( 0.00     0.1029)
 P :1...1            ( 0.00     0.4336)

 CYCLE    4
  SDIIS (wt  0.998):  0.1233  0.8767
 A-DIIS (wt  0.002):  0.0000  1.0000
  DIIS coefficients:  0.1231  0.8769
 SCF Error: norm([F,P])=      0.001179162071, max([F,P])=      0.001154838930
 orbitals (Q,E):
 ---------------
 S :1...2            ( 1.00    -0.2440)  ( 0.00     0.1043)
 P :1...1            ( 0.00     0.4361)

 CYCLE    5
  SDIIS (wt  1.000):  0.0228  0.9772
  DIIS coefficients:  0.0228  0.9772
 SCF Error: norm([F,P])=      0.000028800770, max([F,P])=      0.000025040826
 orbitals (Q,E):
 ---------------
 S :1...2            ( 1.00    -0.2441)  ( 0.00     0.1042)
 P :1...1            ( 0.00     0.4360)

 CYCLE    6
  SDIIS (wt  1.000): -0.0498  1.0498
  DIIS coefficients: -0.0498  1.0498
 SCF Error: norm([F,P])=      0.000001366010, max([F,P])=      0.000001174407
 orbitals (Q,E):
 ---------------
 S :1...2            ( 1.00    -0.2441)  ( 0.00     0.1042)
 P :1...1            ( 0.00     0.4360)

 CYCLE    7
  SDIIS (wt  1.000): -0.0040  1.0040
  DIIS coefficients: -0.0040  1.0040
 SCF Error: norm([F,P])=      0.000000005492, max([F,P])=      0.000000004914
 orbitals (Q,E):
 ---------------
 S :1...2            ( 1.00    -0.2441)  ( 0.00     0.1042)
 P :1...1            ( 0.00     0.4360)

 SCF CONVERGED

 CYCLE    8
1
 ***************************************************************************************************


                                                *******************
                                                *  R E S U L T S  *
                                                *******************
  
  
 Hartree-Fock exchange energy:  -0.141924470584411     
 *** Setting up for NEW gradients in Focky
 *** Using EXACT density in Focky

 Orbital Energies, per Irrep and Spin:
 ======================================
                        Occup              E (au)              E (eV)       Diff (eV) with prev. cycle
                        -----      --------------------        ------       --------------------------
 S
               1        1.000     -0.24405897196831E+00        -6.641               4.91E-09
               2        0.000      0.10423819970121E+00         2.836
               3        0.000      0.15643464693058E+01        42.568
 P
               1        0.000      0.43601746737883E+00        11.865


 Partially Occupied:
               1 S                -0.24405897196831E+00
  
 LUMO :        2 S                 0.10423819970121E+00
  


 Orbital Energies, all Irreps
 ========================================

 Irrep        no.  (spin)   Occup              E (au)                E (eV)
 ---------------------------------------------------------------------------
 S             1             1.00       -0.24405897196831E+00        -6.6412
 S             2             0.00        0.10423819970121E+00         2.8365
 P             1             0.00        0.43601746737883E+00        11.8646
 S             3             0.00        0.15643464693058E+01        42.5680


 All Electron Calculation, thus no Orbital Energies of the Core Orbitals are calculated


 =======================================
 M U L L I K E N   P O P U L A T I O N S
 =======================================
  
 The survey below gives for each atom:
 a) the total charge (Z minus electrons)
 b) the net spin polarization (nr of electrons spin-A minus spin-B)
 c) for each spin the atomic electron valence density (integrated) per L-value.

 Atom              Charge    Spin density          S         P         D         F
 ----              ------    ------------       ------    ------    ------    ------
 1 H              -0.0000                       1.0000    0.0000    0.0000    0.0000

 Populations of individual BAS functions
 ----------------------------------------
 1 H            0.2951  0.5898  0.1152  0.0000  0.0000  0.0000

 Gross Charges per Atom (Z minus electrons)
 ==========================================
            -0.0000
 Net Total: -0.00000000


 =======================================================================
 Electrostatic potential at the Nuclei due to electrons and other nuclei
 =======================================================================
  
         Atom                  Potential
         ----                  ---------
     1)   H                   0.92814178
 
 
 ========================
 No memory problems found
 ========================
 
 Maximum number of active allocate calls:         309
 
 *******************************************************************************

                             A D F   E X I T
 NORMAL TERMINATION


 =================
 Timing Statistics
 =================
  
 Total Used :                     CPU=        0.50      System=        0.10     Elapsed=        6.71

 Calls  Section                     ( Mean, Percentage )
 ---------------------------------------------------------------------------------------------------
     3  ><      ................      0.00    0.99             0.00    1.01             0.04    1.60
     1  INIT    ................      0.05    9.31             0.01   14.14             5.08   75.67
     1  GEOMET  ................      0.02    4.16             0.03   31.31             0.48    7.15
     1  INPUTA  ................      0.00    0.79             0.00    1.01             0.04    0.55
     1  MAINSY  ................      0.01    2.77             0.01    6.06             0.12    1.86
     1  SYMFIT  ................      0.00    0.20             0.00    2.02             0.03    0.48
     1  CORORT  ................      0.00    0.20             0.00    1.01             0.00    0.05
     1  SYMORB  ................      0.00    0.20             0.00    0.00             0.00    0.02
     1  FITINT  ................      0.01    1.19             0.01    6.06             0.04    0.54
     1  CLSMAT  ................      0.00    0.40             0.00    0.00             0.00    0.05
     1  ORTHON  ................      0.01    1.39             0.00    1.01             0.07    1.03
     1  GENPT   ................      0.01    2.97             0.00    2.02             0.03    0.51
     1  PTBAS   ................      0.00    0.59             0.00    4.04             0.03    0.46
     8  FOCKY   ................      0.04   60.59             0.00   19.19             0.06    7.24
     8  FOCKTR  ................      0.00    1.19             0.00    0.00             0.00    0.08
     8  SDIIS   ................      0.00    5.15             0.00    5.05             0.01    1.53
     1  COREPS  ................      0.02    3.37             0.00    0.00             0.03    0.50
     1  POPAN   ................      0.01    1.39             0.00    0.00             0.01    0.21
     1  DEBYE   ................      0.00    0.20             0.00    2.02             0.00    0.07
     1  EXIT PROCEDURE .........      0.01    2.97             0.00    4.04             0.03    0.38


 Currently Open Files (EXIT00)
 ====================

 Unit    Access Format  Status   Type       Ident (file)
 -------------------------------------------------------
   3      SEQ    FORM   TRANSP  NORMAL      LOGFILE
                                          ( logfile )


 Buffered I/O statistics
 =======================
 Memory available:                     67108864
 Number of records fitting in memory:     16131
 Input :   0.2% of                        15250  *4k bytes
 Output:  20.5% of                          738  *4k bytes
 Records from serial files evicted:           0
                    others evicted:           0
 Hash table lookups:      31594 with          0 conflicts (  0.00%)

 ***************************************************************************************************
 (LOGFILE)
 <Sep07-2019> <19:20:21>  ADF 2018  RunTime: Sep07-2019 19:20:21  Nodes: 1  Procs: 1
 <Sep07-2019> <19:20:21>  Hydrogen (TZP)
 <Sep07-2019> <19:20:21>  RunType   : CREATE
 <Sep07-2019> <19:20:21>  Net Charge: 0 (Nuclei minus Electrons)
 <Sep07-2019> <19:20:21>  Symmetry  : ATOM
  Coordinates
    Atom         X           Y           Z   (Angstrom)
    1.H         0.000000    0.000000    0.000000
 <Sep07-2019> <19:20:22>  >>>> CORORT
 <Sep07-2019> <19:20:22>  >>>> FITINT
 <Sep07-2019> <19:20:22>  >>>> CLSMAT
 <Sep07-2019> <19:20:22>  >>>> ORTHON
 <Sep07-2019> <19:20:22>  >>>> GENPT
 <Sep07-2019> <19:20:22>  Block Length=  64
 <Sep07-2019> <19:20:22>  >>>> PTBAS
 <Sep07-2019> <19:20:22>  >>>> CYCLE
 <Sep07-2019> <19:20:22>  CalcFitR12Fit
 <Sep07-2019> <19:20:22>  CalcFitCoeff
 <Sep07-2019> <19:20:22>              |Error|         MaxErr       Wt(A-DIIS)
 <Sep07-2019> <19:20:22>      1      0.00000000      0.00000000
 <Sep07-2019> <19:20:22>      2      0.04053683      0.03970368
 <Sep07-2019> <19:20:22>      3      0.00831365      0.00779462    100.0
 <Sep07-2019> <19:20:22>      4      0.00117916      0.00115484      0.2
 <Sep07-2019> <19:20:22>      5      0.00002880      0.00002504      0.0
 <Sep07-2019> <19:20:22>      6      0.00000137      0.00000117      0.0
 <Sep07-2019> <19:20:22>      7      0.00000001      0.00000000      0.0
 <Sep07-2019> <19:20:22>  SCF converged
 <Sep07-2019> <19:20:22>      8      0.00000000      0.00000000      0.0
 <Sep07-2019> <19:20:22>  >>>> POPAN
 <Sep07-2019> <19:20:22>  >>>> DEBYE
 <Sep07-2019> <19:20:22>  NORMAL TERMINATION
 <Sep07-2019> <19:20:22>  END
 
Create F   file=TZP-F
XC
::  gga OLYP
   hybrid b3lyp
DISPERSION Grimme3
End
ExactDensity

 *******************************************************************************
 *                                                                             *
 *  -------------------------------------                                      *
 *   Amsterdam Density Functional  (ADF)         2018                          *
 *  -------------------------------------                                      *
 *                                               r69431 2018-10-05             *
 *                                                                             *
 *                                                                             *
 *                              =================                              *
 *                              |               |                              *
 *                              |     A D F     |                              *
 *                              |               |                              *
 *                              =================                              *
 *                                                                             *
 *                                                                             *
 *   Online information and documentation:  https://www.scm.com/support/       *
 *   E-mail:  support@scm.com   info@scm.com                                   *
 *                                                                             *
 *   Scientific publications using ADF results must be properly referenced     *
 *   See the User Manuals (or the web site) for recommended citations          *
 *   The terms and conditions of the End User License Agreement apply to       *
 *   the use of ADF, https://www.scm.com/license-terms/                        *
 *                                                                             *
 **********************  x86_64_linux_intel / intelmpi  ************************
 
 Licensed to: Dr. Steinar Henden / Computer Centre University of Troms? / Troms? / NO
 SCM User ID: u7207
  
 ADF 2018  RunTime: Sep07-2019 19:20:23  Nodes: 1  Procs: 1

 Temporary files are created in /global/work/conradj/1794069/kid_0.227770857

 Fluorine (TZP)


 ===========================
 A T T A C H E D   F I L E S
 ===========================
  
 CREATE - Data File:    TZP-F
                        Fluorine (TZP)


 ===============================
 M O D E L   P A R A M E T E R S
 ===============================
  
 DENSITY FUNCTIONAL POTENTIAL (scf)
    Hybrid:                            B3LYP                                   == Not Default ==

 SPIN  (restricted / unrestr.)
    Molecule:                          Restricted                               

 OTHER ASPECTS
    Relativistic Corrections:          ---                                      

    Nuclear Charge Density Model:      Point Charge Nuclei                      
    Core Treatment:                    Frozen Orbital(s)                        

    Hyperfine or Zeeman Interaction:   ---                                      

 Settings for Grimme 3 dispersion correction

      damping                      Zero
      s6                          1.000
      sr,6                        1.261
      s8                          1.703

 Other (technical) parameters

      rs8                         1.000
      alpha                      14.000
      version                         3
 


 =====================================
 S Y M M E T R Y ,   E L E C T R O N S
 =====================================
  
 Symmetry: ATOM

 Irreducible Representations, including subspecies
 -------------------------------------------------
 S
 P:x  P:y  P:z
 D:z2  D:x2-y2  D:xy  D:xz  D:yz
 F:z3  F:z  F:xyz  F:z2x  F:z2y  F:x  F:y


 Configuration of Valence Electrons
 ==================================

          Occupation Numbers
          -------------------------------------------------
 S        2*2
 P        5
 D        0
 F        0
          -------------------------------------------------

 Total:   9

 Net Charge: 0 (Nuclei minus Electrons)

 Preset values for MO occupations will be applied through SCF cycle no. 1000000
 Thereafter, the program will assign electrons to MOs that are spatially
 similar to the occupied MOs in a "reference" cycle ("KeepOrbitals").
 The reference cycle is always the PREVIOUS cycle: it will evolve with
 the SCF procedure.


 ================================
 (Slater-type)  F U N C T I O N S  ***  (Basis and Fit)  ***
 ================================
  

 Atom Type    1  (F)
 ==============

 Valence Basis Sets:   9
 -----------------------
   1 S   10.880000
   1 S    7.700000
   2 S    3.240000
   2 S    1.940000
   2 S    0.740000
   2 P    4.540000
   2 P    2.300000
   2 P    1.240000
   3 D    2.000000

 Charge Fitting Sets (for the computation of the Coulomb Potential):  23
 -----------------------------------------------------------------------
   1 S   21.760000
   2 S   24.390000
   2 S   16.560000
   2 S   11.240000
   2 S    7.630000
   3 S    7.600000
   3 S    5.480000
   3 S    3.950000
   3 S    2.850000
   3 S    2.050000
   3 S    1.480000
   2 P   14.400000
   2 P    7.530000
   3 P    5.900000
   3 P    3.420000
   3 P    1.980000
   3 D    9.700000
   3 D    6.160000
   3 D    3.910000
   3 D    2.480000
   4 F    6.500000
   4 F    3.750000
   5 G    4.500000


 BAS: List of all Elementary Cartesian Basis Functions
 =====================================================

 The numbering in the list below (to the right of the function characteristics) is referred
 to in print-outs of MO eigenvectors and Mulliken populations in the BAS representation
 (as contrasted to the SFO representation).

 Notes:
 1. The functions are characterized by a polynomial prefactor (powers of x,y,z and r) and
    an exponential decay factor alpha.
 2. Since the basis sets are specific for an atom TYPE, the individual functions occur on
    all atoms of that type.
 3. The word 'Core' in the left margin signals that it is a Core Function (CF) : not a
    degree of freedom in the valence set, but only used to ensure orthogonalization of
    the other valence basis functions on the frozen Core Orbitals.


 (power of) X  Y  Z  R     Alpha  on Atom
            ==========     =====     ==========

 F                                    1
                                  ---------------------------------------------------------------------------
            0  0  0  0    10.880      1
            0  0  0  0     7.700      2
            0  0  0  1     3.240      3
            0  0  0  1     1.940      4
            0  0  0  1     0.740      5
            1  0  0  0     4.540      6
            0  1  0  0     4.540      7
            0  0  1  0     4.540      8
            1  0  0  0     2.300      9
            0  1  0  0     2.300     10
            0  0  1  0     2.300     11
            1  0  0  0     1.240     12
            0  1  0  0     1.240     13
            0  0  1  0     1.240     14
            2  0  0  0     2.000     15
            1  1  0  0     2.000     16
            1  0  1  0     2.000     17
            0  2  0  0     2.000     18
            0  1  1  0     2.000     19
            0  0  2  0     2.000     20

 Total number of charge fitting functions (nprimf)        85
 Total number of Cartesian basis functions (naos)         20
 Total number of Cartesian core functions  (ncos)          0


 BAS: List of all Elementary Cartesian Basis Functions
 =====================================================

 The numbering in the list below (to the right of the function characteristics) is referred
 to in print-outs of MO eigenvectors and Mulliken populations in the BAS representation
 (as contrasted to the SFO representation).

 Notes:
 1. The functions are characterized by a polynomial prefactor (powers of x,y,z and r) and
    an exponential decay factor alpha.
 2. Since the basis sets are specific for an atom TYPE, the individual functions occur on
    all atoms of that type.
 3. The word 'Core' in the left margin signals that it is a Core Function (CF) : not a
    degree of freedom in the valence set, but only used to ensure orthogonalization of
    the other valence basis functions on the frozen Core Orbitals.


 (power of) X  Y  Z  R     Alpha  on Atom
            ==========     =====     ==========

 F                                    1
                                  ---------------------------------------------------------------------------
            0  0  0  0    10.880      1
            0  0  0  0     7.700      2
            0  0  0  1     3.240      3
            0  0  0  1     1.940      4
            0  0  0  1     0.740      5
            1  0  0  0     4.540      6
            0  1  0  0     4.540      7
            0  0  1  0     4.540      8
            1  0  0  0     2.300      9
            0  1  0  0     2.300     10
            0  0  1  0     2.300     11
            1  0  0  0     1.240     12
            0  1  0  0     1.240     13
            0  0  1  0     1.240     14
            2  0  0  0     2.000     15
            1  1  0  0     2.000     16
            1  0  1  0     2.000     17
            0  2  0  0     2.000     18
            0  1  1  0     2.000     19
            0  0  2  0     2.000     20
1
 ***************************************************************************************************


                                              ***********************
                                              *  T E C H N I C A L  *
                                              ***********************
  


 =============================================================
 P A R A L L E L I Z A T I O N  and  V E C T O R I Z A T I O N
 =============================================================
  
 Nr of parallel processes:                                1
 Maximum vector length in NumInt loops:                 128

 IO buffersize (Mb):                                     64.000000


 =====================
 S C F   U P D A T E S
 =====================
  
 Max. nr. of cycles:                               300
 Convergence criterion:                              0.0000000100
   secondary criterion:                              0.0000000100

 Mix parameter (when DIIS does not apply):           0.2000000000
 Special mix parameter for the first cycle:          1.0000000000
 Mixed ADIIS+DIIS will be used
    Max number of expansion vectors:                10
    Pure ADIIS when Max([F,P]) is above              0.1000000000
    Pure DIIS when Max([F,P]) is below               0.0010000000
 Automatic ElectronSmearing (in case of problematic SCF convergence) disabled


 =================
 P R E C I S I O N  ***  (General: NumInt, NeglectFunctionTails, ...)  ***
 =================
  

 NumInt:           Target precision:                12.0000000000
 -------           Initial precision:               10.0000000000
                   Min. precision (optimization):   10.0000000000

 Neglect Functions:          Basis functions:        0.1000000000E-13
 ------------------          Fit functions:          0.1000000000E-13


 ===========================
 L I N E A R   S C A L I N G
 ===========================
  

 Cut-off radii density fit:                        0.1000000000E-97
 Overlap cut-off criterion AO matrix elements:     0.1000000000E-97
 Cut-offs for Coulomb potential and fitted density:0.1000000000E-97
 Cut-off criterion for Coulomb multipole terms:    0.1000000000E-97
 Progressive Convergence parameter:                 0.000000000    
1
 ***************************************************************************************************


                                            ***************************
                                            *  C O M P U T A T I O N  *
                                            ***************************
  

 Number of elements of the density matrix on this node (used, total):       210       210


 ===========================================
 Numerical Integration : Fuzzy Cells (Becke)
 ===========================================
  
 Becke grid quality: VERYGOOD       
  
 Lebedev angular grid order:             min:  13 max:  41
 Nr. of radial points:                   min:  76 max:  76

 Total nr. of points:         76
 Nr. of blocks:                1
 Block length:                76
 Nr. of dummy points:          0


 Test of Precision of the Numerical Integration Grid
 ===================================================

 Integral of the Total Core Density:                   0.00000000000000


 ========================
 Density Fitting (zlmFit)
 ========================
  
 ZlmFit Fit Quality: VERYGOOD       
  
 Max L-expansion:                        min:   0 max:   0
 Nr. of radial interpolation points:     min: 170 max: 170


 ======================
 RI Hartree-Fock Scheme
 ======================
  
 Fit Set Quality     : NORMAL
 Integration Quality : NORMAL
 Threshold Quality   : NORMAL
 Response Quality    : DEFAULT
 Is Range Separated  :  F
 
 RIHartreeFock Dependency: number of modified vectors:           0


 =====
 S C F  ***  ScaSCF  ***
 =====
  

 CYCLE    1
 SCF Error: norm([F,P])=      0.000000000000, max([F,P])=      0.000000000000
 orbitals (Q,E):
 ---------------
 S :1...5            ( 2.00   -40.4878)  ( 2.00   -10.0106)  ( 0.00    -4.4145)  ( 0.00    -2.1243)
                     ( 0.00    34.3132)
 P :1...3            ( 5.00   -10.1248)  ( 0.00    -4.4262)  ( 0.00    -2.4124)
 D :1...1            ( 0.00    -4.0000)

 CYCLE    2
  SDIIS (wt  0.000):  1.0000 -0.0000
 A-DIIS (wt  1.000):  0.0000  1.0000
  DIIS coefficients:  0.0000  1.0000
 SCF Error: norm([F,P])=     11.417463016597, max([F,P])=      4.812900877014
 orbitals (Q,E):
 ---------------
 S :1...3            ( 2.00   -19.3334)  ( 2.00    -0.0460)  ( 0.00     0.2785)
 P :1...2            ( 5.00     0.3692)  ( 0.00     1.5242)
 D :1...1            ( 0.00     1.6939)

 CYCLE    3
  SDIIS (wt  0.000):  0.2306  0.7694
 A-DIIS (wt  1.000):  0.4166  0.5834
  DIIS coefficients:  0.4166  0.5834
 SCF Error: norm([F,P])=      5.104764109947, max([F,P])=      3.139075950013
 orbitals (Q,E):
 ---------------
 S :1...3            ( 2.00   -25.3701)  ( 2.00    -1.8808)  ( 0.00    -0.0677)
 P :1...2            ( 5.00    -1.1332)  ( 0.00     0.1992)
 D :1...1            ( 0.00     0.7235)

 CYCLE    4
  SDIIS (wt  0.000): -0.0283  0.1197  0.9086
 A-DIIS (wt  1.000):  0.0000  0.0000  1.0000
  DIIS coefficients:  0.0000  0.0000  1.0000
 SCF Error: norm([F,P])=      1.136793511129, max([F,P])=      0.535988014158
 orbitals (Q,E):
 ---------------
 S :1...3            ( 2.00   -23.9832)  ( 2.00    -0.8752)  ( 0.00     0.0807)
 P :1...2            ( 5.00    -0.1605)  ( 0.00     0.6121)
 D :1...1            ( 0.00     1.3076)

 CYCLE    5
  SDIIS (wt  0.000):  0.0065 -0.0442  0.5219  0.5158
 A-DIIS (wt  1.000):  0.0000  0.0000  0.5985  0.4015
  DIIS coefficients:  0.0000  0.0000  0.5985  0.4015
 SCF Error: norm([F,P])=      1.532424282430, max([F,P])=      0.751335895980
 orbitals (Q,E):
 ---------------
 S :1...3            ( 2.00   -24.7465)  ( 2.00    -1.1870)  ( 0.00     0.0451)
 P :1...2            ( 5.00    -0.4440)  ( 0.00     0.4701)
 D :1...1            ( 0.00     1.1691)

 CYCLE    6
  SDIIS (wt  0.587):  0.0017  0.0024  0.0231 -0.0390  1.0118
 A-DIIS (wt  0.413):  0.0000  0.0000  0.0000  0.0000  1.0000
  DIIS coefficients:  0.0010  0.0014  0.0136 -0.0229  1.0069
 SCF Error: norm([F,P])=      0.089063123841, max([F,P])=      0.041917136003
 orbitals (Q,E):
 ---------------
 S :1...3            ( 2.00   -24.8154)  ( 2.00    -1.2124)  ( 0.00     0.0403)
 P :1...2            ( 5.00    -0.4706)  ( 0.00     0.4622)
 D :1...1            ( 0.00     1.1616)

 CYCLE    7
  SDIIS (wt  0.830): -0.0003  0.0002  0.0016  0.0086  0.1858  0.8041
 A-DIIS (wt  0.170):  0.0000  0.0000  0.0000  0.0000  0.1339  0.8661
  DIIS coefficients: -0.0002  0.0001  0.0013  0.0071  0.1770  0.8146
 SCF Error: norm([F,P])=      0.037660935245, max([F,P])=      0.017831178118
 orbitals (Q,E):
 ---------------
 S :1...3            ( 2.00   -24.7909)  ( 2.00    -1.2031)  ( 0.00     0.0411)
 P :1...2            ( 5.00    -0.4616)  ( 0.00     0.4656)
 D :1...1            ( 0.00     1.1654)

 CYCLE    8
  SDIIS (wt  0.994): -0.0000  0.0000  0.0002 -0.0001 -0.0052  0.0652  0.9398
 A-DIIS (wt  0.006):  0.0000  0.0000  0.0000  0.0000  0.0000  0.0000  1.0000
  DIIS coefficients: -0.0000  0.0000  0.0002 -0.0001 -0.0051  0.0648  0.9402
 SCF Error: norm([F,P])=      0.003370496124, max([F,P])=      0.001602826519
 orbitals (Q,E):
 ---------------
 S :1...3            ( 2.00   -24.7928)  ( 2.00    -1.2039)  ( 0.00     0.0410)
 P :1...2            ( 5.00    -0.4623)  ( 0.00     0.4654)
 D :1...1            ( 0.00     1.1651)

 CYCLE    9
  SDIIS (wt  1.000):  0.0000 -0.0000 -0.0000  0.0000  0.0000 -0.0029 -0.0287  1.0316
  DIIS coefficients:  0.0000 -0.0000 -0.0000  0.0000  0.0000 -0.0029 -0.0287  1.0316
 SCF Error: norm([F,P])=      0.000019322807, max([F,P])=      0.000009233056
 orbitals (Q,E):
 ---------------
 S :1...3            ( 2.00   -24.7928)  ( 2.00    -1.2039)  ( 0.00     0.0410)
 P :1...2            ( 5.00    -0.4623)  ( 0.00     0.4654)
 D :1...1            ( 0.00     1.1651)

 CYCLE   10
  SDIIS (wt  1.000):  0.0000  0.0000 -0.0000 -0.0244  1.0244
  DIIS coefficients:  0.0000  0.0000 -0.0000 -0.0244  1.0244
 SCF Error: norm([F,P])=      0.000000714113, max([F,P])=      0.000000333370
 orbitals (Q,E):
 ---------------
 S :1...3            ( 2.00   -24.7928)  ( 2.00    -1.2039)  ( 0.00     0.0410)
 P :1...2            ( 5.00    -0.4623)  ( 0.00     0.4654)
 D :1...1            ( 0.00     1.1651)

 CYCLE   11
  SDIIS (wt  1.000):  0.0000  0.0000 -0.0009  0.0187  0.9822
  DIIS coefficients:  0.0000  0.0000 -0.0009  0.0187  0.9822
 SCF Error: norm([F,P])=      0.000000006168, max([F,P])=      0.000000003089
 orbitals (Q,E):
 ---------------
 S :1...3            ( 2.00   -24.7928)  ( 2.00    -1.2039)  ( 0.00     0.0410)
 P :1...2            ( 5.00    -0.4623)  ( 0.00     0.4654)
 D :1...1            ( 0.00     1.1651)

 SCF CONVERGED

 CYCLE   12
1
 ***************************************************************************************************


                                                *******************
                                                *  R E S U L T S  *
                                                *******************
  
  
 Hartree-Fock exchange energy:   -9.60844692110332     
 *** Setting up for NEW gradients in Focky
 *** Using EXACT density in Focky

 Orbital Energies, per Irrep and Spin:
 ======================================
                        Occup              E (au)              E (eV)       Diff (eV) with prev. cycle
                        -----      --------------------        ------       --------------------------
 S
               1        2.000     -0.24792794256053E+02      -674.646              -2.18E-09
               2        2.000     -0.12039265200758E+01       -32.761              -1.19E-09
               3        0.000      0.41020267529284E-01         1.116
               4        0.000      0.16459564764492E+01        44.789
               5        0.000      0.48791665719915E+02      1327.689
 P
               1        5.000     -0.46233638692469E+00       -12.581              -1.14E-09
               2        0.000      0.46537963568382E+00        12.664
               3        0.000      0.46923696039224E+01       127.686
 D
               1        0.000      0.11651248915470E+01        31.705


 Partially Occupied:
               1 P                -0.46233638692469E+00
  
 HOMO :        2 S                -0.12039265200758E+01
 LUMO :        3 S                 0.41020267529284E-01
  


 Orbital Energies, all Irreps
 ========================================

 Irrep        no.  (spin)   Occup              E (au)                E (eV)
 ---------------------------------------------------------------------------
 S             1             2.00       -0.24792794256053E+02      -674.6463
 S             2             2.00       -0.12039265200758E+01       -32.7605
 P             1             5.00       -0.46233638692469E+00       -12.5808
 S             3             0.00        0.41020267529284E-01         1.1162
 P             2             0.00        0.46537963568382E+00        12.6636
 D             1             0.00        0.11651248915470E+01        31.7047
 S             4             0.00        0.16459564764492E+01        44.7888
 P             3             0.00        0.46923696039224E+01       127.6859
 S             5             0.00        0.48791665719915E+02      1327.6888


 All Electron Calculation, thus no Orbital Energies of the Core Orbitals are calculated


 =======================================
 M U L L I K E N   P O P U L A T I O N S
 =======================================
  
 The survey below gives for each atom:
 a) the total charge (Z minus electrons)
 b) the net spin polarization (nr of electrons spin-A minus spin-B)
 c) for each spin the atomic electron valence density (integrated) per L-value.

 Atom              Charge    Spin density          S         P         D         F
 ----              ------    ------------       ------    ------    ------    ------
 1 F               0.0000                       4.0000    5.0000    0.0000    0.0000

 Populations of individual BAS functions
 ----------------------------------------
 1 F            0.5707  1.4049  1.1495  0.8781 -0.0032  0.3568  0.3568  0.3568  0.9296  0.9296
                0.9296  0.3802  0.3802  0.3802  0.0000  0.0000  0.0000  0.0000  0.0000  0.0000

 Gross Charges per Atom (Z minus electrons)
 ==========================================
             0.0000
 Net Total:  0.00000000


 =======================================================================
 Electrostatic potential at the Nuclei due to electrons and other nuclei
 =======================================================================
  
         Atom                  Potential
         ----                  ---------
     1)   F                  26.49297201
 
 
 ========================
 No memory problems found
 ========================
 
 Maximum number of active allocate calls:         369
 
 *******************************************************************************

                             A D F   E X I T
 NORMAL TERMINATION


 =================
 Timing Statistics
 =================
  
 Total Used :                     CPU=        0.85      System=        0.07     Elapsed=        1.47

 Calls  Section                     ( Mean, Percentage )
 ---------------------------------------------------------------------------------------------------
     3  ><      ................      0.00    0.59             0.00    0.00             0.00    0.49
     1  INIT    ................      0.05    5.52             0.01   10.96             0.50   34.11
     1  GEOMET  ................      0.02    2.46             0.02   31.51             0.06    3.99
     1  INPUTA  ................      0.00    0.47             0.00    1.37             0.01    0.34
     1  MAINSY  ................      0.01    1.41             0.00    6.85             0.03    1.73
     1  SYMFIT  ................      0.00    0.12             0.00    2.74             0.00    0.18
     1  CORORT  ................      0.00    0.12             0.00    0.00             0.00    0.18
     1  SYMORB  ................      0.00    0.00             0.00    1.37             0.00    0.09
     1  FITINT  ................      0.01    1.17             0.00    4.11             0.03    1.75
     1  CLSMAT  ................      0.00    0.12             0.00    1.37             0.00    0.20
     1  ORTHON  ................      0.01    0.94             0.00    0.00             0.01    0.55
     1  GENPT   ................      0.02    2.00             0.00    4.11             0.02    1.56
     1  PTBAS   ................      0.01    0.70             0.00    0.00             0.01    0.48
    12  FOCKY   ................      0.05   72.77             0.00   21.92             0.06   45.20
    12  FOCKTR  ................      0.00    1.17             0.00    0.00             0.00    0.65
    12  SDIIS   ................      0.00    4.46             0.00    8.22             0.01    4.28
     1  COREPS  ................      0.02    2.82             0.00    0.00             0.02    1.64
     1  POPAN   ................      0.01    0.94             0.00    0.00             0.01    0.68
     1  DEBYE   ................      0.00    0.35             0.00    1.37             0.00    0.28
     1  EXIT PROCEDURE .........      0.02    1.88             0.00    4.11             0.02    1.62


 Currently Open Files (EXIT00)
 ====================

 Unit    Access Format  Status   Type       Ident (file)
 -------------------------------------------------------
   3      SEQ    FORM   TRANSP  NORMAL      LOGFILE
                                          ( logfile )


 Buffered I/O statistics
 =======================
 Memory available:                     67108864
 Number of records fitting in memory:     16131
 Input :   0.1% of                        26438  *4k bytes
 Output:  13.5% of                         1274  *4k bytes
 Records from serial files evicted:           0
                    others evicted:           0
 Hash table lookups:      53728 with          0 conflicts (  0.00%)

 ***************************************************************************************************
 (LOGFILE)
 <Sep07-2019> <19:20:21>  ADF 2018  RunTime: Sep07-2019 19:20:21  Nodes: 1  Procs: 1
 <Sep07-2019> <19:20:21>  Hydrogen (TZP)
 <Sep07-2019> <19:20:21>  RunType   : CREATE
 <Sep07-2019> <19:20:21>  Net Charge: 0 (Nuclei minus Electrons)
 <Sep07-2019> <19:20:21>  Symmetry  : ATOM
  Coordinates
    Atom         X           Y           Z   (Angstrom)
    1.H         0.000000    0.000000    0.000000
 <Sep07-2019> <19:20:22>  >>>> CORORT
 <Sep07-2019> <19:20:22>  >>>> FITINT
 <Sep07-2019> <19:20:22>  >>>> CLSMAT
 <Sep07-2019> <19:20:22>  >>>> ORTHON
 <Sep07-2019> <19:20:22>  >>>> GENPT
 <Sep07-2019> <19:20:22>  Block Length=  64
 <Sep07-2019> <19:20:22>  >>>> PTBAS
 <Sep07-2019> <19:20:22>  >>>> CYCLE
 <Sep07-2019> <19:20:22>  CalcFitR12Fit
 <Sep07-2019> <19:20:22>  CalcFitCoeff
 <Sep07-2019> <19:20:22>              |Error|         MaxErr       Wt(A-DIIS)
 <Sep07-2019> <19:20:22>      1      0.00000000      0.00000000
 <Sep07-2019> <19:20:22>      2      0.04053683      0.03970368
 <Sep07-2019> <19:20:22>      3      0.00831365      0.00779462    100.0
 <Sep07-2019> <19:20:22>      4      0.00117916      0.00115484      0.2
 <Sep07-2019> <19:20:22>      5      0.00002880      0.00002504      0.0
 <Sep07-2019> <19:20:22>      6      0.00000137      0.00000117      0.0
 <Sep07-2019> <19:20:22>      7      0.00000001      0.00000000      0.0
 <Sep07-2019> <19:20:22>  SCF converged
 <Sep07-2019> <19:20:22>      8      0.00000000      0.00000000      0.0
 <Sep07-2019> <19:20:22>  >>>> POPAN
 <Sep07-2019> <19:20:22>  >>>> DEBYE
 <Sep07-2019> <19:20:22>  NORMAL TERMINATION
 <Sep07-2019> <19:20:22>  END
 <Sep07-2019> <19:20:23>  ADF 2018  RunTime: Sep07-2019 19:20:23  Nodes: 1  Procs: 1
 <Sep07-2019> <19:20:23>  Fluorine (TZP)
 <Sep07-2019> <19:20:23>  RunType   : CREATE
 <Sep07-2019> <19:20:23>  Net Charge: 0 (Nuclei minus Electrons)
 <Sep07-2019> <19:20:23>  Symmetry  : ATOM
  Coordinates
    Atom         X           Y           Z   (Angstrom)
    1.F         0.000000    0.000000    0.000000
 <Sep07-2019> <19:20:23>  >>>> CORORT
 <Sep07-2019> <19:20:23>  >>>> FITINT
 <Sep07-2019> <19:20:23>  >>>> CLSMAT
 <Sep07-2019> <19:20:23>  >>>> ORTHON
 <Sep07-2019> <19:20:23>  >>>> GENPT
 <Sep07-2019> <19:20:23>  Block Length=  76
 <Sep07-2019> <19:20:23>  >>>> PTBAS
 <Sep07-2019> <19:20:23>  >>>> CYCLE
 <Sep07-2019> <19:20:24>  CalcFitR12Fit
 <Sep07-2019> <19:20:24>  CalcFitCoeff
 <Sep07-2019> <19:20:24>              |Error|         MaxErr       Wt(A-DIIS)
 <Sep07-2019> <19:20:24>      1      0.00000000      0.00000000
 <Sep07-2019> <19:20:24>      2     11.41746302      4.81290088    100.0
 <Sep07-2019> <19:20:24>      3      5.10476411      3.13907595    100.0
 <Sep07-2019> <19:20:24>      4      1.13679351      0.53598801    100.0
 <Sep07-2019> <19:20:24>      5      1.53242428      0.75133590    100.0
 <Sep07-2019> <19:20:24>      6      0.08906312      0.04191714     41.3
 <Sep07-2019> <19:20:24>      7      0.03766094      0.01783118     17.0
 <Sep07-2019> <19:20:24>      8      0.00337050      0.00160283      0.6
 <Sep07-2019> <19:20:24>      9      0.00001932      0.00000923      0.0
 <Sep07-2019> <19:20:24>     10      0.00000071      0.00000033      0.0
 <Sep07-2019> <19:20:24>     11      0.00000001      0.00000000      0.0
 <Sep07-2019> <19:20:24>  SCF converged
 <Sep07-2019> <19:20:24>     12      0.00000000      0.00000000      0.0
 <Sep07-2019> <19:20:24>  >>>> POPAN
 <Sep07-2019> <19:20:24>  >>>> DEBYE
 <Sep07-2019> <19:20:24>  NORMAL TERMINATION
 <Sep07-2019> <19:20:24>  END
 
Create C   file=TZP-C
XC
::  gga OLYP
   hybrid b3lyp
DISPERSION Grimme3
End
ExactDensity

 *******************************************************************************
 *                                                                             *
 *  -------------------------------------                                      *
 *   Amsterdam Density Functional  (ADF)         2018                          *
 *  -------------------------------------                                      *
 *                                               r69431 2018-10-05             *
 *                                                                             *
 *                                                                             *
 *                              =================                              *
 *                              |               |                              *
 *                              |     A D F     |                              *
 *                              |               |                              *
 *                              =================                              *
 *                                                                             *
 *                                                                             *
 *   Online information and documentation:  https://www.scm.com/support/       *
 *   E-mail:  support@scm.com   info@scm.com                                   *
 *                                                                             *
 *   Scientific publications using ADF results must be properly referenced     *
 *   See the User Manuals (or the web site) for recommended citations          *
 *   The terms and conditions of the End User License Agreement apply to       *
 *   the use of ADF, https://www.scm.com/license-terms/                        *
 *                                                                             *
 **********************  x86_64_linux_intel / intelmpi  ************************
 
 Licensed to: Dr. Steinar Henden / Computer Centre University of Troms? / Troms? / NO
 SCM User ID: u7207
  
 ADF 2018  RunTime: Sep07-2019 19:20:25  Nodes: 1  Procs: 1

 Temporary files are created in /global/work/conradj/1794069/kid_0.707679004

 Carbon (TZP)


 ===========================
 A T T A C H E D   F I L E S
 ===========================
  
 CREATE - Data File:    TZP-C
                        Carbon (TZP)


 ===============================
 M O D E L   P A R A M E T E R S
 ===============================
  
 DENSITY FUNCTIONAL POTENTIAL (scf)
    Hybrid:                            B3LYP                                   == Not Default ==

 SPIN  (restricted / unrestr.)
    Molecule:                          Restricted                               

 OTHER ASPECTS
    Relativistic Corrections:          ---                                      

    Nuclear Charge Density Model:      Point Charge Nuclei                      
    Core Treatment:                    Frozen Orbital(s)                        

    Hyperfine or Zeeman Interaction:   ---                                      

 Settings for Grimme 3 dispersion correction

      damping                      Zero
      s6                          1.000
      sr,6                        1.261
      s8                          1.703

 Other (technical) parameters

      rs8                         1.000
      alpha                      14.000
      version                         3
 


 =====================================
 S Y M M E T R Y ,   E L E C T R O N S
 =====================================
  
 Symmetry: ATOM

 Irreducible Representations, including subspecies
 -------------------------------------------------
 S
 P:x  P:y  P:z
 D:z2  D:x2-y2  D:xy  D:xz  D:yz
 F:z3  F:z  F:xyz  F:z2x  F:z2y  F:x  F:y


 Configuration of Valence Electrons
 ==================================

          Occupation Numbers
          -------------------------------------------------
 S        2*2
 P        2
 D        0
 F        0
          -------------------------------------------------

 Total:   6

 Net Charge: 0 (Nuclei minus Electrons)

 Preset values for MO occupations will be applied through SCF cycle no. 1000000
 Thereafter, the program will assign electrons to MOs that are spatially
 similar to the occupied MOs in a "reference" cycle ("KeepOrbitals").
 The reference cycle is always the PREVIOUS cycle: it will evolve with
 the SCF procedure.


 ================================
 (Slater-type)  F U N C T I O N S  ***  (Basis and Fit)  ***
 ================================
  

 Atom Type    1  (C)
 ==============

 Valence Basis Sets:   9
 -----------------------
   1 S    7.680000
   1 S    5.000000
   2 S    1.280000
   2 S    2.100000
   2 S    4.600000
   2 P    0.820000
   2 P    1.480000
   2 P    2.940000
   3 D    2.200000

 Charge Fitting Sets (for the computation of the Coulomb Potential):  22
 -----------------------------------------------------------------------
   1 S   15.360000
   2 S   17.530000
   2 S   12.070000
   2 S    8.310000
   2 S    5.730000
   3 S    5.780000
   3 S    4.220000
   3 S    3.080000
   3 S    2.250000
   3 S    1.640000
   2 P    9.880000
   2 P    5.800000
   3 P    5.050000
   3 P    3.230000
   3 P    2.060000
   3 D    7.200000
   3 D    4.400000
   3 D    2.690000
   3 D    1.640000
   4 F    5.400000
   4 F    3.550000
   5 G    4.500000


 BAS: List of all Elementary Cartesian Basis Functions
 =====================================================

 The numbering in the list below (to the right of the function characteristics) is referred
 to in print-outs of MO eigenvectors and Mulliken populations in the BAS representation
 (as contrasted to the SFO representation).

 Notes:
 1. The functions are characterized by a polynomial prefactor (powers of x,y,z and r) and
    an exponential decay factor alpha.
 2. Since the basis sets are specific for an atom TYPE, the individual functions occur on
    all atoms of that type.
 3. The word 'Core' in the left margin signals that it is a Core Function (CF) : not a
    degree of freedom in the valence set, but only used to ensure orthogonalization of
    the other valence basis functions on the frozen Core Orbitals.


 (power of) X  Y  Z  R     Alpha  on Atom
            ==========     =====     ==========

 C                                    1
                                  ---------------------------------------------------------------------------
            0  0  0  0     7.680      1
            0  0  0  0     5.000      2
            0  0  0  1     1.280      3
            0  0  0  1     2.100      4
            0  0  0  1     4.600      5
            1  0  0  0     0.820      6
            0  1  0  0     0.820      7
            0  0  1  0     0.820      8
            1  0  0  0     1.480      9
            0  1  0  0     1.480     10
            0  0  1  0     1.480     11
            1  0  0  0     2.940     12
            0  1  0  0     2.940     13
            0  0  1  0     2.940     14
            2  0  0  0     2.200     15
            1  1  0  0     2.200     16
            1  0  1  0     2.200     17
            0  2  0  0     2.200     18
            0  1  1  0     2.200     19
            0  0  2  0     2.200     20

 Total number of charge fitting functions (nprimf)        84
 Total number of Cartesian basis functions (naos)         20
 Total number of Cartesian core functions  (ncos)          0


 BAS: List of all Elementary Cartesian Basis Functions
 =====================================================

 The numbering in the list below (to the right of the function characteristics) is referred
 to in print-outs of MO eigenvectors and Mulliken populations in the BAS representation
 (as contrasted to the SFO representation).

 Notes:
 1. The functions are characterized by a polynomial prefactor (powers of x,y,z and r) and
    an exponential decay factor alpha.
 2. Since the basis sets are specific for an atom TYPE, the individual functions occur on
    all atoms of that type.
 3. The word 'Core' in the left margin signals that it is a Core Function (CF) : not a
    degree of freedom in the valence set, but only used to ensure orthogonalization of
    the other valence basis functions on the frozen Core Orbitals.


 (power of) X  Y  Z  R     Alpha  on Atom
            ==========     =====     ==========

 C                                    1
                                  ---------------------------------------------------------------------------
            0  0  0  0     7.680      1
            0  0  0  0     5.000      2
            0  0  0  1     1.280      3
            0  0  0  1     2.100      4
            0  0  0  1     4.600      5
            1  0  0  0     0.820      6
            0  1  0  0     0.820      7
            0  0  1  0     0.820      8
            1  0  0  0     1.480      9
            0  1  0  0     1.480     10
            0  0  1  0     1.480     11
            1  0  0  0     2.940     12
            0  1  0  0     2.940     13
            0  0  1  0     2.940     14
            2  0  0  0     2.200     15
            1  1  0  0     2.200     16
            1  0  1  0     2.200     17
            0  2  0  0     2.200     18
            0  1  1  0     2.200     19
            0  0  2  0     2.200     20
1
 ***************************************************************************************************


                                              ***********************
                                              *  T E C H N I C A L  *
                                              ***********************
  


 =============================================================
 P A R A L L E L I Z A T I O N  and  V E C T O R I Z A T I O N
 =============================================================
  
 Nr of parallel processes:                                1
 Maximum vector length in NumInt loops:                 128

 IO buffersize (Mb):                                     64.000000


 =====================
 S C F   U P D A T E S
 =====================
  
 Max. nr. of cycles:                               300
 Convergence criterion:                              0.0000000100
   secondary criterion:                              0.0000000100

 Mix parameter (when DIIS does not apply):           0.2000000000
 Special mix parameter for the first cycle:          1.0000000000
 Mixed ADIIS+DIIS will be used
    Max number of expansion vectors:                10
    Pure ADIIS when Max([F,P]) is above              0.1000000000
    Pure DIIS when Max([F,P]) is below               0.0010000000
 Automatic ElectronSmearing (in case of problematic SCF convergence) disabled


 =================
 P R E C I S I O N  ***  (General: NumInt, NeglectFunctionTails, ...)  ***
 =================
  

 NumInt:           Target precision:                12.0000000000
 -------           Initial precision:               10.0000000000
                   Min. precision (optimization):   10.0000000000

 Neglect Functions:          Basis functions:        0.1000000000E-13
 ------------------          Fit functions:          0.1000000000E-13


 ===========================
 L I N E A R   S C A L I N G
 ===========================
  

 Cut-off radii density fit:                        0.1000000000E-97
 Overlap cut-off criterion AO matrix elements:     0.1000000000E-97
 Cut-offs for Coulomb potential and fitted density:0.1000000000E-97
 Cut-off criterion for Coulomb multipole terms:    0.1000000000E-97
 Progressive Convergence parameter:                 0.000000000    
1
 ***************************************************************************************************


                                            ***************************
                                            *  C O M P U T A T I O N  *
                                            ***************************
  

 Number of elements of the density matrix on this node (used, total):       210       210


 ===========================================
 Numerical Integration : Fuzzy Cells (Becke)
 ===========================================
  
 Becke grid quality: VERYGOOD       
  
 Lebedev angular grid order:             min:  13 max:  41
 Nr. of radial points:                   min:  72 max:  72

 Total nr. of points:         72
 Nr. of blocks:                1
 Block length:                72
 Nr. of dummy points:          0


 Test of Precision of the Numerical Integration Grid
 ===================================================

 Integral of the Total Core Density:                   0.00000000000000


 ========================
 Density Fitting (zlmFit)
 ========================
  
 ZlmFit Fit Quality: VERYGOOD       
  
 Max L-expansion:                        min:   0 max:   0
 Nr. of radial interpolation points:     min: 160 max: 160


 ======================
 RI Hartree-Fock Scheme
 ======================
  
 Fit Set Quality     : NORMAL
 Integration Quality : NORMAL
 Threshold Quality   : NORMAL
 Response Quality    : DEFAULT
 Is Range Separated  :  F
 
 RIHartreeFock Dependency: number of modified vectors:           0


 =====
 S C F  ***  ScaSCF  ***
 =====
  

 CYCLE    1
 SCF Error: norm([F,P])=      0.000000000000, max([F,P])=      0.000000000000
 orbitals (Q,E):
 ---------------
 S :1...5            ( 2.00   -17.9995)  ( 2.00    -4.4761)  ( 0.00    -1.9482)  ( 0.00     0.6812)
                     ( 0.00    42.8100)
 P :1...3            ( 2.00    -4.4994)  ( 0.00    -1.9807)  ( 0.00    -1.0849)
 D :1...1            ( 0.00    -1.9800)

 CYCLE    2
  SDIIS (wt  0.000):  1.0000  0.0000
 A-DIIS (wt  1.000):  0.0000  1.0000
  DIIS coefficients:  0.0000  1.0000
 SCF Error: norm([F,P])=      4.505384998573, max([F,P])=      3.329849281988
 orbitals (Q,E):
 ---------------
 S :1...3            ( 2.00    -8.0776)  ( 2.00    -0.0675)  ( 0.00     0.8204)
 P :1...2            ( 2.00     0.1170)  ( 0.00     0.6042)
 D :1...1            ( 0.00     1.8130)

 CYCLE    3
  SDIIS (wt  0.000):  0.1978  0.8022
 A-DIIS (wt  1.000):  0.0463  0.9537
  DIIS coefficients:  0.0463  0.9537
 SCF Error: norm([F,P])=      1.486233295202, max([F,P])=      1.210863110380
 orbitals (Q,E):
 ---------------
 S :1...3            ( 2.00   -11.4522)  ( 2.00    -1.0449)  ( 0.00     0.1092)
 P :1...2            ( 2.00    -0.6795)  ( 0.00     0.0180)
 D :1...1            ( 0.00     0.8293)

 CYCLE    4
  SDIIS (wt  0.000): -0.0657  0.2502  0.8155
 A-DIIS (wt  1.000):  0.0000  0.1203  0.8797
  DIIS coefficients:  0.0000  0.1203  0.8797
 SCF Error: norm([F,P])=      0.775995598844, max([F,P])=      0.612587534517
 orbitals (Q,E):
 ---------------
 S :1...3            ( 2.00    -9.9425)  ( 2.00    -0.4367)  ( 0.00     0.4820)
 P :1...2            ( 2.00    -0.0797)  ( 0.00     0.2569)
 D :1...1            ( 0.00     1.4133)

 CYCLE    5
  SDIIS (wt  0.000): -0.0165 -0.0643  0.2999  0.7809
 A-DIIS (wt  1.000):  0.0000  0.0000  0.0815  0.9185
  DIIS coefficients:  0.0000  0.0000  0.0815  0.9185
 SCF Error: norm([F,P])=      0.332820215129, max([F,P])=      0.266183660048
 orbitals (Q,E):
 ---------------
 S :1...3            ( 2.00   -10.5869)  ( 2.00    -0.6641)  ( 0.00     0.3391)
 P :1...2            ( 2.00    -0.2816)  ( 0.00     0.1493)
 D :1...1            ( 0.00     1.1946)

 CYCLE    6
  SDIIS (wt  0.000):  0.0027 -0.0121 -0.0988  0.3111  0.7971
 A-DIIS (wt  1.000):  0.0000  0.0000  0.0000  0.1921  0.8079
  DIIS coefficients:  0.0000  0.0000  0.0000  0.1921  0.8079
 SCF Error: norm([F,P])=      0.191970387742, max([F,P])=      0.149422588380
 orbitals (Q,E):
 ---------------
 S :1...3            ( 2.00   -10.2640)  ( 2.00    -0.5338)  ( 0.00     0.4211)
 P :1...2            ( 2.00    -0.1606)  ( 0.00     0.2052)
 D :1...1            ( 0.00     1.3209)

 CYCLE    7
  SDIIS (wt  0.470): -0.0001  0.0023  0.0001 -0.1209  0.1514  0.9673
 A-DIIS (wt  0.530):  0.0000  0.0000  0.0000  0.0000  0.0000  1.0000
  DIIS coefficients: -0.0000  0.0011  0.0001 -0.0568  0.0711  0.9846
 SCF Error: norm([F,P])=      0.068163053138, max([F,P])=      0.053501013267
 orbitals (Q,E):
 ---------------
 S :1...3            ( 2.00   -10.3809)  ( 2.00    -0.5774)  ( 0.00     0.3935)
 P :1...2            ( 2.00    -0.2001)  ( 0.00     0.1852)
 D :1...1            ( 0.00     1.2786)

 CYCLE    8
  SDIIS (wt  0.788): -0.0001  0.0003  0.0043 -0.0151 -0.0680  0.2586  0.8200
 A-DIIS (wt  0.212):  0.0000  0.0000  0.0000  0.0000  0.0000  0.0333  0.9667
  DIIS coefficients: -0.0001  0.0003  0.0034 -0.0119 -0.0536  0.2108  0.8511
 SCF Error: norm([F,P])=      0.028239664999, max([F,P])=      0.022006422969
 orbitals (Q,E):
 ---------------
 S :1...3            ( 2.00   -10.3415)  ( 2.00    -0.5620)  ( 0.00     0.4034)
 P :1...2            ( 2.00    -0.1860)  ( 0.00     0.1921)
 D :1...1            ( 0.00     1.2937)

 CYCLE    9
  SDIIS (wt  0.977):  0.0000  0.0000 -0.0001 -0.0005 -0.0010  0.0037  0.1397  0.8582
 A-DIIS (wt  0.023):  0.0000  0.0000  0.0000  0.0000  0.0000  0.0000  0.0000  1.0000
  DIIS coefficients:  0.0000  0.0000 -0.0001 -0.0005 -0.0010  0.0037  0.1366  0.8614
 SCF Error: norm([F,P])=      0.004150959305, max([F,P])=      0.003232153639
 orbitals (Q,E):
 ---------------
 S :1...3            ( 2.00   -10.3466)  ( 2.00    -0.5640)  ( 0.00     0.4021)
 P :1...2            ( 2.00    -0.1878)  ( 0.00     0.1912)
 D :1...1            ( 0.00     1.2917)

 CYCLE   10
  SDIIS (wt  1.000): -0.0000 -0.0000  0.0000  0.0000 -0.0001 -0.0005 -0.0032  1.0037
  DIIS coefficients: -0.0000 -0.0000  0.0000  0.0000 -0.0001 -0.0005 -0.0032  1.0037
 SCF Error: norm([F,P])=      0.000077558866, max([F,P])=      0.000060353183
 orbitals (Q,E):
 ---------------
 S :1...3            ( 2.00   -10.3465)  ( 2.00    -0.5639)  ( 0.00     0.4021)
 P :1...2            ( 2.00    -0.1878)  ( 0.00     0.1912)
 D :1...1            ( 0.00     1.2918)

 CYCLE   11
  SDIIS (wt  1.000):  0.0000  0.0000 -0.0001 -0.0003  0.0120  0.9883
  DIIS coefficients:  0.0000  0.0000 -0.0001 -0.0003  0.0120  0.9883
 SCF Error: norm([F,P])=      0.000000133577, max([F,P])=      0.000000101965
 orbitals (Q,E):
 ---------------
 S :1...3            ( 2.00   -10.3465)  ( 2.00    -0.5639)  ( 0.00     0.4021)
 P :1...2            ( 2.00    -0.1878)  ( 0.00     0.1912)
 D :1...1            ( 0.00     1.2918)

 CYCLE   12
  SDIIS (wt  1.000):  0.0000  0.0001 -0.0040  1.0039
  DIIS coefficients:  0.0000  0.0001 -0.0040  1.0039
 SCF Error: norm([F,P])=      0.000000001688, max([F,P])=      0.000000001342
 orbitals (Q,E):
 ---------------
 S :1...3            ( 2.00   -10.3465)  ( 2.00    -0.5639)  ( 0.00     0.4021)
 P :1...2            ( 2.00    -0.1878)  ( 0.00     0.1912)
 D :1...1            ( 0.00     1.2918)

 SCF CONVERGED

 CYCLE   13
1
 ***************************************************************************************************


                                                *******************
                                                *  R E S U L T S  *
                                                *******************
  
  
 Hartree-Fock exchange energy:   -4.64369339639405     
 *** Setting up for NEW gradients in Focky
 *** Using EXACT density in Focky

 Orbital Energies, per Irrep and Spin:
 ======================================
                        Occup              E (au)              E (eV)       Diff (eV) with prev. cycle
                        -----      --------------------        ------       --------------------------
 S
               1        2.000     -0.10346539907243E+02      -281.544              -2.03E-09
               2        2.000     -0.56391811941841E+00       -15.345              -1.06E-09
               3        0.000      0.40212804025792E+00        10.942
               4        0.000      0.55087123974269E+01       149.900
               5        0.000      0.50545679425268E+02      1375.418
 P
               1        2.000     -0.18779793391136E+00        -5.110              -9.11E-10
               2        0.000      0.19124012964922E+00         5.204
               3        0.000      0.20892463012344E+01        56.851
 D
               1        0.000      0.12917544257274E+01        35.150


 Partially Occupied:
               1 P                -0.18779793391136E+00
  
 HOMO :        2 S                -0.56391811941841E+00
 LUMO :        2 P                 0.19124012964922E+00
  


 Orbital Energies, all Irreps
 ========================================

 Irrep        no.  (spin)   Occup              E (au)                E (eV)
 ---------------------------------------------------------------------------
 S             1             2.00       -0.10346539907243E+02      -281.5437
 S             2             2.00       -0.56391811941841E+00       -15.3450
 P             1             2.00       -0.18779793391136E+00        -5.1102
 P             2             0.00        0.19124012964922E+00         5.2039
 S             3             0.00        0.40212804025792E+00        10.9425
 D             1             0.00        0.12917544257274E+01        35.1504
 P             3             0.00        0.20892463012344E+01        56.8513
 S             4             0.00        0.55087123974269E+01       149.8997
 S             5             0.00        0.50545679425268E+02      1375.4179


 All Electron Calculation, thus no Orbital Energies of the Core Orbitals are calculated


 =======================================
 M U L L I K E N   P O P U L A T I O N S
 =======================================
  
 The survey below gives for each atom:
 a) the total charge (Z minus electrons)
 b) the net spin polarization (nr of electrons spin-A minus spin-B)
 c) for each spin the atomic electron valence density (integrated) per L-value.

 Atom              Charge    Spin density          S         P         D         F
 ----              ------    ------------       ------    ------    ------    ------
 1 C              -0.0000                       4.0000    2.0000    0.0000    0.0000

 Populations of individual BAS functions
 ----------------------------------------
 1 C            0.4746  1.5304  0.9148  1.1405 -0.0604  0.1986  0.1986  0.1986  0.3658  0.3658
                0.3658  0.1023  0.1023  0.1023  0.0000  0.0000  0.0000  0.0000  0.0000  0.0000

 Gross Charges per Atom (Z minus electrons)
 ==========================================
            -0.0000
 Net Total: -0.00000000


 =======================================================================
 Electrostatic potential at the Nuclei due to electrons and other nuclei
 =======================================================================
  
         Atom                  Potential
         ----                  ---------
     1)   C                  14.64659694
 
 
 ========================
 No memory problems found
 ========================
 
 Maximum number of active allocate calls:         369
 
 *******************************************************************************

                             A D F   E X I T
 NORMAL TERMINATION


 =================
 Timing Statistics
 =================
  
 Total Used :                     CPU=        0.83      System=        0.09     Elapsed=        1.52

 Calls  Section                     ( Mean, Percentage )
 ---------------------------------------------------------------------------------------------------
     3  ><      ................      0.00    0.24             0.00    2.30             0.00    0.48
     1  INIT    ................      0.04    5.31             0.01   14.94             0.58   38.13
     1  GEOMET  ................      0.02    2.42             0.02   26.44             0.06    3.80
     1  INPUTA  ................      0.00    0.48             0.00    1.15             0.01    0.34
     1  MAINSY  ................      0.01    1.69             0.00    5.75             0.03    1.78
     1  SYMFIT  ................      0.00    0.00             0.00    3.45             0.00    0.18
     1  CORORT  ................      0.00    0.12             0.00    0.00             0.00    0.16
     1  SYMORB  ................      0.00    0.12             0.00    0.00             0.00    0.09
     1  FITINT  ................      0.01    1.33             0.00    3.45             0.03    1.68
     1  CLSMAT  ................      0.00    0.12             0.00    1.15             0.00    0.20
     1  ORTHON  ................      0.01    0.85             0.00    0.00             0.01    0.55
     1  GENPT   ................      0.02    2.54             0.00    1.15             0.02    1.55
     1  PTBAS   ................      0.00    0.48             0.00    1.15             0.01    0.45
    13  FOCKY   ................      0.05   72.71             0.00   19.54             0.05   41.68
    13  FOCKTR  ................      0.00    0.85             0.00    2.30             0.00    0.67
    13  SDIIS   ................      0.00    4.83             0.00   12.64             0.01    4.30
     1  COREPS  ................      0.02    2.66             0.00    1.15             0.02    1.53
     1  POPAN   ................      0.01    0.85             0.00    1.15             0.01    0.63
     1  DEBYE   ................      0.00    0.36             0.00    0.00             0.00    0.25
     1  EXIT PROCEDURE .........      0.02    2.05             0.00    2.30             0.02    1.54


 Currently Open Files (EXIT00)
 ====================

 Unit    Access Format  Status   Type       Ident (file)
 -------------------------------------------------------
   3      SEQ    FORM   TRANSP  NORMAL      LOGFILE
                                          ( logfile )


 Buffered I/O statistics
 =======================
 Memory available:                     67108864
 Number of records fitting in memory:     16131
 Input :   0.1% of                        27587  *4k bytes
 Output:  13.4% of                         1283  *4k bytes
 Records from serial files evicted:           0
                    others evicted:           0
 Hash table lookups:      55845 with          0 conflicts (  0.00%)

 ***************************************************************************************************
 (LOGFILE)
 <Sep07-2019> <19:20:21>  ADF 2018  RunTime: Sep07-2019 19:20:21  Nodes: 1  Procs: 1
 <Sep07-2019> <19:20:21>  Hydrogen (TZP)
 <Sep07-2019> <19:20:21>  RunType   : CREATE
 <Sep07-2019> <19:20:21>  Net Charge: 0 (Nuclei minus Electrons)
 <Sep07-2019> <19:20:21>  Symmetry  : ATOM
  Coordinates
    Atom         X           Y           Z   (Angstrom)
    1.H         0.000000    0.000000    0.000000
 <Sep07-2019> <19:20:22>  >>>> CORORT
 <Sep07-2019> <19:20:22>  >>>> FITINT
 <Sep07-2019> <19:20:22>  >>>> CLSMAT
 <Sep07-2019> <19:20:22>  >>>> ORTHON
 <Sep07-2019> <19:20:22>  >>>> GENPT
 <Sep07-2019> <19:20:22>  Block Length=  64
 <Sep07-2019> <19:20:22>  >>>> PTBAS
 <Sep07-2019> <19:20:22>  >>>> CYCLE
 <Sep07-2019> <19:20:22>  CalcFitR12Fit
 <Sep07-2019> <19:20:22>  CalcFitCoeff
 <Sep07-2019> <19:20:22>              |Error|         MaxErr       Wt(A-DIIS)
 <Sep07-2019> <19:20:22>      1      0.00000000      0.00000000
 <Sep07-2019> <19:20:22>      2      0.04053683      0.03970368
 <Sep07-2019> <19:20:22>      3      0.00831365      0.00779462    100.0
 <Sep07-2019> <19:20:22>      4      0.00117916      0.00115484      0.2
 <Sep07-2019> <19:20:22>      5      0.00002880      0.00002504      0.0
 <Sep07-2019> <19:20:22>      6      0.00000137      0.00000117      0.0
 <Sep07-2019> <19:20:22>      7      0.00000001      0.00000000      0.0
 <Sep07-2019> <19:20:22>  SCF converged
 <Sep07-2019> <19:20:22>      8      0.00000000      0.00000000      0.0
 <Sep07-2019> <19:20:22>  >>>> POPAN
 <Sep07-2019> <19:20:22>  >>>> DEBYE
 <Sep07-2019> <19:20:22>  NORMAL TERMINATION
 <Sep07-2019> <19:20:22>  END
 <Sep07-2019> <19:20:23>  ADF 2018  RunTime: Sep07-2019 19:20:23  Nodes: 1  Procs: 1
 <Sep07-2019> <19:20:23>  Fluorine (TZP)
 <Sep07-2019> <19:20:23>  RunType   : CREATE
 <Sep07-2019> <19:20:23>  Net Charge: 0 (Nuclei minus Electrons)
 <Sep07-2019> <19:20:23>  Symmetry  : ATOM
  Coordinates
    Atom         X           Y           Z   (Angstrom)
    1.F         0.000000    0.000000    0.000000
 <Sep07-2019> <19:20:23>  >>>> CORORT
 <Sep07-2019> <19:20:23>  >>>> FITINT
 <Sep07-2019> <19:20:23>  >>>> CLSMAT
 <Sep07-2019> <19:20:23>  >>>> ORTHON
 <Sep07-2019> <19:20:23>  >>>> GENPT
 <Sep07-2019> <19:20:23>  Block Length=  76
 <Sep07-2019> <19:20:23>  >>>> PTBAS
 <Sep07-2019> <19:20:23>  >>>> CYCLE
 <Sep07-2019> <19:20:24>  CalcFitR12Fit
 <Sep07-2019> <19:20:24>  CalcFitCoeff
 <Sep07-2019> <19:20:24>              |Error|         MaxErr       Wt(A-DIIS)
 <Sep07-2019> <19:20:24>      1      0.00000000      0.00000000
 <Sep07-2019> <19:20:24>      2     11.41746302      4.81290088    100.0
 <Sep07-2019> <19:20:24>      3      5.10476411      3.13907595    100.0
 <Sep07-2019> <19:20:24>      4      1.13679351      0.53598801    100.0
 <Sep07-2019> <19:20:24>      5      1.53242428      0.75133590    100.0
 <Sep07-2019> <19:20:24>      6      0.08906312      0.04191714     41.3
 <Sep07-2019> <19:20:24>      7      0.03766094      0.01783118     17.0
 <Sep07-2019> <19:20:24>      8      0.00337050      0.00160283      0.6
 <Sep07-2019> <19:20:24>      9      0.00001932      0.00000923      0.0
 <Sep07-2019> <19:20:24>     10      0.00000071      0.00000033      0.0
 <Sep07-2019> <19:20:24>     11      0.00000001      0.00000000      0.0
 <Sep07-2019> <19:20:24>  SCF converged
 <Sep07-2019> <19:20:24>     12      0.00000000      0.00000000      0.0
 <Sep07-2019> <19:20:24>  >>>> POPAN
 <Sep07-2019> <19:20:24>  >>>> DEBYE
 <Sep07-2019> <19:20:24>  NORMAL TERMINATION
 <Sep07-2019> <19:20:24>  END
 <Sep07-2019> <19:20:25>  ADF 2018  RunTime: Sep07-2019 19:20:25  Nodes: 1  Procs: 1
 <Sep07-2019> <19:20:25>  Carbon (TZP)
 <Sep07-2019> <19:20:25>  RunType   : CREATE
 <Sep07-2019> <19:20:25>  Net Charge: 0 (Nuclei minus Electrons)
 <Sep07-2019> <19:20:25>  Symmetry  : ATOM
  Coordinates
    Atom         X           Y           Z   (Angstrom)
    1.C         0.000000    0.000000    0.000000
 <Sep07-2019> <19:20:25>  >>>> CORORT
 <Sep07-2019> <19:20:25>  >>>> FITINT
 <Sep07-2019> <19:20:25>  >>>> CLSMAT
 <Sep07-2019> <19:20:25>  >>>> ORTHON
 <Sep07-2019> <19:20:25>  >>>> GENPT
 <Sep07-2019> <19:20:25>  Block Length=  72
 <Sep07-2019> <19:20:25>  >>>> PTBAS
 <Sep07-2019> <19:20:25>  >>>> CYCLE
 <Sep07-2019> <19:20:25>  CalcFitR12Fit
 <Sep07-2019> <19:20:25>  CalcFitCoeff
 <Sep07-2019> <19:20:25>              |Error|         MaxErr       Wt(A-DIIS)
 <Sep07-2019> <19:20:25>      1      0.00000000      0.00000000
 <Sep07-2019> <19:20:25>      2      4.50538500      3.32984928    100.0
 <Sep07-2019> <19:20:25>      3      1.48623330      1.21086311    100.0
 <Sep07-2019> <19:20:25>      4      0.77599560      0.61258753    100.0
 <Sep07-2019> <19:20:25>      5      0.33282022      0.26618366    100.0
 <Sep07-2019> <19:20:25>      6      0.19197039      0.14942259    100.0
 <Sep07-2019> <19:20:25>      7      0.06816305      0.05350101     53.0
 <Sep07-2019> <19:20:25>      8      0.02823966      0.02200642     21.2
 <Sep07-2019> <19:20:25>      9      0.00415096      0.00323215      2.3
 <Sep07-2019> <19:20:25>     10      0.00007756      0.00006035      0.0
 <Sep07-2019> <19:20:26>     11      0.00000013      0.00000010      0.0
 <Sep07-2019> <19:20:26>     12      0.00000000      0.00000000      0.0
 <Sep07-2019> <19:20:26>  SCF converged
 <Sep07-2019> <19:20:26>     13      0.00000000      0.00000000      0.0
 <Sep07-2019> <19:20:26>  >>>> POPAN
 <Sep07-2019> <19:20:26>  >>>> DEBYE
 <Sep07-2019> <19:20:26>  NORMAL TERMINATION
 <Sep07-2019> <19:20:26>  END
 
Create O   file=TZP-O
XC
::  gga OLYP
   hybrid b3lyp
DISPERSION Grimme3
End
ExactDensity

 *******************************************************************************
 *                                                                             *
 *  -------------------------------------                                      *
 *   Amsterdam Density Functional  (ADF)         2018                          *
 *  -------------------------------------                                      *
 *                                               r69431 2018-10-05             *
 *                                                                             *
 *                                                                             *
 *                              =================                              *
 *                              |               |                              *
 *                              |     A D F     |                              *
 *                              |               |                              *
 *                              =================                              *
 *                                                                             *
 *                                                                             *
 *   Online information and documentation:  https://www.scm.com/support/       *
 *   E-mail:  support@scm.com   info@scm.com                                   *
 *                                                                             *
 *   Scientific publications using ADF results must be properly referenced     *
 *   See the User Manuals (or the web site) for recommended citations          *
 *   The terms and conditions of the End User License Agreement apply to       *
 *   the use of ADF, https://www.scm.com/license-terms/                        *
 *                                                                             *
 **********************  x86_64_linux_intel / intelmpi  ************************
 
 Licensed to: Dr. Steinar Henden / Computer Centre University of Troms? / Troms? / NO
 SCM User ID: u7207
  
 ADF 2018  RunTime: Sep07-2019 19:20:26  Nodes: 1  Procs: 1

 Temporary files are created in /global/work/conradj/1794069/kid_0.714570498

 Oxygen (TZP)


 ===========================
 A T T A C H E D   F I L E S
 ===========================
  
 CREATE - Data File:    TZP-O
                        Oxygen (TZP)


 ===============================
 M O D E L   P A R A M E T E R S
 ===============================
  
 DENSITY FUNCTIONAL POTENTIAL (scf)
    Hybrid:                            B3LYP                                   == Not Default ==

 SPIN  (restricted / unrestr.)
    Molecule:                          Restricted                               

 OTHER ASPECTS
    Relativistic Corrections:          ---                                      

    Nuclear Charge Density Model:      Point Charge Nuclei                      
    Core Treatment:                    Frozen Orbital(s)                        

    Hyperfine or Zeeman Interaction:   ---                                      

 Settings for Grimme 3 dispersion correction

      damping                      Zero
      s6                          1.000
      sr,6                        1.261
      s8                          1.703

 Other (technical) parameters

      rs8                         1.000
      alpha                      14.000
      version                         3
 


 =====================================
 S Y M M E T R Y ,   E L E C T R O N S
 =====================================
  
 Symmetry: ATOM

 Irreducible Representations, including subspecies
 -------------------------------------------------
 S
 P:x  P:y  P:z
 D:z2  D:x2-y2  D:xy  D:xz  D:yz
 F:z3  F:z  F:xyz  F:z2x  F:z2y  F:x  F:y


 Configuration of Valence Electrons
 ==================================

          Occupation Numbers
          -------------------------------------------------
 S        2*2
 P        4
 D        0
 F        0
          -------------------------------------------------

 Total:   8

 Net Charge: 0 (Nuclei minus Electrons)

 Preset values for MO occupations will be applied through SCF cycle no. 1000000
 Thereafter, the program will assign electrons to MOs that are spatially
 similar to the occupied MOs in a "reference" cycle ("KeepOrbitals").
 The reference cycle is always the PREVIOUS cycle: it will evolve with
 the SCF procedure.


 ================================
 (Slater-type)  F U N C T I O N S  ***  (Basis and Fit)  ***
 ================================
  

 Atom Type    1  (O)
 ==============

 Valence Basis Sets:   9
 -----------------------
   1 S    9.800000
   1 S    6.800000
   2 S    7.580000
   2 S    2.880000
   2 S    1.720000
   2 P    4.080000
   2 P    2.080000
   2 P    1.120000
   3 D    2.000000

 Charge Fitting Sets (for the computation of the Coulomb Potential):  22
 -----------------------------------------------------------------------
   1 S   19.600000
   2 S   22.600000
   2 S   15.680000
   2 S   10.890000
   2 S    7.560000
   3 S    7.690000
   3 S    5.650000
   3 S    4.150000
   3 S    3.050000
   3 S    2.240000
   2 P   12.860000
   2 P    7.680000
   3 P    6.780000
   3 P    4.390000
   3 P    2.840000
   3 D    8.800000
   3 D    5.580000
   3 D    3.530000
   3 D    2.240000
   4 F    6.200000
   4 F    3.700000
   5 G    4.500000


 BAS: List of all Elementary Cartesian Basis Functions
 =====================================================

 The numbering in the list below (to the right of the function characteristics) is referred
 to in print-outs of MO eigenvectors and Mulliken populations in the BAS representation
 (as contrasted to the SFO representation).

 Notes:
 1. The functions are characterized by a polynomial prefactor (powers of x,y,z and r) and
    an exponential decay factor alpha.
 2. Since the basis sets are specific for an atom TYPE, the individual functions occur on
    all atoms of that type.
 3. The word 'Core' in the left margin signals that it is a Core Function (CF) : not a
    degree of freedom in the valence set, but only used to ensure orthogonalization of
    the other valence basis functions on the frozen Core Orbitals.


 (power of) X  Y  Z  R     Alpha  on Atom
            ==========     =====     ==========

 O                                    1
                                  ---------------------------------------------------------------------------
            0  0  0  0     9.800      1
            0  0  0  0     6.800      2
            0  0  0  1     7.580      3
            0  0  0  1     2.880      4
            0  0  0  1     1.720      5
            1  0  0  0     4.080      6
            0  1  0  0     4.080      7
            0  0  1  0     4.080      8
            1  0  0  0     2.080      9
            0  1  0  0     2.080     10
            0  0  1  0     2.080     11
            1  0  0  0     1.120     12
            0  1  0  0     1.120     13
            0  0  1  0     1.120     14
            2  0  0  0     2.000     15
            1  1  0  0     2.000     16
            1  0  1  0     2.000     17
            0  2  0  0     2.000     18
            0  1  1  0     2.000     19
            0  0  2  0     2.000     20

 Total number of charge fitting functions (nprimf)        84
 Total number of Cartesian basis functions (naos)         20
 Total number of Cartesian core functions  (ncos)          0


 BAS: List of all Elementary Cartesian Basis Functions
 =====================================================

 The numbering in the list below (to the right of the function characteristics) is referred
 to in print-outs of MO eigenvectors and Mulliken populations in the BAS representation
 (as contrasted to the SFO representation).

 Notes:
 1. The functions are characterized by a polynomial prefactor (powers of x,y,z and r) and
    an exponential decay factor alpha.
 2. Since the basis sets are specific for an atom TYPE, the individual functions occur on
    all atoms of that type.
 3. The word 'Core' in the left margin signals that it is a Core Function (CF) : not a
    degree of freedom in the valence set, but only used to ensure orthogonalization of
    the other valence basis functions on the frozen Core Orbitals.


 (power of) X  Y  Z  R     Alpha  on Atom
            ==========     =====     ==========

 O                                    1
                                  ---------------------------------------------------------------------------
            0  0  0  0     9.800      1
            0  0  0  0     6.800      2
            0  0  0  1     7.580      3
            0  0  0  1     2.880      4
            0  0  0  1     1.720      5
            1  0  0  0     4.080      6
            0  1  0  0     4.080      7
            0  0  1  0     4.080      8
            1  0  0  0     2.080      9
            0  1  0  0     2.080     10
            0  0  1  0     2.080     11
            1  0  0  0     1.120     12
            0  1  0  0     1.120     13
            0  0  1  0     1.120     14
            2  0  0  0     2.000     15
            1  1  0  0     2.000     16
            1  0  1  0     2.000     17
            0  2  0  0     2.000     18
            0  1  1  0     2.000     19
            0  0  2  0     2.000     20
1
 ***************************************************************************************************


                                              ***********************
                                              *  T E C H N I C A L  *
                                              ***********************
  


 =============================================================
 P A R A L L E L I Z A T I O N  and  V E C T O R I Z A T I O N
 =============================================================
  
 Nr of parallel processes:                                1
 Maximum vector length in NumInt loops:                 128

 IO buffersize (Mb):                                     64.000000


 =====================
 S C F   U P D A T E S
 =====================
  
 Max. nr. of cycles:                               300
 Convergence criterion:                              0.0000000100
   secondary criterion:                              0.0000000100

 Mix parameter (when DIIS does not apply):           0.2000000000
 Special mix parameter for the first cycle:          1.0000000000
 Mixed ADIIS+DIIS will be used
    Max number of expansion vectors:                10
    Pure ADIIS when Max([F,P]) is above              0.1000000000
    Pure DIIS when Max([F,P]) is below               0.0010000000
 Automatic ElectronSmearing (in case of problematic SCF convergence) disabled


 =================
 P R E C I S I O N  ***  (General: NumInt, NeglectFunctionTails, ...)  ***
 =================
  

 NumInt:           Target precision:                12.0000000000
 -------           Initial precision:               10.0000000000
                   Min. precision (optimization):   10.0000000000

 Neglect Functions:          Basis functions:        0.1000000000E-13
 ------------------          Fit functions:          0.1000000000E-13


 ===========================
 L I N E A R   S C A L I N G
 ===========================
  

 Cut-off radii density fit:                        0.1000000000E-97
 Overlap cut-off criterion AO matrix elements:     0.1000000000E-97
 Cut-offs for Coulomb potential and fitted density:0.1000000000E-97
 Cut-off criterion for Coulomb multipole terms:    0.1000000000E-97
 Progressive Convergence parameter:                 0.000000000    
1
 ***************************************************************************************************


                                            ***************************
                                            *  C O M P U T A T I O N  *
                                            ***************************
  

 Number of elements of the density matrix on this node (used, total):       210       210


 ===========================================
 Numerical Integration : Fuzzy Cells (Becke)
 ===========================================
  
 Becke grid quality: VERYGOOD       
  
 Lebedev angular grid order:             min:  13 max:  41
 Nr. of radial points:                   min:  68 max:  68

 Total nr. of points:         68
 Nr. of blocks:                1
 Block length:                68
 Nr. of dummy points:          0


 Test of Precision of the Numerical Integration Grid
 ===================================================

 Integral of the Total Core Density:                   0.00000000000000


 ========================
 Density Fitting (zlmFit)
 ========================
  
 ZlmFit Fit Quality: VERYGOOD       
  
 Max L-expansion:                        min:   0 max:   0
 Nr. of radial interpolation points:     min: 180 max: 180


 ======================
 RI Hartree-Fock Scheme
 ======================
  
 Fit Set Quality     : NORMAL
 Integration Quality : NORMAL
 Threshold Quality   : NORMAL
 Response Quality    : DEFAULT
 Is Range Separated  :  F
 
 RIHartreeFock Dependency: number of modified vectors:           0


 =====
 S C F  ***  ScaSCF  ***
 =====
  

 CYCLE    1
 SCF Error: norm([F,P])=      0.000000000000, max([F,P])=      0.000000000000
 orbitals (Q,E):
 ---------------
 S :1...5            ( 2.00   -31.9999)  ( 2.00    -7.9363)  ( 0.00    -3.4636)  ( 0.00     4.3191)
                     ( 0.00   110.5486)
 P :1...3            ( 4.00    -7.9991)  ( 0.00    -3.4855)  ( 0.00    -1.8903)
 D :1...1            ( 0.00    -3.3333)

 CYCLE    2
  SDIIS (wt  0.000):  1.0000 -0.0000
 A-DIIS (wt  1.000):  0.0000  1.0000
  DIIS coefficients:  0.0000  1.0000
 SCF Error: norm([F,P])=      8.799682738238, max([F,P])=      5.524474927363
 orbitals (Q,E):
 ---------------
 S :1...3            ( 2.00   -14.9557)  ( 2.00    -0.0379)  ( 0.00     1.7682)
 P :1...2            ( 4.00     0.2357)  ( 0.00     1.2204)
 D :1...1            ( 0.00     1.5901)

 CYCLE    3
  SDIIS (wt  0.000):  0.2180  0.7820
 A-DIIS (wt  1.000):  0.2827  0.7173
  DIIS coefficients:  0.2827  0.7173
 SCF Error: norm([F,P])=      3.451499304475, max([F,P])=      2.413963612976
 orbitals (Q,E):
 ---------------
 S :1...3            ( 2.00   -20.3378)  ( 2.00    -1.6374)  ( 0.00     0.3933)
 P :1...2            ( 4.00    -1.0231)  ( 0.00     0.1270)
 D :1...1            ( 0.00     0.6775)

 CYCLE    4
  SDIIS (wt  0.000): -0.0546  0.1851  0.8695
 A-DIIS (wt  1.000):  0.0000  0.0000  1.0000
  DIIS coefficients:  0.0000  0.0000  1.0000
 SCF Error: norm([F,P])=      1.254556338460, max([F,P])=      0.638020293361
 orbitals (Q,E):
 ---------------
 S :1...3            ( 2.00   -18.3722)  ( 2.00    -0.6308)  ( 0.00     1.0818)
 P :1...2            ( 4.00    -0.0631)  ( 0.00     0.5547)
 D :1...1            ( 0.00     1.2970)

 CYCLE    5
  SDIIS (wt  0.000): -0.0198 -0.0868  0.5273  0.5793
 A-DIIS (wt  1.000):  0.0000  0.0000  0.5678  0.4322
  DIIS coefficients:  0.0000  0.0000  0.5678  0.4322
 SCF Error: norm([F,P])=      1.353801623936, max([F,P])=      0.757312131247
 orbitals (Q,E):
 ---------------
 S :1...3            ( 2.00   -19.2527)  ( 2.00    -0.9725)  ( 0.00     0.8352)
 P :1...2            ( 4.00    -0.3602)  ( 0.00     0.3765)
 D :1...1            ( 0.00     1.1073)

 CYCLE    6
  SDIIS (wt  0.632):  0.0032 -0.0014  0.0159 -0.0082  0.9905
 A-DIIS (wt  0.368):  0.0000  0.0000  0.0000  0.0000  1.0000
  DIIS coefficients:  0.0020 -0.0009  0.0100 -0.0052  0.9940
 SCF Error: norm([F,P])=      0.060567007104, max([F,P])=      0.037440553023
 orbitals (Q,E):
 ---------------
 S :1...3            ( 2.00   -19.3067)  ( 2.00    -0.9715)  ( 0.00     0.8394)
 P :1...2            ( 4.00    -0.3620)  ( 0.00     0.3795)
 D :1...1            ( 0.00     1.1167)

 CYCLE    7
  SDIIS (wt  0.968): -0.0001  0.0003  0.0000  0.0017  0.0444  0.9537
 A-DIIS (wt  0.032):  0.0000  0.0000  0.0000  0.0000  0.0000  1.0000
  DIIS coefficients: -0.0001  0.0003  0.0000  0.0016  0.0430  0.9552
 SCF Error: norm([F,P])=      0.006526918339, max([F,P])=      0.004191039009
 orbitals (Q,E):
 ---------------
 S :1...3            ( 2.00   -19.3014)  ( 2.00    -0.9706)  ( 0.00     0.8400)
 P :1...2            ( 4.00    -0.3612)  ( 0.00     0.3797)
 D :1...1            ( 0.00     1.1169)

 CYCLE    8
  SDIIS (wt  1.000):  0.0000 -0.0000 -0.0000  0.0001 -0.0006 -0.0257  1.0262
  DIIS coefficients:  0.0000 -0.0000 -0.0000  0.0001 -0.0006 -0.0257  1.0262
 SCF Error: norm([F,P])=      0.000272686548, max([F,P])=      0.000156875099
 orbitals (Q,E):
 ---------------
 S :1...3            ( 2.00   -19.3011)  ( 2.00    -0.9705)  ( 0.00     0.8401)
 P :1...2            ( 4.00    -0.3611)  ( 0.00     0.3798)
 D :1...1            ( 0.00     1.1170)

 CYCLE    9
  SDIIS (wt  1.000): -0.0000 -0.0000  0.0000 -0.0000 -0.0000 -0.0000 -0.0311  1.0312
  DIIS coefficients: -0.0000 -0.0000  0.0000 -0.0000 -0.0000 -0.0000 -0.0311  1.0312
 SCF Error: norm([F,P])=      0.000008314456, max([F,P])=      0.000004462855
 orbitals (Q,E):
 ---------------
 S :1...3            ( 2.00   -19.3011)  ( 2.00    -0.9705)  ( 0.00     0.8401)
 P :1...2            ( 4.00    -0.3611)  ( 0.00     0.3798)
 D :1...1            ( 0.00     1.1170)

 CYCLE   10
  SDIIS (wt  1.000): -0.0000 -0.0000 -0.0000  0.0015 -0.0248  1.0233
  DIIS coefficients: -0.0000 -0.0000 -0.0000  0.0015 -0.0248  1.0233
 SCF Error: norm([F,P])=      0.000000612589, max([F,P])=      0.000000354572
 orbitals (Q,E):
 ---------------
 S :1...3            ( 2.00   -19.3011)  ( 2.00    -0.9705)  ( 0.00     0.8401)
 P :1...2            ( 4.00    -0.3611)  ( 0.00     0.3798)
 D :1...1            ( 0.00     1.1170)

 CYCLE   11
  SDIIS (wt  1.000): -0.0000 -0.0001  0.0007 -0.0487  1.0481
  DIIS coefficients: -0.0000 -0.0001  0.0007 -0.0487  1.0481
 SCF Error: norm([F,P])=      0.000000006038, max([F,P])=      0.000000003438
 orbitals (Q,E):
 ---------------
 S :1...3            ( 2.00   -19.3011)  ( 2.00    -0.9705)  ( 0.00     0.8401)
 P :1...2            ( 4.00    -0.3611)  ( 0.00     0.3798)
 D :1...1            ( 0.00     1.1170)

 SCF CONVERGED

 CYCLE   12
1
 ***************************************************************************************************


                                                *******************
                                                *  R E S U L T S  *
                                                *******************
  
  
 Hartree-Fock exchange energy:   -7.59919104057884     
 *** Setting up for NEW gradients in Focky
 *** Using EXACT density in Focky

 Orbital Energies, per Irrep and Spin:
 ======================================
                        Occup              E (au)              E (eV)       Diff (eV) with prev. cycle
                        -----      --------------------        ------       --------------------------
 S
               1        2.000     -0.19301144619752E+02      -525.211              -1.32E-10
               2        2.000     -0.97050499907915E+00       -26.409              -2.09E-11
               3        0.000      0.84008539249286E+00        22.860
               4        0.000      0.13636306128687E+02       371.063
               5        0.000      0.12373582271012E+03      3367.023
 P
               1        4.000     -0.36108197429678E+00        -9.826               3.60E-11
               2        0.000      0.37978842713500E+00        10.335
               3        0.000      0.39357354700186E+01       107.097
 D
               1        0.000      0.11169785904526E+01        30.395


 Partially Occupied:
               1 P                -0.36108197429678E+00
  
 HOMO :        2 S                -0.97050499907915E+00
 LUMO :        2 P                 0.37978842713500E+00
  


 Orbital Energies, all Irreps
 ========================================

 Irrep        no.  (spin)   Occup              E (au)                E (eV)
 ---------------------------------------------------------------------------
 S             1             2.00       -0.19301144619752E+02      -525.2109
 S             2             2.00       -0.97050499907915E+00       -26.4088
 P             1             4.00       -0.36108197429678E+00        -9.8255
 P             2             0.00        0.37978842713500E+00        10.3346
 S             3             0.00        0.84008539249286E+00        22.8599
 D             1             0.00        0.11169785904526E+01        30.3945
 P             3             0.00        0.39357354700186E+01       107.0968
 S             4             0.00        0.13636306128687E+02       371.0628
 S             5             0.00        0.12373582271012E+03      3367.0231


 All Electron Calculation, thus no Orbital Energies of the Core Orbitals are calculated


 =======================================
 M U L L I K E N   P O P U L A T I O N S
 =======================================
  
 The survey below gives for each atom:
 a) the total charge (Z minus electrons)
 b) the net spin polarization (nr of electrons spin-A minus spin-B)
 c) for each spin the atomic electron valence density (integrated) per L-value.

 Atom              Charge    Spin density          S         P         D         F
 ----              ------    ------------       ------    ------    ------    ------
 1 O               0.0000                       4.0000    4.0000    0.0000    0.0000

 Populations of individual BAS functions
 ----------------------------------------
 1 O            0.5980  1.4045 -0.0373  1.1552  0.8795  0.2457  0.2457  0.2457  0.7407  0.7407
                0.7407  0.3469  0.3469  0.3469  0.0000  0.0000  0.0000  0.0000  0.0000  0.0000

 Gross Charges per Atom (Z minus electrons)
 ==========================================
             0.0000
 Net Total:  0.00000000


 =======================================================================
 Electrostatic potential at the Nuclei due to electrons and other nuclei
 =======================================================================
  
         Atom                  Potential
         ----                  ---------
     1)   O                  22.21179119
 
 
 ========================
 No memory problems found
 ========================
 
 Maximum number of active allocate calls:         369
 
 *******************************************************************************

                             A D F   E X I T
 NORMAL TERMINATION


 =================
 Timing Statistics
 =================
  
 Total Used :                     CPU=        0.86      System=        0.08     Elapsed=        1.43

 Calls  Section                     ( Mean, Percentage )
 ---------------------------------------------------------------------------------------------------
     3  ><      ................      0.00    0.23             0.00    2.53             0.00    0.51
     1  INIT    ................      0.04    5.23             0.01   12.66             0.47   32.55
     1  GEOMET  ................      0.02    2.67             0.02   25.32             0.06    4.04
     1  INPUTA  ................      0.01    0.70             0.00    0.00             0.01    0.36
     1  MAINSY  ................      0.01    1.28             0.00    6.33             0.03    1.80
     1  SYMFIT  ................      0.00    0.35             0.00    0.00             0.00    0.19
     1  CORORT  ................      0.00    0.12             0.00    0.00             0.00    0.15
     1  SYMORB  ................      0.00    0.12             0.00    1.27             0.00    0.09
     1  FITINT  ................      0.01    1.16             0.01    6.33             0.03    2.00
     1  CLSMAT  ................      0.00    0.23             0.00    0.00             0.00    0.24
     1  ORTHON  ................      0.01    0.58             0.00    2.53             0.01    0.58
     1  GENPT   ................      0.02    2.21             0.00    3.80             0.02    1.63
     1  PTBAS   ................      0.01    0.70             0.00    0.00             0.01    0.49
    12  FOCKY   ................      0.05   73.60             0.00   16.46             0.05   46.05
    12  FOCKTR  ................      0.00    0.81             0.00    1.27             0.00    0.67
    12  SDIIS   ................      0.00    4.42             0.00   11.39             0.01    4.22
     1  COREPS  ................      0.02    2.56             0.00    2.53             0.03    1.78
     1  POPAN   ................      0.01    0.81             0.00    2.53             0.01    0.67
     1  DEBYE   ................      0.00    0.23             0.00    1.27             0.00    0.32
     1  EXIT PROCEDURE .........      0.02    1.98             0.00    3.80             0.02    1.65


 Currently Open Files (EXIT00)
 ====================

 Unit    Access Format  Status   Type       Ident (file)
 -------------------------------------------------------
   3      SEQ    FORM   TRANSP  NORMAL      LOGFILE
                                          ( logfile )


 Buffered I/O statistics
 =======================
 Memory available:                     67108864
 Number of records fitting in memory:     16131
 Input :   0.1% of                        26459  *4k bytes
 Output:  13.5% of                         1275  *4k bytes
 Records from serial files evicted:           0
                    others evicted:           0
 Hash table lookups:      53754 with          0 conflicts (  0.00%)

 ***************************************************************************************************
 (LOGFILE)
 <Sep07-2019> <19:20:21>  ADF 2018  RunTime: Sep07-2019 19:20:21  Nodes: 1  Procs: 1
 <Sep07-2019> <19:20:21>  Hydrogen (TZP)
 <Sep07-2019> <19:20:21>  RunType   : CREATE
 <Sep07-2019> <19:20:21>  Net Charge: 0 (Nuclei minus Electrons)
 <Sep07-2019> <19:20:21>  Symmetry  : ATOM
  Coordinates
    Atom         X           Y           Z   (Angstrom)
    1.H         0.000000    0.000000    0.000000
 <Sep07-2019> <19:20:22>  >>>> CORORT
 <Sep07-2019> <19:20:22>  >>>> FITINT
 <Sep07-2019> <19:20:22>  >>>> CLSMAT
 <Sep07-2019> <19:20:22>  >>>> ORTHON
 <Sep07-2019> <19:20:22>  >>>> GENPT
 <Sep07-2019> <19:20:22>  Block Length=  64
 <Sep07-2019> <19:20:22>  >>>> PTBAS
 <Sep07-2019> <19:20:22>  >>>> CYCLE
 <Sep07-2019> <19:20:22>  CalcFitR12Fit
 <Sep07-2019> <19:20:22>  CalcFitCoeff
 <Sep07-2019> <19:20:22>              |Error|         MaxErr       Wt(A-DIIS)
 <Sep07-2019> <19:20:22>      1      0.00000000      0.00000000
 <Sep07-2019> <19:20:22>      2      0.04053683      0.03970368
 <Sep07-2019> <19:20:22>      3      0.00831365      0.00779462    100.0
 <Sep07-2019> <19:20:22>      4      0.00117916      0.00115484      0.2
 <Sep07-2019> <19:20:22>      5      0.00002880      0.00002504      0.0
 <Sep07-2019> <19:20:22>      6      0.00000137      0.00000117      0.0
 <Sep07-2019> <19:20:22>      7      0.00000001      0.00000000      0.0
 <Sep07-2019> <19:20:22>  SCF converged
 <Sep07-2019> <19:20:22>      8      0.00000000      0.00000000      0.0
 <Sep07-2019> <19:20:22>  >>>> POPAN
 <Sep07-2019> <19:20:22>  >>>> DEBYE
 <Sep07-2019> <19:20:22>  NORMAL TERMINATION
 <Sep07-2019> <19:20:22>  END
 <Sep07-2019> <19:20:23>  ADF 2018  RunTime: Sep07-2019 19:20:23  Nodes: 1  Procs: 1
 <Sep07-2019> <19:20:23>  Fluorine (TZP)
 <Sep07-2019> <19:20:23>  RunType   : CREATE
 <Sep07-2019> <19:20:23>  Net Charge: 0 (Nuclei minus Electrons)
 <Sep07-2019> <19:20:23>  Symmetry  : ATOM
  Coordinates
    Atom         X           Y           Z   (Angstrom)
    1.F         0.000000    0.000000    0.000000
 <Sep07-2019> <19:20:23>  >>>> CORORT
 <Sep07-2019> <19:20:23>  >>>> FITINT
 <Sep07-2019> <19:20:23>  >>>> CLSMAT
 <Sep07-2019> <19:20:23>  >>>> ORTHON
 <Sep07-2019> <19:20:23>  >>>> GENPT
 <Sep07-2019> <19:20:23>  Block Length=  76
 <Sep07-2019> <19:20:23>  >>>> PTBAS
 <Sep07-2019> <19:20:23>  >>>> CYCLE
 <Sep07-2019> <19:20:24>  CalcFitR12Fit
 <Sep07-2019> <19:20:24>  CalcFitCoeff
 <Sep07-2019> <19:20:24>              |Error|         MaxErr       Wt(A-DIIS)
 <Sep07-2019> <19:20:24>      1      0.00000000      0.00000000
 <Sep07-2019> <19:20:24>      2     11.41746302      4.81290088    100.0
 <Sep07-2019> <19:20:24>      3      5.10476411      3.13907595    100.0
 <Sep07-2019> <19:20:24>      4      1.13679351      0.53598801    100.0
 <Sep07-2019> <19:20:24>      5      1.53242428      0.75133590    100.0
 <Sep07-2019> <19:20:24>      6      0.08906312      0.04191714     41.3
 <Sep07-2019> <19:20:24>      7      0.03766094      0.01783118     17.0
 <Sep07-2019> <19:20:24>      8      0.00337050      0.00160283      0.6
 <Sep07-2019> <19:20:24>      9      0.00001932      0.00000923      0.0
 <Sep07-2019> <19:20:24>     10      0.00000071      0.00000033      0.0
 <Sep07-2019> <19:20:24>     11      0.00000001      0.00000000      0.0
 <Sep07-2019> <19:20:24>  SCF converged
 <Sep07-2019> <19:20:24>     12      0.00000000      0.00000000      0.0
 <Sep07-2019> <19:20:24>  >>>> POPAN
 <Sep07-2019> <19:20:24>  >>>> DEBYE
 <Sep07-2019> <19:20:24>  NORMAL TERMINATION
 <Sep07-2019> <19:20:24>  END
 <Sep07-2019> <19:20:25>  ADF 2018  RunTime: Sep07-2019 19:20:25  Nodes: 1  Procs: 1
 <Sep07-2019> <19:20:25>  Carbon (TZP)
 <Sep07-2019> <19:20:25>  RunType   : CREATE
 <Sep07-2019> <19:20:25>  Net Charge: 0 (Nuclei minus Electrons)
 <Sep07-2019> <19:20:25>  Symmetry  : ATOM
  Coordinates
    Atom         X           Y           Z   (Angstrom)
    1.C         0.000000    0.000000    0.000000
 <Sep07-2019> <19:20:25>  >>>> CORORT
 <Sep07-2019> <19:20:25>  >>>> FITINT
 <Sep07-2019> <19:20:25>  >>>> CLSMAT
 <Sep07-2019> <19:20:25>  >>>> ORTHON
 <Sep07-2019> <19:20:25>  >>>> GENPT
 <Sep07-2019> <19:20:25>  Block Length=  72
 <Sep07-2019> <19:20:25>  >>>> PTBAS
 <Sep07-2019> <19:20:25>  >>>> CYCLE
 <Sep07-2019> <19:20:25>  CalcFitR12Fit
 <Sep07-2019> <19:20:25>  CalcFitCoeff
 <Sep07-2019> <19:20:25>              |Error|         MaxErr       Wt(A-DIIS)
 <Sep07-2019> <19:20:25>      1      0.00000000      0.00000000
 <Sep07-2019> <19:20:25>      2      4.50538500      3.32984928    100.0
 <Sep07-2019> <19:20:25>      3      1.48623330      1.21086311    100.0
 <Sep07-2019> <19:20:25>      4      0.77599560      0.61258753    100.0
 <Sep07-2019> <19:20:25>      5      0.33282022      0.26618366    100.0
 <Sep07-2019> <19:20:25>      6      0.19197039      0.14942259    100.0
 <Sep07-2019> <19:20:25>      7      0.06816305      0.05350101     53.0
 <Sep07-2019> <19:20:25>      8      0.02823966      0.02200642     21.2
 <Sep07-2019> <19:20:25>      9      0.00415096      0.00323215      2.3
 <Sep07-2019> <19:20:25>     10      0.00007756      0.00006035      0.0
 <Sep07-2019> <19:20:26>     11      0.00000013      0.00000010      0.0
 <Sep07-2019> <19:20:26>     12      0.00000000      0.00000000      0.0
 <Sep07-2019> <19:20:26>  SCF converged
 <Sep07-2019> <19:20:26>     13      0.00000000      0.00000000      0.0
 <Sep07-2019> <19:20:26>  >>>> POPAN
 <Sep07-2019> <19:20:26>  >>>> DEBYE
 <Sep07-2019> <19:20:26>  NORMAL TERMINATION
 <Sep07-2019> <19:20:26>  END
 <Sep07-2019> <19:20:26>  ADF 2018  RunTime: Sep07-2019 19:20:26  Nodes: 1  Procs: 1
 <Sep07-2019> <19:20:26>  Oxygen (TZP)
 <Sep07-2019> <19:20:26>  RunType   : CREATE
 <Sep07-2019> <19:20:26>  Net Charge: 0 (Nuclei minus Electrons)
 <Sep07-2019> <19:20:26>  Symmetry  : ATOM
  Coordinates
    Atom         X           Y           Z   (Angstrom)
    1.O         0.000000    0.000000    0.000000
 <Sep07-2019> <19:20:26>  >>>> CORORT
 <Sep07-2019> <19:20:26>  >>>> FITINT
 <Sep07-2019> <19:20:26>  >>>> CLSMAT
 <Sep07-2019> <19:20:26>  >>>> ORTHON
 <Sep07-2019> <19:20:26>  >>>> GENPT
 <Sep07-2019> <19:20:26>  Block Length=  68
 <Sep07-2019> <19:20:26>  >>>> PTBAS
 <Sep07-2019> <19:20:26>  >>>> CYCLE
 <Sep07-2019> <19:20:27>  CalcFitR12Fit
 <Sep07-2019> <19:20:27>  CalcFitCoeff
 <Sep07-2019> <19:20:27>              |Error|         MaxErr       Wt(A-DIIS)
 <Sep07-2019> <19:20:27>      1      0.00000000      0.00000000
 <Sep07-2019> <19:20:27>      2      8.79968274      5.52447493    100.0
 <Sep07-2019> <19:20:27>      3      3.45149930      2.41396361    100.0
 <Sep07-2019> <19:20:27>      4      1.25455634      0.63802029    100.0
 <Sep07-2019> <19:20:27>      5      1.35380162      0.75731213    100.0
 <Sep07-2019> <19:20:27>      6      0.06056701      0.03744055     36.8
 <Sep07-2019> <19:20:27>      7      0.00652692      0.00419104      3.2
 <Sep07-2019> <19:20:27>      8      0.00027269      0.00015688      0.0
 <Sep07-2019> <19:20:27>      9      0.00000831      0.00000446      0.0
 <Sep07-2019> <19:20:27>     10      0.00000061      0.00000035      0.0
 <Sep07-2019> <19:20:27>     11      0.00000001      0.00000000      0.0
 <Sep07-2019> <19:20:27>  SCF converged
 <Sep07-2019> <19:20:27>     12      0.00000000      0.00000000      0.0
 <Sep07-2019> <19:20:27>  >>>> POPAN
 <Sep07-2019> <19:20:27>  >>>> DEBYE
 <Sep07-2019> <19:20:27>  NORMAL TERMINATION
 <Sep07-2019> <19:20:27>  END
 
Create Mn   file=TZP-Mn
XC
::  gga OLYP
   hybrid b3lyp
DISPERSION Grimme3
End
ExactDensity

 *******************************************************************************
 *                                                                             *
 *  -------------------------------------                                      *
 *   Amsterdam Density Functional  (ADF)         2018                          *
 *  -------------------------------------                                      *
 *                                               r69431 2018-10-05             *
 *                                                                             *
 *                                                                             *
 *                              =================                              *
 *                              |               |                              *
 *                              |     A D F     |                              *
 *                              |               |                              *
 *                              =================                              *
 *                                                                             *
 *                                                                             *
 *   Online information and documentation:  https://www.scm.com/support/       *
 *   E-mail:  support@scm.com   info@scm.com                                   *
 *                                                                             *
 *   Scientific publications using ADF results must be properly referenced     *
 *   See the User Manuals (or the web site) for recommended citations          *
 *   The terms and conditions of the End User License Agreement apply to       *
 *   the use of ADF, https://www.scm.com/license-terms/                        *
 *                                                                             *
 **********************  x86_64_linux_intel / intelmpi  ************************
 
 Licensed to: Dr. Steinar Henden / Computer Centre University of Troms? / Troms? / NO
 SCM User ID: u7207
  
 ADF 2018  RunTime: Sep07-2019 19:20:28  Nodes: 1  Procs: 1

 Temporary files are created in /global/work/conradj/1794069/kid_0.986222565

 Manganese (TZP)


 ===========================
 A T T A C H E D   F I L E S
 ===========================
  
 CREATE - Data File:    TZP-Mn
                        Manganese (TZP)


 ===============================
 M O D E L   P A R A M E T E R S
 ===============================
  
 DENSITY FUNCTIONAL POTENTIAL (scf)
    Hybrid:                            B3LYP                                   == Not Default ==

 SPIN  (restricted / unrestr.)
    Molecule:                          Restricted                               

 OTHER ASPECTS
    Relativistic Corrections:          ---                                      

    Nuclear Charge Density Model:      Point Charge Nuclei                      
    Core Treatment:                    Frozen Orbital(s)                        

    Hyperfine or Zeeman Interaction:   ---                                      

 Settings for Grimme 3 dispersion correction

      damping                      Zero
      s6                          1.000
      sr,6                        1.261
      s8                          1.703

 Other (technical) parameters

      rs8                         1.000
      alpha                      14.000
      version                         3
 


 =====================================
 S Y M M E T R Y ,   E L E C T R O N S
 =====================================
  
 Symmetry: ATOM

 Irreducible Representations, including subspecies
 -------------------------------------------------
 S
 P:x  P:y  P:z
 D:z2  D:x2-y2  D:xy  D:xz  D:yz
 F:z3  F:z  F:xyz  F:z2x  F:z2y  F:x  F:y


 Configuration of Valence Electrons
 ==================================

          Occupation Numbers
          -------------------------------------------------
 S        4*2
 P        2*6
 D        5
 F        0
          -------------------------------------------------

 Total:   25

 Net Charge: 0 (Nuclei minus Electrons)

 Preset values for MO occupations will be applied through SCF cycle no. 1000000
 Thereafter, the program will assign electrons to MOs that are spatially
 similar to the occupied MOs in a "reference" cycle ("KeepOrbitals").
 The reference cycle is always the PREVIOUS cycle: it will evolve with
 the SCF procedure.


 ================================
 (Slater-type)  F U N C T I O N S  ***  (Basis and Fit)  ***
 ================================
  

 Atom Type    1  (Mn)
 ==============

 Valence Basis Sets:  18
 -----------------------
   1 S   29.650000
   1 S   23.000000
   2 S    9.650000
   2 S    6.750000
   2 P   13.800000
   2 P    8.700000
   3 S    5.650000
   3 S    3.500000
   3 P    5.950000
   3 P    4.000000
   3 P    2.700000
   3 D    5.950000
   3 D    2.850000
   3 D    1.320000
   4 S    2.200000
   4 S    1.360000
   4 S    0.880000
   4 P    1.350000

 Charge Fitting Sets (for the computation of the Coulomb Potential):  41
 -----------------------------------------------------------------------
   1 S   59.300000
   2 S   65.740000
   2 S   44.220000
   3 S   43.670000
   3 S   31.240000
   4 S   29.560000
   4 S   22.000000
   4 S   16.380000
   5 S   15.190000
   5 S   11.630000
   5 S    8.910000
   6 S    8.170000
   6 S    6.390000
   6 S    5.000000
   6 S    3.910000
   7 S    3.570000
   7 S    2.840000
   7 S    2.260000
   7 S    1.800000
   2 P   43.450000
   3 P   29.100000
   4 P   19.720000
   5 P   13.590000
   5 P    7.840000
   6 P    5.490000
   6 P    3.310000
   7 P    2.350000
   3 D   32.500000
   4 D   22.150000
   5 D   15.340000
   5 D    8.890000
   6 D    6.250000
   6 D    3.780000
   7 D    2.700000
   4 F   16.350000
   5 F    9.360000
   5 F    4.510000
   6 F    2.670000
   5 G   10.400000
   5 G    5.560000
   5 G    2.970000


 BAS: List of all Elementary Cartesian Basis Functions
 =====================================================

 The numbering in the list below (to the right of the function characteristics) is referred
 to in print-outs of MO eigenvectors and Mulliken populations in the BAS representation
 (as contrasted to the SFO representation).

 Notes:
 1. The functions are characterized by a polynomial prefactor (powers of x,y,z and r) and
    an exponential decay factor alpha.
 2. Since the basis sets are specific for an atom TYPE, the individual functions occur on
    all atoms of that type.
 3. The word 'Core' in the left margin signals that it is a Core Function (CF) : not a
    degree of freedom in the valence set, but only used to ensure orthogonalization of
    the other valence basis functions on the frozen Core Orbitals.


 (power of) X  Y  Z  R     Alpha  on Atom
            ==========     =====     ==========

 Mn                                   1
                                  ---------------------------------------------------------------------------
            0  0  0  0    29.650      1
            0  0  0  0    23.000      2
            0  0  0  1     9.650      3
            0  0  0  1     6.750      4
            1  0  0  0    13.800      5
            0  1  0  0    13.800      6
            0  0  1  0    13.800      7
            1  0  0  0     8.700      8
            0  1  0  0     8.700      9
            0  0  1  0     8.700     10
            0  0  0  2     5.650     11
            0  0  0  2     3.500     12
            1  0  0  1     5.950     13
            0  1  0  1     5.950     14
            0  0  1  1     5.950     15
            1  0  0  1     4.000     16
            0  1  0  1     4.000     17
            0  0  1  1     4.000     18
            1  0  0  1     2.700     19
            0  1  0  1     2.700     20
            0  0  1  1     2.700     21
            2  0  0  0     5.950     22
            1  1  0  0     5.950     23
            1  0  1  0     5.950     24
            0  2  0  0     5.950     25
            0  1  1  0     5.950     26
            0  0  2  0     5.950     27
            2  0  0  0     2.850     28
            1  1  0  0     2.850     29
            1  0  1  0     2.850     30
            0  2  0  0     2.850     31
            0  1  1  0     2.850     32
            0  0  2  0     2.850     33
            2  0  0  0     1.320     34
            1  1  0  0     1.320     35
            1  0  1  0     1.320     36
            0  2  0  0     1.320     37
            0  1  1  0     1.320     38
            0  0  2  0     1.320     39
            0  0  0  3     2.200     40
            0  0  0  3     1.360     41
            0  0  0  3     0.880     42
            1  0  0  2     1.350     43
            0  1  0  2     1.350     44
            0  0  1  2     1.350     45

 Total number of charge fitting functions (nprimf)       170
 Total number of Cartesian basis functions (naos)         45
 Total number of Cartesian core functions  (ncos)          0


 BAS: List of all Elementary Cartesian Basis Functions
 =====================================================

 The numbering in the list below (to the right of the function characteristics) is referred
 to in print-outs of MO eigenvectors and Mulliken populations in the BAS representation
 (as contrasted to the SFO representation).

 Notes:
 1. The functions are characterized by a polynomial prefactor (powers of x,y,z and r) and
    an exponential decay factor alpha.
 2. Since the basis sets are specific for an atom TYPE, the individual functions occur on
    all atoms of that type.
 3. The word 'Core' in the left margin signals that it is a Core Function (CF) : not a
    degree of freedom in the valence set, but only used to ensure orthogonalization of
    the other valence basis functions on the frozen Core Orbitals.


 (power of) X  Y  Z  R     Alpha  on Atom
            ==========     =====     ==========

 Mn                                   1
                                  ---------------------------------------------------------------------------
            0  0  0  0    29.650      1
            0  0  0  0    23.000      2
            0  0  0  1     9.650      3
            0  0  0  1     6.750      4
            1  0  0  0    13.800      5
            0  1  0  0    13.800      6
            0  0  1  0    13.800      7
            1  0  0  0     8.700      8
            0  1  0  0     8.700      9
            0  0  1  0     8.700     10
            0  0  0  2     5.650     11
            0  0  0  2     3.500     12
            1  0  0  1     5.950     13
            0  1  0  1     5.950     14
            0  0  1  1     5.950     15
            1  0  0  1     4.000     16
            0  1  0  1     4.000     17
            0  0  1  1     4.000     18
            1  0  0  1     2.700     19
            0  1  0  1     2.700     20
            0  0  1  1     2.700     21
            2  0  0  0     5.950     22
            1  1  0  0     5.950     23
            1  0  1  0     5.950     24
            0  2  0  0     5.950     25
            0  1  1  0     5.950     26
            0  0  2  0     5.950     27
            2  0  0  0     2.850     28
            1  1  0  0     2.850     29
            1  0  1  0     2.850     30
            0  2  0  0     2.850     31
            0  1  1  0     2.850     32
            0  0  2  0     2.850     33
            2  0  0  0     1.320     34
            1  1  0  0     1.320     35
            1  0  1  0     1.320     36
            0  2  0  0     1.320     37
            0  1  1  0     1.320     38
            0  0  2  0     1.320     39
            0  0  0  3     2.200     40
            0  0  0  3     1.360     41
            0  0  0  3     0.880     42
            1  0  0  2     1.350     43
            0  1  0  2     1.350     44
            0  0  1  2     1.350     45
1
 ***************************************************************************************************


                                              ***********************
                                              *  T E C H N I C A L  *
                                              ***********************
  


 =============================================================
 P A R A L L E L I Z A T I O N  and  V E C T O R I Z A T I O N
 =============================================================
  
 Nr of parallel processes:                                1
 Maximum vector length in NumInt loops:                 128

 IO buffersize (Mb):                                     64.000000


 =====================
 S C F   U P D A T E S
 =====================
  
 Max. nr. of cycles:                               300
 Convergence criterion:                              0.0000000100
   secondary criterion:                              0.0000000100

 Mix parameter (when DIIS does not apply):           0.2000000000
 Special mix parameter for the first cycle:          1.0000000000
 Mixed ADIIS+DIIS will be used
    Max number of expansion vectors:                10
    Pure ADIIS when Max([F,P]) is above              0.1000000000
    Pure DIIS when Max([F,P]) is below               0.0010000000
 Automatic ElectronSmearing (in case of problematic SCF convergence) disabled


 =================
 P R E C I S I O N  ***  (General: NumInt, NeglectFunctionTails, ...)  ***
 =================
  

 NumInt:           Target precision:                12.0000000000
 -------           Initial precision:               10.0000000000
                   Min. precision (optimization):   10.0000000000

 Neglect Functions:          Basis functions:        0.1000000000E-13
 ------------------          Fit functions:          0.1000000000E-13


 ===========================
 L I N E A R   S C A L I N G
 ===========================
  

 Cut-off radii density fit:                        0.1000000000E-97
 Overlap cut-off criterion AO matrix elements:     0.1000000000E-97
 Cut-offs for Coulomb potential and fitted density:0.1000000000E-97
 Cut-off criterion for Coulomb multipole terms:    0.1000000000E-97
 Progressive Convergence parameter:                 0.000000000    
1
 ***************************************************************************************************


                                            ***************************
                                            *  C O M P U T A T I O N  *
                                            ***************************
  

 Number of elements of the density matrix on this node (used, total):      1035      1035


 ===========================================
 Numerical Integration : Fuzzy Cells (Becke)
 ===========================================
  
 Becke grid quality: VERYGOOD       
  
 Lebedev angular grid order:             min:  13 max:  41
 Nr. of radial points:                   min:  98 max:  98

 Total nr. of points:         98
 Nr. of blocks:                1
 Block length:                98
 Nr. of dummy points:          0


 Test of Precision of the Numerical Integration Grid
 ===================================================

 Integral of the Total Core Density:                   0.00000000000000


 ========================
 Density Fitting (zlmFit)
 ========================
  
 ZlmFit Fit Quality: VERYGOOD       
  
 Max L-expansion:                        min:   0 max:   0
 Nr. of radial interpolation points:     min: 220 max: 220


 ======================
 RI Hartree-Fock Scheme
 ======================
  
 Fit Set Quality     : NORMAL
 Integration Quality : NORMAL
 Threshold Quality   : NORMAL
 Response Quality    : DEFAULT
 Is Range Separated  :  F
 
 RIHartreeFock Dependency: number of modified vectors:           0


 =====
 S C F  ***  ScaSCF  ***
 =====
  

 CYCLE    1
 SCF Error: norm([F,P])=      0.000000000000, max([F,P])=      0.000000000000
 orbitals (Q,E):
 ---------------
 S :1...9            ( 2.00  -312.4891)  ( 2.00   -78.1068)  ( 2.00   -34.6405)  ( 2.00   -19.1972)
                     ( 0.00   -11.5982)  ( 0.00    -7.3972)  ( 0.00    -5.2372)  ( 0.00    -3.5190)
                     ( 0.00   416.9433)
 P :1...6            ( 6.00   -78.0990)  ( 6.00   -34.4900)  ( 0.00   -19.1666)  ( 0.00   -11.7973)
                     ( 0.00    -6.5610)  ( 0.00    11.2233)
 D :1...3            ( 5.00   -32.5737)  ( 0.00   -16.4191)  ( 0.00    -8.0201)

 CYCLE    2
  SDIIS (wt  0.000):  1.0000 -0.0000
 A-DIIS (wt  1.000):  0.0000  1.0000
  DIIS coefficients:  0.0000  1.0000
 SCF Error: norm([F,P])=     71.094287666458, max([F,P])=     20.756059097725
 orbitals (Q,E):
 ---------------
 S :1...5            ( 2.00  -212.5629)  ( 2.00   -13.7886)  ( 2.00    -0.0747)  ( 2.00     0.0747)
                     ( 0.00     0.4644)
 P :1...3            ( 6.00    -8.9025)  ( 6.00     0.1524)  ( 0.00     0.9740)
 D :1...2            ( 5.00     0.5655)  ( 0.00     3.0667)

 CYCLE    3
  SDIIS (wt  0.000):  0.1397  0.8603
 A-DIIS (wt  1.000):  0.3408  0.6592
  DIIS coefficients:  0.3408  0.6592
 SCF Error: norm([F,P])=     25.512088918175, max([F,P])=      7.056952616809
 orbitals (Q,E):
 ---------------
 S :1...5            ( 2.00  -238.8885)  ( 2.00   -31.1615)  ( 2.00    -6.5451)  ( 2.00    -1.5625)
                     ( 0.00    -0.2062)
 P :1...3            ( 6.00   -27.2087)  ( 6.00    -5.3505)  ( 0.00    -1.1721)
 D :1...2            ( 5.00    -3.4247)  ( 0.00    -0.5064)

 CYCLE    4
  SDIIS (wt  0.000): -0.0111  0.0541  0.9570
 A-DIIS (wt  1.000):  0.0000  0.0064  0.9936
  DIIS coefficients:  0.0000  0.0064  0.9936
 SCF Error: norm([F,P])=      5.912304587478, max([F,P])=      1.802172831546
 orbitals (Q,E):
 ---------------
 S :1...5            ( 2.00  -232.0512)  ( 2.00   -24.3486)  ( 2.00    -1.7150)  ( 2.00    -0.0204)
                     ( 0.00     0.1455)
 P :1...3            ( 6.00   -20.3511)  ( 6.00    -0.6823)  ( 0.00     0.1816)
 D :1...2            ( 5.00     0.4132)  ( 0.00     1.3809)

 CYCLE    5
  SDIIS (wt  0.000): -0.0029 -0.0352  0.5958  0.4423
 A-DIIS (wt  1.000):  0.0000  0.0000  0.6644  0.3356
  DIIS coefficients:  0.0000  0.0000  0.6644  0.3356
 SCF Error: norm([F,P])=      7.864849241472, max([F,P])=      2.368621438360
 orbitals (Q,E):
 ---------------
 S :1...5            ( 2.00  -235.1236)  ( 2.00   -27.0415)  ( 2.00    -3.2087)  ( 2.00    -0.2084)
                     ( 0.00     0.0359)
 P :1...3            ( 6.00   -23.1039)  ( 6.00    -2.0692)  ( 0.00    -0.0152)
 D :1...2            ( 5.00    -0.2246)  ( 0.00     0.4383)

 CYCLE    6
  SDIIS (wt  0.000):  0.0014 -0.0034  0.0997 -0.0519  0.9542
 A-DIIS (wt  1.000):  0.0000  0.0000  0.0000  0.0000  1.0000
  DIIS coefficients:  0.0000  0.0000  0.0000  0.0000  1.0000
 SCF Error: norm([F,P])=      1.077293849874, max([F,P])=      0.364878126034
 orbitals (Q,E):
 ---------------
 S :1...5            ( 2.00  -236.1351)  ( 2.00   -27.8785)  ( 2.00    -3.4802)  ( 2.00    -0.2198)
                     ( 0.00     0.0525)
 P :1...3            ( 6.00   -23.9741)  ( 6.00    -2.3258)  ( 0.00    -0.0140)
 D :1...2            ( 5.00    -0.4215)  ( 0.00     0.3987)

 CYCLE    7
  SDIIS (wt  0.000): -0.0002 -0.0001 -0.0180  0.0069  0.4882  0.5231
 A-DIIS (wt  1.000):  0.0000  0.0000  0.0000  0.0000  0.6305  0.3695
  DIIS coefficients:  0.0000  0.0000  0.0000  0.0000  0.6305  0.3695
 SCF Error: norm([F,P])=      1.265371369898, max([F,P])=      0.394747312582
 orbitals (Q,E):
 ---------------
 S :1...5            ( 2.00  -235.6307)  ( 2.00   -27.4605)  ( 2.00    -3.2707)  ( 2.00    -0.1975)
                     ( 0.00     0.0591)
 P :1...3            ( 6.00   -23.5430)  ( 6.00    -2.1255)  ( 0.00     0.0019)
 D :1...2            ( 5.00    -0.2572)  ( 0.00     0.4458)

 CYCLE    8
  SDIIS (wt  0.493): -0.0001  0.0004  0.0020 -0.0015  0.0784 -0.0589  0.9796
 A-DIIS (wt  0.507):  0.0000  0.0000  0.0000  0.0000  0.0000  0.0000  1.0000
  DIIS coefficients: -0.0001  0.0002  0.0010 -0.0007  0.0386 -0.0290  0.9900
 SCF Error: norm([F,P])=      0.149284587677, max([F,P])=      0.051226337449
 orbitals (Q,E):
 ---------------
 S :1...5            ( 2.00  -235.5276)  ( 2.00   -27.3904)  ( 2.00    -3.2573)  ( 2.00    -0.2052)
                     ( 0.00     0.0556)
 P :1...3            ( 6.00   -23.4681)  ( 6.00    -2.1143)  ( 0.00    -0.0062)
 D :1...2            ( 5.00    -0.2528)  ( 0.00     0.4419)

 CYCLE    9
  SDIIS (wt  0.744): -0.0000  0.0000 -0.0010 -0.0007  0.0101  0.0663  0.0215  0.9039
 A-DIIS (wt  0.256):  0.0000  0.0000  0.0000  0.0000  0.0000  0.0000  0.3511  0.6489
  DIIS coefficients: -0.0000  0.0000 -0.0008 -0.0006  0.0075  0.0494  0.1058  0.8387
 SCF Error: norm([F,P])=      0.083872500887, max([F,P])=      0.026309678273
 orbitals (Q,E):
 ---------------
 S :1...5            ( 2.00  -235.5676)  ( 2.00   -27.4222)  ( 2.00    -3.2727)  ( 2.00    -0.2067)
                     ( 0.00     0.0553)
 P :1...3            ( 6.00   -23.5011)  ( 6.00    -2.1289)  ( 0.00    -0.0072)
 D :1...2            ( 5.00    -0.2641)  ( 0.00     0.4380)

 CYCLE   10
  SDIIS (wt  0.992):  0.0000 -0.0000  0.0000  0.0000  0.0008 -0.0041  0.0609  0.1010  0.8413
 A-DIIS (wt  0.008):  0.0000  0.0000  0.0000  0.0000  0.0000  0.0000  0.0000  0.0000  1.0000
  DIIS coefficients:  0.0000 -0.0000  0.0000  0.0000  0.0008 -0.0040  0.0605  0.1002  0.8425
 SCF Error: norm([F,P])=      0.006988956928, max([F,P])=      0.001753347852
 orbitals (Q,E):
 ---------------
 S :1...5            ( 2.00  -235.5656)  ( 2.00   -27.4200)  ( 2.00    -3.2710)  ( 2.00    -0.2064)
                     ( 0.00     0.0553)
 P :1...3            ( 6.00   -23.4989)  ( 6.00    -2.1272)  ( 0.00    -0.0070)
 D :1...2            ( 5.00    -0.2627)  ( 0.00     0.4385)

 CYCLE   11
  SDIIS (wt  1.000):  0.0000 -0.0000 -0.0000  0.0000 -0.0000  0.0000 -0.0010 -0.0028 -0.0686  1.0723
  DIIS coefficients:  0.0000 -0.0000 -0.0000  0.0000 -0.0000  0.0000 -0.0010 -0.0028 -0.0686  1.0723
 SCF Error: norm([F,P])=      0.000269823899, max([F,P])=      0.000068367515
 orbitals (Q,E):
 ---------------
 S :1...5            ( 2.00  -235.5656)  ( 2.00   -27.4199)  ( 2.00    -3.2709)  ( 2.00    -0.2064)
                     ( 0.00     0.0554)
 P :1...3            ( 6.00   -23.4988)  ( 6.00    -2.1271)  ( 0.00    -0.0070)
 D :1...2            ( 5.00    -0.2626)  ( 0.00     0.4386)

 CYCLE   12
  SDIIS (wt  1.000):  0.0000 -0.0000  0.0000 -0.0000  0.0000  0.0001  0.0036 -0.0655  1.0618
  DIIS coefficients:  0.0000 -0.0000  0.0000 -0.0000  0.0000  0.0001  0.0036 -0.0655  1.0618
 SCF Error: norm([F,P])=      0.000001488969, max([F,P])=      0.000000466013
 orbitals (Q,E):
 ---------------
 S :1...5            ( 2.00  -235.5656)  ( 2.00   -27.4199)  ( 2.00    -3.2709)  ( 2.00    -0.2064)
                     ( 0.00     0.0554)
 P :1...3            ( 6.00   -23.4988)  ( 6.00    -2.1271)  ( 0.00    -0.0070)
 D :1...2            ( 5.00    -0.2626)  ( 0.00     0.4386)

 CYCLE   13
  SDIIS (wt  1.000): -0.0000 -0.0000 -0.0000  0.0001 -0.0008  0.0079  0.9929
  DIIS coefficients: -0.0000 -0.0000 -0.0000  0.0001 -0.0008  0.0079  0.9929
 SCF Error: norm([F,P])=      0.000000204090, max([F,P])=      0.000000057854
 orbitals (Q,E):
 ---------------
 S :1...5            ( 2.00  -235.5656)  ( 2.00   -27.4199)  ( 2.00    -3.2709)  ( 2.00    -0.2064)
                     ( 0.00     0.0554)
 P :1...3            ( 6.00   -23.4988)  ( 6.00    -2.1271)  ( 0.00    -0.0070)
 D :1...2            ( 5.00    -0.2626)  ( 0.00     0.4386)

 CYCLE   14
  SDIIS (wt  1.000):  0.0000  0.0000 -0.0001  0.0019 -0.0091  1.0074
  DIIS coefficients:  0.0000  0.0000 -0.0001  0.0019 -0.0091  1.0074
 SCF Error: norm([F,P])=      0.000000004504, max([F,P])=      0.000000001153
 orbitals (Q,E):
 ---------------
 S :1...5            ( 2.00  -235.5656)  ( 2.00   -27.4199)  ( 2.00    -3.2709)  ( 2.00    -0.2064)
                     ( 0.00     0.0554)
 P :1...3            ( 6.00   -23.4988)  ( 6.00    -2.1271)  ( 0.00    -0.0070)
 D :1...2            ( 5.00    -0.2626)  ( 0.00     0.4386)

 SCF CONVERGED

 CYCLE   15
1
 ***************************************************************************************************


                                                *******************
                                                *  R E S U L T S  *
                                                *******************
  
  
 Hartree-Fock exchange energy:   -49.6089173094933     
 *** Setting up for NEW gradients in Focky
 *** Using EXACT density in Focky

 Orbital Energies, per Irrep and Spin:
 ======================================
                        Occup              E (au)              E (eV)       Diff (eV) with prev. cycle
                        -----      --------------------        ------       --------------------------
 S
               1        2.000     -0.23556557258498E+03     -6410.065              -1.34E-08
               2        2.000     -0.27419920027771E+02      -746.134              -1.62E-08
               3        2.000     -0.32708670301672E+01       -89.005              -1.26E-08
               4        2.000     -0.20637516766456E+00        -5.616              -1.50E-09
               5        0.000      0.55354430546611E-01         1.506
               6        0.000      0.59802868528686E+00        16.273
               7        0.000      0.39611330646363E+01       107.788
               8        0.000      0.27990733441222E+02       761.667
               9        0.000      0.48825652032376E+03     13286.136
 P
               1        6.000     -0.23498827206107E+02      -639.436              -1.59E-08
               2        6.000     -0.21271302635982E+01       -57.882              -1.19E-08
               3        0.000     -0.69882334551963E-02        -0.190
               4        0.000      0.11395230336087E+01        31.008
               5        0.000      0.77788373613866E+01       211.673
               6        0.000      0.60189758221721E+02      1637.847
 D
               1        5.000     -0.26264678981706E+00        -7.147              -9.35E-09
               2        0.000      0.43856509324737E+00        11.934
               3        0.000      0.41957304477102E+01       114.172


 Partially Occupied:
               1 D                -0.26264678981706E+00
  
 HOMO :        4 S                -0.20637516766456E+00
 LUMO :        3 P                -0.69882334551963E-02
  


 Orbital Energies, all Irreps
 ========================================

 Irrep        no.  (spin)   Occup              E (au)                E (eV)
 ---------------------------------------------------------------------------
 S             1             2.00       -0.23556557258498E+03     -6410.0654
 S             2             2.00       -0.27419920027771E+02      -746.1340
 P             1             6.00       -0.23498827206107E+02      -639.4356
 S             3             2.00       -0.32708670301672E+01       -89.0048
 P             2             6.00       -0.21271302635982E+01       -57.8822
 D             1             5.00       -0.26264678981706E+00        -7.1470
 S             4             2.00       -0.20637516766456E+00        -5.6158
 P             3             0.00       -0.69882334551963E-02        -0.1902
 S             5             0.00        0.55354430546611E-01         1.5063
 D             2             0.00        0.43856509324737E+00        11.9340
 S             6             0.00        0.59802868528686E+00        16.2732
 P             4             0.00        0.11395230336087E+01        31.0080
 S             7             0.00        0.39611330646363E+01       107.7879
 D             3             0.00        0.41957304477102E+01       114.1716
 P             5             0.00        0.77788373613866E+01       211.6729
 S             8             0.00        0.27990733441222E+02       761.6666
 P             6             0.00        0.60189758221721E+02      1637.8467
 S             9             0.00        0.48825652032376E+03     13286.1359


 All Electron Calculation, thus no Orbital Energies of the Core Orbitals are calculated


 =======================================
 M U L L I K E N   P O P U L A T I O N S
 =======================================
  
 The survey below gives for each atom:
 a) the total charge (Z minus electrons)
 b) the net spin polarization (nr of electrons spin-A minus spin-B)
 c) for each spin the atomic electron valence density (integrated) per L-value.

 Atom              Charge    Spin density          S         P         D         F
 ----              ------    ------------       ------    ------    ------    ------
 1 Mn             -0.0000                       8.0000   12.0000    5.0000    0.0000

 Populations of individual BAS functions
 ----------------------------------------
 1 Mn           0.4314  1.5124  1.8763 -0.0447  0.6719  0.6719  0.6719  1.3130  1.3130  1.3130
                1.2830  0.9461  0.4228  0.4228  0.4228  1.2040  1.2040  1.2040  0.3870  0.3870
                0.3870  0.1692  0.2538  0.2538  0.1692  0.2538  0.1692  0.3756  0.5634  0.5634
                0.3756  0.5634  0.3756  0.1219  0.1828  0.1828  0.1219  0.1828  0.1219  0.5619
                1.1696  0.2640  0.0013  0.0013  0.0013

 Gross Charges per Atom (Z minus electrons)
 ==========================================
            -0.0000
 Net Total: -0.00000000


 =======================================================================
 Electrostatic potential at the Nuclei due to electrons and other nuclei
 =======================================================================
  
         Atom                  Potential
         ----                  ---------
     1)   Mn                109.33074214
 
 
 ========================
 No memory problems found
 ========================
 
 Maximum number of active allocate calls:         369
 
 *******************************************************************************

                             A D F   E X I T
 NORMAL TERMINATION


 =================
 Timing Statistics
 =================
  
 Total Used :                     CPU=        1.70      System=        0.10     Elapsed=        2.31

 Calls  Section                     ( Mean, Percentage )
 ---------------------------------------------------------------------------------------------------
     3  ><      ................      0.00    0.18             0.00    2.04             0.00    0.31
     1  INIT    ................      0.04    2.47             0.01   14.29             0.48   20.71
     1  GEOMET  ................      0.02    1.35             0.02   21.43             0.06    2.54
     1  INPUTA  ................      0.00    0.18             0.00    1.02             0.01    0.23
     1  MAINSY  ................      0.01    0.76             0.00    5.10             0.03    1.09
     1  SYMFIT  ................      0.00    0.06             0.00    2.04             0.00    0.11
     1  CORORT  ................      0.00    0.00             0.00    1.02             0.00    0.10
     1  SYMORB  ................      0.00    0.06             0.00    1.02             0.00    0.06
     1  FITINT  ................      0.01    0.71             0.01    7.14             0.03    1.32
     1  CLSMAT  ................      0.00    0.06             0.00    0.00             0.00    0.13
     1  ORTHON  ................      0.01    0.47             0.00    0.00             0.01    0.37
     1  GENPT   ................      0.03    1.59             0.00    2.04             0.03    1.36
     1  PTBAS   ................      0.01    0.29             0.00    1.02             0.01    0.29
    15  FOCKY   ................      0.10   84.13             0.00   25.51             0.10   63.83
    15  FOCKTR  ................      0.00    0.76             0.00    1.02             0.00    0.54
    15  SDIIS   ................      0.00    2.88             0.00    6.12             0.01    3.32
     1  COREPS  ................      0.04    2.12             0.00    1.02             0.04    1.62
     1  POPAN   ................      0.01    0.76             0.00    3.06             0.02    0.77
     1  DEBYE   ................      0.00    0.12             0.00    1.02             0.00    0.16
     1  EXIT PROCEDURE .........      0.02    1.06             0.00    4.08             0.03    1.15


 Currently Open Files (EXIT00)
 ====================

 Unit    Access Format  Status   Type       Ident (file)
 -------------------------------------------------------
   3      SEQ    FORM   TRANSP  NORMAL      LOGFILE
                                          ( logfile )


 Buffered I/O statistics
 =======================
 Memory available:                     67108864
 Number of records fitting in memory:     16131
 Input :   0.1% of                        36918  *4k bytes
 Output:   5.9% of                         2943  *4k bytes
 Records from serial files evicted:           0
                    others evicted:           0
 Hash table lookups:      79735 with          0 conflicts (  0.00%)

 ***************************************************************************************************
 (LOGFILE)
 <Sep07-2019> <19:20:21>  ADF 2018  RunTime: Sep07-2019 19:20:21  Nodes: 1  Procs: 1
 <Sep07-2019> <19:20:21>  Hydrogen (TZP)
 <Sep07-2019> <19:20:21>  RunType   : CREATE
 <Sep07-2019> <19:20:21>  Net Charge: 0 (Nuclei minus Electrons)
 <Sep07-2019> <19:20:21>  Symmetry  : ATOM
  Coordinates
    Atom         X           Y           Z   (Angstrom)
    1.H         0.000000    0.000000    0.000000
 <Sep07-2019> <19:20:22>  >>>> CORORT
 <Sep07-2019> <19:20:22>  >>>> FITINT
 <Sep07-2019> <19:20:22>  >>>> CLSMAT
 <Sep07-2019> <19:20:22>  >>>> ORTHON
 <Sep07-2019> <19:20:22>  >>>> GENPT
 <Sep07-2019> <19:20:22>  Block Length=  64
 <Sep07-2019> <19:20:22>  >>>> PTBAS
 <Sep07-2019> <19:20:22>  >>>> CYCLE
 <Sep07-2019> <19:20:22>  CalcFitR12Fit
 <Sep07-2019> <19:20:22>  CalcFitCoeff
 <Sep07-2019> <19:20:22>              |Error|         MaxErr       Wt(A-DIIS)
 <Sep07-2019> <19:20:22>      1      0.00000000      0.00000000
 <Sep07-2019> <19:20:22>      2      0.04053683      0.03970368
 <Sep07-2019> <19:20:22>      3      0.00831365      0.00779462    100.0
 <Sep07-2019> <19:20:22>      4      0.00117916      0.00115484      0.2
 <Sep07-2019> <19:20:22>      5      0.00002880      0.00002504      0.0
 <Sep07-2019> <19:20:22>      6      0.00000137      0.00000117      0.0
 <Sep07-2019> <19:20:22>      7      0.00000001      0.00000000      0.0
 <Sep07-2019> <19:20:22>  SCF converged
 <Sep07-2019> <19:20:22>      8      0.00000000      0.00000000      0.0
 <Sep07-2019> <19:20:22>  >>>> POPAN
 <Sep07-2019> <19:20:22>  >>>> DEBYE
 <Sep07-2019> <19:20:22>  NORMAL TERMINATION
 <Sep07-2019> <19:20:22>  END
 <Sep07-2019> <19:20:23>  ADF 2018  RunTime: Sep07-2019 19:20:23  Nodes: 1  Procs: 1
 <Sep07-2019> <19:20:23>  Fluorine (TZP)
 <Sep07-2019> <19:20:23>  RunType   : CREATE
 <Sep07-2019> <19:20:23>  Net Charge: 0 (Nuclei minus Electrons)
 <Sep07-2019> <19:20:23>  Symmetry  : ATOM
  Coordinates
    Atom         X           Y           Z   (Angstrom)
    1.F         0.000000    0.000000    0.000000
 <Sep07-2019> <19:20:23>  >>>> CORORT
 <Sep07-2019> <19:20:23>  >>>> FITINT
 <Sep07-2019> <19:20:23>  >>>> CLSMAT
 <Sep07-2019> <19:20:23>  >>>> ORTHON
 <Sep07-2019> <19:20:23>  >>>> GENPT
 <Sep07-2019> <19:20:23>  Block Length=  76
 <Sep07-2019> <19:20:23>  >>>> PTBAS
 <Sep07-2019> <19:20:23>  >>>> CYCLE
 <Sep07-2019> <19:20:24>  CalcFitR12Fit
 <Sep07-2019> <19:20:24>  CalcFitCoeff
 <Sep07-2019> <19:20:24>              |Error|         MaxErr       Wt(A-DIIS)
 <Sep07-2019> <19:20:24>      1      0.00000000      0.00000000
 <Sep07-2019> <19:20:24>      2     11.41746302      4.81290088    100.0
 <Sep07-2019> <19:20:24>      3      5.10476411      3.13907595    100.0
 <Sep07-2019> <19:20:24>      4      1.13679351      0.53598801    100.0
 <Sep07-2019> <19:20:24>      5      1.53242428      0.75133590    100.0
 <Sep07-2019> <19:20:24>      6      0.08906312      0.04191714     41.3
 <Sep07-2019> <19:20:24>      7      0.03766094      0.01783118     17.0
 <Sep07-2019> <19:20:24>      8      0.00337050      0.00160283      0.6
 <Sep07-2019> <19:20:24>      9      0.00001932      0.00000923      0.0
 <Sep07-2019> <19:20:24>     10      0.00000071      0.00000033      0.0
 <Sep07-2019> <19:20:24>     11      0.00000001      0.00000000      0.0
 <Sep07-2019> <19:20:24>  SCF converged
 <Sep07-2019> <19:20:24>     12      0.00000000      0.00000000      0.0
 <Sep07-2019> <19:20:24>  >>>> POPAN
 <Sep07-2019> <19:20:24>  >>>> DEBYE
 <Sep07-2019> <19:20:24>  NORMAL TERMINATION
 <Sep07-2019> <19:20:24>  END
 <Sep07-2019> <19:20:25>  ADF 2018  RunTime: Sep07-2019 19:20:25  Nodes: 1  Procs: 1
 <Sep07-2019> <19:20:25>  Carbon (TZP)
 <Sep07-2019> <19:20:25>  RunType   : CREATE
 <Sep07-2019> <19:20:25>  Net Charge: 0 (Nuclei minus Electrons)
 <Sep07-2019> <19:20:25>  Symmetry  : ATOM
  Coordinates
    Atom         X           Y           Z   (Angstrom)
    1.C         0.000000    0.000000    0.000000
 <Sep07-2019> <19:20:25>  >>>> CORORT
 <Sep07-2019> <19:20:25>  >>>> FITINT
 <Sep07-2019> <19:20:25>  >>>> CLSMAT
 <Sep07-2019> <19:20:25>  >>>> ORTHON
 <Sep07-2019> <19:20:25>  >>>> GENPT
 <Sep07-2019> <19:20:25>  Block Length=  72
 <Sep07-2019> <19:20:25>  >>>> PTBAS
 <Sep07-2019> <19:20:25>  >>>> CYCLE
 <Sep07-2019> <19:20:25>  CalcFitR12Fit
 <Sep07-2019> <19:20:25>  CalcFitCoeff
 <Sep07-2019> <19:20:25>              |Error|         MaxErr       Wt(A-DIIS)
 <Sep07-2019> <19:20:25>      1      0.00000000      0.00000000
 <Sep07-2019> <19:20:25>      2      4.50538500      3.32984928    100.0
 <Sep07-2019> <19:20:25>      3      1.48623330      1.21086311    100.0
 <Sep07-2019> <19:20:25>      4      0.77599560      0.61258753    100.0
 <Sep07-2019> <19:20:25>      5      0.33282022      0.26618366    100.0
 <Sep07-2019> <19:20:25>      6      0.19197039      0.14942259    100.0
 <Sep07-2019> <19:20:25>      7      0.06816305      0.05350101     53.0
 <Sep07-2019> <19:20:25>      8      0.02823966      0.02200642     21.2
 <Sep07-2019> <19:20:25>      9      0.00415096      0.00323215      2.3
 <Sep07-2019> <19:20:25>     10      0.00007756      0.00006035      0.0
 <Sep07-2019> <19:20:26>     11      0.00000013      0.00000010      0.0
 <Sep07-2019> <19:20:26>     12      0.00000000      0.00000000      0.0
 <Sep07-2019> <19:20:26>  SCF converged
 <Sep07-2019> <19:20:26>     13      0.00000000      0.00000000      0.0
 <Sep07-2019> <19:20:26>  >>>> POPAN
 <Sep07-2019> <19:20:26>  >>>> DEBYE
 <Sep07-2019> <19:20:26>  NORMAL TERMINATION
 <Sep07-2019> <19:20:26>  END
 <Sep07-2019> <19:20:26>  ADF 2018  RunTime: Sep07-2019 19:20:26  Nodes: 1  Procs: 1
 <Sep07-2019> <19:20:26>  Oxygen (TZP)
 <Sep07-2019> <19:20:26>  RunType   : CREATE
 <Sep07-2019> <19:20:26>  Net Charge: 0 (Nuclei minus Electrons)
 <Sep07-2019> <19:20:26>  Symmetry  : ATOM
  Coordinates
    Atom         X           Y           Z   (Angstrom)
    1.O         0.000000    0.000000    0.000000
 <Sep07-2019> <19:20:26>  >>>> CORORT
 <Sep07-2019> <19:20:26>  >>>> FITINT
 <Sep07-2019> <19:20:26>  >>>> CLSMAT
 <Sep07-2019> <19:20:26>  >>>> ORTHON
 <Sep07-2019> <19:20:26>  >>>> GENPT
 <Sep07-2019> <19:20:26>  Block Length=  68
 <Sep07-2019> <19:20:26>  >>>> PTBAS
 <Sep07-2019> <19:20:26>  >>>> CYCLE
 <Sep07-2019> <19:20:27>  CalcFitR12Fit
 <Sep07-2019> <19:20:27>  CalcFitCoeff
 <Sep07-2019> <19:20:27>              |Error|         MaxErr       Wt(A-DIIS)
 <Sep07-2019> <19:20:27>      1      0.00000000      0.00000000
 <Sep07-2019> <19:20:27>      2      8.79968274      5.52447493    100.0
 <Sep07-2019> <19:20:27>      3      3.45149930      2.41396361    100.0
 <Sep07-2019> <19:20:27>      4      1.25455634      0.63802029    100.0
 <Sep07-2019> <19:20:27>      5      1.35380162      0.75731213    100.0
 <Sep07-2019> <19:20:27>      6      0.06056701      0.03744055     36.8
 <Sep07-2019> <19:20:27>      7      0.00652692      0.00419104      3.2
 <Sep07-2019> <19:20:27>      8      0.00027269      0.00015688      0.0
 <Sep07-2019> <19:20:27>      9      0.00000831      0.00000446      0.0
 <Sep07-2019> <19:20:27>     10      0.00000061      0.00000035      0.0
 <Sep07-2019> <19:20:27>     11      0.00000001      0.00000000      0.0
 <Sep07-2019> <19:20:27>  SCF converged
 <Sep07-2019> <19:20:27>     12      0.00000000      0.00000000      0.0
 <Sep07-2019> <19:20:27>  >>>> POPAN
 <Sep07-2019> <19:20:27>  >>>> DEBYE
 <Sep07-2019> <19:20:27>  NORMAL TERMINATION
 <Sep07-2019> <19:20:27>  END
 <Sep07-2019> <19:20:28>  ADF 2018  RunTime: Sep07-2019 19:20:28  Nodes: 1  Procs: 1
 <Sep07-2019> <19:20:28>  Manganese (TZP)
 <Sep07-2019> <19:20:28>  RunType   : CREATE
 <Sep07-2019> <19:20:28>  Net Charge: 0 (Nuclei minus Electrons)
 <Sep07-2019> <19:20:28>  Symmetry  : ATOM
  Coordinates
    Atom         X           Y           Z   (Angstrom)
    1.Mn        0.000000    0.000000    0.000000
 <Sep07-2019> <19:20:28>  >>>> CORORT
 <Sep07-2019> <19:20:28>  >>>> FITINT
 <Sep07-2019> <19:20:28>  >>>> CLSMAT
 <Sep07-2019> <19:20:28>  >>>> ORTHON
 <Sep07-2019> <19:20:28>  >>>> GENPT
 <Sep07-2019> <19:20:28>  Block Length=  98
 <Sep07-2019> <19:20:28>  >>>> PTBAS
 <Sep07-2019> <19:20:28>  >>>> CYCLE
 <Sep07-2019> <19:20:28>  CalcFitR12Fit
 <Sep07-2019> <19:20:29>  CalcFitCoeff
 <Sep07-2019> <19:20:29>              |Error|         MaxErr       Wt(A-DIIS)
 <Sep07-2019> <19:20:29>      1      0.00000000      0.00000000
 <Sep07-2019> <19:20:29>      2     71.09428767     20.75605910    100.0
 <Sep07-2019> <19:20:29>      3     25.51208892      7.05695262    100.0
 <Sep07-2019> <19:20:29>      4      5.91230459      1.80217283    100.0
 <Sep07-2019> <19:20:29>      5      7.86484924      2.36862144    100.0
 <Sep07-2019> <19:20:29>      6      1.07729385      0.36487813    100.0
 <Sep07-2019> <19:20:29>      7      1.26537137      0.39474731    100.0
 <Sep07-2019> <19:20:29>      8      0.14928459      0.05122634     50.7
 <Sep07-2019> <19:20:29>      9      0.08387250      0.02630968     25.6
 <Sep07-2019> <19:20:29>     10      0.00698896      0.00175335      0.8
 <Sep07-2019> <19:20:29>     11      0.00026982      0.00006837      0.0
 <Sep07-2019> <19:20:29>     12      0.00000149      0.00000047      0.0
 <Sep07-2019> <19:20:29>     13      0.00000020      0.00000006      0.0
 <Sep07-2019> <19:20:29>     14      0.00000000      0.00000000      0.0
 <Sep07-2019> <19:20:29>  SCF converged
 <Sep07-2019> <19:20:29>     15      0.00000000      0.00000000      0.0
 <Sep07-2019> <19:20:30>  >>>> POPAN
 <Sep07-2019> <19:20:30>  >>>> DEBYE
 <Sep07-2019> <19:20:30>  NORMAL TERMINATION
 <Sep07-2019> <19:20:30>  END


 Parallel Execution: Process Information
 ==============================================================================
 Rank   Node Name                              NodeID   MyNodeRank  NodeMaster
    0   c4-6.local                                0          0          0
    1   c4-6.local                                0          1         -1
    2   c4-6.local                                0          2         -1
    3   c4-6.local                                0          3         -1
    4   c4-6.local                                0          4         -1
    5   c4-6.local                                0          5         -1
    6   c4-6.local                                0          6         -1
    7   c4-6.local                                0          7         -1
    8   c4-6.local                                0          8         -1
    9   c4-6.local                                0          9         -1
   10   c4-6.local                                0         10         -1
   11   c4-6.local                                0         11         -1
   12   c4-6.local                                0         12         -1
   13   c4-6.local                                0         13         -1
   14   c4-6.local                                0         14         -1
   15   c4-6.local                                0         15         -1
   16   c4-10.local                               1          0          1
   17   c4-10.local                               1          1         -1
   18   c4-10.local                               1          2         -1
   19   c4-10.local                               1          3         -1
   20   c4-10.local                               1          4         -1
   21   c4-10.local                               1          5         -1
   22   c4-10.local                               1          6         -1
   23   c4-10.local                               1          7         -1
   24   c4-10.local                               1          8         -1
   25   c4-10.local                               1          9         -1
   26   c4-10.local                               1         10         -1
   27   c4-10.local                               1         11         -1
   28   c4-10.local                               1         12         -1
   29   c4-10.local                               1         13         -1
   30   c4-10.local                               1         14         -1
   31   c4-10.local                               1         15         -1
   32   c7-15.local                               2          0          2
   33   c7-15.local                               2          1         -1
   34   c7-15.local                               2          2         -1
   35   c7-15.local                               2          3         -1
   36   c7-15.local                               2          4         -1
   37   c7-15.local                               2          5         -1
   38   c7-15.local                               2          6         -1
   39   c7-15.local                               2          7         -1
   40   c7-15.local                               2          8         -1
   41   c7-15.local                               2          9         -1
   42   c7-15.local                               2         10         -1
   43   c7-15.local                               2         11         -1
   44   c7-15.local                               2         12         -1
   45   c7-15.local                               2         13         -1
   46   c7-15.local                               2         14         -1
   47   c7-15.local                               2         15         -1
   48   c8-14.local                               3          0          3
   49   c8-14.local                               3          1         -1
   50   c8-14.local                               3          2         -1
   51   c8-14.local                               3          3         -1
   52   c8-14.local                               3          4         -1
   53   c8-14.local                               3          5         -1
   54   c8-14.local                               3          6         -1
   55   c8-14.local                               3          7         -1
   56   c8-14.local                               3          8         -1
   57   c8-14.local                               3          9         -1
   58   c8-14.local                               3         10         -1
   59   c8-14.local                               3         11         -1
   60   c8-14.local                               3         12         -1
   61   c8-14.local                               3         13         -1
   62   c8-14.local                               3         14         -1
   63   c8-14.local                               3         15         -1
   64   c8-16.local                               4          0          4
   65   c8-16.local                               4          1         -1
   66   c8-16.local                               4          2         -1
   67   c8-16.local                               4          3         -1
   68   c8-16.local                               4          4         -1
   69   c8-16.local                               4          5         -1
   70   c8-16.local                               4          6         -1
   71   c8-16.local                               4          7         -1
   72   c8-16.local                               4          8         -1
   73   c8-16.local                               4          9         -1
   74   c8-16.local                               4         10         -1
   75   c8-16.local                               4         11         -1
   76   c8-16.local                               4         12         -1
   77   c8-16.local                               4         13         -1
   78   c8-16.local                               4         14         -1
   79   c8-16.local                               4         15         -1
 ==============================================================================


May use up to 15353MB of RAM as shared memory on node 0
May use up to 15353MB of RAM as shared memory on node 2
May use up to 15353MB of RAM as shared memory on node 1
May use up to 15353MB of RAM as shared memory on node 4
May use up to 15353MB of RAM as shared memory on node 3
 
Title Mntfaa3

COMMENT
 ADF2018 DEFAULT integration, geometry and scf
END

UNITS
  length angstrom
END

::Atoms Internal
Atoms Cartesian
Mn       0.163604000     -0.032682000      0.058118000
O        1.986403000      0.603406000      0.191659000
O        0.650091000     -1.533673000      1.529361000
O       -1.676105000     -0.672592000     -0.090890000
O       -0.363705000      1.209265000      1.474387000
O       -0.355362000      1.483151000     -1.419139000
O        0.639405000     -1.200755000     -1.405902000
C        4.253025000      0.931348000      0.673439000
C        2.973101000      0.169245000      0.884502000
C        2.938274000     -0.906491000      1.777201000
C        1.788485000     -1.660828000      2.034236000
C        1.877173000     -2.800652000      3.081067000
C       -4.010382000     -0.785928000      0.007751000
C       -2.688489000     -0.126390000      0.450832000
C       -2.717859000      0.921153000      1.348976000
C       -1.540446000      1.526119000      1.835746000
C       -1.622040000      2.621625000      2.859090000
C       -1.175026000      2.340533000     -3.445749000
C       -0.563337000      1.182741000     -2.616373000
C       -0.305058000     -0.031348000     -3.262667000
C        0.287752000     -1.132610000     -2.638516000
C        0.574397000     -2.380564000     -3.426347000
H        4.077276000      1.985132000      0.896893000
H        4.529761000      0.867136000     -0.380749000
H        5.067437000      0.555339000      1.288784000
H        3.845516000     -1.160683000      2.300436000
H       -3.670702000      1.265672000      1.715255000
H       -1.188469000      3.527050000      2.429277000
H       -1.011058000      2.346075000      3.720214000
H       -2.642754000      2.820298000      3.177287000
F       -2.333869000      2.751670000     -2.885780000
F       -1.441241000      2.001133000     -4.729393000
F       -0.330631000      3.394835000     -3.470625000
H       -0.551699000     -0.115668000     -4.308344000
H       -0.007219000     -3.200398000     -2.999408000
H        0.331944000     -2.271770000     -4.481160000
H        1.628547000     -2.638945000     -3.313044000
F       -4.123829000     -0.743319000     -1.335383000
F       -4.036508000     -2.078743000      0.390020000
F       -5.096960000     -0.177946000      0.532883000
F        1.058591000     -2.533252000      4.123828000
F        1.489971000     -3.972292000      2.537901000
F        3.124692000     -2.974495000      3.579927000
end

SYMMETRY nosym

CHARGE 0 4

unrestricted

::INTEGRATION  6.0  :: 5 = Std for Geom Opt / TS, 4 = LT not ADF18

NumericalQuality good
ExactDensity

::RELATIVISTIC Scalar ZORA
::Relativistic Spinorbit ZORA

GEOMETRY
::  Frequencies
::  TransitionState
  Iterations 200
:: not ADF18  Convergence e=0.001 grad=0.001 rad=0.01     :: Std for Geom Opt / TS, LT =  e=0.001 grad=0.01 rad=0.01
END

SCF
  Iterations 1000
:: not ADF18  Convergens 1e-6     :: Std for Geom Opt / TS, LT = 1e-5
END

XC
::  gga OLYP
   hybrid b3lyp
DISPERSION Grimme3
END

::FULLSCF
::NOPRINT LOGFILE
::BADER energy

Fragments
H t21.H
F t21.F
C t21.C
O t21.O
Mn t21.Mn
End

 *******************************************************************************
 *                                                                             *
 *  -------------------------------------                                      *
 *   Amsterdam Density Functional  (ADF)         2018                          *
 *  -------------------------------------                                      *
 *                                               r69431 2018-10-05             *
 *                                                                             *
 *                                                                             *
 *                              =================                              *
 *                              |               |                              *
 *                              |     A D F     |                              *
 *                              |               |                              *
 *                              =================                              *
 *                                                                             *
 *                                                                             *
 *   Online information and documentation:  https://www.scm.com/support/       *
 *   E-mail:  support@scm.com   info@scm.com                                   *
 *                                                                             *
 *   Scientific publications using ADF results must be properly referenced     *
 *   See the User Manuals (or the web site) for recommended citations          *
 *   The terms and conditions of the End User License Agreement apply to       *
 *   the use of ADF, https://www.scm.com/license-terms/                        *
 *                                                                             *
 **********************  x86_64_linux_intel / intelmpi  ************************
 
 Licensed to: Dr. Steinar Henden / Computer Centre University of Troms? / Troms? / NO
 SCM User ID: u7207
  
 ADF 2018  RunTime: Sep07-2019 19:20:32  Nodes: 5  Procs: 80

 Temporary files are created in /global/work/conradj/1794069/kid_0.1839488685


Communication costs MPI_COMM_WORLD:    120.900 usec per message,   0.2502 usec per 8-byte item
Communication costs for intra-node:      3.167 usec per message,   0.0107 usec per 8-byte item

 Mntfaa3

 *** Comments in Input File:

  ADF2018 DEFAULT integration, geometry and scf

 -------------------------------------------------------------------------------


 ===========================
 A T T A C H E D   F I L E S
 ===========================
  


 ===============================
 M O D E L   P A R A M E T E R S
 ===============================
  
 DENSITY FUNCTIONAL POTENTIAL (scf)
    Hybrid:                            B3LYP                                   == Not Default ==

 SPIN  (restricted / unrestr.)
    Molecule:                          UNrestricted                            == Not Default ==
    Fragments:                         Restricted                               

 OTHER ASPECTS
    Relativistic Corrections:          ---                                      

    Nuclear Charge Density Model:      Point Charge Nuclei                      
    Core Treatment:                    Frozen Orbital(s)                        

    Hyperfine or Zeeman Interaction:   ---                                      

 Settings for Grimme 3 dispersion correction

      damping                      Zero
      s6                          1.000
      sr,6                        1.261
      s8                          1.703

 Other (technical) parameters

      rs8                         1.000
      alpha                      14.000
      version                         3
 


 Fragment File(s)
 ----------------
 Mn:
         file : t21.Mn
         jobid: ADF 2018  RunTime: Sep07-2019 19:20:28  Nodes: 1  Procs: 1
         title: Manganese (TZP)
 O:
         file : t21.O
         jobid: ADF 2018  RunTime: Sep07-2019 19:20:26  Nodes: 1  Procs: 1
         title: Oxygen (TZP)
 C:
         file : t21.C
         jobid: ADF 2018  RunTime: Sep07-2019 19:20:25  Nodes: 1  Procs: 1
         title: Carbon (TZP)
 H:
         file : t21.H
         jobid: ADF 2018  RunTime: Sep07-2019 19:20:21  Nodes: 1  Procs: 1
         title: Hydrogen (TZP)
 F:
         file : t21.F
         jobid: ADF 2018  RunTime: Sep07-2019 19:20:23  Nodes: 1  Procs: 1
         title: Fluorine (TZP)


                                   *********************************************
                                   *  R U N   T Y P E : GEOMETRY OPTIMIZATION  *
                                   *********************************************
  


 ===============
 G E O M E T R Y  ***  3D  Molecule  ***
 ===============
  

 ATOMS
 =====                            X Y Z                    CHARGE
                                (Angstrom)             Nucl     +Core       At.Mass
                       --------------------------    ----------------       -------
    1  Mn              0.1636   -0.0327    0.0581     25.00     25.00       54.9380
    2  O               1.9864    0.6034    0.1917      8.00      8.00       15.9949
    3  O               0.6501   -1.5337    1.5294      8.00      8.00       15.9949
    4  O              -1.6761   -0.6726   -0.0909      8.00      8.00       15.9949
    5  O              -0.3637    1.2093    1.4744      8.00      8.00       15.9949
    6  O              -0.3554    1.4832   -1.4191      8.00      8.00       15.9949
    7  O               0.6394   -1.2008   -1.4059      8.00      8.00       15.9949
    8  C               4.2530    0.9313    0.6734      6.00      6.00       12.0000
    9  C               2.9731    0.1692    0.8845      6.00      6.00       12.0000
   10  C               2.9383   -0.9065    1.7772      6.00      6.00       12.0000
   11  C               1.7885   -1.6608    2.0342      6.00      6.00       12.0000
   12  C               1.8772   -2.8007    3.0811      6.00      6.00       12.0000
   13  C              -4.0104   -0.7859    0.0078      6.00      6.00       12.0000
   14  C              -2.6885   -0.1264    0.4508      6.00      6.00       12.0000
   15  C              -2.7179    0.9212    1.3490      6.00      6.00       12.0000
   16  C              -1.5404    1.5261    1.8357      6.00      6.00       12.0000
   17  C              -1.6220    2.6216    2.8591      6.00      6.00       12.0000
   18  C              -1.1750    2.3405   -3.4457      6.00      6.00       12.0000
   19  C              -0.5633    1.1827   -2.6164      6.00      6.00       12.0000
   20  C              -0.3051   -0.0313   -3.2627      6.00      6.00       12.0000
   21  C               0.2878   -1.1326   -2.6385      6.00      6.00       12.0000
   22  C               0.5744   -2.3806   -3.4263      6.00      6.00       12.0000
   23  H               4.0773    1.9851    0.8969      1.00      1.00        1.0078
   24  H               4.5298    0.8671   -0.3807      1.00      1.00        1.0078
   25  H               5.0674    0.5553    1.2888      1.00      1.00        1.0078
   26  H               3.8455   -1.1607    2.3004      1.00      1.00        1.0078
   27  H              -3.6707    1.2657    1.7153      1.00      1.00        1.0078
   28  H              -1.1885    3.5271    2.4293      1.00      1.00        1.0078
   29  H              -1.0111    2.3461    3.7202      1.00      1.00        1.0078
   30  H              -2.6428    2.8203    3.1773      1.00      1.00        1.0078
   31  F              -2.3339    2.7517   -2.8858      9.00      9.00       18.9984
   32  F              -1.4412    2.0011   -4.7294      9.00      9.00       18.9984
   33  F              -0.3306    3.3948   -3.4706      9.00      9.00       18.9984
   34  H              -0.5517   -0.1157   -4.3083      1.00      1.00        1.0078
   35  H              -0.0072   -3.2004   -2.9994      1.00      1.00        1.0078
   36  H               0.3319   -2.2718   -4.4812      1.00      1.00        1.0078
   37  H               1.6285   -2.6389   -3.3130      1.00      1.00        1.0078
   38  F              -4.1238   -0.7433   -1.3354      9.00      9.00       18.9984
   39  F              -4.0365   -2.0787    0.3900      9.00      9.00       18.9984
   40  F              -5.0970   -0.1779    0.5329      9.00      9.00       18.9984
   41  F               1.0586   -2.5333    4.1238      9.00      9.00       18.9984
   42  F               1.4900   -3.9723    2.5379      9.00      9.00       18.9984
   43  F               3.1247   -2.9745    3.5799      9.00      9.00       18.9984


 FRAGMENTS
 =========                                     Atoms in this Fragment     Cart. coord.s (Angstrom)
                                               -------------------------------------------------------
    1  Mn                                                1  Mn           0.1636   -0.0327    0.0581
    2  O                                                 2  O            1.9864    0.6034    0.1917
    3  O                                                 3  O            0.6501   -1.5337    1.5294
    4  O                                                 4  O           -1.6761   -0.6726   -0.0909
    5  O                                                 5  O           -0.3637    1.2093    1.4744
    6  O                                                 6  O           -0.3554    1.4832   -1.4191
    7  O                                                 7  O            0.6394   -1.2008   -1.4059
    8  C                                                 8  C            4.2530    0.9313    0.6734
    9  C                                                 9  C            2.9731    0.1692    0.8845
   10  C                                                10  C            2.9383   -0.9065    1.7772
   11  C                                                11  C            1.7885   -1.6608    2.0342
   12  C                                                12  C            1.8772   -2.8007    3.0811
   13  C                                                13  C           -4.0104   -0.7859    0.0078
   14  C                                                14  C           -2.6885   -0.1264    0.4508
   15  C                                                15  C           -2.7179    0.9212    1.3490
   16  C                                                16  C           -1.5404    1.5261    1.8357
   17  C                                                17  C           -1.6220    2.6216    2.8591
   18  C                                                18  C           -1.1750    2.3405   -3.4457
   19  C                                                19  C           -0.5633    1.1827   -2.6164
   20  C                                                20  C           -0.3051   -0.0313   -3.2627
   21  C                                                21  C            0.2878   -1.1326   -2.6385
   22  C                                                22  C            0.5744   -2.3806   -3.4263
   23  H                                                23  H            4.0773    1.9851    0.8969
   24  H                                                24  H            4.5298    0.8671   -0.3807
   25  H                                                25  H            5.0674    0.5553    1.2888
   26  H                                                26  H            3.8455   -1.1607    2.3004
   27  H                                                27  H           -3.6707    1.2657    1.7153
   28  H                                                28  H           -1.1885    3.5271    2.4293
   29  H                                                29  H           -1.0111    2.3461    3.7202
   30  H                                                30  H           -2.6428    2.8203    3.1773
   31  H                                                34  H           -0.5517   -0.1157   -4.3083
   32  H                                                35  H           -0.0072   -3.2004   -2.9994
   33  H                                                36  H            0.3319   -2.2718   -4.4812
   34  H                                                37  H            1.6285   -2.6389   -3.3130
   35  F                                                31  F           -2.3339    2.7517   -2.8858
   36  F                                                32  F           -1.4412    2.0011   -4.7294
   37  F                                                33  F           -0.3306    3.3948   -3.4706
   38  F                                                38  F           -4.1238   -0.7433   -1.3354
   39  F                                                39  F           -4.0365   -2.0787    0.3900
   40  F                                                40  F           -5.0970   -0.1779    0.5329
   41  F                                                41  F            1.0586   -2.5333    4.1238
   42  F                                                42  F            1.4900   -3.9723    2.5379
   43  F                                                43  F            3.1247   -2.9745    3.5799


 =====================================
 S Y M M E T R Y ,   E L E C T R O N S
 =====================================
  
 Symmetry: NOSYM

 Irreducible Representations, including subspecies
 -------------------------------------------------
 A


 Configuration of Valence Electrons
 ==================================
 ( determined in the SCF procedure )

 Total:   130 (Spin-A)  + 126 (Spin-B)

 Net Charge: 0 (Nuclei minus Electrons)
 Spin polar: 4 (Spin_A minus Spin_B electrons)

 Aufbau principle for MO occupations will be applied through SCF cycle no.     500
 Thereafter, the program will assign electrons to MOs that are spatially
 similar to the occupied MOs in a "reference" cycle ("KeepOrbitals").
 The reference cycle is always the PREVIOUS cycle: it will evolve with
 the SCF procedure.
1
 ***************************************************************************************************


                                      ****************************************
                                      *  B U I L D : (Fragments, Functions)  *
                                      ****************************************
  

 Total nr. of (C)SFOs (summation over all irreps) :   684

 Specify PRINT SFO in the input file to get a full list

 Nr. of SFOs for ir.rep.           A :   684


 ================================
 (Slater-type)  F U N C T I O N S  ***  (Basis and Fit)  ***
 ================================
  

 Atom Type    1  (Mn)
 ==============

 Valence Basis Sets:  18
 -----------------------
   1 S   29.650000
   1 S   23.000000
   2 S    9.650000
   2 S    6.750000
   2 P   13.800000
   2 P    8.700000
   3 S    5.650000
   3 S    3.500000
   3 P    5.950000
   3 P    4.000000
   3 P    2.700000
   3 D    5.950000
   3 D    2.850000
   3 D    1.320000
   4 S    2.200000
   4 S    1.360000
   4 S    0.880000
   4 P    1.350000

 Charge Fitting Sets (for the computation of the Coulomb Potential):  41
 -----------------------------------------------------------------------
   1 S   59.300000
   2 S   65.740000
   2 S   44.220000
   3 S   43.670000
   3 S   31.240000
   4 S   29.560000
   4 S   22.000000
   4 S   16.380000
   5 S   15.190000
   5 S   11.630000
   5 S    8.910000
   6 S    8.170000
   6 S    6.390000
   6 S    5.000000
   6 S    3.910000
   7 S    3.570000
   7 S    2.840000
   7 S    2.260000
   7 S    1.800000
   2 P   43.450000
   3 P   29.100000
   4 P   19.720000
   5 P   13.590000
   5 P    7.840000
   6 P    5.490000
   6 P    3.310000
   7 P    2.350000
   3 D   32.500000
   4 D   22.150000
   5 D   15.340000
   5 D    8.890000
   6 D    6.250000
   6 D    3.780000
   7 D    2.700000
   4 F   16.350000
   5 F    9.360000
   5 F    4.510000
   6 F    2.670000
   5 G   10.400000
   5 G    5.560000
   5 G    2.970000

 Atom Type    2  (O)
 ==============

 Valence Basis Sets:   9
 -----------------------
   1 S    9.800000
   1 S    6.800000
   2 S    7.580000
   2 S    2.880000
   2 S    1.720000
   2 P    4.080000
   2 P    2.080000
   2 P    1.120000
   3 D    2.000000

 Charge Fitting Sets (for the computation of the Coulomb Potential):  22
 -----------------------------------------------------------------------
   1 S   19.600000
   2 S   22.600000
   2 S   15.680000
   2 S   10.890000
   2 S    7.560000
   3 S    7.690000
   3 S    5.650000
   3 S    4.150000
   3 S    3.050000
   3 S    2.240000
   2 P   12.860000
   2 P    7.680000
   3 P    6.780000
   3 P    4.390000
   3 P    2.840000
   3 D    8.800000
   3 D    5.580000
   3 D    3.530000
   3 D    2.240000
   4 F    6.200000
   4 F    3.700000
   5 G    4.500000

 Atom Type    3  (C)
 ==============

 Valence Basis Sets:   9
 -----------------------
   1 S    7.680000
   1 S    5.000000
   2 S    1.280000
   2 S    2.100000
   2 S    4.600000
   2 P    0.820000
   2 P    1.480000
   2 P    2.940000
   3 D    2.200000

 Charge Fitting Sets (for the computation of the Coulomb Potential):  22
 -----------------------------------------------------------------------
   1 S   15.360000
   2 S   17.530000
   2 S   12.070000
   2 S    8.310000
   2 S    5.730000
   3 S    5.780000
   3 S    4.220000
   3 S    3.080000
   3 S    2.250000
   3 S    1.640000
   2 P    9.880000
   2 P    5.800000
   3 P    5.050000
   3 P    3.230000
   3 P    2.060000
   3 D    7.200000
   3 D    4.400000
   3 D    2.690000
   3 D    1.640000
   4 F    5.400000
   4 F    3.550000
   5 G    4.500000

 Atom Type    4  (H)
 ==============

 Valence Basis Sets:   4
 -----------------------
   1 S    0.690000
   1 S    0.920000
   1 S    1.580000
   2 P    1.250000

 Charge Fitting Sets (for the computation of the Coulomb Potential):  11
 -----------------------------------------------------------------------
   1 S    3.160000
   1 S    2.090000
   1 S    1.380000
   2 S    1.500000
   2 P    4.000000
   2 P    2.650000
   2 P    1.750000
   3 D    4.000000
   3 D    2.500000
   4 F    3.000000
   5 G    4.000000

 Atom Type    5  (F)
 ==============

 Valence Basis Sets:   9
 -----------------------
   1 S   10.880000
   1 S    7.700000
   2 S    3.240000
   2 S    1.940000
   2 S    0.740000
   2 P    4.540000
   2 P    2.300000
   2 P    1.240000
   3 D    2.000000

 Charge Fitting Sets (for the computation of the Coulomb Potential):  23
 -----------------------------------------------------------------------
   1 S   21.760000
   2 S   24.390000
   2 S   16.560000
   2 S   11.240000
   2 S    7.630000
   3 S    7.600000
   3 S    5.480000
   3 S    3.950000
   3 S    2.850000
   3 S    2.050000
   3 S    1.480000
   2 P   14.400000
   2 P    7.530000
   3 P    5.900000
   3 P    3.420000
   3 P    1.980000
   3 D    9.700000
   3 D    6.160000
   3 D    3.910000
   3 D    2.480000
   4 F    6.500000
   4 F    3.750000
   5 G    4.500000


 BAS: List of all Elementary Cartesian Basis Functions
 =====================================================

 The numbering in the list below (to the right of the function characteristics) is referred
 to in print-outs of MO eigenvectors and Mulliken populations in the BAS representation
 (as contrasted to the SFO representation).

 Notes:
 1. The functions are characterized by a polynomial prefactor (powers of x,y,z and r) and
    an exponential decay factor alpha.
 2. Since the basis sets are specific for an atom TYPE, the individual functions occur on
    all atoms of that type.
 3. The word 'Core' in the left margin signals that it is a Core Function (CF) : not a
    degree of freedom in the valence set, but only used to ensure orthogonalization of
    the other valence basis functions on the frozen Core Orbitals.


 (power of) X  Y  Z  R     Alpha  on Atom
            ==========     =====     ==========

 Mn                                   1
                                  ---------------------------------------------------------------------------
            0  0  0  0    29.650      1
            0  0  0  0    23.000      2
            0  0  0  1     9.650      3
            0  0  0  1     6.750      4
            1  0  0  0    13.800      5
            0  1  0  0    13.800      6
            0  0  1  0    13.800      7
            1  0  0  0     8.700      8
            0  1  0  0     8.700      9
            0  0  1  0     8.700     10
            0  0  0  2     5.650     11
            0  0  0  2     3.500     12
            1  0  0  1     5.950     13
            0  1  0  1     5.950     14
            0  0  1  1     5.950     15
            1  0  0  1     4.000     16
            0  1  0  1     4.000     17
            0  0  1  1     4.000     18
            1  0  0  1     2.700     19
            0  1  0  1     2.700     20
            0  0  1  1     2.700     21
            2  0  0  0     5.950     22
            1  1  0  0     5.950     23
            1  0  1  0     5.950     24
            0  2  0  0     5.950     25
            0  1  1  0     5.950     26
            0  0  2  0     5.950     27
            2  0  0  0     2.850     28
            1  1  0  0     2.850     29
            1  0  1  0     2.850     30
            0  2  0  0     2.850     31
            0  1  1  0     2.850     32
            0  0  2  0     2.850     33
            2  0  0  0     1.320     34
            1  1  0  0     1.320     35
            1  0  1  0     1.320     36
            0  2  0  0     1.320     37
            0  1  1  0     1.320     38
            0  0  2  0     1.320     39
            0  0  0  3     2.200     40
            0  0  0  3     1.360     41
            0  0  0  3     0.880     42
            1  0  0  2     1.350     43
            0  1  0  2     1.350     44
            0  0  1  2     1.350     45

 O                                    2    3    4    5    6    7
                                  ---------------------------------------------------------------------------
            0  0  0  0     9.800     46   66   86  106  126  146
            0  0  0  0     6.800     47   67   87  107  127  147
            0  0  0  1     7.580     48   68   88  108  128  148
            0  0  0  1     2.880     49   69   89  109  129  149
            0  0  0  1     1.720     50   70   90  110  130  150
            1  0  0  0     4.080     51   71   91  111  131  151
            0  1  0  0     4.080     52   72   92  112  132  152
            0  0  1  0     4.080     53   73   93  113  133  153
            1  0  0  0     2.080     54   74   94  114  134  154
            0  1  0  0     2.080     55   75   95  115  135  155
            0  0  1  0     2.080     56   76   96  116  136  156
            1  0  0  0     1.120     57   77   97  117  137  157
            0  1  0  0     1.120     58   78   98  118  138  158
            0  0  1  0     1.120     59   79   99  119  139  159
            2  0  0  0     2.000     60   80  100  120  140  160
            1  1  0  0     2.000     61   81  101  121  141  161
            1  0  1  0     2.000     62   82  102  122  142  162
            0  2  0  0     2.000     63   83  103  123  143  163
            0  1  1  0     2.000     64   84  104  124  144  164
            0  0  2  0     2.000     65   85  105  125  145  165

 C                                    8    9   10   11   12   13   14   15   16   17   18   19   20   21   22
                                  ---------------------------------------------------------------------------
            0  0  0  0     7.680    166  186  206  226  246  266  286  306  326  346  366  386  406  426  446
            0  0  0  0     5.000    167  187  207  227  247  267  287  307  327  347  367  387  407  427  447
            0  0  0  1     1.280    168  188  208  228  248  268  288  308  328  348  368  388  408  428  448
            0  0  0  1     2.100    169  189  209  229  249  269  289  309  329  349  369  389  409  429  449
            0  0  0  1     4.600    170  190  210  230  250  270  290  310  330  350  370  390  410  430  450
            1  0  0  0     0.820    171  191  211  231  251  271  291  311  331  351  371  391  411  431  451
            0  1  0  0     0.820    172  192  212  232  252  272  292  312  332  352  372  392  412  432  452
            0  0  1  0     0.820    173  193  213  233  253  273  293  313  333  353  373  393  413  433  453
            1  0  0  0     1.480    174  194  214  234  254  274  294  314  334  354  374  394  414  434  454
            0  1  0  0     1.480    175  195  215  235  255  275  295  315  335  355  375  395  415  435  455
            0  0  1  0     1.480    176  196  216  236  256  276  296  316  336  356  376  396  416  436  456
            1  0  0  0     2.940    177  197  217  237  257  277  297  317  337  357  377  397  417  437  457
            0  1  0  0     2.940    178  198  218  238  258  278  298  318  338  358  378  398  418  438  458
            0  0  1  0     2.940    179  199  219  239  259  279  299  319  339  359  379  399  419  439  459
            2  0  0  0     2.200    180  200  220  240  260  280  300  320  340  360  380  400  420  440  460
            1  1  0  0     2.200    181  201  221  241  261  281  301  321  341  361  381  401  421  441  461
            1  0  1  0     2.200    182  202  222  242  262  282  302  322  342  362  382  402  422  442  462
            0  2  0  0     2.200    183  203  223  243  263  283  303  323  343  363  383  403  423  443  463
            0  1  1  0     2.200    184  204  224  244  264  284  304  324  344  364  384  404  424  444  464
            0  0  2  0     2.200    185  205  225  245  265  285  305  325  345  365  385  405  425  445  465

 H                                   23   24   25   26   27   28   29   30   31   32   33   34
                                  ---------------------------------------------------------------------------
            0  0  0  0     0.690    466  472  478  484  490  496  502  508  514  520  526  532
            0  0  0  0     0.920    467  473  479  485  491  497  503  509  515  521  527  533
            0  0  0  0     1.580    468  474  480  486  492  498  504  510  516  522  528  534
            1  0  0  0     1.250    469  475  481  487  493  499  505  511  517  523  529  535
            0  1  0  0     1.250    470  476  482  488  494  500  506  512  518  524  530  536
            0  0  1  0     1.250    471  477  483  489  495  501  507  513  519  525  531  537

 F                                   35   36   37   38   39   40   41   42   43
                                  ---------------------------------------------------------------------------
            0  0  0  0    10.880    538  558  578  598  618  638  658  678  698
            0  0  0  0     7.700    539  559  579  599  619  639  659  679  699
            0  0  0  1     3.240    540  560  580  600  620  640  660  680  700
            0  0  0  1     1.940    541  561  581  601  621  641  661  681  701
            0  0  0  1     0.740    542  562  582  602  622  642  662  682  702
            1  0  0  0     4.540    543  563  583  603  623  643  663  683  703
            0  1  0  0     4.540    544  564  584  604  624  644  664  684  704
            0  0  1  0     4.540    545  565  585  605  625  645  665  685  705
            1  0  0  0     2.300    546  566  586  606  626  646  666  686  706
            0  1  0  0     2.300    547  567  587  607  627  647  667  687  707
            0  0  1  0     2.300    548  568  588  608  628  648  668  688  708
            1  0  0  0     1.240    549  569  589  609  629  649  669  689  709
            0  1  0  0     1.240    550  570  590  610  630  650  670  690  710
            0  0  1  0     1.240    551  571  591  611  631  651  671  691  711
            2  0  0  0     2.000    552  572  592  612  632  652  672  692  712
            1  1  0  0     2.000    553  573  593  613  633  653  673  693  713
            1  0  1  0     2.000    554  574  594  614  634  654  674  694  714
            0  2  0  0     2.000    555  575  595  615  635  655  675  695  715
            0  1  1  0     2.000    556  576  596  616  636  656  676  696  716
            0  0  2  0     2.000    557  577  597  617  637  657  677  697  717

 Total number of charge fitting functions (nprimf)      3299
 Total number of Cartesian basis functions (naos)        717
 Total number of Cartesian core functions  (ncos)          0


 Coordinates (Cartesian)
 =======================

     Atom                    bohr                                 angstrom                 Geometric Variables
                   X           Y           Z              X           Y           Z       (0:frozen, *:LT par.)
 --------------------------------------------------------------------------------------------------------------
     1 Mn      0.309167   -0.061760    0.109827       0.163604   -0.032682    0.058118      1       2       3
     2 O       3.753758    1.140272    0.362183       1.986403    0.603406    0.191659      4       5       6
     3 O       1.228494   -2.898222    2.890073       0.650091   -1.533673    1.529361      7       8       9
     4 O      -3.167379   -1.271015   -0.171757      -1.676105   -0.672592   -0.090890     10      11      12
     5 O      -0.687303    2.285180    2.786188      -0.363705    1.209265    1.474387     13      14      15
     6 O      -0.671537    2.802749   -2.681784      -0.355362    1.483151   -1.419139     16      17      18
     7 O       1.208300   -2.269098   -2.656770       0.639405   -1.200755   -1.405902     19      20      21
     8 C       8.037052    1.759993    1.272615       4.253025    0.931348    0.673439     22      23      24
     9 C       5.618347    0.319827    1.671467       2.973101    0.169245    0.884502     25      26      27
    10 C       5.552533   -1.713020    3.358423       2.938274   -0.906491    1.777201     28      29      30
    11 C       3.379747   -3.138510    3.844149       1.788485   -1.660828    2.034236     31      32      33
    12 C       3.547343   -5.292465    5.822373       1.877173   -2.800652    3.081067     34      35      36
    13 C      -7.578524   -1.485189    0.014647      -4.010382   -0.785928    0.007751     37      38      39
    14 C      -5.080508   -0.238842    0.851949      -2.688489   -0.126390    0.450832     40      41      42
    15 C      -5.136009    1.740727    2.549195      -2.717859    0.921153    1.348976     43      44      45
    16 C      -2.911021    2.883947    3.469057      -1.540446    1.526119    1.835746     46      47      48
    17 C      -3.065211    4.954153    5.402897      -1.622040    2.621625    2.859090     49      50      51
    18 C      -2.220477    4.422966   -6.511522      -1.175026    2.340533   -3.445749     52      53      54
    19 C      -1.064553    2.235057   -4.944228      -0.563337    1.182741   -2.616373     55      56      57
    20 C      -0.576476   -0.059239   -6.165547      -0.305058   -0.031348   -3.262667     58      59      60
    21 C       0.543772   -2.140323   -4.986073       0.287752   -1.132610   -2.638516     61      62      63
    22 C       1.085453   -4.498614   -6.474857       0.574397   -2.380564   -3.426347     64      65      66
    23 H       7.704935    3.751356    1.694882       4.077276    1.985132    0.896893     67      68      69
    24 H       8.560008    1.638650   -0.719511       4.529761    0.867136   -0.380749     70      71      72
    25 H       9.576068    1.049439    2.435449       5.067437    0.555339    1.288784     73      74      75
    26 H       7.266972   -2.193373    4.347194       3.845516   -1.160683    2.300436     76      77      78
    27 H      -6.936621    2.391773    3.241362      -3.670702    1.265672    1.715255     79      80      81
    28 H      -2.245881    6.665159    4.590668      -1.188469    3.527050    2.429277     82      83      84
    29 H      -1.910623    4.433439    7.030186      -1.011058    2.346075    3.720214     85      86      87
    30 H      -4.994081    5.329591    6.004202      -2.642754    2.820298    3.177287     88      89      90
    31 F      -4.410373    5.199903   -5.453334      -2.333869    2.751670   -2.885780     91      92      93
    32 F      -2.723551    3.781593   -8.937258      -1.441241    2.001133   -4.729393     94      95      96
    33 F      -0.624802    6.415308   -6.558531      -0.330631    3.394835   -3.470625     97      98      99
    34 H      -1.042560   -0.218581   -8.141590      -0.551699   -0.115668   -4.308344    100     101     102
    35 H      -0.013642   -6.047876   -5.668060      -0.007219   -3.200398   -2.999408    103     104     105
    36 H       0.627283   -4.293023   -8.468165       0.331944   -2.271770   -4.481160    106     107     108
    37 H       3.077508   -4.986883   -6.260746       1.628547   -2.638945   -3.313044    109     110     111
    38 F      -7.792907   -1.404669   -2.523508      -4.123829   -0.743319   -1.335383    112     113     114
    39 F      -7.627895   -3.928255    0.737031      -4.036508   -2.078743    0.390020    115     116     117
    40 F      -9.631858   -0.336269    1.007003      -5.096960   -0.177946    0.532883    118     119     120
    41 F       2.000447   -4.787152    7.792906       1.058591   -2.533252    4.123828    121     122     123
    42 F       2.815637   -7.506544    4.795938       1.489971   -3.972292    2.537901    124     125     126
    43 F       5.904812   -5.620981    6.765082       3.124692   -2.974495    3.579927    127     128     129
 --------------------------------------------------------------------------------------------------------------
1
 ***************************************************************************************************


                                              ***********************
                                              *  T E C H N I C A L  *
                                              ***********************
  


 =============================================================
 P A R A L L E L I Z A T I O N  and  V E C T O R I Z A T I O N
 =============================================================
  
 Nr of parallel processes:                               80
 Maximum vector length in NumInt loops:                 128

 IO buffersize (Mb):                                     64.000000


 ===============================
 G E O M E T R Y   U P D A T E S
 ===============================
  
 Optimization coordinates:                       Delocalized
 Optimization code branch:                       NEW
 Hessian update method:                          BFGS (Broyden-Fletcher-Goldfarb-Shanno)

 Iterative Geometry Improvements:
    Max. nr. of iterations:                        200
    Convergence criteria:
         Change in energy (hartree):                 0.0010000000
         Gradients (au/Angstrom):                    0.0010000000
         Cart/bondlength changes (Angstrom):         0.0100000000
    Max. step to take:
         Trust Radius:                               0.2000000000

 GDIIS (Geometry Direct Inversion in Iteration Space):
    First geometry cycle:                            0
    Max. number expansion vectors:                   5


 =====================
 S C F   U P D A T E S
 =====================
  
 Max. nr. of cycles:                              1000
 Convergence criterion:                              0.0000010000
   secondary criterion:                              0.0010000000

 Mix parameter (when DIIS does not apply):           0.2000000000
 Mixed ADIIS+DIIS will be used
    Max number of expansion vectors:                10
    Pure ADIIS when Max([F,P]) is above              0.1000000000
    Pure DIIS when Max([F,P]) is below               0.0010000000


 =================
 P R E C I S I O N  ***  (General: NumInt, NeglectFunctionTails, ...)  ***
 =================
  

 NumInt:           Target precision:                 6.0000000000
 -------           Initial precision:                6.0000000000
                   Min. precision (optimization):    6.0000000000

 Neglect Functions:          Basis functions:        0.1000000000E-07
 ------------------          Fit functions:          0.1000000000E-07


 ===========================
 L I N E A R   S C A L I N G
 ===========================
  

 Cut-off radii density fit:                        0.1000000000E-09
 Overlap cut-off criterion AO matrix elements:     0.1000000000E-07
 Cut-offs for Coulomb potential and fitted density:0.1000000000E-09
 Cut-off criterion for Coulomb multipole terms:    0.1000000000E-09
 Progressive Convergence parameter:                 0.000000000    
1
 ***************************************************************************************************


                                            ***************************
                                            *  C O M P U T A T I O N  *
                                            ***************************
  

 Number of elements of the density matrix on this node (used, total):      2971    257403


 ===========================================
 Numerical Integration : Fuzzy Cells (Becke)
 ===========================================
  
 Becke grid quality: GOOD           
  
 Lebedev angular grid order:             min:  11 max:  35
 Nr. of radial points:                   min:  54 max:  83

 Total nr. of points:     553235
 Nr. of blocks:             4323
 Block length:               128
 Nr. of dummy points:        109


 Test of Precision of the Numerical Integration Grid
 ===================================================

 Integral of the Total Core Density:                   0.00000000000000


 ========================
 Density Fitting (zlmFit)
 ========================
  
 ZlmFit Fit Quality: GOOD           
  
 Max L-expansion:                        min:   7 max:   9
 Nr. of radial interpolation points:     min:  72 max: 132


 ======================
 RI Hartree-Fock Scheme
 ======================
  
 Fit Set Quality     : GOOD
 Integration Quality : GOOD
 Threshold Quality   : GOOD
 Response Quality    : DEFAULT
 Is Range Separated  :  F
 
 RIHartreeFock Dependency: number of modified vectors:          21


 =====
 S C F  ***  ScaSCF  ***
 =====
  
 Initial density matrix is calculated as sum of fragments

 CYCLE    1
 SCF Error: norm([F,P])=     13.255575892679, max([F,P])=      0.529143625089
 ***** SPIN 1 *****
 orbitals (Q,E):
 ---------------
 A :121...140        ( 1.00    -0.4256)  ( 1.00    -0.4221)  ( 1.00    -0.4105)  ( 1.00    -0.3934)
                     ( 1.00    -0.3907)  ( 1.00    -0.3877)  ( 1.00    -0.2833)  ( 1.00    -0.2773)
                     ( 1.00    -0.2751)  ( 1.00    -0.2270)  ( 0.00    -0.2150)  ( 0.00    -0.2144)
                     ( 0.00    -0.2124)  ( 0.00    -0.1965)  ( 0.00    -0.0952)  ( 0.00    -0.0931)
                     ( 0.00    -0.0925)  ( 0.00    -0.0648)  ( 0.00    -0.0487)  ( 0.00    -0.0467)
 ***** SPIN 2 *****
 orbitals (Q,E):
 ---------------
 A :117...136        ( 1.00    -0.4860)  ( 1.00    -0.4747)  ( 1.00    -0.4698)  ( 1.00    -0.4627)
                     ( 1.00    -0.4256)  ( 1.00    -0.4221)  ( 1.00    -0.4105)  ( 1.00    -0.3934)
                     ( 1.00    -0.3907)  ( 1.00    -0.3877)  ( 0.00    -0.2833)  ( 0.00    -0.2773)
                     ( 0.00    -0.2751)  ( 0.00    -0.2270)  ( 0.00    -0.2150)  ( 0.00    -0.2144)
                     ( 0.00    -0.2124)  ( 0.00    -0.1965)  ( 0.00    -0.0952)  ( 0.00    -0.0931)
  
 Spin polar: 4 (Spin_A minus Spin_B electrons)

 CYCLE    2
   MIX coefficients:  0.8000  0.2000
 SCF Error: norm([F,P])=      2.380313256281, max([F,P])=      0.141524275878
 ***** SPIN 1 *****
 orbitals (Q,E):
 ---------------
 A :121...131        ( 1.00    -0.3956)  ( 1.00    -0.3925)  ( 1.00    -0.3700)  ( 1.00    -0.3638)
                     ( 1.00    -0.3576)  ( 1.00    -0.3432)  ( 1.00    -0.3381)  ( 1.00    -0.3257)
                     ( 1.00    -0.3203)  ( 1.00    -0.2725)  ( 0.00    -0.2248)
 ***** SPIN 2 *****
 orbitals (Q,E):
 ---------------
 A :117...127        ( 1.00    -0.4507)  ( 1.00    -0.4269)  ( 1.00    -0.4243)  ( 1.00    -0.4126)
                     ( 1.00    -0.3914)  ( 1.00    -0.3875)  ( 1.00    -0.3676)  ( 1.00    -0.3529)
                     ( 1.00    -0.3455)  ( 1.00    -0.3373)  ( 0.00    -0.2973)
  
 Spin polar: 4 (Spin_A minus Spin_B electrons)

 CYCLE    3
  SDIIS (wt  0.000): -0.0651  1.0651
 A-DIIS (wt  1.000):  0.0000  1.0000
  DIIS coefficients:  0.0000  1.0000
 SCF Error: norm([F,P])=      1.206936431779, max([F,P])=      0.072440839988
 ***** SPIN 1 *****
 orbitals (Q,E):
 ---------------
 A :121...131        ( 1.00    -0.2310)  ( 1.00    -0.2208)  ( 1.00    -0.2152)  ( 1.00    -0.2079)
                     ( 1.00    -0.1969)  ( 1.00    -0.1900)  ( 1.00    -0.1006)  ( 1.00    -0.0889)
                     ( 1.00    -0.0720)  ( 1.00    -0.0349)  ( 0.00    -0.0293)
 ***** SPIN 2 *****
 orbitals (Q,E):
 ---------------
 A :117...127        ( 1.00    -0.2952)  ( 1.00    -0.2629)  ( 1.00    -0.2362)  ( 1.00    -0.2315)
                     ( 1.00    -0.2210)  ( 1.00    -0.2050)  ( 1.00    -0.2034)  ( 1.00    -0.1958)
                     ( 1.00    -0.1854)  ( 1.00    -0.1802)  ( 0.00    -0.0519)
  
 Spin polar: 4 (Spin_A minus Spin_B electrons)

 CYCLE    4
  SDIIS (wt  0.000): -0.2095  0.9432  0.2663
 A-DIIS (wt  1.000):  0.0000  0.8436  0.1564
  DIIS coefficients:  0.0000  0.8436  0.1564
 SCF Error: norm([F,P])=      3.243442129812, max([F,P])=      0.330014837984
 ***** SPIN 1 *****
 orbitals (Q,E):
 ---------------
 A :121...131        ( 1.00    -0.3108)  ( 1.00    -0.2996)  ( 1.00    -0.2888)  ( 1.00    -0.2809)
                     ( 1.00    -0.2736)  ( 1.00    -0.2583)  ( 1.00    -0.2304)  ( 1.00    -0.2285)
                     ( 1.00    -0.2205)  ( 1.00    -0.1932)  ( 0.00    -0.0797)
 ***** SPIN 2 *****
 orbitals (Q,E):
 ---------------
 A :117...127        ( 1.00    -0.3358)  ( 1.00    -0.3073)  ( 1.00    -0.2992)  ( 1.00    -0.2911)
                     ( 1.00    -0.2715)  ( 1.00    -0.2670)  ( 1.00    -0.2505)  ( 1.00    -0.2300)
                     ( 1.00    -0.2282)  ( 1.00    -0.2172)  ( 0.00    -0.0958)
  
 Spin polar: 4 (Spin_A minus Spin_B electrons)

 CYCLE    5
  SDIIS (wt  0.727):  0.1743  0.1622 -0.0117  0.6752
 A-DIIS (wt  0.273):  0.0000  0.2847  0.0000  0.7153
  DIIS coefficients:  0.1267  0.1956 -0.0085  0.6861
 SCF Error: norm([F,P])=      0.854173314435, max([F,P])=      0.028027993859
 ***** SPIN 1 *****
 orbitals (Q,E):
 ---------------
 A :121...131        ( 1.00    -0.3377)  ( 1.00    -0.3359)  ( 1.00    -0.3233)  ( 1.00    -0.3147)
                     ( 1.00    -0.3035)  ( 1.00    -0.2958)  ( 1.00    -0.2815)  ( 1.00    -0.2619)
                     ( 1.00    -0.2581)  ( 1.00    -0.2272)  ( 0.00    -0.1073)
 ***** SPIN 2 *****
 orbitals (Q,E):
 ---------------
 A :117...127        ( 1.00    -0.3713)  ( 1.00    -0.3590)  ( 1.00    -0.3378)  ( 1.00    -0.3267)
                     ( 1.00    -0.3209)  ( 1.00    -0.2991)  ( 1.00    -0.2911)  ( 1.00    -0.2833)
                     ( 1.00    -0.2638)  ( 1.00    -0.2578)  ( 0.00    -0.1160)
  
 Spin polar: 4 (Spin_A minus Spin_B electrons)

 CYCLE    6
  SDIIS (wt  0.727):  0.0109  0.1157 -0.0243  0.3232  0.5744
 A-DIIS (wt  0.273):  0.0000  0.0000  0.0000  0.0228  0.9772
  DIIS coefficients:  0.0080  0.0841 -0.0177  0.2412  0.6844
 SCF Error: norm([F,P])=      0.329629499713, max([F,P])=      0.033714200699
 ***** SPIN 1 *****
 orbitals (Q,E):
 ---------------
 A :121...131        ( 1.00    -0.3692)  ( 1.00    -0.3527)  ( 1.00    -0.3419)  ( 1.00    -0.3270)
                     ( 1.00    -0.3233)  ( 1.00    -0.3037)  ( 1.00    -0.2766)  ( 1.00    -0.2661)
                     ( 1.00    -0.2642)  ( 1.00    -0.2609)  ( 0.00    -0.1448)
 ***** SPIN 2 *****
 orbitals (Q,E):
 ---------------
 A :117...127        ( 1.00    -0.3784)  ( 1.00    -0.3552)  ( 1.00    -0.3467)  ( 1.00    -0.3375)
                     ( 1.00    -0.3214)  ( 1.00    -0.3115)  ( 1.00    -0.2980)  ( 1.00    -0.2800)
                     ( 1.00    -0.2683)  ( 1.00    -0.2631)  ( 0.00    -0.1314)
  
 Spin polar: 4 (Spin_A minus Spin_B electrons)

 CYCLE    7
  SDIIS (wt  0.776): -0.0092 -0.0026 -0.0035  0.0308  0.4532  0.5313
 A-DIIS (wt  0.224):  0.0000  0.0000  0.0000  0.0000  0.3293  0.6707
  DIIS coefficients: -0.0071 -0.0020 -0.0027  0.0239  0.4255  0.5625
 SCF Error: norm([F,P])=      0.222549404316, max([F,P])=      0.023142809688
 ***** SPIN 1 *****
 orbitals (Q,E):
 ---------------
 A :121...131        ( 1.00    -0.3581)  ( 1.00    -0.3464)  ( 1.00    -0.3365)  ( 1.00    -0.3210)
                     ( 1.00    -0.3174)  ( 1.00    -0.2989)  ( 1.00    -0.2762)  ( 1.00    -0.2630)
                     ( 1.00    -0.2608)  ( 1.00    -0.2485)  ( 0.00    -0.1306)
 ***** SPIN 2 *****
 orbitals (Q,E):
 ---------------
 A :117...127        ( 1.00    -0.3754)  ( 1.00    -0.3564)  ( 1.00    -0.3422)  ( 1.00    -0.3327)
                     ( 1.00    -0.3211)  ( 1.00    -0.3054)  ( 1.00    -0.2935)  ( 1.00    -0.2801)
                     ( 1.00    -0.2660)  ( 1.00    -0.2609)  ( 0.00    -0.1188)
  
 Spin polar: 4 (Spin_A minus Spin_B electrons)

 CYCLE    8
  SDIIS (wt  0.979): -0.0039 -0.0152 -0.0004 -0.0152  0.1915  0.3390  0.5042
 A-DIIS (wt  0.021):  0.0000  0.0000  0.0000  0.0000  0.0000  0.0000  1.0000
  DIIS coefficients: -0.0038 -0.0148 -0.0004 -0.0149  0.1874  0.3317  0.5149
 SCF Error: norm([F,P])=      0.043085688822, max([F,P])=      0.003125438236
 ***** SPIN 1 *****
 orbitals (Q,E):
 ---------------
 A :121...131        ( 1.00    -0.3595)  ( 1.00    -0.3473)  ( 1.00    -0.3370)  ( 1.00    -0.3213)
                     ( 1.00    -0.3175)  ( 1.00    -0.2991)  ( 1.00    -0.2772)  ( 1.00    -0.2620)
                     ( 1.00    -0.2609)  ( 1.00    -0.2503)  ( 0.00    -0.1331)
 ***** SPIN 2 *****
 orbitals (Q,E):
 ---------------
 A :117...127        ( 1.00    -0.3751)  ( 1.00    -0.3562)  ( 1.00    -0.3422)  ( 1.00    -0.3332)
                     ( 1.00    -0.3213)  ( 1.00    -0.3063)  ( 1.00    -0.2947)  ( 1.00    -0.2814)
                     ( 1.00    -0.2655)  ( 1.00    -0.2608)  ( 0.00    -0.1196)
  
 Spin polar: 4 (Spin_A minus Spin_B electrons)

 CYCLE    9
  SDIIS (wt  0.994):  0.0024 -0.0111  0.0003 -0.0106  0.0151  0.0705  0.3540  0.5793
 A-DIIS (wt  0.006):  0.0000  0.0000  0.0000  0.0000  0.0000  0.0000  0.1783  0.8217
  DIIS coefficients:  0.0024 -0.0110  0.0003 -0.0105  0.0150  0.0700  0.3529  0.5809
 SCF Error: norm([F,P])=      0.022965656346, max([F,P])=      0.001643190802
 ***** SPIN 1 *****
 orbitals (Q,E):
 ---------------
 A :121...131        ( 1.00    -0.3592)  ( 1.00    -0.3475)  ( 1.00    -0.3368)  ( 1.00    -0.3210)
                     ( 1.00    -0.3175)  ( 1.00    -0.2988)  ( 1.00    -0.2771)  ( 1.00    -0.2619)
                     ( 1.00    -0.2610)  ( 1.00    -0.2496)  ( 0.00    -0.1337)
 ***** SPIN 2 *****
 orbitals (Q,E):
 ---------------
 A :117...127        ( 1.00    -0.3756)  ( 1.00    -0.3569)  ( 1.00    -0.3426)  ( 1.00    -0.3336)
                     ( 1.00    -0.3218)  ( 1.00    -0.3062)  ( 1.00    -0.2946)  ( 1.00    -0.2815)
                     ( 1.00    -0.2656)  ( 1.00    -0.2611)  ( 0.00    -0.1191)
  
 Spin polar: 4 (Spin_A minus Spin_B electrons)

 CYCLE   10
  SDIIS (wt  1.000):  0.0025 -0.0044  0.0000 -0.0015 -0.0198 -0.0229  0.1125  0.3111  0.6226
  DIIS coefficients:  0.0025 -0.0044  0.0000 -0.0015 -0.0198 -0.0229  0.1125  0.3111  0.6226
 SCF Error: norm([F,P])=      0.007895967101, max([F,P])=      0.000586040084
 ***** SPIN 1 *****
 orbitals (Q,E):
 ---------------
 A :121...131        ( 1.00    -0.3590)  ( 1.00    -0.3473)  ( 1.00    -0.3365)  ( 1.00    -0.3208)
                     ( 1.00    -0.3171)  ( 1.00    -0.2986)  ( 1.00    -0.2768)  ( 1.00    -0.2620)
                     ( 1.00    -0.2608)  ( 1.00    -0.2494)  ( 0.00    -0.1338)
 ***** SPIN 2 *****
 orbitals (Q,E):
 ---------------
 A :117...127        ( 1.00    -0.3755)  ( 1.00    -0.3568)  ( 1.00    -0.3424)  ( 1.00    -0.3335)
                     ( 1.00    -0.3218)  ( 1.00    -0.3063)  ( 1.00    -0.2947)  ( 1.00    -0.2813)
                     ( 1.00    -0.2658)  ( 1.00    -0.2612)  ( 0.00    -0.1188)
  
 Spin polar: 4 (Spin_A minus Spin_B electrons)

 CYCLE   11
  SDIIS (wt  1.000):  0.0010  0.0000 -0.0001  0.0019 -0.0167 -0.0358 -0.0340  0.0235  0.4004  0.6599
  DIIS coefficients:  0.0010  0.0000 -0.0001  0.0019 -0.0167 -0.0358 -0.0340  0.0235  0.4004  0.6599
 SCF Error: norm([F,P])=      0.004202089346, max([F,P])=      0.000386792909
 ***** SPIN 1 *****
 orbitals (Q,E):
 ---------------
 A :121...131        ( 1.00    -0.3589)  ( 1.00    -0.3473)  ( 1.00    -0.3364)  ( 1.00    -0.3206)
                     ( 1.00    -0.3170)  ( 1.00    -0.2985)  ( 1.00    -0.2767)  ( 1.00    -0.2619)
                     ( 1.00    -0.2607)  ( 1.00    -0.2493)  ( 0.00    -0.1341)
 ***** SPIN 2 *****
 orbitals (Q,E):
 ---------------
 A :117...127        ( 1.00    -0.3756)  ( 1.00    -0.3568)  ( 1.00    -0.3425)  ( 1.00    -0.3337)
                     ( 1.00    -0.3218)  ( 1.00    -0.3063)  ( 1.00    -0.2947)  ( 1.00    -0.2813)
                     ( 1.00    -0.2657)  ( 1.00    -0.2612)  ( 0.00    -0.1186)
  
 Spin polar: 4 (Spin_A minus Spin_B electrons)

 CYCLE   12
  SDIIS (wt  1.000):  0.0012  0.0000  0.0016 -0.0057 -0.0184 -0.0583 -0.0745  0.1005  0.4588  0.5948
  DIIS coefficients:  0.0012  0.0000  0.0016 -0.0057 -0.0184 -0.0583 -0.0745  0.1005  0.4588  0.5948
 SCF Error: norm([F,P])=      0.002418336883, max([F,P])=      0.000219477718
 ***** SPIN 1 *****
 orbitals (Q,E):
 ---------------
 A :121...131        ( 1.00    -0.3590)  ( 1.00    -0.3474)  ( 1.00    -0.3364)  ( 1.00    -0.3206)
                     ( 1.00    -0.3169)  ( 1.00    -0.2984)  ( 1.00    -0.2768)  ( 1.00    -0.2618)
                     ( 1.00    -0.2608)  ( 1.00    -0.2493)  ( 0.00    -0.1344)
 ***** SPIN 2 *****
 orbitals (Q,E):
 ---------------
 A :117...127        ( 1.00    -0.3756)  ( 1.00    -0.3570)  ( 1.00    -0.3425)  ( 1.00    -0.3337)
                     ( 1.00    -0.3220)  ( 1.00    -0.3063)  ( 1.00    -0.2947)  ( 1.00    -0.2814)
                     ( 1.00    -0.2657)  ( 1.00    -0.2612)  ( 0.00    -0.1187)
  
 Spin polar: 4 (Spin_A minus Spin_B electrons)

 CYCLE   13
  SDIIS (wt  1.000):  0.0000  0.0001  0.0006 -0.0008 -0.0217 -0.0421 -0.0303  0.1045  0.3687  0.6210
  DIIS coefficients:  0.0000  0.0001  0.0006 -0.0008 -0.0217 -0.0421 -0.0303  0.1045  0.3687  0.6210
 SCF Error: norm([F,P])=      0.001256476249, max([F,P])=      0.000084420405
 ***** SPIN 1 *****
 orbitals (Q,E):
 ---------------
 A :121...131        ( 1.00    -0.3589)  ( 1.00    -0.3474)  ( 1.00    -0.3364)  ( 1.00    -0.3206)
                     ( 1.00    -0.3169)  ( 1.00    -0.2984)  ( 1.00    -0.2768)  ( 1.00    -0.2618)
                     ( 1.00    -0.2608)  ( 1.00    -0.2493)  ( 0.00    -0.1344)
 ***** SPIN 2 *****
 orbitals (Q,E):
 ---------------
 A :117...127        ( 1.00    -0.3756)  ( 1.00    -0.3569)  ( 1.00    -0.3425)  ( 1.00    -0.3337)
                     ( 1.00    -0.3220)  ( 1.00    -0.3063)  ( 1.00    -0.2947)  ( 1.00    -0.2814)
                     ( 1.00    -0.2657)  ( 1.00    -0.2612)  ( 0.00    -0.1186)
  
 Spin polar: 4 (Spin_A minus Spin_B electrons)

 CYCLE   14
  SDIIS (wt  1.000):  0.0002  0.0027  0.0030 -0.0108 -0.0292 -0.0541 -0.0164  0.1412  0.4429  0.5204
  DIIS coefficients:  0.0002  0.0027  0.0030 -0.0108 -0.0292 -0.0541 -0.0164  0.1412  0.4429  0.5204
 SCF Error: norm([F,P])=      0.000848175684, max([F,P])=      0.000070290107
 ***** SPIN 1 *****
 orbitals (Q,E):
 ---------------
 A :121...131        ( 1.00    -0.3589)  ( 1.00    -0.3474)  ( 1.00    -0.3364)  ( 1.00    -0.3206)
                     ( 1.00    -0.3169)  ( 1.00    -0.2984)  ( 1.00    -0.2768)  ( 1.00    -0.2618)
                     ( 1.00    -0.2608)  ( 1.00    -0.2493)  ( 0.00    -0.1345)
 ***** SPIN 2 *****
 orbitals (Q,E):
 ---------------
 A :117...127        ( 1.00    -0.3757)  ( 1.00    -0.3569)  ( 1.00    -0.3426)  ( 1.00    -0.3338)
                     ( 1.00    -0.3220)  ( 1.00    -0.3063)  ( 1.00    -0.2947)  ( 1.00    -0.2814)
                     ( 1.00    -0.2657)  ( 1.00    -0.2612)  ( 0.00    -0.1186)
  
 Spin polar: 4 (Spin_A minus Spin_B electrons)

 CYCLE   15
  SDIIS (wt  1.000):  0.0007  0.0008  0.0004 -0.0031 -0.0171 -0.0287 -0.0045  0.1248  0.2764  0.6502
  DIIS coefficients:  0.0007  0.0008  0.0004 -0.0031 -0.0171 -0.0287 -0.0045  0.1248  0.2764  0.6502
 SCF Error: norm([F,P])=      0.000309200298, max([F,P])=      0.000025412529
 ***** SPIN 1 *****
 orbitals (Q,E):
 ---------------
 A :121...131        ( 1.00    -0.3589)  ( 1.00    -0.3474)  ( 1.00    -0.3364)  ( 1.00    -0.3205)
                     ( 1.00    -0.3169)  ( 1.00    -0.2984)  ( 1.00    -0.2768)  ( 1.00    -0.2618)
                     ( 1.00    -0.2608)  ( 1.00    -0.2493)  ( 0.00    -0.1344)
 ***** SPIN 2 *****
 orbitals (Q,E):
 ---------------
 A :117...127        ( 1.00    -0.3756)  ( 1.00    -0.3569)  ( 1.00    -0.3425)  ( 1.00    -0.3337)
                     ( 1.00    -0.3220)  ( 1.00    -0.3063)  ( 1.00    -0.2947)  ( 1.00    -0.2814)
                     ( 1.00    -0.2657)  ( 1.00    -0.2612)  ( 0.00    -0.1186)
  
 Spin polar: 4 (Spin_A minus Spin_B electrons)

 CYCLE   16
  SDIIS (wt  1.000):  0.0001  0.0029  0.0051  0.0028 -0.0134 -0.0332 -0.0064  0.0706  0.4246  0.5468
  DIIS coefficients:  0.0001  0.0029  0.0051  0.0028 -0.0134 -0.0332 -0.0064  0.0706  0.4246  0.5468
 SCF Error: norm([F,P])=      0.000234665793, max([F,P])=      0.000020318509
 ***** SPIN 1 *****
 orbitals (Q,E):
 ---------------
 A :121...131        ( 1.00    -0.3589)  ( 1.00    -0.3474)  ( 1.00    -0.3364)  ( 1.00    -0.3205)
                     ( 1.00    -0.3169)  ( 1.00    -0.2984)  ( 1.00    -0.2768)  ( 1.00    -0.2618)
                     ( 1.00    -0.2608)  ( 1.00    -0.2493)  ( 0.00    -0.1344)
 ***** SPIN 2 *****
 orbitals (Q,E):
 ---------------
 A :117...127        ( 1.00    -0.3757)  ( 1.00    -0.3569)  ( 1.00    -0.3426)  ( 1.00    -0.3337)
                     ( 1.00    -0.3220)  ( 1.00    -0.3063)  ( 1.00    -0.2947)  ( 1.00    -0.2814)
                     ( 1.00    -0.2657)  ( 1.00    -0.2612)  ( 0.00    -0.1186)
  
 Spin polar: 4 (Spin_A minus Spin_B electrons)

 CYCLE   17
  SDIIS (wt  1.000):  0.0008  0.0036  0.0078 -0.0005 -0.0290 -0.0467 -0.0152  0.0274  0.3153  0.7363
  DIIS coefficients:  0.0008  0.0036  0.0078 -0.0005 -0.0290 -0.0467 -0.0152  0.0274  0.3153  0.7363
 SCF Error: norm([F,P])=      0.000148228468, max([F,P])=      0.000017122625
 ***** SPIN 1 *****
 orbitals (Q,E):
 ---------------
 A :121...131        ( 1.00    -0.3589)  ( 1.00    -0.3474)  ( 1.00    -0.3364)  ( 1.00    -0.3205)
                     ( 1.00    -0.3169)  ( 1.00    -0.2984)  ( 1.00    -0.2768)  ( 1.00    -0.2618)
                     ( 1.00    -0.2608)  ( 1.00    -0.2493)  ( 0.00    -0.1344)
 ***** SPIN 2 *****
 orbitals (Q,E):
 ---------------
 A :117...127        ( 1.00    -0.3757)  ( 1.00    -0.3569)  ( 1.00    -0.3426)  ( 1.00    -0.3338)
                     ( 1.00    -0.3220)  ( 1.00    -0.3063)  ( 1.00    -0.2947)  ( 1.00    -0.2814)
                     ( 1.00    -0.2657)  ( 1.00    -0.2612)  ( 0.00    -0.1186)
  
 Spin polar: 4 (Spin_A minus Spin_B electrons)

 CYCLE   18
  SDIIS (wt  1.000):  0.0025  0.0049 -0.0002 -0.0255 -0.0695 -0.0888 -0.2501  0.0191  0.4766  0.9311
  DIIS coefficients:  0.0025  0.0049 -0.0002 -0.0255 -0.0695 -0.0888 -0.2501  0.0191  0.4766  0.9311
 SCF Error: norm([F,P])=      0.000115558349, max([F,P])=      0.000013006083
 ***** SPIN 1 *****
 orbitals (Q,E):
 ---------------
 A :121...131        ( 1.00    -0.3589)  ( 1.00    -0.3474)  ( 1.00    -0.3364)  ( 1.00    -0.3205)
                     ( 1.00    -0.3169)  ( 1.00    -0.2984)  ( 1.00    -0.2768)  ( 1.00    -0.2617)
                     ( 1.00    -0.2608)  ( 1.00    -0.2493)  ( 0.00    -0.1344)
 ***** SPIN 2 *****
 orbitals (Q,E):
 ---------------
 A :117...127        ( 1.00    -0.3757)  ( 1.00    -0.3569)  ( 1.00    -0.3426)  ( 1.00    -0.3338)
                     ( 1.00    -0.3220)  ( 1.00    -0.3063)  ( 1.00    -0.2947)  ( 1.00    -0.2814)
                     ( 1.00    -0.2657)  ( 1.00    -0.2612)  ( 0.00    -0.1186)
  
 Spin polar: 4 (Spin_A minus Spin_B electrons)

 CYCLE   19
  SDIIS (wt  1.000): -0.0002  0.0021  0.0063  0.0087 -0.0110 -0.1006 -0.0824 -0.1044  0.2008  1.0806
  DIIS coefficients: -0.0002  0.0021  0.0063  0.0087 -0.0110 -0.1006 -0.0824 -0.1044  0.2008  1.0806
 SCF Error: norm([F,P])=      0.000048181902, max([F,P])=      0.000006104201
 ***** SPIN 1 *****
 orbitals (Q,E):
 ---------------
 A :121...131        ( 1.00    -0.3589)  ( 1.00    -0.3474)  ( 1.00    -0.3364)  ( 1.00    -0.3205)
                     ( 1.00    -0.3169)  ( 1.00    -0.2984)  ( 1.00    -0.2768)  ( 1.00    -0.2617)
                     ( 1.00    -0.2608)  ( 1.00    -0.2493)  ( 0.00    -0.1344)
 ***** SPIN 2 *****
 orbitals (Q,E):
 ---------------
 A :117...127        ( 1.00    -0.3757)  ( 1.00    -0.3569)  ( 1.00    -0.3426)  ( 1.00    -0.3338)
                     ( 1.00    -0.3220)  ( 1.00    -0.3063)  ( 1.00    -0.2947)  ( 1.00    -0.2814)
                     ( 1.00    -0.2657)  ( 1.00    -0.2612)  ( 0.00    -0.1186)
  
 Spin polar: 4 (Spin_A minus Spin_B electrons)

 CYCLE   20
  SDIIS (wt  1.000):  0.0012  0.0041  0.0085 -0.0021 -0.0553 -0.0599 -0.0989  0.0511  0.7002  0.4512
  DIIS coefficients:  0.0012  0.0041  0.0085 -0.0021 -0.0553 -0.0599 -0.0989  0.0511  0.7002  0.4512
 SCF Error: norm([F,P])=      0.000040409927, max([F,P])=      0.000003073282
 ***** SPIN 1 *****
 orbitals (Q,E):
 ---------------
 A :121...131        ( 1.00    -0.3589)  ( 1.00    -0.3474)  ( 1.00    -0.3364)  ( 1.00    -0.3205)
                     ( 1.00    -0.3169)  ( 1.00    -0.2984)  ( 1.00    -0.2768)  ( 1.00    -0.2617)
                     ( 1.00    -0.2608)  ( 1.00    -0.2493)  ( 0.00    -0.1344)
 ***** SPIN 2 *****
 orbitals (Q,E):
 ---------------
 A :117...127        ( 1.00    -0.3757)  ( 1.00    -0.3569)  ( 1.00    -0.3426)  ( 1.00    -0.3338)
                     ( 1.00    -0.3220)  ( 1.00    -0.3063)  ( 1.00    -0.2947)  ( 1.00    -0.2814)
                     ( 1.00    -0.2657)  ( 1.00    -0.2612)  ( 0.00    -0.1186)
  
 Spin polar: 4 (Spin_A minus Spin_B electrons)

 CYCLE   21
  SDIIS (wt  1.000): -0.0002  0.0041  0.0112  0.0427  0.0269 -0.0399 -0.1526 -0.1749  0.2728  1.0099
  DIIS coefficients: -0.0002  0.0041  0.0112  0.0427  0.0269 -0.0399 -0.1526 -0.1749  0.2728  1.0099
 SCF Error: norm([F,P])=      0.000018536433, max([F,P])=      0.000001624609
 ***** SPIN 1 *****
 orbitals (Q,E):
 ---------------
 A :121...131        ( 1.00    -0.3589)  ( 1.00    -0.3474)  ( 1.00    -0.3364)  ( 1.00    -0.3205)
                     ( 1.00    -0.3169)  ( 1.00    -0.2984)  ( 1.00    -0.2768)  ( 1.00    -0.2617)
                     ( 1.00    -0.2608)  ( 1.00    -0.2493)  ( 0.00    -0.1344)
 ***** SPIN 2 *****
 orbitals (Q,E):
 ---------------
 A :117...127        ( 1.00    -0.3757)  ( 1.00    -0.3569)  ( 1.00    -0.3426)  ( 1.00    -0.3338)
                     ( 1.00    -0.3220)  ( 1.00    -0.3063)  ( 1.00    -0.2947)  ( 1.00    -0.2814)
                     ( 1.00    -0.2657)  ( 1.00    -0.2612)  ( 0.00    -0.1186)
  
 Spin polar: 4 (Spin_A minus Spin_B electrons)

 CYCLE   22
  SDIIS (wt  1.000):  0.0013  0.0046  0.0324  0.0300 -0.0176 -0.1153 -0.1526  0.0765  0.5493  0.5914
  DIIS coefficients:  0.0013  0.0046  0.0324  0.0300 -0.0176 -0.1153 -0.1526  0.0765  0.5493  0.5914
 SCF Error: norm([F,P])=      0.000011611440, max([F,P])=      0.000000834660
 ***** SPIN 1 *****
 orbitals (Q,E):
 ---------------
 A :121...131        ( 1.00    -0.3589)  ( 1.00    -0.3474)  ( 1.00    -0.3364)  ( 1.00    -0.3205)
                     ( 1.00    -0.3169)  ( 1.00    -0.2984)  ( 1.00    -0.2768)  ( 1.00    -0.2617)
                     ( 1.00    -0.2608)  ( 1.00    -0.2493)  ( 0.00    -0.1344)
 ***** SPIN 2 *****
 orbitals (Q,E):
 ---------------
 A :117...127        ( 1.00    -0.3757)  ( 1.00    -0.3569)  ( 1.00    -0.3426)  ( 1.00    -0.3338)
                     ( 1.00    -0.3220)  ( 1.00    -0.3063)  ( 1.00    -0.2947)  ( 1.00    -0.2814)
                     ( 1.00    -0.2657)  ( 1.00    -0.2612)  ( 0.00    -0.1186)
  
 Spin polar: 4 (Spin_A minus Spin_B electrons)

 CYCLE   23
  SDIIS (wt  1.000):  0.0005  0.0148  0.0178 -0.0034 -0.0509 -0.0524 -0.0215  0.1152  0.3889  0.5909
  DIIS coefficients:  0.0005  0.0148  0.0178 -0.0034 -0.0509 -0.0524 -0.0215  0.1152  0.3889  0.5909
 SCF Error: norm([F,P])=      0.000006219732, max([F,P])=      0.000000448537
 ***** SPIN 1 *****
 orbitals (Q,E):
 ---------------
 A :121...131        ( 1.00    -0.3589)  ( 1.00    -0.3474)  ( 1.00    -0.3364)  ( 1.00    -0.3205)
                     ( 1.00    -0.3169)  ( 1.00    -0.2984)  ( 1.00    -0.2768)  ( 1.00    -0.2617)
                     ( 1.00    -0.2608)  ( 1.00    -0.2493)  ( 0.00    -0.1344)
 ***** SPIN 2 *****
 orbitals (Q,E):
 ---------------
 A :117...127        ( 1.00    -0.3757)  ( 1.00    -0.3569)  ( 1.00    -0.3426)  ( 1.00    -0.3338)
                     ( 1.00    -0.3220)  ( 1.00    -0.3063)  ( 1.00    -0.2947)  ( 1.00    -0.2814)
                     ( 1.00    -0.2657)  ( 1.00    -0.2612)  ( 0.00    -0.1186)
  
 Spin polar: 4 (Spin_A minus Spin_B electrons)

 SCF CONVERGED

 CYCLE   24
  
 Hartree-Fock exchange energy:   -272.558777103938     
 *** Setting up for NEW gradients in Focky
 *** Using EXACT density in Focky
 ***** SPIN 1 *****
 orbitals (Q,E):
 ---------------
 A :121...140        ( 1.00    -0.3589)  ( 1.00    -0.3474)  ( 1.00    -0.3364)  ( 1.00    -0.3205)
                     ( 1.00    -0.3169)  ( 1.00    -0.2984)  ( 1.00    -0.2768)  ( 1.00    -0.2617)
                     ( 1.00    -0.2608)  ( 1.00    -0.2493)  ( 0.00    -0.1344)  ( 0.00    -0.0978)
                     ( 0.00    -0.0837)  ( 0.00    -0.0808)  ( 0.00    -0.0036)  ( 0.00     0.0074)
                     ( 0.00     0.0127)  ( 0.00     0.0246)  ( 0.00     0.0304)  ( 0.00     0.0325)
 ***** SPIN 2 *****
 orbitals (Q,E):
 ---------------
 A :117...136        ( 1.00    -0.3757)  ( 1.00    -0.3569)  ( 1.00    -0.3426)  ( 1.00    -0.3338)
                     ( 1.00    -0.3220)  ( 1.00    -0.3063)  ( 1.00    -0.2947)  ( 1.00    -0.2814)
                     ( 1.00    -0.2657)  ( 1.00    -0.2612)  ( 0.00    -0.1186)  ( 0.00    -0.1065)
                     ( 0.00    -0.0909)  ( 0.00    -0.0724)  ( 0.00    -0.0694)  ( 0.00    -0.0583)
                     ( 0.00    -0.0429)  ( 0.00    -0.0306)  ( 0.00    -0.0033)  ( 0.00     0.0075)
  
 Spin polar: 4 (Spin_A minus Spin_B electrons)


 Fit test: (difference of exact and fit density, squared integrated, result summed over spins)
         SCF:                                          0.00012256349289

 Gross Charges per Atom (Z minus electrons)
 ==========================================
             1.4473   -0.6239   -0.6110   -0.6298   -0.6140   -0.6187   -0.6344    0.4203    0.5144   -0.0185
             0.4443    1.1853    1.1965    0.4308    0.0137    0.5426    0.4126    1.1872    0.4451   -0.0093
             0.5206    0.4209   -0.1208   -0.1211   -0.1736   -0.1744   -0.1728   -0.1119   -0.1176   -0.1695
            -0.4110   -0.4133   -0.4069   -0.1751   -0.1145   -0.1733   -0.1252   -0.4044   -0.3995   -0.4098
            -0.4091   -0.4041   -0.4141
 Net Total:  0.00000000


 =================================================================
 M U L T I P O L E   D E R I V E D   C H A R G E   A N A L Y S I S
 =================================================================

 See: M. Swart, P.Th. van Duijnen, J.G. Snijders, J.Comput.Chem., (2001), p. 79-88.

 ----------------------------------------------------- 
 MDC atomic charges (includes spinA + spinB electrons)
 ----------------------------------------------------- 

        Atom    Level:     MDC-m        MDC-d        MDC-q
 ---------------------------------------------------------
     1     Mn           1.772652     1.210312     1.355309
     2     O           -0.528967    -0.515719    -0.527912
     3     O           -0.486785    -0.515204    -0.461705
     4     O           -0.496842    -0.480125    -0.461916
     5     O           -0.508256    -0.494613    -0.479023
     6     O           -0.489119    -0.520724    -0.506878
     7     O           -0.531616    -0.516798    -0.540194
     8     C            0.233421     0.191688     0.010236
     9     C            0.244120     0.283434     0.341811
    10     C           -0.003535    -0.012257    -0.165722
    11     C            0.239654     0.290347     0.256690
    12     C            0.629456     0.626878     0.442443
    13     C            0.634193     0.628632     0.488256
    14     C            0.241182     0.279821     0.249921
    15     C            0.012723    -0.000994    -0.154863
    16     C            0.258878     0.294437     0.343044
    17     C            0.235613     0.191246     0.040821
    18     C            0.629321     0.626036     0.477913
    19     C            0.239786     0.289034     0.269102
    20     C            0.000825    -0.006180    -0.232170
    21     C            0.246732     0.282112     0.348382
    22     C            0.233973     0.191827     0.135224
    23     H           -0.043938    -0.011294     0.035857
    24     H           -0.044609    -0.012992     0.052653
    25     H           -0.058796    -0.053454     0.006098
    26     H           -0.052602    -0.032412     0.032861
    27     H           -0.043634    -0.020521     0.066325
    28     H           -0.037801    -0.002101     0.049045
    29     H           -0.039561    -0.008431     0.031899
    30     H           -0.055315    -0.048011    -0.016789
    31     F           -0.248696    -0.222510    -0.187925
    32     F           -0.257410    -0.238290    -0.172855
    33     F           -0.246421    -0.223817    -0.159535
    34     H           -0.051570    -0.029997     0.063941
    35     H           -0.041386    -0.004660     0.012271
    36     H           -0.058271    -0.053272    -0.026520
    37     H           -0.045229    -0.017408    -0.000558
    38     F           -0.242433    -0.216360    -0.173088
    39     F           -0.238389    -0.213885    -0.164292
    40     F           -0.251346    -0.232418    -0.176207
    41     F           -0.248606    -0.223581    -0.168131
    42     F           -0.242241    -0.216074    -0.153275
    43     F           -0.259156    -0.241701    -0.180545

 -------------------------------- 
 MDC spin density (spinA - spinB)
 -------------------------------- 

        Atom    Level:     MDC-m        MDC-d        MDC-q
 ---------------------------------------------------------
     1     Mn           3.668142     2.709300     2.884360
     2     O            0.026983     0.172219     0.172018
     3     O            0.084887     0.183446     0.198451
     4     O            0.019252     0.148224     0.145165
     5     O            0.021655     0.156107     0.144081
     6     O            0.081664     0.169456     0.185713
     7     O            0.027077     0.166669     0.156533
     8     C           -0.002668     0.000003    -0.002100
     9     C            0.002737     0.027605     0.004681
    10     C            0.009077     0.023262     0.003365
    11     C            0.005951     0.030912     0.018165
    12     C            0.004599     0.005455     0.006970
    13     C           -0.003588    -0.001191    -0.004372
    14     C            0.008958     0.032991     0.017781
    15     C            0.008590     0.023012     0.009132
    16     C            0.011789     0.035174     0.023920
    17     C           -0.003617    -0.001134    -0.003821
    18     C            0.004527     0.005006     0.005382
    19     C            0.007169     0.029750     0.018581
    20     C            0.009378     0.021446     0.008574
    21     C            0.003018     0.026768     0.010235
    22     C           -0.002651    -0.000068    -0.002908
    23     H            0.000212     0.002448     0.003758
    24     H            0.000206     0.002529     0.001645
    25     H           -0.000750    -0.000336    -0.002434
    26     H            0.000836     0.004012    -0.003645
    27     H            0.001077     0.003942    -0.002669
    28     H            0.000814     0.003004     0.004392
    29     H            0.000744     0.002327    -0.000335
    30     H           -0.000491     0.000005    -0.001392
    31     F            0.000615     0.001070    -0.001691
    32     F            0.001369     0.001731    -0.000180
    33     F            0.000144     0.000497     0.001489
    34     H            0.000759     0.003542    -0.003176
    35     H            0.000311     0.002804     0.004790
    36     H           -0.000787    -0.000458    -0.001919
    37     H            0.000182     0.002143     0.000026
    38     F            0.000149     0.001550    -0.001619
    39     F            0.000242     0.001261     0.003244
    40     F           -0.000626    -0.000373    -0.001602
    41     F            0.000373     0.001013    -0.000679
    42     F            0.000342     0.001049     0.002357
    43     F            0.001351     0.001830    -0.000268


 ==========
 S**2 value  ***  see also R. Bulo et al., J.Am.Chem.Soc., 124 (2002) 13903-13910, note (29)  ***
 ==========
  
                                       exact      expectation value

 Total S2 (S squared)                  6.00000             6.04739
  pauli hf:                              3.027363188947099         82.3787          1899.70          7948.34
  elstat hf:                            -4.023721373364246       -109.4910         -2524.92        -10564.28
 *** Using NEW gradient routines ***


 Geometry CYCLE 1
 ==============

 Energy gradients wrt nuclear displacements
 ==========================================

     Atom      Cartesian (a.u./angstrom)
                 X         Y         Z
 ----------------------------------------
     1 Mn    0.000502  0.000161  0.000517
     2 O     0.000181  0.000216  0.000128
     3 O    -0.000071  0.000073 -0.000136
     4 O    -0.000676 -0.000260 -0.000093
     5 O     0.000020  0.000042  0.000113
     6 O    -0.000061  0.000009 -0.000062
     7 O     0.000162 -0.000317 -0.000267
     8 C     0.000023  0.000023  0.000015
     9 C    -0.000005 -0.000141 -0.000145
    10 C    -0.000048 -0.000000  0.000055
    11 C     0.000085  0.000012 -0.000037
    12 C     0.000016 -0.000015 -0.000005
    13 C    -0.000059  0.000017 -0.000034
    14 C     0.000124  0.000003 -0.000008
    15 C     0.000070  0.000016  0.000104
    16 C    -0.000149  0.000085 -0.000158
    17 C     0.000002  0.000007  0.000013
    18 C     0.000059 -0.000031  0.000355
    19 C    -0.000053  0.000088 -0.000124
    20 C     0.000046 -0.000105 -0.000076
    21 C    -0.000075  0.000061  0.000021
    22 C    -0.000046  0.000088  0.000040
    23 H     0.000006  0.000005  0.000006
    24 H    -0.000013 -0.000006  0.000002
    25 H    -0.000000  0.000006  0.000001
    26 H     0.000001  0.000008  0.000002
    27 H    -0.000008 -0.000004  0.000001
    28 H     0.000024 -0.000024  0.000011
    29 H    -0.000015 -0.000011  0.000026
    30 H     0.000000  0.000003 -0.000000
    31 F     0.000155  0.000213  0.000068
    32 F    -0.000096 -0.000319 -0.000546
    33 F    -0.000120  0.000141  0.000195
    34 H     0.000004 -0.000003  0.000023
    35 H     0.000012 -0.000013 -0.000006
    36 H     0.000004 -0.000017 -0.000018
    37 H     0.000019 -0.000007 -0.000007
    38 F     0.000002 -0.000008  0.000003
    39 F    -0.000004  0.000005  0.000012
    40 F     0.000005 -0.000009 -0.000010
    41 F    -0.000001  0.000011  0.000011
    42 F    -0.000006  0.000011  0.000020
    43 F    -0.000017 -0.000012 -0.000010
 ----------------------------------------
 
----------------------------------------------------------------------
Geometry Convergence after Step   1       (Hartree/Angstrom,Angstrom)
----------------------------------------------------------------------
current energy                              -11.62391689 Hartree
energy change                     -11.62391689     0.00100000    F
constrained gradient max            0.00067606     0.00100000    T
constrained gradient rms            0.00013439     0.00066667    T
gradient max                        0.00067606
gradient rms                        0.00013439
cart. step max                      0.00301112     0.01000000    T
cart. step rms                      0.00090544     0.00666667    T
 


 Coordinates (Cartesian)
 =======================

     Atom                    bohr                                 angstrom                 Geometric Variables
                   X           Y           Z              X           Y           Z       (0:frozen, *:LT par.)
 --------------------------------------------------------------------------------------------------------------
     1 Mn      0.308298   -0.062137    0.108885       0.163144   -0.032881    0.057619      1       2       3
     2 O       3.752869    1.139152    0.361002       1.985933    0.602813    0.191034      4       5       6
     3 O       1.227492   -2.898108    2.890034       0.649561   -1.533613    1.529340      7       8       9
     4 O      -3.167486   -1.271078   -0.171749      -1.676162   -0.672626   -0.090886     10      11      12
     5 O      -0.687244    2.284909    2.785277      -0.363674    1.209122    1.473905     13      14      15
     6 O      -0.670860    2.803253   -2.682045      -0.355004    1.483418   -1.419277     16      17      18
     7 O       1.207058   -2.269169   -2.657379       0.638748   -1.200793   -1.406224     19      20      21
     8 C       8.035759    1.760164    1.272452       4.252340    0.931439    0.673353     22      23      24
     9 C       5.616953    0.320453    1.672114       2.972363    0.169576    0.884845     25      26      27
    10 C       5.551081   -1.711886    3.359636       2.937505   -0.905891    1.777843     28      29      30
    11 C       3.378442   -3.137848    3.844831       1.787795   -1.660478    2.034597     31      32      33
    12 C       3.546404   -5.292593    5.822136       1.876676   -2.800720    3.080942     34      35      36
    13 C      -7.578340   -1.488093    0.017947      -4.010285   -0.787465    0.009497     37      38      39
    14 C      -5.080590   -0.240003    0.853192      -2.688532   -0.127004    0.451490     40      41      42
    15 C      -5.135891    1.739212    2.550766      -2.717797    0.920352    1.349807     43      44      45
    16 C      -2.910630    2.882840    3.469712      -1.540239    1.525533    1.836092     46      47      48
    17 C      -3.064524    4.955130    5.401315      -1.621676    2.622142    2.858253     49      50      51
    18 C      -2.217348    4.424790   -6.512096      -1.173370    2.341498   -3.446053     52      53      54
    19 C      -1.062980    2.236067   -4.944705      -0.562505    1.183276   -2.616625     55      56      57
    20 C      -0.575217   -0.058037   -6.166362      -0.304392   -0.030712   -3.263098     58      59      60
    21 C       0.543686   -2.139938   -4.986951       0.287706   -1.132406   -2.638981     61      62      63
    22 C       1.084302   -4.498619   -6.475626       0.573788   -2.380566   -3.426754     64      65      66
    23 H       7.703609    3.751875    1.693019       4.076574    1.985407    0.895907     67      68      69
    24 H       8.559123    1.637206   -0.719474       4.529293    0.866372   -0.380729     70      71      72
    25 H       9.574536    1.050495    2.436145       5.066626    0.555898    1.289152     73      74      75
    26 H       7.265412   -2.191921    4.348748       3.844690   -1.159915    2.301259     76      77      78
    27 H      -6.936330    2.389848    3.243746      -3.670548    1.264653    1.716516     79      80      81
    28 H      -2.247680    6.665968    4.586184      -1.189421    3.527478    2.426904     82      83      84
    29 H      -1.907649    4.437355    7.027892      -1.009485    2.348147    3.719000     85      86      87
    30 H      -4.993076    5.329581    6.004252      -2.642222    2.820293    3.177313     88      89      90
    31 F      -4.408670    5.200364   -5.455746      -2.332968    2.751914   -2.887056     91      92      93
    32 F      -2.718619    3.785527   -8.937977      -1.438631    2.003215   -4.729774     94      95      96
    33 F      -0.620684    6.416315   -6.558105      -0.328452    3.395368   -3.470400     97      98      99
    34 H      -1.040583   -0.216685   -8.142661      -0.550653   -0.114665   -4.308911    100     101     102
    35 H      -0.016405   -6.047009   -5.669358      -0.008681   -3.199939   -3.000095    103     104     105
    36 H       0.627120   -4.292484   -8.469084       0.331858   -2.271485   -4.481646    106     107     108
    37 H       3.075863   -4.988399   -6.260627       1.627677   -2.639747   -3.312981    109     110     111
    38 F      -7.795258   -1.406860   -2.519974      -4.125073   -0.744478   -1.333513    112     113     114
    39 F      -7.625054   -3.931453    0.739518      -4.035005   -2.080435    0.391336    115     116     117
    40 F      -9.631605   -0.341086    1.012693      -5.096826   -0.180495    0.535894    118     119     120
    41 F       1.998050   -4.789402    7.792048       1.057323   -2.534443    4.123374    121     122     123
    42 F       2.816889   -7.506676    4.794104       1.490633   -3.972362    2.536931    124     125     126
    43 F       5.903621   -5.619845    6.765975       3.124061   -2.973894    3.580400    127     128     129
 --------------------------------------------------------------------------------------------------------------

 Number of elements of the density matrix on this node (used, total):      2971    257403


 ===========================================
 Numerical Integration : Fuzzy Cells (Becke)
 ===========================================
  
 Becke grid quality: GOOD           
  
 Lebedev angular grid order:             min:  11 max:  35
 Nr. of radial points:                   min:  54 max:  83

 Total nr. of points:     553236
 Nr. of blocks:             4323
 Block length:               128
 Nr. of dummy points:        108


 Test of Precision of the Numerical Integration Grid
 ===================================================

 Integral of the Total Core Density:                   0.00000000000000


 ========================
 Density Fitting (zlmFit)
 ========================
  
 ZlmFit Fit Quality: GOOD           
  
 Max L-expansion:                        min:   7 max:   9
 Nr. of radial interpolation points:     min:  72 max: 132


 ======================
 RI Hartree-Fock Scheme
 ======================
  
 Fit Set Quality     : GOOD
 Integration Quality : GOOD
 Threshold Quality   : GOOD
 Response Quality    : DEFAULT
 Is Range Separated  :  F
 
 RIHartreeFock Dependency: number of modified vectors:          21


 =====
 S C F  ***  ScaSCF  ***
 =====
  
 Initial density matrix is taken from previous geometry

 CYCLE    1
 SCF Error: norm([F,P])=      0.008747815987, max([F,P])=      0.000663595436
 ***** SPIN 1 *****
 orbitals (Q,E):
 ---------------
 A :121...140        ( 1.00    -0.3589)  ( 1.00    -0.3473)  ( 1.00    -0.3363)  ( 1.00    -0.3205)
                     ( 1.00    -0.3168)  ( 1.00    -0.2984)  ( 1.00    -0.2767)  ( 1.00    -0.2617)
                     ( 1.00    -0.2607)  ( 1.00    -0.2492)  ( 0.00    -0.1343)  ( 0.00    -0.0978)
                     ( 0.00    -0.0837)  ( 0.00    -0.0807)  ( 0.00    -0.0035)  ( 0.00     0.0074)
                     ( 0.00     0.0127)  ( 0.00     0.0247)  ( 0.00     0.0304)  ( 0.00     0.0325)
 ***** SPIN 2 *****
 orbitals (Q,E):
 ---------------
 A :117...136        ( 1.00    -0.3756)  ( 1.00    -0.3569)  ( 1.00    -0.3425)  ( 1.00    -0.3337)
                     ( 1.00    -0.3220)  ( 1.00    -0.3063)  ( 1.00    -0.2947)  ( 1.00    -0.2814)
                     ( 1.00    -0.2656)  ( 1.00    -0.2612)  ( 0.00    -0.1186)  ( 0.00    -0.1065)
                     ( 0.00    -0.0908)  ( 0.00    -0.0723)  ( 0.00    -0.0694)  ( 0.00    -0.0583)
                     ( 0.00    -0.0428)  ( 0.00    -0.0306)  ( 0.00    -0.0033)  ( 0.00     0.0075)
  
 Spin polar: 4 (Spin_A minus Spin_B electrons)

 CYCLE    2
   MIX coefficients:  0.8000  0.2000
 SCF Error: norm([F,P])=      0.004031036031, max([F,P])=      0.000242977780
 ***** SPIN 1 *****
 orbitals (Q,E):
 ---------------
 A :121...131        ( 1.00    -0.3589)  ( 1.00    -0.3473)  ( 1.00    -0.3363)  ( 1.00    -0.3205)
                     ( 1.00    -0.3168)  ( 1.00    -0.2984)  ( 1.00    -0.2767)  ( 1.00    -0.2617)
                     ( 1.00    -0.2607)  ( 1.00    -0.2492)  ( 0.00    -0.1343)
 ***** SPIN 2 *****
 orbitals (Q,E):
 ---------------
 A :117...127        ( 1.00    -0.3756)  ( 1.00    -0.3569)  ( 1.00    -0.3425)  ( 1.00    -0.3337)
                     ( 1.00    -0.3220)  ( 1.00    -0.3063)  ( 1.00    -0.2947)  ( 1.00    -0.2814)
                     ( 1.00    -0.2656)  ( 1.00    -0.2612)  ( 0.00    -0.1186)
  
 Spin polar: 4 (Spin_A minus Spin_B electrons)

 CYCLE    3
  SDIIS (wt  0.000): -1.5185  2.5185
 A-DIIS (wt  1.000):  0.0000  1.0000
  DIIS coefficients:  0.0000  1.0000
 SCF Error: norm([F,P])=      0.002693541221, max([F,P])=      0.000151113006
 ***** SPIN 1 *****
 orbitals (Q,E):
 ---------------
 A :121...131        ( 1.00    -0.3589)  ( 1.00    -0.3473)  ( 1.00    -0.3363)  ( 1.00    -0.3205)
                     ( 1.00    -0.3169)  ( 1.00    -0.2984)  ( 1.00    -0.2767)  ( 1.00    -0.2617)
                     ( 1.00    -0.2608)  ( 1.00    -0.2492)  ( 0.00    -0.1343)
 ***** SPIN 2 *****
 orbitals (Q,E):
 ---------------
 A :117...127        ( 1.00    -0.3756)  ( 1.00    -0.3569)  ( 1.00    -0.3425)  ( 1.00    -0.3337)
                     ( 1.00    -0.3220)  ( 1.00    -0.3063)  ( 1.00    -0.2947)  ( 1.00    -0.2814)
                     ( 1.00    -0.2657)  ( 1.00    -0.2612)  ( 0.00    -0.1186)
  
 Spin polar: 4 (Spin_A minus Spin_B electrons)

 CYCLE    4
  SDIIS (wt  1.000):  1.7749 -2.0000  1.2251
  DIIS coefficients:  1.7749 -2.0000  1.2251
 SCF Error: norm([F,P])=      0.001906652359, max([F,P])=      0.000113162061
 ***** SPIN 1 *****
 orbitals (Q,E):
 ---------------
 A :121...131        ( 1.00    -0.3589)  ( 1.00    -0.3473)  ( 1.00    -0.3363)  ( 1.00    -0.3205)
                     ( 1.00    -0.3169)  ( 1.00    -0.2984)  ( 1.00    -0.2768)  ( 1.00    -0.2617)
                     ( 1.00    -0.2608)  ( 1.00    -0.2492)  ( 0.00    -0.1344)
 ***** SPIN 2 *****
 orbitals (Q,E):
 ---------------
 A :117...127        ( 1.00    -0.3756)  ( 1.00    -0.3569)  ( 1.00    -0.3425)  ( 1.00    -0.3337)
                     ( 1.00    -0.3220)  ( 1.00    -0.3063)  ( 1.00    -0.2947)  ( 1.00    -0.2814)
                     ( 1.00    -0.2657)  ( 1.00    -0.2612)  ( 0.00    -0.1186)
  
 Spin polar: 4 (Spin_A minus Spin_B electrons)

 CYCLE    5
  SDIIS (wt  1.000):  1.5097 -1.8773  0.8714  0.4962
  DIIS coefficients:  1.5097 -1.8773  0.8714  0.4962
 SCF Error: norm([F,P])=      0.000673627761, max([F,P])=      0.000054141575
 ***** SPIN 1 *****
 orbitals (Q,E):
 ---------------
 A :121...131        ( 1.00    -0.3589)  ( 1.00    -0.3473)  ( 1.00    -0.3363)  ( 1.00    -0.3205)
                     ( 1.00    -0.3169)  ( 1.00    -0.2984)  ( 1.00    -0.2768)  ( 1.00    -0.2617)
                     ( 1.00    -0.2608)  ( 1.00    -0.2492)  ( 0.00    -0.1343)
 ***** SPIN 2 *****
 orbitals (Q,E):
 ---------------
 A :117...127        ( 1.00    -0.3757)  ( 1.00    -0.3569)  ( 1.00    -0.3425)  ( 1.00    -0.3337)
                     ( 1.00    -0.3220)  ( 1.00    -0.3063)  ( 1.00    -0.2947)  ( 1.00    -0.2814)
                     ( 1.00    -0.2657)  ( 1.00    -0.2612)  ( 0.00    -0.1186)
  
 Spin polar: 4 (Spin_A minus Spin_B electrons)

 CYCLE    6
  SDIIS (wt  1.000):  0.8274 -1.0362  0.4692  0.3356  0.4040
  DIIS coefficients:  0.8274 -1.0362  0.4692  0.3356  0.4040
 SCF Error: norm([F,P])=      0.000236082501, max([F,P])=      0.000021251687
 ***** SPIN 1 *****
 orbitals (Q,E):
 ---------------
 A :121...131        ( 1.00    -0.3589)  ( 1.00    -0.3473)  ( 1.00    -0.3364)  ( 1.00    -0.3205)
                     ( 1.00    -0.3169)  ( 1.00    -0.2984)  ( 1.00    -0.2768)  ( 1.00    -0.2617)
                     ( 1.00    -0.2608)  ( 1.00    -0.2492)  ( 0.00    -0.1343)
 ***** SPIN 2 *****
 orbitals (Q,E):
 ---------------
 A :117...127        ( 1.00    -0.3757)  ( 1.00    -0.3569)  ( 1.00    -0.3425)  ( 1.00    -0.3337)
                     ( 1.00    -0.3220)  ( 1.00    -0.3063)  ( 1.00    -0.2947)  ( 1.00    -0.2814)
                     ( 1.00    -0.2657)  ( 1.00    -0.2612)  ( 0.00    -0.1186)
  
 Spin polar: 4 (Spin_A minus Spin_B electrons)

 CYCLE    7
  SDIIS (wt  1.000):  0.4141 -0.5204  0.2299  0.1776  0.2962  0.4026
  DIIS coefficients:  0.4141 -0.5204  0.2299  0.1776  0.2962  0.4026
 SCF Error: norm([F,P])=      0.000096924395, max([F,P])=      0.000008801983
 ***** SPIN 1 *****
 orbitals (Q,E):
 ---------------
 A :121...131        ( 1.00    -0.3589)  ( 1.00    -0.3473)  ( 1.00    -0.3363)  ( 1.00    -0.3205)
                     ( 1.00    -0.3169)  ( 1.00    -0.2984)  ( 1.00    -0.2768)  ( 1.00    -0.2617)
                     ( 1.00    -0.2608)  ( 1.00    -0.2492)  ( 0.00    -0.1343)
 ***** SPIN 2 *****
 orbitals (Q,E):
 ---------------
 A :117...127        ( 1.00    -0.3757)  ( 1.00    -0.3569)  ( 1.00    -0.3425)  ( 1.00    -0.3337)
                     ( 1.00    -0.3220)  ( 1.00    -0.3063)  ( 1.00    -0.2947)  ( 1.00    -0.2814)
                     ( 1.00    -0.2657)  ( 1.00    -0.2612)  ( 0.00    -0.1186)
  
 Spin polar: 4 (Spin_A minus Spin_B electrons)

 CYCLE    8
  SDIIS (wt  1.000):  0.0593 -0.0750  0.0293  0.0256  0.0793  0.1791  0.7024
  DIIS coefficients:  0.0593 -0.0750  0.0293  0.0256  0.0793  0.1791  0.7024
 SCF Error: norm([F,P])=      0.000018214360, max([F,P])=      0.000001287991
 ***** SPIN 1 *****
 orbitals (Q,E):
 ---------------
 A :121...131        ( 1.00    -0.3589)  ( 1.00    -0.3473)  ( 1.00    -0.3363)  ( 1.00    -0.3205)
                     ( 1.00    -0.3169)  ( 1.00    -0.2984)  ( 1.00    -0.2768)  ( 1.00    -0.2617)
                     ( 1.00    -0.2608)  ( 1.00    -0.2492)  ( 0.00    -0.1343)
 ***** SPIN 2 *****
 orbitals (Q,E):
 ---------------
 A :117...127        ( 1.00    -0.3757)  ( 1.00    -0.3569)  ( 1.00    -0.3425)  ( 1.00    -0.3337)
                     ( 1.00    -0.3220)  ( 1.00    -0.3063)  ( 1.00    -0.2947)  ( 1.00    -0.2814)
                     ( 1.00    -0.2657)  ( 1.00    -0.2612)  ( 0.00    -0.1186)
  
 Spin polar: 4 (Spin_A minus Spin_B electrons)

 CYCLE    9
  SDIIS (wt  1.000): -0.0089  0.0109 -0.0070 -0.0035  0.0148  0.0578  0.3937  0.5422
  DIIS coefficients: -0.0089  0.0109 -0.0070 -0.0035  0.0148  0.0578  0.3937  0.5422
 SCF Error: norm([F,P])=      0.000009414590, max([F,P])=      0.000000950753
 ***** SPIN 1 *****
 orbitals (Q,E):
 ---------------
 A :121...131        ( 1.00    -0.3589)  ( 1.00    -0.3473)  ( 1.00    -0.3363)  ( 1.00    -0.3205)
                     ( 1.00    -0.3169)  ( 1.00    -0.2984)  ( 1.00    -0.2768)  ( 1.00    -0.2617)
                     ( 1.00    -0.2608)  ( 1.00    -0.2492)  ( 0.00    -0.1343)
 ***** SPIN 2 *****
 orbitals (Q,E):
 ---------------
 A :117...127        ( 1.00    -0.3757)  ( 1.00    -0.3569)  ( 1.00    -0.3425)  ( 1.00    -0.3337)
                     ( 1.00    -0.3220)  ( 1.00    -0.3063)  ( 1.00    -0.2947)  ( 1.00    -0.2814)
                     ( 1.00    -0.2657)  ( 1.00    -0.2612)  ( 0.00    -0.1186)
  
 Spin polar: 4 (Spin_A minus Spin_B electrons)

 SCF CONVERGED

 CYCLE   10
  
 Hartree-Fock exchange energy:   -272.559306330719     
 *** Setting up for NEW gradients in Focky
 *** Using EXACT density in Focky
 ***** SPIN 1 *****
 orbitals (Q,E):
 ---------------
 A :121...140        ( 1.00    -0.3589)  ( 1.00    -0.3473)  ( 1.00    -0.3363)  ( 1.00    -0.3205)
                     ( 1.00    -0.3169)  ( 1.00    -0.2984)  ( 1.00    -0.2768)  ( 1.00    -0.2617)
                     ( 1.00    -0.2608)  ( 1.00    -0.2492)  ( 0.00    -0.1343)  ( 0.00    -0.0978)
                     ( 0.00    -0.0837)  ( 0.00    -0.0807)  ( 0.00    -0.0036)  ( 0.00     0.0074)
                     ( 0.00     0.0127)  ( 0.00     0.0246)  ( 0.00     0.0304)  ( 0.00     0.0325)
 ***** SPIN 2 *****
 orbitals (Q,E):
 ---------------
 A :117...136        ( 1.00    -0.3757)  ( 1.00    -0.3569)  ( 1.00    -0.3425)  ( 1.00    -0.3337)
                     ( 1.00    -0.3220)  ( 1.00    -0.3063)  ( 1.00    -0.2947)  ( 1.00    -0.2814)
                     ( 1.00    -0.2657)  ( 1.00    -0.2612)  ( 0.00    -0.1186)  ( 0.00    -0.1065)
                     ( 0.00    -0.0908)  ( 0.00    -0.0723)  ( 0.00    -0.0694)  ( 0.00    -0.0582)
                     ( 0.00    -0.0429)  ( 0.00    -0.0306)  ( 0.00    -0.0033)  ( 0.00     0.0075)
  
 Spin polar: 4 (Spin_A minus Spin_B electrons)


 Fit test: (difference of exact and fit density, squared integrated, result summed over spins)
         SCF:                                          0.00012257020448

 Gross Charges per Atom (Z minus electrons)
 ==========================================
             1.4474   -0.6239   -0.6109   -0.6299   -0.6139   -0.6187   -0.6344    0.4203    0.5144   -0.0185
             0.4443    1.1853    1.1965    0.4307    0.0137    0.5426    0.4126    1.1873    0.4451   -0.0094
             0.5205    0.4209   -0.1208   -0.1211   -0.1736   -0.1744   -0.1728   -0.1118   -0.1176   -0.1695
            -0.4111   -0.4132   -0.4069   -0.1751   -0.1145   -0.1733   -0.1252   -0.4044   -0.3995   -0.4098
            -0.4091   -0.4041   -0.4141
 Net Total: -0.00000000


 =================================================================
 M U L T I P O L E   D E R I V E D   C H A R G E   A N A L Y S I S
 =================================================================

 See: M. Swart, P.Th. van Duijnen, J.G. Snijders, J.Comput.Chem., (2001), p. 79-88.

 ----------------------------------------------------- 
 MDC atomic charges (includes spinA + spinB electrons)
 ----------------------------------------------------- 

        Atom    Level:     MDC-m        MDC-d        MDC-q
 ---------------------------------------------------------
     1     Mn           1.772751     1.210465     1.355368
     2     O           -0.528997    -0.515715    -0.527876
     3     O           -0.486768    -0.515203    -0.461757
     4     O           -0.496923    -0.480121    -0.462047
     5     O           -0.508225    -0.494585    -0.478957
     6     O           -0.489098    -0.520705    -0.506812
     7     O           -0.531635    -0.516791    -0.540143
     8     C            0.233418     0.191681     0.010673
     9     C            0.244116     0.283376     0.341699
    10     C           -0.003543    -0.012190    -0.165810
    11     C            0.239650     0.290327     0.256830
    12     C            0.629457     0.626867     0.442632
    13     C            0.634198     0.628629     0.488140
    14     C            0.241175     0.279772     0.250111
    15     C            0.012721    -0.000977    -0.154900
    16     C            0.258880     0.294409     0.342539
    17     C            0.235610     0.191238     0.042307
    18     C            0.629251     0.626026     0.478000
    19     C            0.239772     0.289036     0.269155
    20     C            0.000785    -0.006234    -0.232439
    21     C            0.246727     0.282109     0.348281
    22     C            0.233980     0.191828     0.135457
    23     H           -0.043955    -0.011377     0.035647
    24     H           -0.044599    -0.012925     0.052601
    25     H           -0.058800    -0.053470     0.006005
    26     H           -0.052606    -0.032444     0.032783
    27     H           -0.043632    -0.020526     0.066391
    28     H           -0.037767    -0.002041     0.048747
    29     H           -0.039587    -0.008485     0.031519
    30     H           -0.055317    -0.048015    -0.017223
    31     F           -0.248735    -0.222569    -0.188014
    32     F           -0.257252    -0.238184    -0.172731
    33     F           -0.246430    -0.223818    -0.159585
    34     H           -0.051586    -0.030032     0.063950
    35     H           -0.041376    -0.004653     0.012225
    36     H           -0.058272    -0.053272    -0.026549
    37     H           -0.045226    -0.017401    -0.000593
    38     F           -0.242429    -0.216374    -0.173015
    39     F           -0.238367    -0.213851    -0.164255
    40     F           -0.251351    -0.232431    -0.176233
    41     F           -0.248599    -0.223617    -0.168228
    42     F           -0.242250    -0.216053    -0.153357
    43     F           -0.259166    -0.241707    -0.180536

 -------------------------------- 
 MDC spin density (spinA - spinB)
 -------------------------------- 

        Atom    Level:     MDC-m        MDC-d        MDC-q
 ---------------------------------------------------------
     1     Mn           3.667802     2.709258     2.884117
     2     O            0.027015     0.172207     0.171964
     3     O            0.084872     0.183367     0.198355
     4     O            0.019327     0.148356     0.145279
     5     O            0.021680     0.156068     0.144059
     6     O            0.081692     0.169445     0.185733
     7     O            0.027170     0.166781     0.156680
     8     C           -0.002666     0.000002    -0.002130
     9     C            0.002732     0.027575     0.004690
    10     C            0.009085     0.023260     0.003393
    11     C            0.005953     0.030890     0.018170
    12     C            0.004599     0.005451     0.006970
    13     C           -0.003585    -0.001190    -0.004364
    14     C            0.008962     0.032984     0.017769
    15     C            0.008610     0.023023     0.009145
    16     C            0.011814     0.035178     0.023944
    17     C           -0.003611    -0.001132    -0.003810
    18     C            0.004529     0.005007     0.005398
    19     C            0.007172     0.029748     0.018579
    20     C            0.009384     0.021448     0.008567
    21     C            0.003025     0.026768     0.010222
    22     C           -0.002643    -0.000063    -0.002895
    23     H            0.000212     0.002445     0.003768
    24     H            0.000206     0.002527     0.001647
    25     H           -0.000750    -0.000337    -0.002423
    26     H            0.000836     0.004007    -0.003634
    27     H            0.001078     0.003941    -0.002669
    28     H            0.000816     0.003001     0.004397
    29     H            0.000744     0.002327    -0.000332
    30     H           -0.000490     0.000005    -0.001389
    31     F            0.000616     0.001069    -0.001688
    32     F            0.001369     0.001731    -0.000179
    33     F            0.000145     0.000497     0.001488
    34     H            0.000759     0.003540    -0.003176
    35     H            0.000311     0.002804     0.004795
    36     H           -0.000785    -0.000458    -0.001919
    37     H            0.000182     0.002143     0.000029
    38     F            0.000149     0.001550    -0.001610
    39     F            0.000244     0.001264     0.003252
    40     F           -0.000627    -0.000375    -0.001600
    41     F            0.000373     0.001011    -0.000681
    42     F            0.000342     0.001048     0.002355
    43     F            0.001352     0.001829    -0.000266


 ==========
 S**2 value  ***  see also R. Bulo et al., J.Am.Chem.Soc., 124 (2002) 13903-13910, note (29)  ***
 ==========
  
                                       exact      expectation value

 Total S2 (S squared)                  6.00000             6.04731
  pauli hf:                              3.026544333506024         82.3565          1899.19          7946.19
  elstat hf:                            -4.023939735637320       -109.4970         -2525.06        -10564.85
 *** Using NEW gradient routines ***


 Geometry CYCLE 2
 ==============

 Energy gradients wrt nuclear displacements
 ==========================================

     Atom      Cartesian (a.u./angstrom)
                 X         Y         Z
 ----------------------------------------
     1 Mn    0.000369  0.000108  0.000399
     2 O     0.000122  0.000108  0.000049
     3 O    -0.000039  0.000078 -0.000157
     4 O    -0.000526 -0.000205 -0.000025
     5 O     0.000019  0.000076 -0.000020
     6 O    -0.000059  0.000014 -0.000136
     7 O     0.000101 -0.000205 -0.000194
     8 C     0.000027 -0.000026 -0.000038
     9 C    -0.000046  0.000035  0.000068
    10 C    -0.000017 -0.000041 -0.000015
    11 C     0.000022  0.000052  0.000035
    12 C     0.000015 -0.000039 -0.000018
    13 C    -0.000037 -0.000011  0.000006
    14 C     0.000101  0.000073 -0.000114
    15 C     0.000045  0.000044  0.000033
    16 C    -0.000077 -0.000179  0.000137
    17 C    -0.000001  0.000088 -0.000081
    18 C     0.000007  0.000101  0.000282
    19 C    -0.000043 -0.000007 -0.000044
    20 C     0.000013 -0.000004 -0.000010
    21 C     0.000019  0.000043  0.000019
    22 C    -0.000040  0.000016  0.000018
    23 H    -0.000008 -0.000008  0.000004
    24 H     0.000005  0.000004 -0.000004
    25 H     0.000000 -0.000002 -0.000004
    26 H     0.000007 -0.000011 -0.000014
    27 H    -0.000004  0.000009 -0.000017
    28 H     0.000023  0.000003  0.000030
    29 H    -0.000017 -0.000031  0.000002
    30 H    -0.000000  0.000008 -0.000011
    31 F    -0.000016 -0.000057 -0.000095
    32 F    -0.000006  0.000030  0.000006
    33 F     0.000024 -0.000040 -0.000118
    34 H     0.000001 -0.000007  0.000013
    35 H     0.000010 -0.000013 -0.000004
    36 H     0.000001 -0.000009 -0.000003
    37 H     0.000007  0.000000 -0.000005
    38 F     0.000014  0.000003  0.000018
    39 F    -0.000005 -0.000026  0.000009
    40 F     0.000001  0.000002 -0.000008
    41 F    -0.000002  0.000019  0.000011
    42 F    -0.000009  0.000007  0.000007
    43 F     0.000001  0.000001 -0.000014
 ----------------------------------------

 dE(predicted):    -0.10026E-05, dE(actual):    -0.42141E-06, Trust radius:    1.311488, all in a.u.
 
---------------------------------------------------------
Geometry Convergence after Step   2       ** CONVERGED **
---------------------------------------------------------
current energy                              -11.62391731 Hartree
energy change                      -0.00000042     0.00100000    T
constrained gradient max            0.00052580     0.00100000    T
constrained gradient rms            0.00009096     0.00066667    T
gradient max                        0.00052580
gradient rms                        0.00009096
cart. step max                      0.00565521     0.01000000    T
cart. step rms                      0.00193094     0.00666667    T
 

 Number of elements of the density matrix on this node (used, total):      2971    257403


 ===========================================
 Numerical Integration : Fuzzy Cells (Becke)
 ===========================================
  
 Becke grid quality: GOOD           
  
 Lebedev angular grid order:             min:  11 max:  35
 Nr. of radial points:                   min:  54 max:  83

 Total nr. of points:     553236
 Nr. of blocks:             4323
 Block length:               128
 Nr. of dummy points:        108


 Test of Precision of the Numerical Integration Grid
 ===================================================

 Integral of the Total Core Density:                   0.00000000000000


 ========================
 Density Fitting (zlmFit)
 ========================
  
 ZlmFit Fit Quality: GOOD           
  
 Max L-expansion:                        min:   7 max:   9
 Nr. of radial interpolation points:     min:  72 max: 132


 ======================
 RI Hartree-Fock Scheme
 ======================
  
 Fit Set Quality     : GOOD
 Integration Quality : GOOD
 Threshold Quality   : GOOD
 Response Quality    : DEFAULT
 Is Range Separated  :  F
 
 RIHartreeFock Dependency: number of modified vectors:          21


 =====
 S C F  ***  ScaSCF  ***
 =====
  
 Initial density matrix is taken from previous geometry

 CYCLE    1
 SCF Error: norm([F,P])=      0.002976421722, max([F,P])=      0.000151111255
 ***** SPIN 1 *****
 orbitals (Q,E):
 ---------------
 A :121...140        ( 1.00    -0.3589)  ( 1.00    -0.3473)  ( 1.00    -0.3364)  ( 1.00    -0.3205)
                     ( 1.00    -0.3169)  ( 1.00    -0.2984)  ( 1.00    -0.2768)  ( 1.00    -0.2617)
                     ( 1.00    -0.2608)  ( 1.00    -0.2493)  ( 0.00    -0.1344)  ( 0.00    -0.0978)
                     ( 0.00    -0.0837)  ( 0.00    -0.0808)  ( 0.00    -0.0036)  ( 0.00     0.0074)
                     ( 0.00     0.0127)  ( 0.00     0.0246)  ( 0.00     0.0304)  ( 0.00     0.0325)
 ***** SPIN 2 *****
 orbitals (Q,E):
 ---------------
 A :117...136        ( 1.00    -0.3757)  ( 1.00    -0.3570)  ( 1.00    -0.3426)  ( 1.00    -0.3338)
                     ( 1.00    -0.3220)  ( 1.00    -0.3063)  ( 1.00    -0.2947)  ( 1.00    -0.2814)
                     ( 1.00    -0.2657)  ( 1.00    -0.2612)  ( 0.00    -0.1186)  ( 0.00    -0.1066)
                     ( 0.00    -0.0909)  ( 0.00    -0.0724)  ( 0.00    -0.0695)  ( 0.00    -0.0583)
                     ( 0.00    -0.0429)  ( 0.00    -0.0306)  ( 0.00    -0.0033)  ( 0.00     0.0075)
  
 Spin polar: 4 (Spin_A minus Spin_B electrons)

 CYCLE    2
  SDIIS (wt  0.000):  0.5705  0.4295
 A-DIIS (wt  1.000):  0.6511  0.3489
  DIIS coefficients:  0.6511  0.3489
 SCF Error: norm([F,P])=      0.003919990125, max([F,P])=      0.000237398911
 ***** SPIN 1 *****
 orbitals (Q,E):
 ---------------
 A :121...131        ( 1.00    -0.3589)  ( 1.00    -0.3473)  ( 1.00    -0.3363)  ( 1.00    -0.3205)
                     ( 1.00    -0.3169)  ( 1.00    -0.2984)  ( 1.00    -0.2767)  ( 1.00    -0.2617)
                     ( 1.00    -0.2608)  ( 1.00    -0.2492)  ( 0.00    -0.1343)
 ***** SPIN 2 *****
 orbitals (Q,E):
 ---------------
 A :117...127        ( 1.00    -0.3756)  ( 1.00    -0.3569)  ( 1.00    -0.3425)  ( 1.00    -0.3337)
                     ( 1.00    -0.3220)  ( 1.00    -0.3063)  ( 1.00    -0.2947)  ( 1.00    -0.2814)
                     ( 1.00    -0.2657)  ( 1.00    -0.2612)  ( 0.00    -0.1186)
  
 Spin polar: 4 (Spin_A minus Spin_B electrons)

 CYCLE    3
  SDIIS (wt  0.000):  0.4192  0.1068  0.4739
 A-DIIS (wt  1.000):  0.3228  0.0000  0.6772
  DIIS coefficients:  0.3228  0.0000  0.6772
 SCF Error: norm([F,P])=      0.001826710666, max([F,P])=      0.000091899474
 ***** SPIN 1 *****
 orbitals (Q,E):
 ---------------
 A :121...131        ( 1.00    -0.3589)  ( 1.00    -0.3473)  ( 1.00    -0.3364)  ( 1.00    -0.3205)
                     ( 1.00    -0.3169)  ( 1.00    -0.2984)  ( 1.00    -0.2768)  ( 1.00    -0.2617)
                     ( 1.00    -0.2608)  ( 1.00    -0.2493)  ( 0.00    -0.1344)
 ***** SPIN 2 *****
 orbitals (Q,E):
 ---------------
 A :117...127        ( 1.00    -0.3757)  ( 1.00    -0.3569)  ( 1.00    -0.3426)  ( 1.00    -0.3337)
                     ( 1.00    -0.3220)  ( 1.00    -0.3063)  ( 1.00    -0.2947)  ( 1.00    -0.2814)
                     ( 1.00    -0.2657)  ( 1.00    -0.2612)  ( 0.00    -0.1186)
  
 Spin polar: 4 (Spin_A minus Spin_B electrons)

 CYCLE    4
  SDIIS (wt  1.000): -0.3453  0.0186  1.3267
  DIIS coefficients: -0.3453  0.0186  1.3267
 SCF Error: norm([F,P])=      0.001101073220, max([F,P])=      0.000053643680
 ***** SPIN 1 *****
 orbitals (Q,E):
 ---------------
 A :121...131        ( 1.00    -0.3589)  ( 1.00    -0.3473)  ( 1.00    -0.3363)  ( 1.00    -0.3205)
                     ( 1.00    -0.3168)  ( 1.00    -0.2984)  ( 1.00    -0.2767)  ( 1.00    -0.2617)
                     ( 1.00    -0.2608)  ( 1.00    -0.2492)  ( 0.00    -0.1343)
 ***** SPIN 2 *****
 orbitals (Q,E):
 ---------------
 A :117...127        ( 1.00    -0.3756)  ( 1.00    -0.3569)  ( 1.00    -0.3425)  ( 1.00    -0.3337)
                     ( 1.00    -0.3220)  ( 1.00    -0.3063)  ( 1.00    -0.2947)  ( 1.00    -0.2814)
                     ( 1.00    -0.2657)  ( 1.00    -0.2612)  ( 0.00    -0.1186)
  
 Spin polar: 4 (Spin_A minus Spin_B electrons)

 CYCLE    5
  SDIIS (wt  1.000): -0.1806 -0.1802  0.9411  0.4197
  DIIS coefficients: -0.1806 -0.1802  0.9411  0.4197
 SCF Error: norm([F,P])=      0.000767532507, max([F,P])=      0.000061147826
 ***** SPIN 1 *****
 orbitals (Q,E):
 ---------------
 A :121...131        ( 1.00    -0.3589)  ( 1.00    -0.3473)  ( 1.00    -0.3364)  ( 1.00    -0.3205)
                     ( 1.00    -0.3169)  ( 1.00    -0.2984)  ( 1.00    -0.2768)  ( 1.00    -0.2617)
                     ( 1.00    -0.2608)  ( 1.00    -0.2493)  ( 0.00    -0.1343)
 ***** SPIN 2 *****
 orbitals (Q,E):
 ---------------
 A :117...127        ( 1.00    -0.3757)  ( 1.00    -0.3569)  ( 1.00    -0.3426)  ( 1.00    -0.3337)
                     ( 1.00    -0.3220)  ( 1.00    -0.3063)  ( 1.00    -0.2947)  ( 1.00    -0.2814)
                     ( 1.00    -0.2657)  ( 1.00    -0.2612)  ( 0.00    -0.1186)
  
 Spin polar: 4 (Spin_A minus Spin_B electrons)

 CYCLE    6
  SDIIS (wt  1.000): -0.0857 -0.1239  0.5097  0.2567  0.4432
  DIIS coefficients: -0.0857 -0.1239  0.5097  0.2567  0.4432
 SCF Error: norm([F,P])=      0.000172054370, max([F,P])=      0.000016380357
 ***** SPIN 1 *****
 orbitals (Q,E):
 ---------------
 A :121...131        ( 1.00    -0.3589)  ( 1.00    -0.3473)  ( 1.00    -0.3363)  ( 1.00    -0.3205)
                     ( 1.00    -0.3169)  ( 1.00    -0.2984)  ( 1.00    -0.2768)  ( 1.00    -0.2617)
                     ( 1.00    -0.2608)  ( 1.00    -0.2492)  ( 0.00    -0.1343)
 ***** SPIN 2 *****
 orbitals (Q,E):
 ---------------
 A :117...127        ( 1.00    -0.3757)  ( 1.00    -0.3569)  ( 1.00    -0.3425)  ( 1.00    -0.3337)
                     ( 1.00    -0.3220)  ( 1.00    -0.3063)  ( 1.00    -0.2947)  ( 1.00    -0.2814)
                     ( 1.00    -0.2657)  ( 1.00    -0.2612)  ( 0.00    -0.1186)
  
 Spin polar: 4 (Spin_A minus Spin_B electrons)

 CYCLE    7
  SDIIS (wt  1.000): -0.0409 -0.0742  0.2707  0.1422  0.3265  0.3757
  DIIS coefficients: -0.0409 -0.0742  0.2707  0.1422  0.3265  0.3757
 SCF Error: norm([F,P])=      0.000076468523, max([F,P])=      0.000008419091
 ***** SPIN 1 *****
 orbitals (Q,E):
 ---------------
 A :121...131        ( 1.00    -0.3589)  ( 1.00    -0.3473)  ( 1.00    -0.3363)  ( 1.00    -0.3205)
                     ( 1.00    -0.3169)  ( 1.00    -0.2984)  ( 1.00    -0.2768)  ( 1.00    -0.2617)
                     ( 1.00    -0.2608)  ( 1.00    -0.2492)  ( 0.00    -0.1343)
 ***** SPIN 2 *****
 orbitals (Q,E):
 ---------------
 A :117...127        ( 1.00    -0.3757)  ( 1.00    -0.3569)  ( 1.00    -0.3425)  ( 1.00    -0.3337)
                     ( 1.00    -0.3220)  ( 1.00    -0.3063)  ( 1.00    -0.2947)  ( 1.00    -0.2814)
                     ( 1.00    -0.2657)  ( 1.00    -0.2612)  ( 0.00    -0.1186)
  
 Spin polar: 4 (Spin_A minus Spin_B electrons)

 CYCLE    8
  SDIIS (wt  1.000): -0.0041 -0.0179  0.0469  0.0259  0.0933  0.2458  0.6100
  DIIS coefficients: -0.0041 -0.0179  0.0469  0.0259  0.0933  0.2458  0.6100
 SCF Error: norm([F,P])=      0.000020876395, max([F,P])=      0.000001676334
 ***** SPIN 1 *****
 orbitals (Q,E):
 ---------------
 A :121...131        ( 1.00    -0.3589)  ( 1.00    -0.3473)  ( 1.00    -0.3363)  ( 1.00    -0.3205)
                     ( 1.00    -0.3169)  ( 1.00    -0.2984)  ( 1.00    -0.2768)  ( 1.00    -0.2617)
                     ( 1.00    -0.2608)  ( 1.00    -0.2492)  ( 0.00    -0.1343)
 ***** SPIN 2 *****
 orbitals (Q,E):
 ---------------
 A :117...127        ( 1.00    -0.3757)  ( 1.00    -0.3569)  ( 1.00    -0.3425)  ( 1.00    -0.3337)
                     ( 1.00    -0.3220)  ( 1.00    -0.3063)  ( 1.00    -0.2947)  ( 1.00    -0.2814)
                     ( 1.00    -0.2657)  ( 1.00    -0.2612)  ( 0.00    -0.1186)
  
 Spin polar: 4 (Spin_A minus Spin_B electrons)

 CYCLE    9
  SDIIS (wt  1.000):  0.0002 -0.0063  0.0113  0.0070  0.0359  0.1273  0.3622  0.4624
  DIIS coefficients:  0.0002 -0.0063  0.0113  0.0070  0.0359  0.1273  0.3622  0.4624
 SCF Error: norm([F,P])=      0.000006402518, max([F,P])=      0.000000395094
 ***** SPIN 1 *****
 orbitals (Q,E):
 ---------------
 A :121...131        ( 1.00    -0.3589)  ( 1.00    -0.3473)  ( 1.00    -0.3363)  ( 1.00    -0.3205)
                     ( 1.00    -0.3169)  ( 1.00    -0.2984)  ( 1.00    -0.2768)  ( 1.00    -0.2617)
                     ( 1.00    -0.2608)  ( 1.00    -0.2492)  ( 0.00    -0.1343)
 ***** SPIN 2 *****
 orbitals (Q,E):
 ---------------
 A :117...127        ( 1.00    -0.3757)  ( 1.00    -0.3569)  ( 1.00    -0.3425)  ( 1.00    -0.3337)
                     ( 1.00    -0.3220)  ( 1.00    -0.3063)  ( 1.00    -0.2947)  ( 1.00    -0.2814)
                     ( 1.00    -0.2657)  ( 1.00    -0.2612)  ( 0.00    -0.1186)
  
 Spin polar: 4 (Spin_A minus Spin_B electrons)

 SCF CONVERGED

 CYCLE   10
1
 ***************************************************************************************************


                                                *******************
                                                *  R E S U L T S  *
                                                *******************
  
  
 Hartree-Fock exchange energy:   -272.559305346139     
 *** Setting up for NEW gradients in Focky
 *** Using EXACT density in Focky


                                   ***** SPIN 1 *****

 Orbital Energies, per Irrep and Spin:
 ======================================
                        Occup              E (au)              E (eV)       Diff (eV) with prev. cycle
                        -----      --------------------        ------       --------------------------
 A
             121        1.000     -0.35890121343168E+00        -9.766               1.34E-06
             122        1.000     -0.34733610996860E+00        -9.451               5.90E-07
             123        1.000     -0.33634602694582E+00        -9.152               1.96E-07
             124        1.000     -0.32052478506477E+00        -8.722              -6.13E-07
             125        1.000     -0.31687013930682E+00        -8.622               3.30E-06
             126        1.000     -0.29839078488547E+00        -8.120              -1.27E-07
             127        1.000     -0.27675570430583E+00        -7.531              -1.67E-06
             128        1.000     -0.26172253212111E+00        -7.122              -3.41E-07
             129        1.000     -0.26077038827910E+00        -7.096               3.28E-07
             130        1.000     -0.24924064364088E+00        -6.782              -2.10E-07
             131        0.000     -0.13433428143976E+00        -3.655
             132        0.000     -0.97784349421455E-01        -2.661
             133        0.000     -0.83728825048972E-01        -2.278
             134        0.000     -0.80748293696873E-01        -2.197
             135        0.000     -0.35557851433978E-02        -0.097
             136        0.000      0.73786170203057E-02         0.201
             137        0.000      0.12668753445249E-01         0.345
             138        0.000      0.24637000556462E-01         0.670
             139        0.000      0.30365006770364E-01         0.826
             140        0.000      0.32484588653431E-01         0.884
  
 HOMO :      130 A                -0.24924064364088E+00
 LUMO :      131 A                -0.13433428143976E+00
  


                                   ***** SPIN 2 *****

 Orbital Energies, per Irrep and Spin:
 ======================================
                        Occup              E (au)              E (eV)       Diff (eV) with prev. cycle
                        -----      --------------------        ------       --------------------------
 A
             117        1.000     -0.37565843882537E+00       -10.222               1.85E-06
             118        1.000     -0.35694109838928E+00        -9.713              -1.36E-06
             119        1.000     -0.34254617935781E+00        -9.321               1.03E-06
             120        1.000     -0.33373732741945E+00        -9.081               1.85E-07
             121        1.000     -0.32198290289285E+00        -8.762              -1.44E-06
             122        1.000     -0.30631161119221E+00        -8.335              -1.82E-06
             123        1.000     -0.29472383266101E+00        -8.020              -2.87E-06
             124        1.000     -0.28140301151274E+00        -7.657              -2.80E-06
             125        1.000     -0.26567486865299E+00        -7.229              -1.11E-06
             126        1.000     -0.26119945425618E+00        -7.108              -1.11E-06
             127        0.000     -0.11858712794883E+00        -3.227
             128        0.000     -0.10651961819388E+00        -2.899
             129        0.000     -0.90826092869143E-01        -2.472
             130        0.000     -0.72326815594866E-01        -1.968
             131        0.000     -0.69402302552270E-01        -1.889
             132        0.000     -0.58230913514659E-01        -1.585
             133        0.000     -0.42863653312344E-01        -1.166
             134        0.000     -0.30599097841455E-01        -0.833
             135        0.000     -0.33217888954105E-02        -0.090
             136        0.000      0.74958301086747E-02         0.204
  
 HOMO :      126 A                -0.26119945425618E+00
 LUMO :      127 A                -0.11858712794883E+00
  


 Orbital Energies, both Spins
 ========================================

 Irrep        no.  (spin)   Occup              E (au)                E (eV)
 ---------------------------------------------------------------------------
 A             1      B      1.00       -0.23552022520826E+03     -6408.8314
 A             1     A       1.00       -0.23551984742757E+03     -6408.8211
 A             2     A       1.00       -0.27412277379139E+02      -745.9260
 A             2      B      1.00       -0.27339524560291E+02      -743.9463
 A             3      B      1.00       -0.24729689710141E+02      -672.9291
 A             3     A       1.00       -0.24729665513994E+02      -672.9284
 A             4     A       1.00       -0.24725657782005E+02      -672.8194
 A             4      B      1.00       -0.24725654373465E+02      -672.8193
 A             5     A       1.00       -0.24725294813412E+02      -672.8095
 A             5      B      1.00       -0.24725286342623E+02      -672.8093
 A             6     A       1.00       -0.24719834710235E+02      -672.6609
 A             6      B      1.00       -0.24719786661718E+02      -672.6596
 A             7     A       1.00       -0.24719665036640E+02      -672.6563
 A             7      B      1.00       -0.24719616698052E+02      -672.6550
 A             8     A       1.00       -0.24716310302521E+02      -672.5650
 A             8      B      1.00       -0.24716295293563E+02      -672.5646
 A             9     A       1.00       -0.24716174228672E+02      -672.5613
 A             9      B      1.00       -0.24716169861336E+02      -672.5612
 A            10      B      1.00       -0.24716107287250E+02      -672.5595
 A            10     A       1.00       -0.24716101010061E+02      -672.5593
 A            11     A       1.00       -0.24715911684844E+02      -672.5542
 A            11      B      1.00       -0.24715909299484E+02      -672.5541
 A            12     A       1.00       -0.23487823370837E+02      -639.1362
 A            13     A       1.00       -0.23486867025886E+02      -639.1102
 A            14     A       1.00       -0.23478394268045E+02      -638.8796
 A            12      B      1.00       -0.23432938680637E+02      -637.6427
 A            13      B      1.00       -0.23432120925060E+02      -637.6205
 A            14      B      1.00       -0.23410398968937E+02      -637.0294
 A            15      B      1.00       -0.19173193130763E+02      -521.7291
 A            15     A       1.00       -0.19172968959901E+02      -521.7230
 A            16      B      1.00       -0.19170679592611E+02      -521.6607
 A            16     A       1.00       -0.19170517046096E+02      -521.6563
 A            17     A       1.00       -0.19157369466504E+02      -521.2985
 A            17      B      1.00       -0.19157286190988E+02      -521.2963
 A            18     A       1.00       -0.19156895610626E+02      -521.2857
 A            18      B      1.00       -0.19156808224386E+02      -521.2833
 A            19     A       1.00       -0.19145167471354E+02      -520.9665
 A            20     A       1.00       -0.19144066779776E+02      -520.9366
 A            19      B      1.00       -0.19142606097042E+02      -520.8968
 A            20      B      1.00       -0.19141577481491E+02      -520.8688
 A            21      B      1.00       -0.10452386798373E+02      -284.4239
 A            21     A       1.00       -0.10452246780240E+02      -284.4201
 A            22     A       1.00       -0.10438898881884E+02      -284.0569
 A            22      B      1.00       -0.10438738537031E+02      -284.0525
 A            23     A       1.00       -0.10438716963851E+02      -284.0519
 A            23      B      1.00       -0.10438563225664E+02      -284.0478
 A            24     A       1.00       -0.10307940596288E+02      -280.4933
 A            24      B      1.00       -0.10307719290994E+02      -280.4873
 A            25     A       1.00       -0.10305897204370E+02      -280.4377
 A            25      B      1.00       -0.10305629681095E+02      -280.4305
 A            26     A       1.00       -0.10292542041964E+02      -280.0743
 A            26      B      1.00       -0.10292504776630E+02      -280.0733
 A            27     A       1.00       -0.10291818271175E+02      -280.0546
 A            27      B      1.00       -0.10291760280526E+02      -280.0530
 A            28     A       1.00       -0.10290557210498E+02      -280.0203
 A            28      B      1.00       -0.10290452995116E+02      -280.0175
 A            29     A       1.00       -0.10289535114989E+02      -279.9925
 A            29      B      1.00       -0.10289432437511E+02      -279.9897
 A            30     A       1.00       -0.10202564575609E+02      -277.6259
 A            30      B      1.00       -0.10202418616180E+02      -277.6219
 A            31      B      1.00       -0.10201979832040E+02      -277.6100
 A            31     A       1.00       -0.10201863964109E+02      -277.6068
 A            32      B      1.00       -0.10192993774893E+02      -277.3655
 A            32     A       1.00       -0.10192927000048E+02      -277.3637
 A            33      B      1.00       -0.10190964710469E+02      -277.3103
 A            33     A       1.00       -0.10190898454776E+02      -277.3085
 A            34     A       1.00       -0.10187084219188E+02      -277.2047
 A            34      B      1.00       -0.10186912463089E+02      -277.2000
 A            35     A       1.00       -0.10186281083284E+02      -277.1828
 A            35      B      1.00       -0.10186105307234E+02      -277.1780
 A            36     A       1.00       -0.33324000192163E+01       -90.6792
 A            36      B      1.00       -0.31495451012458E+01       -85.7035
 A            37     A       1.00       -0.22005455043328E+01       -59.8799
 A            38     A       1.00       -0.21984230443748E+01       -59.8221
 A            39     A       1.00       -0.21918541852045E+01       -59.6434
 A            37      B      1.00       -0.20199918131582E+01       -54.9668
 A            38      B      1.00       -0.20184135430993E+01       -54.9238
 A            39      B      1.00       -0.19735753049285E+01       -53.7037
 A            40      B      1.00       -0.13309016449275E+01       -36.2157
 A            40     A       1.00       -0.13308692164699E+01       -36.2148
 A            41     A       1.00       -0.13200918299367E+01       -35.9215
 A            42     A       1.00       -0.13200702325610E+01       -35.9209
 A            41      B      1.00       -0.13200255322232E+01       -35.9197
 A            42      B      1.00       -0.13200032905185E+01       -35.9191
 A            43      B      1.00       -0.12453266117793E+01       -33.8871
 A            43     A       1.00       -0.12452929351112E+01       -33.8861
 A            44     A       1.00       -0.12426460522705E+01       -33.8141
 A            44      B      1.00       -0.12426374919647E+01       -33.8139
 A            45     A       1.00       -0.12346654625249E+01       -33.5970
 A            46     A       1.00       -0.12346511070543E+01       -33.5966
 A            45      B      1.00       -0.12345860710766E+01       -33.5948
 A            46      B      1.00       -0.12345739699599E+01       -33.5945
 A            47     A       1.00       -0.12326439255246E+01       -33.5419
 A            47      B      1.00       -0.12326309258511E+01       -33.5416
 A            48     A       1.00       -0.12326234957289E+01       -33.5414
 A            48      B      1.00       -0.12326098727415E+01       -33.5410
 A            49     A       1.00       -0.10942577010889E+01       -29.7763
 A            49      B      1.00       -0.10939939637110E+01       -29.7691
 A            50     A       1.00       -0.10778589073671E+01       -29.3300
 A            50      B      1.00       -0.10777569966738E+01       -29.3273
 A            51     A       1.00       -0.10750075128640E+01       -29.2524
 A            51      B      1.00       -0.10729606959383E+01       -29.1967
 A            52     A       1.00       -0.10718193406091E+01       -29.1657
 A            52      B      1.00       -0.10693998768989E+01       -29.0999
 A            53     A       1.00       -0.10610007999543E+01       -28.8713
 A            54     A       1.00       -0.10598941204990E+01       -28.8412
 A            53      B      1.00       -0.10583512209811E+01       -28.7992
 A            54      B      1.00       -0.10575234890459E+01       -28.7767
 A            55     A       1.00       -0.82856168081530E+00       -22.5463
 A            55      B      1.00       -0.82829961476121E+00       -22.5392
 A            56     A       1.00       -0.81319999147819E+00       -22.1283
 A            56      B      1.00       -0.81263824647777E+00       -22.1130
 A            57     A       1.00       -0.81152154354561E+00       -22.0826
 A            57      B      1.00       -0.81093509597217E+00       -22.0667
 A            58      B      1.00       -0.78072768474490E+00       -21.2447
 A            58     A       1.00       -0.78054342454714E+00       -21.2397
 A            59     A       1.00       -0.76695578097578E+00       -20.8699
 A            59      B      1.00       -0.76646722607907E+00       -20.8566
 A            60     A       1.00       -0.76593611958498E+00       -20.8422
 A            60      B      1.00       -0.76545123816458E+00       -20.8290
 A            61      B      1.00       -0.73988715308820E+00       -20.1334
 A            61     A       1.00       -0.73981192421596E+00       -20.1313
 A            62     A       1.00       -0.72686736583342E+00       -19.7791
 A            62      B      1.00       -0.72659141577106E+00       -19.7716
 A            63     A       1.00       -0.72614953401422E+00       -19.7595
 A            63      B      1.00       -0.72588227977531E+00       -19.7523
 A            64     A       1.00       -0.66306511085676E+00       -18.0429
 A            64      B      1.00       -0.66283707419463E+00       -18.0367
 A            65     A       1.00       -0.65050433281259E+00       -17.7011
 A            66     A       1.00       -0.64994815980464E+00       -17.6860
 A            65      B      1.00       -0.64983561994481E+00       -17.6829
 A            66      B      1.00       -0.64911835010085E+00       -17.6634
 A            67     A       1.00       -0.61849519649281E+00       -16.8301
 A            67      B      1.00       -0.61807404337662E+00       -16.8187
 A            68      B      1.00       -0.61162389358722E+00       -16.6431
 A            68     A       1.00       -0.61160938347622E+00       -16.6427
 A            69     A       1.00       -0.60712426875882E+00       -16.5207
 A            69      B      1.00       -0.60644752044471E+00       -16.5023
 A            70     A       1.00       -0.60499169385000E+00       -16.4627
 A            70      B      1.00       -0.60463108729020E+00       -16.4528
 A            71     A       1.00       -0.60141852788961E+00       -16.3654
 A            72     A       1.00       -0.60134203773646E+00       -16.3633
 A            71      B      1.00       -0.60133189164434E+00       -16.3631
 A            72      B      1.00       -0.60125934588106E+00       -16.3611
 A            73     A       1.00       -0.59689630526880E+00       -16.2424
 A            73      B      1.00       -0.59499570823627E+00       -16.1907
 A            74     A       1.00       -0.58566253026184E+00       -15.9367
 A            74      B      1.00       -0.58432816706718E+00       -15.9004
 A            75     A       1.00       -0.57999856015016E+00       -15.7826
 A            75      B      1.00       -0.57823267214078E+00       -15.7345
 A            76     A       1.00       -0.56952871109749E+00       -15.4977
 A            76      B      1.00       -0.56757289802135E+00       -15.4444
 A            77     A       1.00       -0.55171273268078E+00       -15.0129
 A            78     A       1.00       -0.55069886623740E+00       -14.9853
 A            77      B      1.00       -0.54862736015578E+00       -14.9289
 A            78      B      1.00       -0.54634708457499E+00       -14.8669
 A            79     A       1.00       -0.53902838345220E+00       -14.6677
 A            79      B      1.00       -0.53804042099218E+00       -14.6408
 A            80     A       1.00       -0.52380087277214E+00       -14.2533
 A            81     A       1.00       -0.51820530144799E+00       -14.1011
 A            80      B      1.00       -0.51478403493006E+00       -14.0080
 A            81      B      1.00       -0.51276036890543E+00       -13.9529
 A            82     A       1.00       -0.50571860621884E+00       -13.7613
 A            82      B      1.00       -0.50462882719060E+00       -13.7316
 A            83     A       1.00       -0.49297296040888E+00       -13.4145
 A            83      B      1.00       -0.49194639250604E+00       -13.3865
 A            84     A       1.00       -0.49147576097140E+00       -13.3737
 A            85     A       1.00       -0.48890671243247E+00       -13.3038
 A            84      B      1.00       -0.48832927619384E+00       -13.2881
 A            85      B      1.00       -0.48563939064241E+00       -13.2149
 A            86     A       1.00       -0.48500839344084E+00       -13.1977
 A            86      B      1.00       -0.48422015646087E+00       -13.1763
 A            87     A       1.00       -0.48241065153325E+00       -13.1271
 A            88     A       1.00       -0.48064407897690E+00       -13.0790
 A            87      B      1.00       -0.48052279838140E+00       -13.0757
 A            88      B      1.00       -0.48002231287930E+00       -13.0621
 A            89     A       1.00       -0.47915799899403E+00       -13.0386
 A            89      B      1.00       -0.47770453751675E+00       -12.9990
 A            90     A       1.00       -0.47619525850584E+00       -12.9579
 A            91     A       1.00       -0.47484019194126E+00       -12.9211
 A            90      B      1.00       -0.47437820300248E+00       -12.9085
 A            92     A       1.00       -0.47396528206739E+00       -12.8973
 A            91      B      1.00       -0.47372530239102E+00       -12.8907
 A            92      B      1.00       -0.47071568938331E+00       -12.8088
 A            93     A       1.00       -0.46564630043295E+00       -12.6709
 A            93      B      1.00       -0.46451402298450E+00       -12.6401
 A            94     A       1.00       -0.46077804231057E+00       -12.5384
 A            94      B      1.00       -0.45876453284087E+00       -12.4836
 A            95     A       1.00       -0.45506337249339E+00       -12.3829
 A            95      B      1.00       -0.45378996769707E+00       -12.3483
 A            96     A       1.00       -0.45223700479879E+00       -12.3060
 A            96      B      1.00       -0.45177131235452E+00       -12.2933
 A            97     A       1.00       -0.44865486044168E+00       -12.2085
 A            98     A       1.00       -0.44810413719284E+00       -12.1935
 A            97      B      1.00       -0.44746682534414E+00       -12.1762
 A            98      B      1.00       -0.44714946881003E+00       -12.1676
 A            99     A       1.00       -0.44509639560462E+00       -12.1117
 A           100     A       1.00       -0.44295551168483E+00       -12.0534
 A            99      B      1.00       -0.44279131330220E+00       -12.0490
 A           100      B      1.00       -0.44178575709325E+00       -12.0216
 A           101     A       1.00       -0.44024956140784E+00       -11.9798
 A           101      B      1.00       -0.43903782233229E+00       -11.9468
 A           102     A       1.00       -0.43897930473131E+00       -11.9452
 A           102      B      1.00       -0.43545584944603E+00       -11.8494
 A           103     A       1.00       -0.43500922639943E+00       -11.8372
 A           104     A       1.00       -0.43305477513476E+00       -11.7840
 A           103      B      1.00       -0.43294953470316E+00       -11.7812
 A           104      B      1.00       -0.42971566376599E+00       -11.6932
 A           105     A       1.00       -0.42879009347671E+00       -11.6680
 A           106     A       1.00       -0.42857366496306E+00       -11.6621
 A           105      B      1.00       -0.42805151527649E+00       -11.6479
 A           106      B      1.00       -0.42477484942262E+00       -11.5587
 A           107     A       1.00       -0.42269480577755E+00       -11.5021
 A           108     A       1.00       -0.42199666259657E+00       -11.4831
 A           107      B      1.00       -0.42067474421100E+00       -11.4471
 A           109     A       1.00       -0.41992074107654E+00       -11.4266
 A           110     A       1.00       -0.41985257943457E+00       -11.4248
 A           108      B      1.00       -0.41983887694431E+00       -11.4244
 A           109      B      1.00       -0.41974912820501E+00       -11.4220
 A           110      B      1.00       -0.41880354334020E+00       -11.3962
 A           111     A       1.00       -0.41762271003037E+00       -11.3641
 A           112     A       1.00       -0.41676029497248E+00       -11.3406
 A           113     A       1.00       -0.41403740753512E+00       -11.2665
 A           111      B      1.00       -0.41326178527311E+00       -11.2454
 A           112      B      1.00       -0.41294646344125E+00       -11.2368
 A           114     A       1.00       -0.41031773253575E+00       -11.1653
 A           113      B      1.00       -0.40902751364975E+00       -11.1302
 A           115     A       1.00       -0.40773773092640E+00       -11.0951
 A           114      B      1.00       -0.40564994391715E+00       -11.0383
 A           116     A       1.00       -0.40077380872498E+00       -10.9056
 A           115      B      1.00       -0.39610871686871E+00       -10.7787
 A           116      B      1.00       -0.38887185690463E+00       -10.5817
 A           117     A       1.00       -0.38208345090765E+00       -10.3970
 A           118     A       1.00       -0.37734245406356E+00       -10.2680
 A           117      B      1.00       -0.37565843882537E+00       -10.2222
 A           119     A       1.00       -0.37388408914883E+00       -10.1739
 A           120     A       1.00       -0.36884613458726E+00       -10.0368
 A           121     A       1.00       -0.35890121343168E+00        -9.7662
 A           118      B      1.00       -0.35694109838928E+00        -9.7129
 A           122     A       1.00       -0.34733610996860E+00        -9.4515
 A           119      B      1.00       -0.34254617935781E+00        -9.3212
 A           123     A       1.00       -0.33634602694582E+00        -9.1524
 A           120      B      1.00       -0.33373732741945E+00        -9.0815
 A           121      B      1.00       -0.32198290289285E+00        -8.7616
 A           124     A       1.00       -0.32052478506477E+00        -8.7219
 A           125     A       1.00       -0.31687013930682E+00        -8.6225
 A           122      B      1.00       -0.30631161119221E+00        -8.3352
 A           126     A       1.00       -0.29839078488547E+00        -8.1196
 A           123      B      1.00       -0.29472383266101E+00        -8.0198
 A           124      B      1.00       -0.28140301151274E+00        -7.6574
 A           127     A       1.00       -0.27675570430583E+00        -7.5309
 A           125      B      1.00       -0.26567486865299E+00        -7.2294
 A           128     A       1.00       -0.26172253212111E+00        -7.1218
 A           126      B      1.00       -0.26119945425618E+00        -7.1076
 A           129     A       1.00       -0.26077038827910E+00        -7.0959
 A           130     A       1.00       -0.24924064364088E+00        -6.7822
 A           131     A       0.00       -0.13433428143976E+00        -3.6554
 A           127      B      0.00       -0.11858712794883E+00        -3.2269
 A           128      B      0.00       -0.10651961819388E+00        -2.8985
 A           132     A       0.00       -0.97784349421455E-01        -2.6608
 A           129      B      0.00       -0.90826092869143E-01        -2.4715
 A           133     A       0.00       -0.83728825048972E-01        -2.2784
 A           134     A       0.00       -0.80748293696873E-01        -2.1973
 A           130      B      0.00       -0.72326815594866E-01        -1.9681
 A           131      B      0.00       -0.69402302552270E-01        -1.8885
 A           132      B      0.00       -0.58230913514659E-01        -1.5845
 A           133      B      0.00       -0.42863653312344E-01        -1.1664
 A           134      B      0.00       -0.30599097841455E-01        -0.8326
 A           135     A       0.00       -0.35557851433978E-02        -0.0968
 A           135      B      0.00       -0.33217888954105E-02        -0.0904
 A           136     A       0.00        0.73786170203057E-02         0.2008
 A           136      B      0.00        0.74958301086747E-02         0.2040
 A           137     A       0.00        0.12668753445249E-01         0.3447
 A           137      B      0.00        0.12797654047561E-01         0.3482
 A           138     A       0.00        0.24637000556462E-01         0.6704
 A           138      B      0.00        0.26219992462476E-01         0.7135
 A           139     A       0.00        0.30365006770364E-01         0.8263
 A           139      B      0.00        0.30622756241920E-01         0.8333
 A           140     A       0.00        0.32484588653431E-01         0.8840
 A           140      B      0.00        0.33509113095135E-01         0.9118
 A           141     A       0.00        0.36103525251659E-01         0.9824
 A           141      B      0.00        0.36507332831216E-01         0.9934
 A           142     A       0.00        0.39778930760726E-01         1.0824
 A           142      B      0.00        0.40795335673720E-01         1.1101
 A           143     A       0.00        0.41642102499042E-01         1.1331
 A           143      B      0.00        0.43112010142367E-01         1.1731
 A           144     A       0.00        0.45093239586613E-01         1.2270
 A           144      B      0.00        0.45765872593021E-01         1.2454
 A           145     A       0.00        0.56565132379756E-01         1.5392
 A           145      B      0.00        0.57046650366282E-01         1.5523
 A           146     A       0.00        0.57531047696639E-01         1.5655
 A           146      B      0.00        0.57972467430473E-01         1.5775
 A           147     A       0.00        0.70542075423006E-01         1.9195
 A           148     A       0.00        0.71508087569497E-01         1.9458
 A           147      B      0.00        0.71697976368747E-01         1.9510
 A           148      B      0.00        0.72080748211979E-01         1.9614
 A           149     A       0.00        0.72123190947478E-01         1.9626
 A           149      B      0.00        0.72777388965224E-01         1.9804
 A           150     A       0.00        0.76529287289385E-01         2.0825
 A           150      B      0.00        0.76930969046311E-01         2.0934
 A           151     A       0.00        0.80185767849798E-01         2.1820
 A           151      B      0.00        0.80333681093625E-01         2.1860
 A           152     A       0.00        0.84541320745461E-01         2.3005
 A           152      B      0.00        0.84779622267725E-01         2.3070
 A           153     A       0.00        0.87114703042802E-01         2.3705
 A           153      B      0.00        0.87504775082089E-01         2.3811
 A           154     A       0.00        0.92747921911226E-01         2.5238
 A           154      B      0.00        0.93193313387217E-01         2.5359
 A           155     A       0.00        0.96377827681106E-01         2.6226
 A           155      B      0.00        0.96750835880237E-01         2.6327
 A           156     A       0.00        0.10281655922305E+00         2.7978
 A           156      B      0.00        0.10313440895938E+00         2.8064
 A           157     A       0.00        0.10356223948492E+00         2.8181
 A           157      B      0.00        0.10376096610795E+00         2.8235
 A           158     A       0.00        0.11321085213473E+00         3.0806
 A           158      B      0.00        0.11335467526823E+00         3.0845
 A           159     A       0.00        0.12680769900949E+00         3.4506
 A           159      B      0.00        0.12699607951185E+00         3.4557
 A           160     A       0.00        0.13295698576193E+00         3.6179
 A           160      B      0.00        0.13455555494150E+00         3.6614
 A           161     A       0.00        0.13585019188996E+00         3.6967
 A           161      B      0.00        0.13670280879029E+00         3.7199
 A           162     A       0.00        0.13902831273128E+00         3.7832
 A           162      B      0.00        0.14080834736957E+00         3.8316
 A           163     A       0.00        0.14397894412778E+00         3.9179
 A           163      B      0.00        0.14469588327799E+00         3.9374
 A           164     A       0.00        0.15092737357018E+00         4.1069
 A           164      B      0.00        0.15146166105207E+00         4.1215
 A           165     A       0.00        0.15277176135550E+00         4.1571
 A           165      B      0.00        0.15302694482461E+00         4.1641
 A           166     A       0.00        0.15451209677955E+00         4.2045
 A           166      B      0.00        0.15484043888919E+00         4.2134
 A           167     A       0.00        0.15850168264495E+00         4.3131
 A           167      B      0.00        0.15889650636030E+00         4.3238
 A           168     A       0.00        0.16058973506367E+00         4.3699
 A           168      B      0.00        0.16107801554502E+00         4.3832
 A           169     A       0.00        0.16799481387436E+00         4.5714
 A           169      B      0.00        0.16849222545047E+00         4.5849
 A           170     A       0.00        0.17613759064668E+00         4.7929
 A           170      B      0.00        0.17665673913208E+00         4.8071
 A           171     A       0.00        0.17792224279146E+00         4.8415
 A           171      B      0.00        0.17835707720035E+00         4.8533
 A           172     A       0.00        0.18432816124099E+00         5.0158
 A           172      B      0.00        0.18505713256006E+00         5.0357
 A           173     A       0.00        0.18876252847344E+00         5.1365
 A           173      B      0.00        0.18929662637648E+00         5.1510
 A           174     A       0.00        0.19025992905869E+00         5.1772
 A           174      B      0.00        0.19091941452122E+00         5.1952
 A           175     A       0.00        0.19291198940742E+00         5.2494
 A           175      B      0.00        0.19371328359427E+00         5.2712
 A           176     A       0.00        0.19472415505397E+00         5.2987
 A           176      B      0.00        0.19549638607892E+00         5.3197
 A           177     A       0.00        0.19768715925301E+00         5.3793
 A           177      B      0.00        0.19855993294530E+00         5.4031
 A           178     A       0.00        0.20079525336798E+00         5.4639
 A           178      B      0.00        0.20109606993739E+00         5.4721
 A           179     A       0.00        0.20168569923366E+00         5.4881
 A           179      B      0.00        0.20212545714717E+00         5.5001
 A           180     A       0.00        0.20441330317256E+00         5.5624
 A           180      B      0.00        0.20478985408571E+00         5.5726
 A           181     A       0.00        0.20829288622222E+00         5.6679
 A           181      B      0.00        0.20866533008477E+00         5.6781
 A           182     A       0.00        0.21440131939415E+00         5.8342
 A           182      B      0.00        0.21532085646769E+00         5.8592
 A           183     A       0.00        0.21608104353427E+00         5.8799
 A           183      B      0.00        0.21728042088081E+00         5.9125
 A           184     A       0.00        0.22362745676093E+00         6.0852
 A           184      B      0.00        0.22683131390989E+00         6.1724
 A           185     A       0.00        0.22712634989543E+00         6.1804
 A           185      B      0.00        0.22811863383967E+00         6.2074
 A           186     A       0.00        0.23068010408500E+00         6.2771
 A           187     A       0.00        0.23104613263458E+00         6.2871
 A           186      B      0.00        0.23177948825847E+00         6.3070
 A           187      B      0.00        0.23378966475786E+00         6.3617
 A           188     A       0.00        0.23830174349370E+00         6.4845
 A           188      B      0.00        0.23887860874973E+00         6.5002
 A           189     A       0.00        0.25174007317954E+00         6.8502
 A           189      B      0.00        0.25259143802178E+00         6.8734
 A           190     A       0.00        0.25395407700388E+00         6.9104
 A           190      B      0.00        0.25705349681639E+00         6.9948
 A           191     A       0.00        0.25870969851166E+00         7.0398
 A           191      B      0.00        0.26324639345222E+00         7.1633
 A           192     A       0.00        0.26698625458774E+00         7.2651
 A           192      B      0.00        0.26871468144122E+00         7.3121
 A           193     A       0.00        0.26925854977537E+00         7.3269
 A           193      B      0.00        0.27241993286944E+00         7.4129
 A           194     A       0.00        0.27592233174846E+00         7.5082
 A           194      B      0.00        0.27726221220700E+00         7.5447
 A           195     A       0.00        0.28281728920361E+00         7.6959
 A           195      B      0.00        0.28439138195982E+00         7.7387
 A           196     A       0.00        0.28831026907637E+00         7.8453
 A           196      B      0.00        0.29009720657519E+00         7.8939
 A           197     A       0.00        0.29079645699960E+00         7.9130
 A           197      B      0.00        0.29350525862582E+00         7.9867
 A           198     A       0.00        0.30741215503923E+00         8.3651
 A           198      B      0.00        0.30938962614919E+00         8.4189
 A           199     A       0.00        0.31216062823808E+00         8.4943
 A           199      B      0.00        0.31356030372817E+00         8.5324
 A           200     A       0.00        0.31514992254579E+00         8.5757
 A           200      B      0.00        0.31787165604919E+00         8.6497
 A           201     A       0.00        0.32175244242011E+00         8.7553
 A           201      B      0.00        0.32294830574301E+00         8.7879
 A           202     A       0.00        0.32726754988618E+00         8.9054
 A           202      B      0.00        0.33289447175143E+00         9.0585
 A           203     A       0.00        0.33965264994268E+00         9.2424
 A           204     A       0.00        0.34117938278972E+00         9.2840
 A           203      B      0.00        0.34268554567536E+00         9.3249
 A           205     A       0.00        0.34341291113051E+00         9.3447
 A           204      B      0.00        0.34527992326340E+00         9.3955
 A           205      B      0.00        0.34993391192121E+00         9.5222
 A           206     A       0.00        0.35184892863721E+00         9.5743
 A           207     A       0.00        0.35339151561054E+00         9.6163
 A           206      B      0.00        0.35397532422892E+00         9.6322
 A           207      B      0.00        0.35636747957846E+00         9.6973
 A           208     A       0.00        0.36240788565602E+00         9.8616
 A           209     A       0.00        0.36416436510022E+00         9.9094
 A           208      B      0.00        0.36521772476192E+00         9.9381
 A           209      B      0.00        0.36613856740022E+00         9.9631
 A           210     A       0.00        0.36735665602261E+00         9.9963
 A           210      B      0.00        0.36850225908404E+00        10.0275
 A           211     A       0.00        0.37010747638826E+00        10.0711
 A           211      B      0.00        0.37226487767550E+00        10.1298
 A           212     A       0.00        0.37356101020159E+00        10.1651
 A           213     A       0.00        0.37400116776767E+00        10.1771
 A           212      B      0.00        0.37427478617416E+00        10.1845
 A           213      B      0.00        0.37625883310624E+00        10.2385
 A           214     A       0.00        0.38381423732554E+00        10.4441
 A           214      B      0.00        0.38525633819572E+00        10.4834
 A           215     A       0.00        0.38795934393137E+00        10.5569
 A           215      B      0.00        0.39046299330394E+00        10.6250
 A           216     A       0.00        0.39415703243751E+00        10.7256
 A           216      B      0.00        0.39540567828825E+00        10.7595
 A           217     A       0.00        0.39934800619998E+00        10.8668
 A           217      B      0.00        0.40043676764743E+00        10.8964
 A           218     A       0.00        0.40059095839008E+00        10.9006
 A           218      B      0.00        0.40233405347471E+00        10.9481
 A           219     A       0.00        0.40277484414680E+00        10.9601
 A           219      B      0.00        0.40375625513972E+00        10.9868
 A           220     A       0.00        0.40952635963844E+00        11.1438
 A           220      B      0.00        0.41120743095274E+00        11.1895
 A           221     A       0.00        0.41134935759184E+00        11.1934
 A           221      B      0.00        0.41423350006037E+00        11.2719
 A           222     A       0.00        0.41562822200712E+00        11.3098
 A           222      B      0.00        0.41737977557563E+00        11.3575
 A           223     A       0.00        0.42149818847658E+00        11.4695
 A           223      B      0.00        0.42340429207754E+00        11.5214
 A           224     A       0.00        0.43140782412720E+00        11.7392
 A           225     A       0.00        0.43272460180248E+00        11.7750
 A           224      B      0.00        0.43352595209434E+00        11.7968
 A           225      B      0.00        0.43702465758730E+00        11.8920
 A           226     A       0.00        0.44268967123590E+00        12.0462
 A           226      B      0.00        0.44741165236654E+00        12.1747
 A           227     A       0.00        0.45154395423955E+00        12.2871
 A           227      B      0.00        0.45552905933192E+00        12.3956
 A           228     A       0.00        0.45581785834269E+00        12.4034
 A           229     A       0.00        0.45837476941106E+00        12.4730
 A           228      B      0.00        0.46029482993178E+00        12.5253
 A           229      B      0.00        0.46146079589884E+00        12.5570
 A           230     A       0.00        0.46214357621186E+00        12.5756
 A           230      B      0.00        0.46315131172371E+00        12.6030
 A           231     A       0.00        0.46597088875242E+00        12.6797
 A           232     A       0.00        0.47049980024535E+00        12.8030
 A           231      B      0.00        0.47065218108437E+00        12.8071
 A           232      B      0.00        0.47706775155289E+00        12.9817
 A           233     A       0.00        0.47793763197084E+00        13.0053
 A           233      B      0.00        0.48121580943853E+00        13.0945
 A           234     A       0.00        0.48401596120410E+00        13.1707
 A           234      B      0.00        0.48672748945952E+00        13.2445
 A           235     A       0.00        0.49908063659772E+00        13.5807
 A           235      B      0.00        0.50174680191953E+00        13.6532
 A           236     A       0.00        0.51357069196372E+00        13.9750
 A           236      B      0.00        0.51420701955427E+00        13.9923
 A           237     A       0.00        0.52432931365128E+00        14.2677
 A           237      B      0.00        0.52677734515798E+00        14.3343
 A           238     A       0.00        0.54105076053430E+00        14.7227
 A           238      B      0.00        0.54234768611897E+00        14.7580
 A           239     A       0.00        0.54594192992807E+00        14.8558
 A           240     A       0.00        0.54873210659244E+00        14.9318
 A           239      B      0.00        0.54893208680158E+00        14.9372
 A           240      B      0.00        0.55009638234922E+00        14.9689
 A           241     A       0.00        0.55381724086249E+00        15.0701
 A           241      B      0.00        0.55548668687024E+00        15.1156
 A           242     A       0.00        0.56109386181348E+00        15.2681
 A           242      B      0.00        0.56369493768509E+00        15.3389
 A           243     A       0.00        0.56619845201541E+00        15.4070
 A           244     A       0.00        0.56691975704969E+00        15.4267
 A           243      B      0.00        0.56801787071149E+00        15.4566
 A           244      B      0.00        0.57067208842425E+00        15.5288
 A           245     A       0.00        0.57461946128238E+00        15.6362
 A           245      B      0.00        0.57892215242036E+00        15.7533
 A           246     A       0.00        0.58101159798597E+00        15.8101
 A           246      B      0.00        0.58264233816798E+00        15.8545
 A           247     A       0.00        0.59149511785977E+00        16.0954
 A           247      B      0.00        0.59529446966311E+00        16.1988
 A           248     A       0.00        0.61101245693904E+00        16.6265
 A           248      B      0.00        0.61536546878419E+00        16.7449
 A           249     A       0.00        0.61765143427613E+00        16.8072
 A           249      B      0.00        0.62079927897162E+00        16.8928
 A           250     A       0.00        0.62433743736943E+00        16.9891
 A           250      B      0.00        0.62913772599508E+00        17.1197
 A           251     A       0.00        0.63383143772310E+00        17.2474
 A           251      B      0.00        0.63706345719756E+00        17.3354
 A           252     A       0.00        0.63860269447997E+00        17.3773
 A           252      B      0.00        0.64100517145319E+00        17.4426
 A           253     A       0.00        0.65005578735679E+00        17.6889
 A           253      B      0.00        0.65255092451675E+00        17.7568
 A           254     A       0.00        0.66010087709539E+00        17.9623
 A           254      B      0.00        0.66508437170494E+00        18.0979
 A           255     A       0.00        0.66684055918323E+00        18.1457
 A           255      B      0.00        0.66859913639475E+00        18.1935
 A           256     A       0.00        0.67326951865339E+00        18.3206
 A           256      B      0.00        0.67483939497331E+00        18.3633
 A           257     A       0.00        0.68085579531698E+00        18.5270
 A           257      B      0.00        0.68176745315996E+00        18.5518
 A           258     A       0.00        0.68577664158123E+00        18.6609
 A           258      B      0.00        0.69105648514969E+00        18.8046
 A           259     A       0.00        0.69131093243441E+00        18.8115
 A           259      B      0.00        0.69348850919713E+00        18.8708
 A           260     A       0.00        0.69563901497386E+00        18.9293
 A           260      B      0.00        0.69693365166351E+00        18.9645
 A           261     A       0.00        0.69697060632979E+00        18.9655
 A           261      B      0.00        0.69946695506329E+00        19.0335
 A           262     A       0.00        0.70125401784551E+00        19.0821
 A           262      B      0.00        0.70220699447905E+00        19.1080
 A           263     A       0.00        0.70714845363568E+00        19.2425
 A           264     A       0.00        0.71050824925581E+00        19.3339
 A           263      B      0.00        0.71110420004085E+00        19.3501
 A           264      B      0.00        0.71546615181646E+00        19.4688
 A           265     A       0.00        0.72068464026450E+00        19.6108
 A           265      B      0.00        0.72555817569495E+00        19.7434
 A           266     A       0.00        0.73361584690017E+00        19.9627
 A           266      B      0.00        0.73875153747813E+00        20.1025
 A           267     A       0.00        0.74390295951043E+00        20.2426
 A           267      B      0.00        0.74542611035218E+00        20.2841
 A           268     A       0.00        0.75327593094044E+00        20.4977
 A           268      B      0.00        0.75798176141942E+00        20.6257
 A           269     A       0.00        0.75939442021106E+00        20.6642
 A           269      B      0.00        0.76131746008855E+00        20.7165
 A           270     A       0.00        0.76334855498915E+00        20.7718
 A           270      B      0.00        0.76465255952749E+00        20.8073
 A           271     A       0.00        0.76995498193524E+00        20.9515
 A           272     A       0.00        0.77281416033528E+00        21.0293
 A           271      B      0.00        0.77313202487182E+00        21.0380
 A           272      B      0.00        0.77390422055448E+00        21.0590
 A           273     A       0.00        0.77619585011074E+00        21.1214
 A           273      B      0.00        0.77827947031640E+00        21.1781
 A           274     A       0.00        0.77982644042010E+00        21.2202
 A           274      B      0.00        0.78190166946726E+00        21.2766
 A           275     A       0.00        0.79004130778989E+00        21.4981
 A           276     A       0.00        0.79095702762876E+00        21.5230
 A           275      B      0.00        0.79131984170472E+00        21.5329
 A           276      B      0.00        0.79377777605972E+00        21.5998
 A           277     A       0.00        0.79565063303191E+00        21.6508
 A           277      B      0.00        0.79979820527289E+00        21.7636
 A           278     A       0.00        0.80322001266926E+00        21.8567
 A           279     A       0.00        0.80370879791321E+00        21.8700
 A           278      B      0.00        0.80432006885086E+00        21.8867
 A           279      B      0.00        0.80455839545699E+00        21.8931
 A           280     A       0.00        0.80742823405537E+00        21.9712
 A           280      B      0.00        0.80928638494136E+00        22.0218
 A           281     A       0.00        0.81433139040841E+00        22.1591
 A           281      B      0.00        0.81496271028780E+00        22.1763
 A           282     A       0.00        0.81623320334213E+00        22.2108
 A           282      B      0.00        0.81728418045685E+00        22.2394
 A           283     A       0.00        0.82024748578354E+00        22.3201
 A           283      B      0.00        0.82445634127266E+00        22.4346
 A           284     A       0.00        0.82942118121971E+00        22.5697
 A           284      B      0.00        0.83016601266035E+00        22.5900
 A           285     A       0.00        0.83203240946435E+00        22.6408
 A           285      B      0.00        0.83325214651639E+00        22.6739
 A           286     A       0.00        0.84370465977535E+00        22.9584
 A           286      B      0.00        0.84556328663969E+00        23.0089
 A           287     A       0.00        0.84757300410918E+00        23.0636
 A           287      B      0.00        0.84869135210218E+00        23.0941
 A           288     A       0.00        0.85375636456085E+00        23.2319
 A           289     A       0.00        0.85547424659386E+00        23.2786
 A           288      B      0.00        0.85560567134988E+00        23.2822
 A           289      B      0.00        0.85793591739553E+00        23.3456
 A           290     A       0.00        0.85969710674504E+00        23.3935
 A           290      B      0.00        0.86170701733885E+00        23.4482
 A           291     A       0.00        0.86494050231320E+00        23.5362
 A           291      B      0.00        0.86781027524219E+00        23.6143
 A           292     A       0.00        0.87164830071387E+00        23.7188
 A           292      B      0.00        0.87289177966892E+00        23.7526
 A           293     A       0.00        0.88150664905366E+00        23.9870
 A           293      B      0.00        0.88273971777843E+00        24.0206
 A           294     A       0.00        0.88427448034587E+00        24.0623
 A           294      B      0.00        0.88604736292779E+00        24.1106
 A           295     A       0.00        0.88764726898491E+00        24.1541
 A           295      B      0.00        0.88949732536497E+00        24.2045
 A           296     A       0.00        0.89800396710100E+00        24.4359
 A           296      B      0.00        0.89910810143605E+00        24.4660
 A           297     A       0.00        0.90047408615466E+00        24.5031
 A           297      B      0.00        0.90196971064709E+00        24.5438
 A           298     A       0.00        0.91292425464692E+00        24.8419
 A           298      B      0.00        0.91339969887771E+00        24.8549
 A           299     A       0.00        0.91444955980856E+00        24.8834
 A           299      B      0.00        0.91524805444587E+00        24.9052
 A           300     A       0.00        0.91980293682023E+00        25.0291
 A           300      B      0.00        0.92032996146998E+00        25.0435
 A           301     A       0.00        0.92242912832683E+00        25.1006
 A           301      B      0.00        0.92339208920081E+00        25.1268
 A           302     A       0.00        0.93159709502318E+00        25.3500
 A           302      B      0.00        0.93208974341858E+00        25.3635
 A           303     A       0.00        0.94128357055135E+00        25.6136
 A           304     A       0.00        0.94196532805326E+00        25.6322
 A           303      B      0.00        0.94219455905029E+00        25.6384
 A           304      B      0.00        0.94372079133957E+00        25.6799
 A           305     A       0.00        0.94712622505406E+00        25.7726
 A           305      B      0.00        0.94938961126891E+00        25.8342
 A           306     A       0.00        0.95362077819858E+00        25.9493
 A           306      B      0.00        0.95536192415597E+00        25.9967
 A           307     A       0.00        0.95675591631278E+00        26.0347
 A           307      B      0.00        0.96003263126078E+00        26.1238
 A           308     A       0.00        0.96156928930790E+00        26.1656
 A           308      B      0.00        0.96236875769263E+00        26.1874
 A           309     A       0.00        0.97392529256992E+00        26.5019
 A           309      B      0.00        0.97741052099636E+00        26.5967
 A           310     A       0.00        0.97797313894339E+00        26.6120
 A           310      B      0.00        0.98175004322806E+00        26.7148
 A           311     A       0.00        0.99128099966621E+00        26.9741
 A           311      B      0.00        0.99236043361949E+00        27.0035
 A           312     A       0.00        0.99267818055176E+00        27.0121
 A           312      B      0.00        0.99461402539272E+00        27.0648
 A           313     A       0.00        0.99568698181871E+00        27.0940
 A           313      B      0.00        0.99805259460342E+00        27.1584
 A           314     A       0.00        0.10067745238612E+01        27.3957
 A           314      B      0.00        0.10119682648519E+01        27.5371
 A           315     A       0.00        0.10143081271848E+01        27.6007
 A           315      B      0.00        0.10162563954061E+01        27.6537
 A           316     A       0.00        0.10233470237134E+01        27.8467
 A           316      B      0.00        0.10262605835685E+01        27.9260
 A           317     A       0.00        0.10301357439179E+01        28.0314
 A           317      B      0.00        0.10349183143782E+01        28.1616
 A           318     A       0.00        0.10489619656313E+01        28.5437
 A           319     A       0.00        0.10512272416581E+01        28.6053
 A           318      B      0.00        0.10515864871495E+01        28.6151
 A           320     A       0.00        0.10597785631206E+01        28.8380
 A           319      B      0.00        0.10607387550815E+01        28.8642
 A           321     A       0.00        0.10618039584480E+01        28.8932
 A           320      B      0.00        0.10620267388114E+01        28.8992
 A           321      B      0.00        0.10632921551958E+01        28.9337
 A           322     A       0.00        0.10685230782314E+01        29.0760
 A           322      B      0.00        0.10731561406451E+01        29.2021
 A           323     A       0.00        0.10778618335719E+01        29.3301
 A           323      B      0.00        0.10805223658484E+01        29.4025
 A           324     A       0.00        0.10806290913308E+01        29.4054
 A           324      B      0.00        0.10837983210855E+01        29.4917
 A           325     A       0.00        0.10914854032641E+01        29.7008
 A           326     A       0.00        0.10930322243964E+01        29.7429
 A           325      B      0.00        0.10934195777543E+01        29.7535
 A           327     A       0.00        0.10948364128777E+01        29.7920
 A           326      B      0.00        0.10962627205415E+01        29.8308
 A           327      B      0.00        0.10972138970673E+01        29.8567
 A           328     A       0.00        0.11039243902958E+01        30.0393
 A           329     A       0.00        0.11044445176341E+01        30.0535
 A           328      B      0.00        0.11048461130676E+01        30.0644
 A           330     A       0.00        0.11060171894332E+01        30.0963
 A           329      B      0.00        0.11066924577344E+01        30.1146
 A           330      B      0.00        0.11098702502126E+01        30.2011
 A           331     A       0.00        0.11141182590255E+01        30.3167
 A           332     A       0.00        0.11156199358252E+01        30.3576
 A           331      B      0.00        0.11159129570938E+01        30.3655
 A           332      B      0.00        0.11178175852682E+01        30.4174
 A           333     A       0.00        0.11265974843198E+01        30.6563
 A           334     A       0.00        0.11280622773556E+01        30.6961
 A           333      B      0.00        0.11290109710060E+01        30.7220
 A           334      B      0.00        0.11313444966184E+01        30.7855
 A           335     A       0.00        0.11406393845830E+01        31.0384
 A           335      B      0.00        0.11446648650178E+01        31.1479
 A           336     A       0.00        0.11476572620558E+01        31.2293
 A           336      B      0.00        0.11508270060742E+01        31.3156
 A           337     A       0.00        0.11560381314747E+01        31.4574
 A           338     A       0.00        0.11578061984486E+01        31.5055
 A           337      B      0.00        0.11584222159747E+01        31.5223
 A           338      B      0.00        0.11611845508796E+01        31.5974
 A           339     A       0.00        0.11619959289108E+01        31.6195
 A           340     A       0.00        0.11651647472231E+01        31.7057
 A           339      B      0.00        0.11656051172690E+01        31.7177
 A           340      B      0.00        0.11684710546447E+01        31.7957
 A           341     A       0.00        0.11765683047207E+01        32.0161
 A           341      B      0.00        0.11788137583314E+01        32.0772
 A           342     A       0.00        0.11862491628305E+01        32.2795
 A           342      B      0.00        0.11879865128136E+01        32.3268
 A           343     A       0.00        0.11881230582163E+01        32.3305
 A           343      B      0.00        0.11893657237752E+01        32.3643
 A           344     A       0.00        0.11959596791835E+01        32.5437
 A           344      B      0.00        0.11982558973262E+01        32.6062
 A           345     A       0.00        0.12043763337121E+01        32.7727
 A           345      B      0.00        0.12121593998124E+01        32.9845
 A           346     A       0.00        0.12314711210858E+01        33.5100
 A           346      B      0.00        0.12372984475563E+01        33.6686
 A           347     A       0.00        0.12411362610217E+01        33.7730
 A           347      B      0.00        0.12431722358901E+01        33.8284
 A           348     A       0.00        0.12453083884328E+01        33.8866
 A           348      B      0.00        0.12499924336821E+01        34.0140
 A           349     A       0.00        0.12577923330393E+01        34.2263
 A           349      B      0.00        0.12587826915758E+01        34.2532
 A           350     A       0.00        0.12714563265459E+01        34.5981
 A           351     A       0.00        0.12763375641562E+01        34.7309
 A           350      B      0.00        0.12766374965449E+01        34.7391
 A           351      B      0.00        0.12806803165377E+01        34.8491
 A           352     A       0.00        0.12928212826619E+01        35.1795
 A           352      B      0.00        0.12950751662149E+01        35.2408
 A           353     A       0.00        0.12985185049107E+01        35.3345
 A           353      B      0.00        0.13006104613139E+01        35.3914
 A           354     A       0.00        0.13051283326825E+01        35.5143
 A           354      B      0.00        0.13064816146360E+01        35.5512
 A           355     A       0.00        0.13109562488362E+01        35.6729
 A           355      B      0.00        0.13119199833569E+01        35.6992
 A           356     A       0.00        0.13183334613783E+01        35.8737
 A           356      B      0.00        0.13203552726655E+01        35.9287
 A           357     A       0.00        0.13255172642117E+01        36.0692
 A           358     A       0.00        0.13268328917483E+01        36.1050
 A           357      B      0.00        0.13281014865268E+01        36.1395
 A           358      B      0.00        0.13294381742469E+01        36.1759
 A           359     A       0.00        0.13318002808031E+01        36.2401
 A           359      B      0.00        0.13333607962451E+01        36.2826
 A           360     A       0.00        0.13345923711667E+01        36.3161
 A           360      B      0.00        0.13368254152531E+01        36.3769
 A           361     A       0.00        0.13373872902779E+01        36.3922
 A           361      B      0.00        0.13384014652816E+01        36.4198
 A           362     A       0.00        0.13531548470801E+01        36.8212
 A           362      B      0.00        0.13541322628278E+01        36.8478
 A           363     A       0.00        0.13567937415754E+01        36.9202
 A           363      B      0.00        0.13572415759755E+01        36.9324
 A           364     A       0.00        0.13596361280563E+01        36.9976
 A           364      B      0.00        0.13600406547653E+01        37.0086
 A           365     A       0.00        0.13649734637379E+01        37.1428
 A           365      B      0.00        0.13662611761893E+01        37.1779
 A           366     A       0.00        0.13730628490717E+01        37.3629
 A           366      B      0.00        0.13741647573430E+01        37.3929
 A           367     A       0.00        0.13767244514017E+01        37.4626
 A           367      B      0.00        0.13776126118063E+01        37.4867
 A           368     A       0.00        0.13842827083514E+01        37.6682
 A           368      B      0.00        0.13850436199422E+01        37.6890
 A           369     A       0.00        0.13863132773415E+01        37.7235
 A           369      B      0.00        0.13869252129773E+01        37.7402
 A           370     A       0.00        0.13900208967784E+01        37.8244
 A           370      B      0.00        0.13906790136491E+01        37.8423
 A           371     A       0.00        0.13951038584132E+01        37.9627
 A           371      B      0.00        0.13956356176842E+01        37.9772
 A           372     A       0.00        0.14042054691735E+01        38.2104
 A           372      B      0.00        0.14059519624860E+01        38.2579
 A           373     A       0.00        0.14155699868688E+01        38.5196
 A           373      B      0.00        0.14177386186885E+01        38.5786
 A           374     A       0.00        0.14205795609355E+01        38.6559
 A           374      B      0.00        0.14231747972046E+01        38.7266
 A           375     A       0.00        0.14251766341047E+01        38.7810
 A           375      B      0.00        0.14284487521069E+01        38.8701
 A           376     A       0.00        0.14317499561329E+01        38.9599
 A           376      B      0.00        0.14327949485505E+01        38.9883
 A           377     A       0.00        0.14365177231317E+01        39.0896
 A           378     A       0.00        0.14366869419341E+01        39.0942
 A           377      B      0.00        0.14396462614031E+01        39.1748
 A           378      B      0.00        0.14402422631527E+01        39.1910
 A           379     A       0.00        0.14504252539512E+01        39.4681
 A           379      B      0.00        0.14513881674859E+01        39.4943
 A           380     A       0.00        0.14525289728911E+01        39.5253
 A           380      B      0.00        0.14547711224958E+01        39.5863
 A           381     A       0.00        0.14806075432872E+01        40.2894
 A           381      B      0.00        0.14831644438046E+01        40.3590
 A           382     A       0.00        0.14934790331850E+01        40.6396
 A           382      B      0.00        0.14947197544354E+01        40.6734
 A           383     A       0.00        0.15017666260061E+01        40.8651
 A           383      B      0.00        0.15027746967790E+01        40.8926
 A           384     A       0.00        0.15103354388124E+01        41.0983
 A           384      B      0.00        0.15138483680080E+01        41.1939
 A           385     A       0.00        0.15189894529816E+01        41.3338
 A           385      B      0.00        0.15219770094942E+01        41.4151
 A           386     A       0.00        0.15361186274160E+01        41.7999
 A           386      B      0.00        0.15370529765669E+01        41.8253
 A           387     A       0.00        0.15418341649103E+01        41.9554
 A           387      B      0.00        0.15433570306603E+01        41.9969
 A           388     A       0.00        0.15500399067792E+01        42.1787
 A           388      B      0.00        0.15528070295224E+01        42.2540
 A           389     A       0.00        0.15586990506555E+01        42.4144
 A           389      B      0.00        0.15598061073662E+01        42.4445
 A           390     A       0.00        0.15732934405976E+01        42.8115
 A           390      B      0.00        0.15743881941309E+01        42.8413
 A           391     A       0.00        0.15808928092662E+01        43.0183
 A           391      B      0.00        0.15816937525030E+01        43.0401
 A           392     A       0.00        0.15850499861807E+01        43.1314
 A           392      B      0.00        0.15867829011970E+01        43.1786
 A           393     A       0.00        0.15934204463429E+01        43.3592
 A           393      B      0.00        0.15953739890859E+01        43.4123
 A           394     A       0.00        0.16208555600448E+01        44.1057
 A           394      B      0.00        0.16242767715846E+01        44.1988
 A           395     A       0.00        0.16312507552300E+01        44.3886
 A           395      B      0.00        0.16348334652686E+01        44.4861
 A           396     A       0.00        0.16367428112052E+01        44.5380
 A           396      B      0.00        0.16401679419196E+01        44.6312
 A           397     A       0.00        0.16453107007995E+01        44.7712
 A           397      B      0.00        0.16480624894786E+01        44.8461
 A           398     A       0.00        0.16494576430026E+01        44.8840
 A           398      B      0.00        0.16509741208322E+01        44.9253
 A           399     A       0.00        0.16620280513426E+01        45.2261
 A           399      B      0.00        0.16623185256724E+01        45.2340
 A           400     A       0.00        0.16717382495829E+01        45.4903
 A           400      B      0.00        0.16729417758161E+01        45.5231
 A           401     A       0.00        0.16758642296788E+01        45.6026
 A           401      B      0.00        0.16763417782907E+01        45.6156
 A           402     A       0.00        0.16815596391870E+01        45.7576
 A           402      B      0.00        0.16834622516132E+01        45.8093
 A           403     A       0.00        0.16856956769289E+01        45.8701
 A           403      B      0.00        0.16871179986747E+01        45.9088
 A           404     A       0.00        0.16888400659128E+01        45.9557
 A           404      B      0.00        0.16900213282379E+01        45.9878
 A           405     A       0.00        0.16912381429135E+01        46.0209
 A           405      B      0.00        0.16949403166977E+01        46.1217
 A           406     A       0.00        0.17175722519900E+01        46.7375
 A           406      B      0.00        0.17218250588145E+01        46.8532
 A           407     A       0.00        0.17264795887654E+01        46.9799
 A           407      B      0.00        0.17303459477609E+01        47.0851
 A           408     A       0.00        0.17440346939587E+01        47.4576
 A           408      B      0.00        0.17451955962838E+01        47.4892
 A           409     A       0.00        0.17497698515951E+01        47.6137
 A           409      B      0.00        0.17518983902663E+01        47.6716
 A           410     A       0.00        0.17539912150916E+01        47.7285
 A           410      B      0.00        0.17547025119429E+01        47.7479
 A           411     A       0.00        0.17577061608835E+01        47.8296
 A           411      B      0.00        0.17603326874251E+01        47.9011
 A           412     A       0.00        0.17635156268134E+01        47.9877
 A           412      B      0.00        0.17672654295367E+01        48.0897
 A           413     A       0.00        0.17693432420664E+01        48.1463
 A           413      B      0.00        0.17747733220221E+01        48.2940
 A           414     A       0.00        0.17800545703617E+01        48.4377
 A           414      B      0.00        0.17837957650297E+01        48.5396
 A           415     A       0.00        0.17880286074426E+01        48.6547
 A           415      B      0.00        0.17891049147038E+01        48.6840
 A           416     A       0.00        0.17980048522333E+01        48.9262
 A           416      B      0.00        0.18025819759805E+01        49.0508
 A           417     A       0.00        0.18080566208580E+01        49.1997
 A           417      B      0.00        0.18110966655815E+01        49.2824
 A           418     A       0.00        0.18124033986298E+01        49.3180
 A           418      B      0.00        0.18141188489331E+01        49.3647
 A           419     A       0.00        0.18173937660377E+01        49.4538
 A           420     A       0.00        0.18222203234703E+01        49.5851
 A           419      B      0.00        0.18229266144882E+01        49.6044
 A           420      B      0.00        0.18260246827095E+01        49.6887
 A           421     A       0.00        0.18398394221598E+01        50.0646
 A           421      B      0.00        0.18406737739684E+01        50.0873
 A           422     A       0.00        0.18423560001752E+01        50.1331
 A           422      B      0.00        0.18440999255532E+01        50.1805
 A           423     A       0.00        0.18493598470851E+01        50.3236
 A           423      B      0.00        0.18504538734813E+01        50.3534
 A           424     A       0.00        0.18528419830483E+01        50.4184
 A           425     A       0.00        0.18546669011085E+01        50.4681
 A           424      B      0.00        0.18559591042320E+01        50.5032
 A           425      B      0.00        0.18572428998184E+01        50.5382
 A           426     A       0.00        0.18600598265173E+01        50.6148
 A           426      B      0.00        0.18610322595969E+01        50.6413
 A           427     A       0.00        0.18751081041205E+01        51.0243
 A           427      B      0.00        0.18771022542061E+01        51.0786
 A           428     A       0.00        0.18863022710352E+01        51.3289
 A           428      B      0.00        0.18895778235259E+01        51.4180
 A           429     A       0.00        0.18897426671655E+01        51.4225
 A           429      B      0.00        0.18937077486616E+01        51.5304
 A           430     A       0.00        0.19182712886031E+01        52.1988
 A           430      B      0.00        0.19204062175003E+01        52.2569
 A           431     A       0.00        0.19257261021490E+01        52.4017
 A           431      B      0.00        0.19377389736005E+01        52.7286
 A           432     A       0.00        0.19553385554206E+01        53.2075
 A           432      B      0.00        0.19602869389547E+01        53.3421
 A           433     A       0.00        0.19631731370662E+01        53.4207
 A           433      B      0.00        0.19639324162420E+01        53.4413
 A           434     A       0.00        0.19744441226891E+01        53.7274
 A           434      B      0.00        0.19754225102647E+01        53.7540
 A           435     A       0.00        0.19809645228147E+01        53.9048
 A           435      B      0.00        0.19897371900572E+01        54.1435
 A           436     A       0.00        0.19928096810539E+01        54.2271
 A           436      B      0.00        0.19935640756139E+01        54.2476
 A           437     A       0.00        0.19991146340914E+01        54.3987
 A           437      B      0.00        0.20037566566193E+01        54.5250
 A           438     A       0.00        0.20267761448724E+01        55.1514
 A           439     A       0.00        0.20273527090245E+01        55.1671
 A           438      B      0.00        0.20308848125878E+01        55.2632
 A           439      B      0.00        0.20334668762496E+01        55.3334
 A           440     A       0.00        0.20359354689507E+01        55.4006
 A           440      B      0.00        0.20390289775374E+01        55.4848
 A           441     A       0.00        0.20482920371011E+01        55.7369
 A           441      B      0.00        0.20508087110862E+01        55.8053
 A           442     A       0.00        0.20586490478423E+01        56.0187
 A           442      B      0.00        0.20603033202061E+01        56.0637
 A           443     A       0.00        0.20743857955308E+01        56.4469
 A           443      B      0.00        0.20772061919613E+01        56.5237
 A           444     A       0.00        0.20897918158087E+01        56.8661
 A           445     A       0.00        0.20908229234598E+01        56.8942
 A           444      B      0.00        0.20925334545283E+01        56.9407
 A           445      B      0.00        0.20953325534810E+01        57.0169
 A           446     A       0.00        0.20963807100364E+01        57.0454
 A           447     A       0.00        0.20992986196949E+01        57.1248
 A           446      B      0.00        0.21006462849589E+01        57.1615
 A           447      B      0.00        0.21054450618957E+01        57.2921
 A           448     A       0.00        0.21195017907620E+01        57.6746
 A           448      B      0.00        0.21261507872995E+01        57.8555
 A           449     A       0.00        0.21520181891274E+01        58.5594
 A           449      B      0.00        0.21610983177040E+01        58.8065
 A           450     A       0.00        0.21641506648469E+01        58.8895
 A           450      B      0.00        0.21686481158052E+01        59.0119
 A           451     A       0.00        0.21907013815676E+01        59.6120
 A           451      B      0.00        0.21943109837709E+01        59.7102
 A           452     A       0.00        0.22061257088358E+01        60.0317
 A           452      B      0.00        0.22073652435596E+01        60.0655
 A           453     A       0.00        0.22083760005353E+01        60.0930
 A           453      B      0.00        0.22104573749182E+01        60.1496
 A           454     A       0.00        0.22141920725924E+01        60.2512
 A           454      B      0.00        0.22164299310483E+01        60.3121
 A           455     A       0.00        0.22255735969134E+01        60.5609
 A           455      B      0.00        0.22265744365382E+01        60.5882
 A           456     A       0.00        0.22277784826799E+01        60.6209
 A           456      B      0.00        0.22289866587913E+01        60.6538
 A           457     A       0.00        0.22293667313511E+01        60.6642
 A           457      B      0.00        0.22303685458458E+01        60.6914
 A           458     A       0.00        0.22337830821673E+01        60.7843
 A           458      B      0.00        0.22345344321324E+01        60.8048
 A           459     A       0.00        0.22505238333671E+01        61.2399
 A           459      B      0.00        0.22548978472974E+01        61.3589
 A           460     A       0.00        0.22735614626702E+01        61.8668
 A           460      B      0.00        0.22805623257960E+01        62.0573
 A           461     A       0.00        0.22831078990144E+01        62.1265
 A           461      B      0.00        0.22843753956450E+01        62.1610
 A           462     A       0.00        0.22923246407005E+01        62.3773
 A           462      B      0.00        0.22931081021766E+01        62.3986
 A           463     A       0.00        0.23011876389690E+01        62.6185
 A           463      B      0.00        0.23023887171043E+01        62.6512
 A           464     A       0.00        0.23102572801378E+01        62.8653
 A           465     A       0.00        0.23148243882173E+01        62.9896
 A           464      B      0.00        0.23170032918312E+01        63.0489
 A           465      B      0.00        0.23197012169490E+01        63.1223
 A           466     A       0.00        0.23299382926322E+01        63.4008
 A           466      B      0.00        0.23317622415055E+01        63.4505
 A           467     A       0.00        0.23581376385093E+01        64.1682
 A           467      B      0.00        0.23670469110384E+01        64.4106
 A           468     A       0.00        0.23681672221935E+01        64.4411
 A           468      B      0.00        0.23781174453063E+01        64.7119
 A           469     A       0.00        0.23879740932021E+01        64.9801
 A           469      B      0.00        0.23946763026227E+01        65.1625
 A           470     A       0.00        0.24030759224211E+01        65.3910
 A           470      B      0.00        0.24092947989309E+01        65.5602
 A           471     A       0.00        0.24134617485699E+01        65.6736
 A           471      B      0.00        0.24152945993252E+01        65.7235
 A           472     A       0.00        0.24220557888857E+01        65.9075
 A           472      B      0.00        0.24238988778431E+01        65.9576
 A           473     A       0.00        0.24335255591843E+01        66.2196
 A           473      B      0.00        0.24344930507896E+01        66.2459
 A           474     A       0.00        0.24519529105634E+01        66.7210
 A           474      B      0.00        0.24540069892849E+01        66.7769
 A           475     A       0.00        0.24717304411161E+01        67.2592
 A           475      B      0.00        0.24740264542113E+01        67.3217
 A           476     A       0.00        0.24792816247086E+01        67.4647
 A           476      B      0.00        0.24827672023696E+01        67.5595
 A           477     A       0.00        0.24850926217166E+01        67.6228
 A           477      B      0.00        0.24900546872728E+01        67.7578
 A           478     A       0.00        0.24952924867381E+01        67.9004
 A           478      B      0.00        0.24989951787014E+01        68.0011
 A           479     A       0.00        0.25044507516576E+01        68.1496
 A           479      B      0.00        0.25065071148213E+01        68.2055
 A           480     A       0.00        0.25132809639293E+01        68.3899
 A           480      B      0.00        0.25168498185753E+01        68.4870
 A           481     A       0.00        0.25206925140345E+01        68.5915
 A           481      B      0.00        0.25235178628535E+01        68.6684
 A           482     A       0.00        0.25418514922690E+01        69.1673
 A           482      B      0.00        0.25435917665481E+01        69.2147
 A           483     A       0.00        0.25537523288021E+01        69.4911
 A           483      B      0.00        0.25551820697991E+01        69.5300
 A           484     A       0.00        0.25612790897937E+01        69.6960
 A           484      B      0.00        0.25623089698626E+01        69.7240
 A           485     A       0.00        0.25662555190336E+01        69.8314
 A           485      B      0.00        0.25681247911133E+01        69.8822
 A           486     A       0.00        0.25805001115436E+01        70.2190
 A           487     A       0.00        0.25806410933621E+01        70.2228
 A           486      B      0.00        0.25810482180207E+01        70.2339
 A           487      B      0.00        0.25826610793459E+01        70.2778
 A           488     A       0.00        0.25925357316396E+01        70.5465
 A           488      B      0.00        0.25961500801286E+01        70.6448
 A           489     A       0.00        0.26049164165531E+01        70.8834
 A           489      B      0.00        0.26078687694907E+01        70.9637
 A           490     A       0.00        0.26202285933863E+01        71.3000
 A           490      B      0.00        0.26222084472979E+01        71.3539
 A           491     A       0.00        0.26479613341563E+01        72.0547
 A           491      B      0.00        0.26499302867346E+01        72.1083
 A           492     A       0.00        0.26535316355381E+01        72.2063
 A           492      B      0.00        0.26540380743614E+01        72.2201
 A           493     A       0.00        0.26584715349567E+01        72.3407
 A           493      B      0.00        0.26593179334009E+01        72.3637
 A           494     A       0.00        0.26689543014092E+01        72.6259
 A           494      B      0.00        0.26712136520725E+01        72.6874
 A           495     A       0.00        0.26821678870551E+01        72.9855
 A           495      B      0.00        0.26830187762513E+01        73.0087
 A           496     A       0.00        0.26982392018017E+01        73.4228
 A           496      B      0.00        0.26994668861086E+01        73.4562
 A           497     A       0.00        0.27046361711756E+01        73.5969
 A           497      B      0.00        0.27059752660524E+01        73.6333
 A           498     A       0.00        0.27167101477068E+01        73.9254
 A           498      B      0.00        0.27179829693445E+01        73.9601
 A           499     A       0.00        0.27297187210272E+01        74.2794
 A           499      B      0.00        0.27317750422996E+01        74.3354
 A           500     A       0.00        0.27485559769276E+01        74.7920
 A           500      B      0.00        0.27491089377878E+01        74.8071
 A           501     A       0.00        0.27514228526231E+01        74.8700
 A           501      B      0.00        0.27520257382900E+01        74.8864
 A           502     A       0.00        0.27534109607085E+01        74.9241
 A           502      B      0.00        0.27546293846306E+01        74.9573
 A           503     A       0.00        0.27598330051592E+01        75.0989
 A           503      B      0.00        0.27611109929253E+01        75.1337
 A           504     A       0.00        0.27716228996829E+01        75.4197
 A           504      B      0.00        0.27734589565813E+01        75.4697
 A           505     A       0.00        0.27832101776521E+01        75.7350
 A           505      B      0.00        0.27847726422510E+01        75.7775
 A           506     A       0.00        0.28160145241426E+01        76.6277
 A           506      B      0.00        0.28167675431022E+01        76.6481
 A           507     A       0.00        0.28286298975697E+01        76.9709
 A           507      B      0.00        0.28301960456494E+01        77.0136
 A           508     A       0.00        0.28349789530028E+01        77.1437
 A           508      B      0.00        0.28365634917519E+01        77.1868
 A           509     A       0.00        0.28469810978559E+01        77.4703
 A           509      B      0.00        0.28476426223949E+01        77.4883
 A           510     A       0.00        0.28708574029603E+01        78.1200
 A           510      B      0.00        0.28718718799052E+01        78.1476
 A           511     A       0.00        0.28756968038180E+01        78.2517
 A           511      B      0.00        0.28781758188401E+01        78.3191
 A           512     A       0.00        0.28905410670589E+01        78.6556
 A           512      B      0.00        0.28930425426077E+01        78.7237
 A           513     A       0.00        0.29165272295669E+01        79.3627
 A           513      B      0.00        0.29203981248302E+01        79.4681
 A           514     A       0.00        0.29634054291855E+01        80.6384
 A           514      B      0.00        0.29660052026284E+01        80.7091
 A           515     A       0.00        0.29830895527988E+01        81.1740
 A           515      B      0.00        0.29839087994809E+01        81.1963
 A           516     A       0.00        0.29999642624091E+01        81.6332
 A           516      B      0.00        0.30011301323123E+01        81.6649
 A           517     A       0.00        0.30039470508988E+01        81.7416
 A           517      B      0.00        0.30075757457817E+01        81.8403
 A           518     A       0.00        0.30190228636469E+01        82.1518
 A           518      B      0.00        0.30230560206693E+01        82.2615
 A           519     A       0.00        0.30441961444339E+01        82.8368
 A           519      B      0.00        0.30466185283688E+01        82.9027
 A           520     A       0.00        0.30624778532362E+01        83.3343
 A           520      B      0.00        0.30633549903716E+01        83.3581
 A           521     A       0.00        0.31018831543640E+01        84.4065
 A           521      B      0.00        0.31027754452933E+01        84.4308
 A           522     A       0.00        0.31157982268479E+01        84.7852
 A           522      B      0.00        0.31176534254704E+01        84.8357
 A           523     A       0.00        0.31315242062578E+01        85.2131
 A           523      B      0.00        0.31329679073909E+01        85.2524
 A           524     A       0.00        0.31599395193649E+01        85.9863
 A           524      B      0.00        0.31611643879321E+01        86.0197
 A           525     A       0.00        0.31648377199675E+01        86.1196
 A           525      B      0.00        0.31655375703662E+01        86.1387
 A           526     A       0.00        0.31816454603817E+01        86.5770
 A           526      B      0.00        0.31829698709716E+01        86.6130
 A           527     A       0.00        0.31969701455719E+01        86.9940
 A           527      B      0.00        0.31985180749638E+01        87.0361
 A           528     A       0.00        0.32314814304534E+01        87.9331
 A           528      B      0.00        0.32332472479869E+01        87.9811
 A           529     A       0.00        0.32368492091178E+01        88.0791
 A           529      B      0.00        0.32379891271459E+01        88.1102
 A           530     A       0.00        0.32463489865250E+01        88.3377
 A           530      B      0.00        0.32479891907633E+01        88.3823
 A           531     A       0.00        0.32913796363172E+01        89.5630
 A           531      B      0.00        0.32930017366809E+01        89.6071
 A           532     A       0.00        0.33292074605635E+01        90.5923
 A           532      B      0.00        0.33297294098218E+01        90.6065
 A           533     A       0.00        0.33454543615091E+01        91.0344
 A           533      B      0.00        0.33461851673259E+01        91.0543
 A           534     A       0.00        0.33838091482199E+01        92.0781
 A           534      B      0.00        0.33847369043747E+01        92.1034
 A           535     A       0.00        0.34074731242705E+01        92.7221
 A           535      B      0.00        0.34079469636766E+01        92.7350
 A           536     A       0.00        0.35242471107958E+01        95.8996
 A           536      B      0.00        0.35267108355526E+01        95.9667
 A           537     A       0.00        0.35541317342528E+01        96.7128
 A           537      B      0.00        0.35559145456998E+01        96.7614
 A           538     A       0.00        0.35575512188647E+01        96.8059
 A           538      B      0.00        0.35589936915895E+01        96.8451
 A           539     A       0.00        0.35992880724867E+01        97.9416
 A           539      B      0.00        0.36011350050847E+01        97.9919
 A           540     A       0.00        0.36312709183531E+01        98.8119
 A           540      B      0.00        0.36324588138863E+01        98.8442
 A           541     A       0.00        0.36403427423290E+01        99.0588
 A           541      B      0.00        0.36415189137136E+01        99.0908
 A           542     A       0.00        0.38977564161393E+01       106.0633
 A           542      B      0.00        0.38989131108830E+01       106.0948
 A           543     A       0.00        0.39053737832953E+01       106.2706
 A           543      B      0.00        0.39066530007534E+01       106.3054
 A           544     A       0.00        0.39363824506292E+01       107.1144
 A           544      B      0.00        0.39374107931583E+01       107.1424
 A           545     A       0.00        0.39490751032263E+01       107.4598
 A           545      B      0.00        0.39498148921962E+01       107.4799
 A           546     A       0.00        0.39653028954506E+01       107.9014
 A           546      B      0.00        0.39662845716336E+01       107.9281
 A           547     A       0.00        0.40643678821552E+01       110.5971
 A           547      B      0.00        0.40654100119394E+01       110.6254
 A           548     A       0.00        0.40733512393005E+01       110.8415
 A           548      B      0.00        0.40748475085155E+01       110.8822
 A           549     A       0.00        0.40863031314128E+01       111.1940
 A           549      B      0.00        0.40869229865891E+01       111.2108
 A           550     A       0.00        0.41138953153513E+01       111.9448
 A           550      B      0.00        0.41144596633339E+01       111.9601
 A           551     A       0.00        0.41290935343289E+01       112.3584
 A           551      B      0.00        0.41291984404388E+01       112.3612
 A           552     A       0.00        0.41343469826988E+01       112.5013
 A           552      B      0.00        0.41360796331224E+01       112.5485
 A           553     A       0.00        0.41691240619371E+01       113.4476
 A           553      B      0.00        0.41695549269164E+01       113.4594
 A           554     A       0.00        0.41858461047896E+01       113.9027
 A           554      B      0.00        0.41861675502205E+01       113.9114
 A           555     A       0.00        0.41953136850775E+01       114.1603
 A           555      B      0.00        0.41955401097048E+01       114.1665
 A           556     A       0.00        0.42154288171589E+01       114.7077
 A           556      B      0.00        0.42163940322963E+01       114.7339
 A           557     A       0.00        0.43500296208205E+01       118.3703
 A           557      B      0.00        0.43507003506965E+01       118.3886
 A           558     A       0.00        0.43600631344802E+01       118.6434
 A           558      B      0.00        0.43603768903709E+01       118.6519
 A           559     A       0.00        0.43905850494367E+01       119.4739
 A           559      B      0.00        0.43910230283231E+01       119.4858
 A           560     A       0.00        0.43988447540346E+01       119.6987
 A           560      B      0.00        0.44003604023093E+01       119.7399
 A           561     A       0.00        0.44051741767683E+01       119.8709
 A           561      B      0.00        0.44054110646559E+01       119.8773
 A           562     A       0.00        0.44066991757335E+01       119.9124
 A           562      B      0.00        0.44068629224313E+01       119.9168
 A           563     A       0.00        0.44136771410679E+01       120.1023
 A           563      B      0.00        0.44143902788005E+01       120.1217
 A           564     A       0.00        0.44246272357804E+01       120.4002
 A           564      B      0.00        0.44276610453853E+01       120.4828
 A           565     A       0.00        0.45208534974986E+01       123.0187
 A           565      B      0.00        0.45215282744674E+01       123.0370
 A           566     A       0.00        0.45683841087683E+01       124.3121
 A           566      B      0.00        0.45695137776547E+01       124.3428
 A           567     A       0.00        0.45787676202889E+01       124.5946
 A           567      B      0.00        0.45803523353839E+01       124.6377
 A           568     A       0.00        0.46149545505850E+01       125.5793
 A           568      B      0.00        0.46162229159855E+01       125.6138
 A           569     A       0.00        0.47921542225948E+01       130.4012
 A           569      B      0.00        0.48011797240528E+01       130.6467
 A           570     A       0.00        0.48637099732372E+01       132.3483
 A           570      B      0.00        0.48872597634980E+01       132.9891
 A           571     A       0.00        0.48930217471458E+01       133.1459
 A           572     A       0.00        0.49039211327927E+01       133.4425
 A           573     A       0.00        0.49125774976881E+01       133.6780
 A           571      B      0.00        0.49146022149101E+01       133.7331
 A           572      B      0.00        0.49178240154337E+01       133.8208
 A           573      B      0.00        0.49327775571640E+01       134.2277
 A           574     A       0.00        0.49582528520344E+01       134.9209
 A           574      B      0.00        0.49654829865378E+01       135.1177
 A           575     A       0.00        0.49781184102492E+01       135.4615
 A           575      B      0.00        0.49845857133580E+01       135.6375
 A           576     A       0.00        0.49859152688092E+01       135.6737
 A           576      B      0.00        0.49945919493280E+01       135.9098
 A           577     A       0.00        0.49971456202866E+01       135.9793
 A           577      B      0.00        0.50142967669254E+01       136.4460
 A           578     A       0.00        0.50399488182839E+01       137.1440
 A           578      B      0.00        0.50674039694970E+01       137.8911
 A           579     A       0.00        0.50677256667874E+01       137.8998
 A           580     A       0.00        0.50951568841943E+01       138.6463
 A           581     A       0.00        0.51234180855805E+01       139.4153
 A           579      B      0.00        0.51514706050273E+01       140.1786
 A           580      B      0.00        0.51676245463901E+01       140.6182
 A           582     A       0.00        0.51776446502025E+01       140.8909
 A           581      B      0.00        0.51807192992345E+01       140.9745
 A           583     A       0.00        0.51901298145580E+01       141.2306
 A           582      B      0.00        0.51906828817011E+01       141.2457
 A           583      B      0.00        0.51954333287924E+01       141.3749
 A           584     A       0.00        0.52008212992060E+01       141.5215
 A           584      B      0.00        0.52336235227785E+01       142.4141
 A           585     A       0.00        0.52791962777000E+01       143.6542
 A           585      B      0.00        0.52818231266898E+01       143.7257
 A           586     A       0.00        0.52828966143392E+01       143.7549
 A           586      B      0.00        0.52867953708936E+01       143.8610
 A           587     A       0.00        0.53101866690906E+01       144.4975
 A           587      B      0.00        0.53119660653186E+01       144.5460
 A           588     A       0.00        0.53189399504972E+01       144.7357
 A           588      B      0.00        0.53201104440799E+01       144.7676
 A           589     A       0.00        0.53299495995230E+01       145.0353
 A           589      B      0.00        0.53366952966206E+01       145.2189
 A           590     A       0.00        0.53442391798203E+01       145.4241
 A           590      B      0.00        0.53479473961644E+01       145.5251
 A           591     A       0.00        0.54006881587181E+01       146.9602
 A           591      B      0.00        0.54038134528623E+01       147.0452
 A           592     A       0.00        0.54364864929059E+01       147.9343
 A           593     A       0.00        0.54391662320595E+01       148.0072
 A           592      B      0.00        0.54421816284768E+01       148.0893
 A           593      B      0.00        0.54429959142427E+01       148.1115
 A           594     A       0.00        0.55314853230115E+01       150.5194
 A           595     A       0.00        0.55376849062629E+01       150.6881
 A           594      B      0.00        0.55400418874033E+01       150.7522
 A           595      B      0.00        0.55455300644785E+01       150.9016
 A           596     A       0.00        0.55527726436167E+01       151.0986
 A           596      B      0.00        0.55599687406122E+01       151.2944
 A           597     A       0.00        0.55762792725501E+01       151.7383
 A           597      B      0.00        0.55765792030476E+01       151.7464
 A           598     A       0.00        0.55900339157268E+01       152.1126
 A           598      B      0.00        0.55975475735258E+01       152.3170
 A           599     A       0.00        0.56180640912935E+01       152.8753
 A           599      B      0.00        0.56186935833085E+01       152.8924
 A           600     A       0.00        0.56513695392000E+01       153.7816
 A           600      B      0.00        0.56542931801853E+01       153.8611
 A           601     A       0.00        0.56576138570890E+01       153.9515
 A           601      B      0.00        0.56614703752407E+01       154.0564
 A           602     A       0.00        0.56760933575688E+01       154.4544
 A           602      B      0.00        0.56769179019591E+01       154.4768
 A           603     A       0.00        0.57000402460721E+01       155.1060
 A           603      B      0.00        0.57251942852114E+01       155.7905
 A           604     A       0.00        0.57819341564489E+01       157.3344
 A           604      B      0.00        0.57858817481881E+01       157.4419
 A           605     A       0.00        0.58513318629101E+01       159.2228
 A           606     A       0.00        0.58553180888965E+01       159.3313
 A           605      B      0.00        0.58557525416304E+01       159.3431
 A           606      B      0.00        0.58559585288482E+01       159.3487
 A           607     A       0.00        0.58636514525769E+01       159.5581
 A           607      B      0.00        0.58666712278320E+01       159.6402
 A           608     A       0.00        0.58980308864524E+01       160.4936
 A           608      B      0.00        0.59010951350655E+01       160.5770
 A           609     A       0.00        0.59068837913380E+01       160.7345
 A           609      B      0.00        0.59084452762578E+01       160.7770
 A           610     A       0.00        0.59196194466049E+01       161.0810
 A           610      B      0.00        0.59211912381887E+01       161.1238
 A           611     A       0.00        0.59430979669755E+01       161.7199
 A           611      B      0.00        0.59449307174383E+01       161.7698
 A           612     A       0.00        0.60580630876683E+01       164.8483
 A           613     A       0.00        0.60921260090279E+01       165.7752
 A           612      B      0.00        0.61270972242467E+01       166.7268
 A           613      B      0.00        0.61467437178398E+01       167.2614
 A           614     A       0.00        0.63569650970579E+01       172.9818
 A           614      B      0.00        0.63587157102973E+01       173.0295
 A           615     A       0.00        0.63591453727278E+01       173.0411
 A           615      B      0.00        0.63609827678131E+01       173.0911
 A           616     A       0.00        0.64039439137302E+01       174.2602
 A           616      B      0.00        0.64045402966307E+01       174.2764
 A           617     A       0.00        0.66188767344107E+01       180.1088
 A           617      B      0.00        0.66199072070740E+01       180.1368
 A           618     A       0.00        0.66296015639621E+01       180.4006
 A           618      B      0.00        0.66305619995935E+01       180.4268
 A           619     A       0.00        0.66406232295300E+01       180.7006
 A           619      B      0.00        0.66418524730500E+01       180.7340
 A           620     A       0.00        0.67059164265357E+01       182.4773
 A           620      B      0.00        0.67061996733904E+01       182.4850
 A           621     A       0.00        0.67107548483880E+01       182.6089
 A           621      B      0.00        0.67109730206389E+01       182.6149
 A           622     A       0.00        0.67185703115065E+01       182.8216
 A           622      B      0.00        0.67186417885426E+01       182.8235
 A           623     A       0.00        0.67242085837062E+01       182.9750
 A           623      B      0.00        0.67243779037963E+01       182.9796
 A           624     A       0.00        0.67295732922561E+01       183.1210
 A           624      B      0.00        0.67298219237262E+01       183.1278
 A           625     A       0.00        0.67373197053636E+01       183.3318
 A           625      B      0.00        0.67375353222851E+01       183.3377
 A           626     A       0.00        0.74597305531076E+01       202.9896
 A           626      B      0.00        0.74641060618535E+01       203.1087
 A           627     A       0.00        0.74763154450736E+01       203.4409
 A           627      B      0.00        0.74799169712249E+01       203.5389
 A           628     A       0.00        0.77657872528216E+01       211.3178
 A           628      B      0.00        0.77667562445722E+01       211.3442
 A           629     A       0.00        0.77766301331823E+01       211.6129
 A           629      B      0.00        0.77778388119358E+01       211.6458
 A           630     A       0.00        0.77928602283025E+01       212.0545
 A           630      B      0.00        0.77937491239075E+01       212.0787
 A           631     A       0.00        0.78320433277016E+01       213.1207
 A           631      B      0.00        0.78336083142732E+01       213.1633
 A           632     A       0.00        0.80013205854839E+01       217.7270
 A           632      B      0.00        0.80025021204166E+01       217.7592
 A           633     A       0.00        0.80052456759217E+01       217.8338
 A           633      B      0.00        0.80082253682918E+01       217.9149
 A           634     A       0.00        0.80322248681956E+01       218.5680
 A           634      B      0.00        0.80332487685906E+01       218.5958
 A           635     A       0.00        0.81927159712700E+01       222.9351
 A           635      B      0.00        0.81931968745037E+01       222.9482
 A           636     A       0.00        0.82005842808503E+01       223.1493
 A           636      B      0.00        0.82009636873533E+01       223.1596
 A           637     A       0.00        0.82187475633080E+01       223.6435
 A           637      B      0.00        0.82194796191119E+01       223.6634
 A           638     A       0.00        0.84928429732791E+01       231.1020
 A           638      B      0.00        0.84955094840659E+01       231.1746
 A           639     A       0.00        0.85172371161076E+01       231.7658
 A           639      B      0.00        0.85185031666154E+01       231.8003
 A           640     A       0.00        0.85598549431914E+01       232.9255
 A           640      B      0.00        0.85607596212545E+01       232.9501
 A           641     A       0.00        0.89509438325486E+01       243.5676
 A           641      B      0.00        0.90679919592220E+01       246.7526
 A           642     A       0.00        0.91076371328922E+01       247.8314
 A           643     A       0.00        0.91709664102522E+01       249.5547
 A           642      B      0.00        0.92098250082937E+01       250.6121
 A           643      B      0.00        0.92756855290665E+01       252.4042
 A           644     A       0.00        0.16319932457217E+02       444.0880
 A           644      B      0.00        0.16321925049096E+02       444.1422
 A           645     A       0.00        0.16618058101753E+02       452.2004
 A           645      B      0.00        0.16620582412924E+02       452.2691
 A           646     A       0.00        0.16749514787821E+02       455.7775
 A           646      B      0.00        0.16750976523950E+02       455.8173
 A           647     A       0.00        0.16884103083677E+02       459.4398
 A           647      B      0.00        0.16885420151982E+02       459.4757
 A           648     A       0.00        0.16993474637277E+02       462.4160
 A           648      B      0.00        0.16994599266324E+02       462.4466
 A           649     A       0.00        0.17215490357573E+02       468.4573
 A           649      B      0.00        0.17216073218569E+02       468.4732
 A           650     A       0.00        0.29965549845375E+02       815.4041
 A           650      B      0.00        0.30045568090846E+02       817.5815
 A           651     A       0.00        0.53013105208381E+02      1442.5600
 A           651      B      0.00        0.53013112984206E+02      1442.5602
 A           652     A       0.00        0.53028717111914E+02      1442.9848
 A           652      B      0.00        0.53028725360120E+02      1442.9850
 A           653     A       0.00        0.53104274768748E+02      1445.0408
 A           653      B      0.00        0.53104286191289E+02      1445.0412
 A           654     A       0.00        0.53422419583134E+02      1453.6980
 A           654      B      0.00        0.53422465812178E+02      1453.6993
 A           655     A       0.00        0.53441172022611E+02      1454.2083
 A           655      B      0.00        0.53441216194077E+02      1454.2095
 A           656      B      0.00        0.53483072738035E+02      1455.3485
 A           656     A       0.00        0.53483076883324E+02      1455.3486
 A           657     A       0.00        0.54118989332780E+02      1472.6526
 A           657      B      0.00        0.54119031394617E+02      1472.6538
 A           658     A       0.00        0.54134775954839E+02      1473.0822
 A           658      B      0.00        0.54134796980369E+02      1473.0828
 A           659     A       0.00        0.54186686044212E+02      1474.4948
 A           659      B      0.00        0.54186695746888E+02      1474.4950
 A           660     A       0.00        0.54921579713673E+02      1494.4922
 A           660      B      0.00        0.54922032202248E+02      1494.5045
 A           661     A       0.00        0.55075886944594E+02      1498.6911
 A           661      B      0.00        0.55076262467547E+02      1498.7014
 A           662     A       0.00        0.55716504390749E+02      1516.1232
 A           662      B      0.00        0.55716720367349E+02      1516.1291
 A           663     A       0.00        0.57033397249099E+02      1551.9577
 A           663      B      0.00        0.57033549389713E+02      1551.9618
 A           664     A       0.00        0.57091453829382E+02      1553.5375
 A           664      B      0.00        0.57091585683761E+02      1553.5411
 A           665     A       0.00        0.57132117541370E+02      1554.6440
 A           665      B      0.00        0.57132214297814E+02      1554.6467
 A           666     A       0.00        0.57845162157286E+02      1574.0470
 A           666      B      0.00        0.57845459288594E+02      1574.0550
 A           667     A       0.00        0.57899309050404E+02      1575.5204
 A           667      B      0.00        0.57899510614160E+02      1575.5258
 A           668     A       0.00        0.58027692010963E+02      1579.0138
 A           668      B      0.00        0.58027866262430E+02      1579.0186
 A           669     A       0.00        0.58656736041792E+02      1596.1310
 A           669      B      0.00        0.58657032390816E+02      1596.1391
 A           670     A       0.00        0.58714879142814E+02      1597.7132
 A           670      B      0.00        0.58715034677777E+02      1597.7174
 A           671     A       0.00        0.58789635580380E+02      1599.7474
 A           671      B      0.00        0.58789712402882E+02      1599.7495
 A           672     A       0.00        0.59761591357410E+02      1626.1956
 A           672      B      0.00        0.59761963226067E+02      1626.2058
 A           673     A       0.00        0.59818828043129E+02      1627.7531
 A           673      B      0.00        0.59819069081107E+02      1627.7597
 A           674     A       0.00        0.59943712523501E+02      1631.1514
 A           674      B      0.00        0.59943928394068E+02      1631.1573
 A           675     A       0.00        0.62709491378623E+02      1706.4121
 A           675      B      0.00        0.62763063542182E+02      1707.8699
 A           676     A       0.00        0.63099849918777E+02      1717.0343
 A           676      B      0.00        0.63146816910730E+02      1718.3123
 A           677     A       0.00        0.63285332964287E+02      1722.0815
 A           677      B      0.00        0.63333758902683E+02      1723.3993
 A           678     A       0.00        0.13145805795773E+03      3577.1558
 A           678      B      0.00        0.13145920917337E+03      3577.1871
 A           679     A       0.00        0.13236184588093E+03      3601.7491
 A           679      B      0.00        0.13236325396120E+03      3601.7874
 A           680     A       0.00        0.13279658549336E+03      3613.5790
 A           680      B      0.00        0.13279723339883E+03      3613.5966
 A           681     A       0.00        0.13323981409393E+03      3625.6398
 A           681      B      0.00        0.13324045988033E+03      3625.6574
 A           682     A       0.00        0.13352684178633E+03      3633.4502
 A           682      B      0.00        0.13352751427613E+03      3633.4685
 A           683     A       0.00        0.13425791835072E+03      3653.3438
 A           683      B      0.00        0.13425824340123E+03      3653.3527
 A           684     A       0.00        0.49584828156256E+03     13492.7183
 A           684      B      0.00        0.49586324409733E+03     13493.1254
  
 Spin polar: 4 (Spin_A minus Spin_B electrons)


 All Electron Calculation, thus no Orbital Energies of the Core Orbitals are calculated


 Fit test: (difference of exact and fit density, squared integrated, result summed over spins)
         Sum-of-Fragments:                             0.00000003036734
         Orthogonalized Fragments:                     0.00015892552059
         SCF:                                          0.00012257020727


 ==========================
 Electron Density at Nuclei
 ==========================
  
 The electron density is calculated at points on a small sphere around the center of a nucleus.
 The printed electron density is the average electron density on these points.
 The radius of the sphere is the printed approximate finite nuclear radius.

         Atom        Nuclear Radius (Angstrom)             Electron Density (a.u.)
         ----        -------------------------             -----------------------
     1)   Mn                0.0000484028                            10489.76686
     2)   O                 0.0000345546                              310.33399
     3)   O                 0.0000345546                              310.42192
     4)   O                 0.0000345546                              310.36741
     5)   O                 0.0000345546                              310.37542
     6)   O                 0.0000345546                              310.42917
     7)   O                 0.0000345546                              310.33780
     8)   C                 0.0000320678                              126.00591
     9)   C                 0.0000320678                              126.21903
    10)   C                 0.0000320678                              126.05298
    11)   C                 0.0000320678                              126.21872
    12)   C                 0.0000320678                              126.06913
    13)   C                 0.0000320678                              126.05016
    14)   C                 0.0000320678                              126.21145
    15)   C                 0.0000320678                              126.06489
    16)   C                 0.0000320678                              126.23522
    17)   C                 0.0000320678                              126.00351
    18)   C                 0.0000320678                              126.07101
    19)   C                 0.0000320678                              126.21951
    20)   C                 0.0000320678                              126.05337
    21)   C                 0.0000320678                              126.22195
    22)   C                 0.0000320678                              126.00582
    23)   H                 0.0000181514                                0.50151
    24)   H                 0.0000181514                                0.50127
    25)   H                 0.0000181514                                0.50767
    26)   H                 0.0000181514                                0.50457
    27)   H                 0.0000181514                                0.50295
    28)   H                 0.0000181514                                0.49930
    29)   H                 0.0000181514                                0.50031
    30)   H                 0.0000181514                                0.50718
    31)   F                 0.0000361580                              446.44310
    32)   F                 0.0000361580                              446.42411
    33)   F                 0.0000361580                              446.44665
    34)   H                 0.0000181514                                0.50453
    35)   H                 0.0000181514                                0.50035
    36)   H                 0.0000181514                                0.50758
    37)   H                 0.0000181514                                0.50174
    38)   F                 0.0000361580                              446.45265
    39)   F                 0.0000361580                              446.45801
    40)   F                 0.0000361580                              446.42898
    41)   F                 0.0000361580                              446.44681
    42)   F                 0.0000361580                              446.44678
    43)   F                 0.0000361580                              446.42387


 =======================================
 M U L L I K E N   P O P U L A T I O N S
 =======================================
  
 The survey below gives for each atom:
 a) the total charge (Z minus electrons)
 b) the net spin polarization (nr of electrons spin-A minus spin-B)
 c) for each spin the atomic electron valence density (integrated) per L-value.

 Atom              Charge    Spin density          S         P         D         F
 ----              ------    ------------       ------    ------    ------    ------
 1 Mn              1.4474          3.8905   A:  3.0623    6.1877    4.4716    0.0000
                                            B:  3.0276    6.1468    0.6566    0.0000
 2 O              -0.6239         -0.0121   A:  1.9143    2.3638    0.0277    0.0000
                                            B:  1.9129    2.3814    0.0237    0.0000
 3 O              -0.6109          0.0567   A:  1.9189    2.3874    0.0275    0.0000
                                            B:  1.9130    2.3395    0.0246    0.0000
 4 O              -0.6299         -0.0198   A:  1.9156    2.3603    0.0291    0.0000
                                            B:  1.9152    2.3844    0.0253    0.0000
 5 O              -0.6139         -0.0177   A:  1.9138    2.3558    0.0286    0.0000
                                            B:  1.9135    2.3777    0.0246    0.0000
 6 O              -0.6187          0.0550   A:  1.9187    2.3907    0.0275    0.0000
                                            B:  1.9130    2.3440    0.0249    0.0000
 7 O              -0.6344         -0.0115   A:  1.9141    2.3695    0.0278    0.0000
                                            B:  1.9131    2.3860    0.0239    0.0000
 8 C               0.4203         -0.0033   A:  1.4209    1.3443    0.0230    0.0000
                                            B:  1.4213    1.3472    0.0230    0.0000
 9 C               0.5144         -0.0002   A:  1.5238    1.1499    0.0691    0.0000
                                            B:  1.5230    1.1509    0.0690    0.0000
 10 C             -0.0185          0.0132   A:  1.5175    1.4718    0.0266    0.0000
                                            B:  1.5166    1.4594    0.0266    0.0000
 11 C              0.4443          0.0015   A:  1.5042    1.2039    0.0705    0.0000
                                            B:  1.5041    1.2042    0.0687    0.0000
 12 C              1.1853          0.0055   A:  1.3645    0.9373    0.1082    0.0000
                                            B:  1.3628    0.9337    0.1081    0.0000
 13 C              1.1965         -0.0050   A:  1.3566    0.9329    0.1098    0.0000
                                            B:  1.3582    0.9363    0.1098    0.0000
 14 C              0.4307          0.0093   A:  1.5086    1.2133    0.0673    0.0000
                                            B:  1.5075    1.2051    0.0674    0.0000
 15 C              0.0137          0.0101   A:  1.5205    1.4507    0.0269    0.0000
                                            B:  1.5196    1.4418    0.0267    0.0000
 16 C              0.5426          0.0131   A:  1.5234    1.1424    0.0695    0.0000
                                            B:  1.5221    1.1305    0.0695    0.0000
 17 C              0.4126         -0.0059   A:  1.4220    1.3459    0.0228    0.0000
                                            B:  1.4230    1.3510    0.0227    0.0000
 18 C              1.1873          0.0054   A:  1.3646    0.9364    0.1081    0.0000
                                            B:  1.3629    0.9327    0.1080    0.0000
 19 C              0.4451          0.0032   A:  1.5049    1.2037    0.0704    0.0000
                                            B:  1.5048    1.2024    0.0687    0.0000
 20 C             -0.0094          0.0133   A:  1.5190    1.4657    0.0266    0.0000
                                            B:  1.5181    1.4533    0.0266    0.0000
 21 C              0.5205          0.0002   A:  1.5231    1.1479    0.0689    0.0000
                                            B:  1.5224    1.1485    0.0688    0.0000
 22 C              0.4209         -0.0033   A:  1.4206    1.3443    0.0230    0.0000
                                            B:  1.4209    1.3473    0.0230    0.0000
 23 H             -0.1208          0.0002   A:  0.5221    0.0384    0.0000    0.0000
                                            B:  0.5219    0.0384    0.0000    0.0000
 24 H             -0.1211          0.0002   A:  0.5221    0.0386    0.0000    0.0000
                                            B:  0.5219    0.0386    0.0000    0.0000
 25 H             -0.1736         -0.0008   A:  0.5493    0.0371    0.0000    0.0000
                                            B:  0.5501    0.0371    0.0000    0.0000
 26 H             -0.1744         -0.0002   A:  0.5466    0.0405    0.0000    0.0000
                                            B:  0.5469    0.0404    0.0000    0.0000
 27 H             -0.1728         -0.0000   A:  0.5461    0.0403    0.0000    0.0000
                                            B:  0.5463    0.0401    0.0000    0.0000
 28 H             -0.1118          0.0012   A:  0.5179    0.0386    0.0000    0.0000
                                            B:  0.5167    0.0386    0.0000    0.0000
 29 H             -0.1176          0.0010   A:  0.5210    0.0383    0.0000    0.0000
                                            B:  0.5199    0.0383    0.0000    0.0000
 30 H             -0.1695         -0.0005   A:  0.5474    0.0371    0.0000    0.0000
                                            B:  0.5479    0.0371    0.0000    0.0000
 31 F             -0.4111          0.0003   A:  1.9824    2.7070    0.0163    0.0000
                                            B:  1.9823    2.7068    0.0163    0.0000
 32 F             -0.4132          0.0006   A:  1.9797    2.7110    0.0162    0.0000
                                            B:  1.9799    2.7102    0.0162    0.0000
 33 F             -0.4069         -0.0002   A:  1.9812    2.7059    0.0163    0.0000
                                            B:  1.9813    2.7060    0.0163    0.0000
 34 H             -0.1751         -0.0003   A:  0.5469    0.0405    0.0000    0.0000
                                            B:  0.5474    0.0403    0.0000    0.0000
 35 H             -0.1145          0.0005   A:  0.5189    0.0386    0.0000    0.0000
                                            B:  0.5184    0.0386    0.0000    0.0000
 36 H             -0.1733         -0.0008   A:  0.5491    0.0371    0.0000    0.0000
                                            B:  0.5499    0.0372    0.0000    0.0000
 37 H             -0.1252          0.0002   A:  0.5243    0.0384    0.0000    0.0000
                                            B:  0.5241    0.0384    0.0000    0.0000
 38 F             -0.4044          0.0000   A:  1.9822    2.7036    0.0164    0.0000
                                            B:  1.9822    2.7036    0.0164    0.0000
 39 F             -0.3995          0.0001   A:  1.9809    2.7024    0.0165    0.0000
[truncated: 102,120 more chars]
