# Supplementary material for: Density functional theory calculated data of different electronic states and bond stretch isomers of tris(trifluoroacetylacetonato)-manganese(III)
Source: Data Brief. 2019 Nov 6;27:104758. doi: 10.1016/j.dib.2019.104758 (PMC6864354; doi:10.1016/j.dib.2019.104758)
Supplement: Multimedia component 1 [file mmc1.zip › DFT_files/Mntfaa3_B3LYP_D3_mer_CF3-CH3-Z-out.inp]

Title Mntfaa3

COMMENT
 ADF2018 DEFAULT integration, geometry and scf
END

UNITS
  length angstrom
END

Atoms Cartesian
Mn       1.874416000     -0.416163000     16.688435000
O        2.566912000      1.028685000     17.812819000
O        3.390538000     -0.220130000     15.476772000
O        0.838151000      1.134872000     15.569329000
O        0.349211000     -0.525337000     17.856929000
O        1.162962000     -1.837145000     15.577461000
O        2.915018000     -1.921289000     17.826113000
F        2.444128000      3.674085000     18.594172000
F        3.974082000      2.545427000     19.668169000
F        4.548341000      3.918416000     18.074606000
F       -1.621532000      3.643810000     15.769459000
F       -0.742920000      2.739803000     13.991098000
F        0.497829000      3.931369000     15.336907000
F        0.435976000     -5.224735000     14.961174000
F       -0.954977000     -3.545823000     14.938974000
F        0.712448000     -3.603737000     13.531045000
C        3.458426000      1.860841000     17.451768000
C        4.254316000      1.823023000     16.326179000
H        4.972159000      2.610374000     16.169885000
C        4.199868000      0.757125000     15.403855000
C       -0.119595000      1.760472000     16.076712000
C       -0.830113000      1.459744000     17.244283000
H       -1.638975000      2.111331000     17.529485000
C       -0.575957000      0.345716000     18.046176000
C        1.211948000     -3.097229000     15.803168000
C        1.898743000     -3.785425000     16.771709000
H        1.813783000     -4.859552000     16.786576000
C        2.739214000     -3.159599000     17.743487000
C        3.615292000      3.019356000     18.457207000
C       -0.514559000      3.033390000     15.286122000
C        0.346233000     -3.884238000     14.798572000
C        5.139192000      0.726508000     14.235306000
H        5.932454000      1.465032000     14.319139000
H        5.561110000     -0.273525000     14.139334000
H        4.559463000      0.922448000     13.330288000
C       -1.425687000      0.077247000     19.255142000
H       -2.227872000      0.802248000     19.368853000
H       -1.844191000     -0.927272000     19.178852000
H       -0.785955000      0.095961000     20.139383000
C        3.443292000     -4.034008000     18.749521000
H        3.646961000     -5.030350000     18.360401000
H        4.365377000     -3.552803000     19.068833000
H        2.796378000     -4.137610000     19.624986000
end

SYMMETRY nosym

CHARGE 0 4

unrestricted

NumericalQuality good
ExactDensity

GEOMETRY
  Iterations 200
END

SCF
  Iterations 200
END

BASIS
  Type TZP
  Core none
END

XC
   hybrid b3lyp
DISPERSION Grimme3
END


endinput
