# Supplementary material for: Density functional theory calculated data of different electronic states and bond stretch isomers of tris(trifluoroacetylacetonato)-manganese(III)
Source: Data Brief. 2019 Nov 6;27:104758. doi: 10.1016/j.dib.2019.104758 (PMC6864354; doi:10.1016/j.dib.2019.104758)
Supplement: Multimedia component 1 [file mmc1.zip › DFT_files/Mntfaa3_B3LYP_D3_mer_CF3-CH3-Z-out.out]

 
Create H   file=TZP-H
XC
::  gga OLYP
   hybrid b3lyp
DISPERSION Grimme3
End
ExactDensity

 *******************************************************************************
 *                                                                             *
 *  -------------------------------------                                      *
 *   Amsterdam Density Functional  (ADF)         2018                          *
 *  -------------------------------------                                      *
 *                                               r69431 2018-10-05             *
 *                                                                             *
 *                                                                             *
 *                              =================                              *
 *                              |               |                              *
 *                              |     A D F     |                              *
 *                              |               |                              *
 *                              =================                              *
 *                                                                             *
 *                                                                             *
 *   Online information and documentation:  https://www.scm.com/support/       *
 *   E-mail:  support@scm.com   info@scm.com                                   *
 *                                                                             *
 *   Scientific publications using ADF results must be properly referenced     *
 *   See the User Manuals (or the web site) for recommended citations          *
 *   The terms and conditions of the End User License Agreement apply to       *
 *   the use of ADF, https://www.scm.com/license-terms/                        *
 *                                                                             *
 **********************  x86_64_linux_intel / intelmpi  ************************
 
 Licensed to: Dr. Steinar Henden / Computer Centre University of Troms? / Troms? / NO
 SCM User ID: u7207
  
 ADF 2018  RunTime: Sep07-2019 19:32:14  Nodes: 1  Procs: 1

 Temporary files are created in /global/work/conradj/1794070/kid_0.1637487005

 Hydrogen (TZP)


 ===========================
 A T T A C H E D   F I L E S
 ===========================
  
 CREATE - Data File:    TZP-H
                        Hydrogen (TZP)


 ===============================
 M O D E L   P A R A M E T E R S
 ===============================
  
 DENSITY FUNCTIONAL POTENTIAL (scf)
    Hybrid:                            B3LYP                                   == Not Default ==

 SPIN  (restricted / unrestr.)
    Molecule:                          Restricted                               

 OTHER ASPECTS
    Relativistic Corrections:          ---                                      

    Nuclear Charge Density Model:      Point Charge Nuclei                      
    Core Treatment:                    Frozen Orbital(s)                        

    Hyperfine or Zeeman Interaction:   ---                                      

 Settings for Grimme 3 dispersion correction

      damping                      Zero
      s6                          1.000
      sr,6                        1.261
      s8                          1.703

 Other (technical) parameters

      rs8                         1.000
      alpha                      14.000
      version                         3
 


 =====================================
 S Y M M E T R Y ,   E L E C T R O N S
 =====================================
  
 Symmetry: ATOM

 Irreducible Representations, including subspecies
 -------------------------------------------------
 S
 P:x  P:y  P:z
 D:z2  D:x2-y2  D:xy  D:xz  D:yz
 F:z3  F:z  F:xyz  F:z2x  F:z2y  F:x  F:y


 Configuration of Valence Electrons
 ==================================

          Occupation Numbers
          -------------------------------------------------
 S        1
 P        0
 D        0
 F        0
          -------------------------------------------------

 Total:   1

 Net Charge: 0 (Nuclei minus Electrons)

 Preset values for MO occupations will be applied through SCF cycle no. 1000000
 Thereafter, the program will assign electrons to MOs that are spatially
 similar to the occupied MOs in a "reference" cycle ("KeepOrbitals").
 The reference cycle is always the PREVIOUS cycle: it will evolve with
 the SCF procedure.


 ================================
 (Slater-type)  F U N C T I O N S  ***  (Basis and Fit)  ***
 ================================
  

 Atom Type    1  (H)
 ==============

 Valence Basis Sets:   4
 -----------------------
   1 S    0.690000
   1 S    0.920000
   1 S    1.580000
   2 P    1.250000

 Charge Fitting Sets (for the computation of the Coulomb Potential):  11
 -----------------------------------------------------------------------
   1 S    3.160000
   1 S    2.090000
   1 S    1.380000
   2 S    1.500000
   2 P    4.000000
   2 P    2.650000
   2 P    1.750000
   3 D    4.000000
   3 D    2.500000
   4 F    3.000000
   5 G    4.000000


 BAS: List of all Elementary Cartesian Basis Functions
 =====================================================

 The numbering in the list below (to the right of the function characteristics) is referred
 to in print-outs of MO eigenvectors and Mulliken populations in the BAS representation
 (as contrasted to the SFO representation).

 Notes:
 1. The functions are characterized by a polynomial prefactor (powers of x,y,z and r) and
    an exponential decay factor alpha.
 2. Since the basis sets are specific for an atom TYPE, the individual functions occur on
    all atoms of that type.
 3. The word 'Core' in the left margin signals that it is a Core Function (CF) : not a
    degree of freedom in the valence set, but only used to ensure orthogonalization of
    the other valence basis functions on the frozen Core Orbitals.


 (power of) X  Y  Z  R     Alpha  on Atom
            ==========     =====     ==========

 H                                    1
                                  ---------------------------------------------------------------------------
            0  0  0  0     0.690      1
            0  0  0  0     0.920      2
            0  0  0  0     1.580      3
            1  0  0  0     1.250      4
            0  1  0  0     1.250      5
            0  0  1  0     1.250      6

 Total number of charge fitting functions (nprimf)        50
 Total number of Cartesian basis functions (naos)          6
 Total number of Cartesian core functions  (ncos)          0


 BAS: List of all Elementary Cartesian Basis Functions
 =====================================================

 The numbering in the list below (to the right of the function characteristics) is referred
 to in print-outs of MO eigenvectors and Mulliken populations in the BAS representation
 (as contrasted to the SFO representation).

 Notes:
 1. The functions are characterized by a polynomial prefactor (powers of x,y,z and r) and
    an exponential decay factor alpha.
 2. Since the basis sets are specific for an atom TYPE, the individual functions occur on
    all atoms of that type.
 3. The word 'Core' in the left margin signals that it is a Core Function (CF) : not a
    degree of freedom in the valence set, but only used to ensure orthogonalization of
    the other valence basis functions on the frozen Core Orbitals.


 (power of) X  Y  Z  R     Alpha  on Atom
            ==========     =====     ==========

 H                                    1
                                  ---------------------------------------------------------------------------
            0  0  0  0     0.690      1
            0  0  0  0     0.920      2
            0  0  0  0     1.580      3
            1  0  0  0     1.250      4
            0  1  0  0     1.250      5
            0  0  1  0     1.250      6
1
 ***************************************************************************************************


                                              ***********************
                                              *  T E C H N I C A L  *
                                              ***********************
  


 =============================================================
 P A R A L L E L I Z A T I O N  and  V E C T O R I Z A T I O N
 =============================================================
  
 Nr of parallel processes:                                1
 Maximum vector length in NumInt loops:                 128

 IO buffersize (Mb):                                     64.000000


 =====================
 S C F   U P D A T E S
 =====================
  
 Max. nr. of cycles:                               300
 Convergence criterion:                              0.0000000100
   secondary criterion:                              0.0000000100

 Mix parameter (when DIIS does not apply):           0.2000000000
 Special mix parameter for the first cycle:          1.0000000000
 Mixed ADIIS+DIIS will be used
    Max number of expansion vectors:                10
    Pure ADIIS when Max([F,P]) is above              0.1000000000
    Pure DIIS when Max([F,P]) is below               0.0010000000
 Automatic ElectronSmearing (in case of problematic SCF convergence) disabled


 =================
 P R E C I S I O N  ***  (General: NumInt, NeglectFunctionTails, ...)  ***
 =================
  

 NumInt:           Target precision:                12.0000000000
 -------           Initial precision:               10.0000000000
                   Min. precision (optimization):   10.0000000000

 Neglect Functions:          Basis functions:        0.1000000000E-13
 ------------------          Fit functions:          0.1000000000E-13


 ===========================
 L I N E A R   S C A L I N G
 ===========================
  

 Cut-off radii density fit:                        0.1000000000E-97
 Overlap cut-off criterion AO matrix elements:     0.1000000000E-97
 Cut-offs for Coulomb potential and fitted density:0.1000000000E-97
 Cut-off criterion for Coulomb multipole terms:    0.1000000000E-97
 Progressive Convergence parameter:                 0.000000000    
1
 ***************************************************************************************************


                                            ***************************
                                            *  C O M P U T A T I O N  *
                                            ***************************
  

 Number of elements of the density matrix on this node (used, total):        21        21


 ===========================================
 Numerical Integration : Fuzzy Cells (Becke)
 ===========================================
  
 Becke grid quality: VERYGOOD       
  
 Lebedev angular grid order:             min:  13 max:  41
 Nr. of radial points:                   min:  64 max:  64

 Total nr. of points:         64
 Nr. of blocks:                1
 Block length:                64
 Nr. of dummy points:          0


 Test of Precision of the Numerical Integration Grid
 ===================================================

 Integral of the Total Core Density:                   0.00000000000000


 ========================
 Density Fitting (zlmFit)
 ========================
  
 ZlmFit Fit Quality: VERYGOOD       
  
 Max L-expansion:                        min:   0 max:   0
 Nr. of radial interpolation points:     min: 120 max: 120


 ======================
 RI Hartree-Fock Scheme
 ======================
  
 Fit Set Quality     : NORMAL
 Integration Quality : NORMAL
 Threshold Quality   : NORMAL
 Response Quality    : DEFAULT
 Is Range Separated  :  F
 
 RIHartreeFock Dependency: number of modified vectors:           0


 =====
 S C F  ***  ScaSCF  ***
 =====
  

 CYCLE    1
 SCF Error: norm([F,P])=      0.000000000000, max([F,P])=      0.000000000000
 orbitals (Q,E):
 ---------------
 S :1...3            ( 1.00    -0.5000)  ( 0.00    -0.0900)  ( 0.00     1.2939)
 P :1...1            ( 0.00     0.1562)

 CYCLE    2
 SCF Error: norm([F,P])=      0.040536834459, max([F,P])=      0.039703679640
 orbitals (Q,E):
 ---------------
 S :1...2            ( 1.00    -0.2244)  ( 0.00     0.1150)
 P :1...1            ( 0.00     0.4529)

 CYCLE    3
  SDIIS (wt  0.000):  0.1557  0.8443
 A-DIIS (wt  1.000):  0.0000  1.0000
  DIIS coefficients:  0.0000  1.0000
 SCF Error: norm([F,P])=      0.008313654680, max([F,P])=      0.007794621936
 orbitals (Q,E):
 ---------------
 S :1...2            ( 1.00    -0.2469)  ( 0.00     0.1029)
 P :1...1            ( 0.00     0.4336)

 CYCLE    4
  SDIIS (wt  0.998):  0.1233  0.8767
 A-DIIS (wt  0.002):  0.0000  1.0000
  DIIS coefficients:  0.1231  0.8769
 SCF Error: norm([F,P])=      0.001179162071, max([F,P])=      0.001154838930
 orbitals (Q,E):
 ---------------
 S :1...2            ( 1.00    -0.2440)  ( 0.00     0.1043)
 P :1...1            ( 0.00     0.4361)

 CYCLE    5
  SDIIS (wt  1.000):  0.0228  0.9772
  DIIS coefficients:  0.0228  0.9772
 SCF Error: norm([F,P])=      0.000028800770, max([F,P])=      0.000025040826
 orbitals (Q,E):
 ---------------
 S :1...2            ( 1.00    -0.2441)  ( 0.00     0.1042)
 P :1...1            ( 0.00     0.4360)

 CYCLE    6
  SDIIS (wt  1.000): -0.0498  1.0498
  DIIS coefficients: -0.0498  1.0498
 SCF Error: norm([F,P])=      0.000001366010, max([F,P])=      0.000001174407
 orbitals (Q,E):
 ---------------
 S :1...2            ( 1.00    -0.2441)  ( 0.00     0.1042)
 P :1...1            ( 0.00     0.4360)

 CYCLE    7
  SDIIS (wt  1.000): -0.0040  1.0040
  DIIS coefficients: -0.0040  1.0040
 SCF Error: norm([F,P])=      0.000000005492, max([F,P])=      0.000000004914
 orbitals (Q,E):
 ---------------
 S :1...2            ( 1.00    -0.2441)  ( 0.00     0.1042)
 P :1...1            ( 0.00     0.4360)

 SCF CONVERGED

 CYCLE    8
1
 ***************************************************************************************************


                                                *******************
                                                *  R E S U L T S  *
                                                *******************
  
  
 Hartree-Fock exchange energy:  -0.141924470584411     
 *** Setting up for NEW gradients in Focky
 *** Using EXACT density in Focky

 Orbital Energies, per Irrep and Spin:
 ======================================
                        Occup              E (au)              E (eV)       Diff (eV) with prev. cycle
                        -----      --------------------        ------       --------------------------
 S
               1        1.000     -0.24405897196831E+00        -6.641               4.91E-09
               2        0.000      0.10423819970121E+00         2.836
               3        0.000      0.15643464693058E+01        42.568
 P
               1        0.000      0.43601746737883E+00        11.865


 Partially Occupied:
               1 S                -0.24405897196831E+00
  
 LUMO :        2 S                 0.10423819970121E+00
  


 Orbital Energies, all Irreps
 ========================================

 Irrep        no.  (spin)   Occup              E (au)                E (eV)
 ---------------------------------------------------------------------------
 S             1             1.00       -0.24405897196831E+00        -6.6412
 S             2             0.00        0.10423819970121E+00         2.8365
 P             1             0.00        0.43601746737883E+00        11.8646
 S             3             0.00        0.15643464693058E+01        42.5680


 All Electron Calculation, thus no Orbital Energies of the Core Orbitals are calculated


 =======================================
 M U L L I K E N   P O P U L A T I O N S
 =======================================
  
 The survey below gives for each atom:
 a) the total charge (Z minus electrons)
 b) the net spin polarization (nr of electrons spin-A minus spin-B)
 c) for each spin the atomic electron valence density (integrated) per L-value.

 Atom              Charge    Spin density          S         P         D         F
 ----              ------    ------------       ------    ------    ------    ------
 1 H              -0.0000                       1.0000    0.0000    0.0000    0.0000

 Populations of individual BAS functions
 ----------------------------------------
 1 H            0.2951  0.5898  0.1152  0.0000  0.0000  0.0000

 Gross Charges per Atom (Z minus electrons)
 ==========================================
            -0.0000
 Net Total: -0.00000000


 =======================================================================
 Electrostatic potential at the Nuclei due to electrons and other nuclei
 =======================================================================
  
         Atom                  Potential
         ----                  ---------
     1)   H                   0.92814178
 
 
 ========================
 No memory problems found
 ========================
 
 Maximum number of active allocate calls:         309
 
 *******************************************************************************

                             A D F   E X I T
 NORMAL TERMINATION


 =================
 Timing Statistics
 =================
  
 Total Used :                     CPU=        0.49      System=        0.08     Elapsed=        1.17

 Calls  Section                     ( Mean, Percentage )
 ---------------------------------------------------------------------------------------------------
     3  ><      ................      0.00    0.62             0.00    1.28             0.00    0.55
     1  INIT    ................      0.04    8.01             0.01   19.23             0.59   50.42
     1  GEOMET  ................      0.02    3.70             0.02   30.77             0.05    4.64
     1  INPUTA  ................      0.00    0.62             0.00    2.56             0.01    0.43
     1  MAINSY  ................      0.01    2.05             0.01    8.97             0.02    2.11
     1  SYMFIT  ................      0.00    0.21             0.00    1.28             0.00    0.23
     1  CORORT  ................      0.00    0.21             0.00    0.00             0.00    0.23
     1  SYMORB  ................      0.00    0.41             0.00    0.00             0.00    0.11
     1  FITINT  ................      0.01    1.44             0.01    7.69             0.03    2.23
     1  CLSMAT  ................      0.00    0.41             0.00    0.00             0.00    0.27
     1  ORTHON  ................      0.00    1.03             0.00    1.28             0.01    0.63
     1  GENPT   ................      0.01    3.08             0.00    2.56             0.02    1.58
     1  PTBAS   ................      0.00    1.03             0.00    1.28             0.01    0.56
     8  FOCKY   ................      0.04   63.45             0.00    6.41             0.04   27.75
     8  FOCKTR  ................      0.00    1.23             0.00    0.00             0.00    0.46
     8  SDIIS   ................      0.00    4.72             0.00    7.69             0.00    3.35
     1  COREPS  ................      0.01    2.87             0.00    2.56             0.02    1.46
     1  POPAN   ................      0.01    1.23             0.00    2.56             0.01    0.72
     1  DEBYE   ................      0.00    0.62             0.00    0.00             0.00    0.36
     1  EXIT PROCEDURE .........      0.01    3.08             0.00    3.85             0.02    1.92


 Currently Open Files (EXIT00)
 ====================

 Unit    Access Format  Status   Type       Ident (file)
 -------------------------------------------------------
   3      SEQ    FORM   TRANSP  NORMAL      LOGFILE
                                          ( logfile )


 Buffered I/O statistics
 =======================
 Memory available:                     67108864
 Number of records fitting in memory:     16131
 Input :   0.2% of                        15250  *4k bytes
 Output:  20.5% of                          738  *4k bytes
 Records from serial files evicted:           0
                    others evicted:           0
 Hash table lookups:      31594 with          0 conflicts (  0.00%)

 ***************************************************************************************************
 (LOGFILE)
 <Sep07-2019> <19:32:14>  ADF 2018  RunTime: Sep07-2019 19:32:14  Nodes: 1  Procs: 1
 <Sep07-2019> <19:32:14>  Hydrogen (TZP)
 <Sep07-2019> <19:32:14>  RunType   : CREATE
 <Sep07-2019> <19:32:14>  Net Charge: 0 (Nuclei minus Electrons)
 <Sep07-2019> <19:32:14>  Symmetry  : ATOM
  Coordinates
    Atom         X           Y           Z   (Angstrom)
    1.H         0.000000    0.000000    0.000000
 <Sep07-2019> <19:32:14>  >>>> CORORT
 <Sep07-2019> <19:32:14>  >>>> FITINT
 <Sep07-2019> <19:32:14>  >>>> CLSMAT
 <Sep07-2019> <19:32:14>  >>>> ORTHON
 <Sep07-2019> <19:32:14>  >>>> GENPT
 <Sep07-2019> <19:32:14>  Block Length=  64
 <Sep07-2019> <19:32:14>  >>>> PTBAS
 <Sep07-2019> <19:32:14>  >>>> CYCLE
 <Sep07-2019> <19:32:14>  CalcFitR12Fit
 <Sep07-2019> <19:32:14>  CalcFitCoeff
 <Sep07-2019> <19:32:14>              |Error|         MaxErr       Wt(A-DIIS)
 <Sep07-2019> <19:32:14>      1      0.00000000      0.00000000
 <Sep07-2019> <19:32:14>      2      0.04053683      0.03970368
 <Sep07-2019> <19:32:15>      3      0.00831365      0.00779462    100.0
 <Sep07-2019> <19:32:15>      4      0.00117916      0.00115484      0.2
 <Sep07-2019> <19:32:15>      5      0.00002880      0.00002504      0.0
 <Sep07-2019> <19:32:15>      6      0.00000137      0.00000117      0.0
 <Sep07-2019> <19:32:15>      7      0.00000001      0.00000000      0.0
 <Sep07-2019> <19:32:15>  SCF converged
 <Sep07-2019> <19:32:15>      8      0.00000000      0.00000000      0.0
 <Sep07-2019> <19:32:15>  >>>> POPAN
 <Sep07-2019> <19:32:15>  >>>> DEBYE
 <Sep07-2019> <19:32:15>  NORMAL TERMINATION
 <Sep07-2019> <19:32:15>  END
 
Create F   file=TZP-F
XC
::  gga OLYP
   hybrid b3lyp
DISPERSION Grimme3
End
ExactDensity

 *******************************************************************************
 *                                                                             *
 *  -------------------------------------                                      *
 *   Amsterdam Density Functional  (ADF)         2018                          *
 *  -------------------------------------                                      *
 *                                               r69431 2018-10-05             *
 *                                                                             *
 *                                                                             *
 *                              =================                              *
 *                              |               |                              *
 *                              |     A D F     |                              *
 *                              |               |                              *
 *                              =================                              *
 *                                                                             *
 *                                                                             *
 *   Online information and documentation:  https://www.scm.com/support/       *
 *   E-mail:  support@scm.com   info@scm.com                                   *
 *                                                                             *
 *   Scientific publications using ADF results must be properly referenced     *
 *   See the User Manuals (or the web site) for recommended citations          *
 *   The terms and conditions of the End User License Agreement apply to       *
 *   the use of ADF, https://www.scm.com/license-terms/                        *
 *                                                                             *
 **********************  x86_64_linux_intel / intelmpi  ************************
 
 Licensed to: Dr. Steinar Henden / Computer Centre University of Troms? / Troms? / NO
 SCM User ID: u7207
  
 ADF 2018  RunTime: Sep07-2019 19:32:15  Nodes: 1  Procs: 1

 Temporary files are created in /global/work/conradj/1794070/kid_0.637982500

 Fluorine (TZP)


 ===========================
 A T T A C H E D   F I L E S
 ===========================
  
 CREATE - Data File:    TZP-F
                        Fluorine (TZP)


 ===============================
 M O D E L   P A R A M E T E R S
 ===============================
  
 DENSITY FUNCTIONAL POTENTIAL (scf)
    Hybrid:                            B3LYP                                   == Not Default ==

 SPIN  (restricted / unrestr.)
    Molecule:                          Restricted                               

 OTHER ASPECTS
    Relativistic Corrections:          ---                                      

    Nuclear Charge Density Model:      Point Charge Nuclei                      
    Core Treatment:                    Frozen Orbital(s)                        

    Hyperfine or Zeeman Interaction:   ---                                      

 Settings for Grimme 3 dispersion correction

      damping                      Zero
      s6                          1.000
      sr,6                        1.261
      s8                          1.703

 Other (technical) parameters

      rs8                         1.000
      alpha                      14.000
      version                         3
 


 =====================================
 S Y M M E T R Y ,   E L E C T R O N S
 =====================================
  
 Symmetry: ATOM

 Irreducible Representations, including subspecies
 -------------------------------------------------
 S
 P:x  P:y  P:z
 D:z2  D:x2-y2  D:xy  D:xz  D:yz
 F:z3  F:z  F:xyz  F:z2x  F:z2y  F:x  F:y


 Configuration of Valence Electrons
 ==================================

          Occupation Numbers
          -------------------------------------------------
 S        2*2
 P        5
 D        0
 F        0
          -------------------------------------------------

 Total:   9

 Net Charge: 0 (Nuclei minus Electrons)

 Preset values for MO occupations will be applied through SCF cycle no. 1000000
 Thereafter, the program will assign electrons to MOs that are spatially
 similar to the occupied MOs in a "reference" cycle ("KeepOrbitals").
 The reference cycle is always the PREVIOUS cycle: it will evolve with
 the SCF procedure.


 ================================
 (Slater-type)  F U N C T I O N S  ***  (Basis and Fit)  ***
 ================================
  

 Atom Type    1  (F)
 ==============

 Valence Basis Sets:   9
 -----------------------
   1 S   10.880000
   1 S    7.700000
   2 S    3.240000
   2 S    1.940000
   2 S    0.740000
   2 P    4.540000
   2 P    2.300000
   2 P    1.240000
   3 D    2.000000

 Charge Fitting Sets (for the computation of the Coulomb Potential):  23
 -----------------------------------------------------------------------
   1 S   21.760000
   2 S   24.390000
   2 S   16.560000
   2 S   11.240000
   2 S    7.630000
   3 S    7.600000
   3 S    5.480000
   3 S    3.950000
   3 S    2.850000
   3 S    2.050000
   3 S    1.480000
   2 P   14.400000
   2 P    7.530000
   3 P    5.900000
   3 P    3.420000
   3 P    1.980000
   3 D    9.700000
   3 D    6.160000
   3 D    3.910000
   3 D    2.480000
   4 F    6.500000
   4 F    3.750000
   5 G    4.500000


 BAS: List of all Elementary Cartesian Basis Functions
 =====================================================

 The numbering in the list below (to the right of the function characteristics) is referred
 to in print-outs of MO eigenvectors and Mulliken populations in the BAS representation
 (as contrasted to the SFO representation).

 Notes:
 1. The functions are characterized by a polynomial prefactor (powers of x,y,z and r) and
    an exponential decay factor alpha.
 2. Since the basis sets are specific for an atom TYPE, the individual functions occur on
    all atoms of that type.
 3. The word 'Core' in the left margin signals that it is a Core Function (CF) : not a
    degree of freedom in the valence set, but only used to ensure orthogonalization of
    the other valence basis functions on the frozen Core Orbitals.


 (power of) X  Y  Z  R     Alpha  on Atom
            ==========     =====     ==========

 F                                    1
                                  ---------------------------------------------------------------------------
            0  0  0  0    10.880      1
            0  0  0  0     7.700      2
            0  0  0  1     3.240      3
            0  0  0  1     1.940      4
            0  0  0  1     0.740      5
            1  0  0  0     4.540      6
            0  1  0  0     4.540      7
            0  0  1  0     4.540      8
            1  0  0  0     2.300      9
            0  1  0  0     2.300     10
            0  0  1  0     2.300     11
            1  0  0  0     1.240     12
            0  1  0  0     1.240     13
            0  0  1  0     1.240     14
            2  0  0  0     2.000     15
            1  1  0  0     2.000     16
            1  0  1  0     2.000     17
            0  2  0  0     2.000     18
            0  1  1  0     2.000     19
            0  0  2  0     2.000     20

 Total number of charge fitting functions (nprimf)        85
 Total number of Cartesian basis functions (naos)         20
 Total number of Cartesian core functions  (ncos)          0


 BAS: List of all Elementary Cartesian Basis Functions
 =====================================================

 The numbering in the list below (to the right of the function characteristics) is referred
 to in print-outs of MO eigenvectors and Mulliken populations in the BAS representation
 (as contrasted to the SFO representation).

 Notes:
 1. The functions are characterized by a polynomial prefactor (powers of x,y,z and r) and
    an exponential decay factor alpha.
 2. Since the basis sets are specific for an atom TYPE, the individual functions occur on
    all atoms of that type.
 3. The word 'Core' in the left margin signals that it is a Core Function (CF) : not a
    degree of freedom in the valence set, but only used to ensure orthogonalization of
    the other valence basis functions on the frozen Core Orbitals.


 (power of) X  Y  Z  R     Alpha  on Atom
            ==========     =====     ==========

 F                                    1
                                  ---------------------------------------------------------------------------
            0  0  0  0    10.880      1
            0  0  0  0     7.700      2
            0  0  0  1     3.240      3
            0  0  0  1     1.940      4
            0  0  0  1     0.740      5
            1  0  0  0     4.540      6
            0  1  0  0     4.540      7
            0  0  1  0     4.540      8
            1  0  0  0     2.300      9
            0  1  0  0     2.300     10
            0  0  1  0     2.300     11
            1  0  0  0     1.240     12
            0  1  0  0     1.240     13
            0  0  1  0     1.240     14
            2  0  0  0     2.000     15
            1  1  0  0     2.000     16
            1  0  1  0     2.000     17
            0  2  0  0     2.000     18
            0  1  1  0     2.000     19
            0  0  2  0     2.000     20
1
 ***************************************************************************************************


                                              ***********************
                                              *  T E C H N I C A L  *
                                              ***********************
  


 =============================================================
 P A R A L L E L I Z A T I O N  and  V E C T O R I Z A T I O N
 =============================================================
  
 Nr of parallel processes:                                1
 Maximum vector length in NumInt loops:                 128

 IO buffersize (Mb):                                     64.000000


 =====================
 S C F   U P D A T E S
 =====================
  
 Max. nr. of cycles:                               300
 Convergence criterion:                              0.0000000100
   secondary criterion:                              0.0000000100

 Mix parameter (when DIIS does not apply):           0.2000000000
 Special mix parameter for the first cycle:          1.0000000000
 Mixed ADIIS+DIIS will be used
    Max number of expansion vectors:                10
    Pure ADIIS when Max([F,P]) is above              0.1000000000
    Pure DIIS when Max([F,P]) is below               0.0010000000
 Automatic ElectronSmearing (in case of problematic SCF convergence) disabled


 =================
 P R E C I S I O N  ***  (General: NumInt, NeglectFunctionTails, ...)  ***
 =================
  

 NumInt:           Target precision:                12.0000000000
 -------           Initial precision:               10.0000000000
                   Min. precision (optimization):   10.0000000000

 Neglect Functions:          Basis functions:        0.1000000000E-13
 ------------------          Fit functions:          0.1000000000E-13


 ===========================
 L I N E A R   S C A L I N G
 ===========================
  

 Cut-off radii density fit:                        0.1000000000E-97
 Overlap cut-off criterion AO matrix elements:     0.1000000000E-97
 Cut-offs for Coulomb potential and fitted density:0.1000000000E-97
 Cut-off criterion for Coulomb multipole terms:    0.1000000000E-97
 Progressive Convergence parameter:                 0.000000000    
1
 ***************************************************************************************************


                                            ***************************
                                            *  C O M P U T A T I O N  *
                                            ***************************
  

 Number of elements of the density matrix on this node (used, total):       210       210


 ===========================================
 Numerical Integration : Fuzzy Cells (Becke)
 ===========================================
  
 Becke grid quality: VERYGOOD       
  
 Lebedev angular grid order:             min:  13 max:  41
 Nr. of radial points:                   min:  76 max:  76

 Total nr. of points:         76
 Nr. of blocks:                1
 Block length:                76
 Nr. of dummy points:          0


 Test of Precision of the Numerical Integration Grid
 ===================================================

 Integral of the Total Core Density:                   0.00000000000000


 ========================
 Density Fitting (zlmFit)
 ========================
  
 ZlmFit Fit Quality: VERYGOOD       
  
 Max L-expansion:                        min:   0 max:   0
 Nr. of radial interpolation points:     min: 170 max: 170


 ======================
 RI Hartree-Fock Scheme
 ======================
  
 Fit Set Quality     : NORMAL
 Integration Quality : NORMAL
 Threshold Quality   : NORMAL
 Response Quality    : DEFAULT
 Is Range Separated  :  F
 
 RIHartreeFock Dependency: number of modified vectors:           0


 =====
 S C F  ***  ScaSCF  ***
 =====
  

 CYCLE    1
 SCF Error: norm([F,P])=      0.000000000000, max([F,P])=      0.000000000000
 orbitals (Q,E):
 ---------------
 S :1...5            ( 2.00   -40.4878)  ( 2.00   -10.0106)  ( 0.00    -4.4145)  ( 0.00    -2.1243)
                     ( 0.00    34.3132)
 P :1...3            ( 5.00   -10.1248)  ( 0.00    -4.4262)  ( 0.00    -2.4124)
 D :1...1            ( 0.00    -4.0000)

 CYCLE    2
  SDIIS (wt  0.000):  1.0000 -0.0000
 A-DIIS (wt  1.000):  0.0000  1.0000
  DIIS coefficients:  0.0000  1.0000
 SCF Error: norm([F,P])=     11.417463016597, max([F,P])=      4.812900877014
 orbitals (Q,E):
 ---------------
 S :1...3            ( 2.00   -19.3334)  ( 2.00    -0.0460)  ( 0.00     0.2785)
 P :1...2            ( 5.00     0.3692)  ( 0.00     1.5242)
 D :1...1            ( 0.00     1.6939)

 CYCLE    3
  SDIIS (wt  0.000):  0.2306  0.7694
 A-DIIS (wt  1.000):  0.4166  0.5834
  DIIS coefficients:  0.4166  0.5834
 SCF Error: norm([F,P])=      5.104764109947, max([F,P])=      3.139075950013
 orbitals (Q,E):
 ---------------
 S :1...3            ( 2.00   -25.3701)  ( 2.00    -1.8808)  ( 0.00    -0.0677)
 P :1...2            ( 5.00    -1.1332)  ( 0.00     0.1992)
 D :1...1            ( 0.00     0.7235)

 CYCLE    4
  SDIIS (wt  0.000): -0.0283  0.1197  0.9086
 A-DIIS (wt  1.000):  0.0000  0.0000  1.0000
  DIIS coefficients:  0.0000  0.0000  1.0000
 SCF Error: norm([F,P])=      1.136793511129, max([F,P])=      0.535988014158
 orbitals (Q,E):
 ---------------
 S :1...3            ( 2.00   -23.9832)  ( 2.00    -0.8752)  ( 0.00     0.0807)
 P :1...2            ( 5.00    -0.1605)  ( 0.00     0.6121)
 D :1...1            ( 0.00     1.3076)

 CYCLE    5
  SDIIS (wt  0.000):  0.0065 -0.0442  0.5219  0.5158
 A-DIIS (wt  1.000):  0.0000  0.0000  0.5985  0.4015
  DIIS coefficients:  0.0000  0.0000  0.5985  0.4015
 SCF Error: norm([F,P])=      1.532424282430, max([F,P])=      0.751335895980
 orbitals (Q,E):
 ---------------
 S :1...3            ( 2.00   -24.7465)  ( 2.00    -1.1870)  ( 0.00     0.0451)
 P :1...2            ( 5.00    -0.4440)  ( 0.00     0.4701)
 D :1...1            ( 0.00     1.1691)

 CYCLE    6
  SDIIS (wt  0.587):  0.0017  0.0024  0.0231 -0.0390  1.0118
 A-DIIS (wt  0.413):  0.0000  0.0000  0.0000  0.0000  1.0000
  DIIS coefficients:  0.0010  0.0014  0.0136 -0.0229  1.0069
 SCF Error: norm([F,P])=      0.089063123841, max([F,P])=      0.041917136003
 orbitals (Q,E):
 ---------------
 S :1...3            ( 2.00   -24.8154)  ( 2.00    -1.2124)  ( 0.00     0.0403)
 P :1...2            ( 5.00    -0.4706)  ( 0.00     0.4622)
 D :1...1            ( 0.00     1.1616)

 CYCLE    7
  SDIIS (wt  0.830): -0.0003  0.0002  0.0016  0.0086  0.1858  0.8041
 A-DIIS (wt  0.170):  0.0000  0.0000  0.0000  0.0000  0.1339  0.8661
  DIIS coefficients: -0.0002  0.0001  0.0013  0.0071  0.1770  0.8146
 SCF Error: norm([F,P])=      0.037660935245, max([F,P])=      0.017831178118
 orbitals (Q,E):
 ---------------
 S :1...3            ( 2.00   -24.7909)  ( 2.00    -1.2031)  ( 0.00     0.0411)
 P :1...2            ( 5.00    -0.4616)  ( 0.00     0.4656)
 D :1...1            ( 0.00     1.1654)

 CYCLE    8
  SDIIS (wt  0.994): -0.0000  0.0000  0.0002 -0.0001 -0.0052  0.0652  0.9398
 A-DIIS (wt  0.006):  0.0000  0.0000  0.0000  0.0000  0.0000  0.0000  1.0000
  DIIS coefficients: -0.0000  0.0000  0.0002 -0.0001 -0.0051  0.0648  0.9402
 SCF Error: norm([F,P])=      0.003370496124, max([F,P])=      0.001602826519
 orbitals (Q,E):
 ---------------
 S :1...3            ( 2.00   -24.7928)  ( 2.00    -1.2039)  ( 0.00     0.0410)
 P :1...2            ( 5.00    -0.4623)  ( 0.00     0.4654)
 D :1...1            ( 0.00     1.1651)

 CYCLE    9
  SDIIS (wt  1.000):  0.0000 -0.0000 -0.0000  0.0000  0.0000 -0.0029 -0.0287  1.0316
  DIIS coefficients:  0.0000 -0.0000 -0.0000  0.0000  0.0000 -0.0029 -0.0287  1.0316
 SCF Error: norm([F,P])=      0.000019322807, max([F,P])=      0.000009233056
 orbitals (Q,E):
 ---------------
 S :1...3            ( 2.00   -24.7928)  ( 2.00    -1.2039)  ( 0.00     0.0410)
 P :1...2            ( 5.00    -0.4623)  ( 0.00     0.4654)
 D :1...1            ( 0.00     1.1651)

 CYCLE   10
  SDIIS (wt  1.000):  0.0000  0.0000 -0.0000 -0.0244  1.0244
  DIIS coefficients:  0.0000  0.0000 -0.0000 -0.0244  1.0244
 SCF Error: norm([F,P])=      0.000000714113, max([F,P])=      0.000000333370
 orbitals (Q,E):
 ---------------
 S :1...3            ( 2.00   -24.7928)  ( 2.00    -1.2039)  ( 0.00     0.0410)
 P :1...2            ( 5.00    -0.4623)  ( 0.00     0.4654)
 D :1...1            ( 0.00     1.1651)

 CYCLE   11
  SDIIS (wt  1.000):  0.0000  0.0000 -0.0009  0.0187  0.9822
  DIIS coefficients:  0.0000  0.0000 -0.0009  0.0187  0.9822
 SCF Error: norm([F,P])=      0.000000006168, max([F,P])=      0.000000003089
 orbitals (Q,E):
 ---------------
 S :1...3            ( 2.00   -24.7928)  ( 2.00    -1.2039)  ( 0.00     0.0410)
 P :1...2            ( 5.00    -0.4623)  ( 0.00     0.4654)
 D :1...1            ( 0.00     1.1651)

 SCF CONVERGED

 CYCLE   12
1
 ***************************************************************************************************


                                                *******************
                                                *  R E S U L T S  *
                                                *******************
  
  
 Hartree-Fock exchange energy:   -9.60844692110332     
 *** Setting up for NEW gradients in Focky
 *** Using EXACT density in Focky

 Orbital Energies, per Irrep and Spin:
 ======================================
                        Occup              E (au)              E (eV)       Diff (eV) with prev. cycle
                        -----      --------------------        ------       --------------------------
 S
               1        2.000     -0.24792794256053E+02      -674.646              -2.18E-09
               2        2.000     -0.12039265200758E+01       -32.761              -1.19E-09
               3        0.000      0.41020267529284E-01         1.116
               4        0.000      0.16459564764492E+01        44.789
               5        0.000      0.48791665719915E+02      1327.689
 P
               1        5.000     -0.46233638692469E+00       -12.581              -1.14E-09
               2        0.000      0.46537963568382E+00        12.664
               3        0.000      0.46923696039224E+01       127.686
 D
               1        0.000      0.11651248915470E+01        31.705


 Partially Occupied:
               1 P                -0.46233638692469E+00
  
 HOMO :        2 S                -0.12039265200758E+01
 LUMO :        3 S                 0.41020267529284E-01
  


 Orbital Energies, all Irreps
 ========================================

 Irrep        no.  (spin)   Occup              E (au)                E (eV)
 ---------------------------------------------------------------------------
 S             1             2.00       -0.24792794256053E+02      -674.6463
 S             2             2.00       -0.12039265200758E+01       -32.7605
 P             1             5.00       -0.46233638692469E+00       -12.5808
 S             3             0.00        0.41020267529284E-01         1.1162
 P             2             0.00        0.46537963568382E+00        12.6636
 D             1             0.00        0.11651248915470E+01        31.7047
 S             4             0.00        0.16459564764492E+01        44.7888
 P             3             0.00        0.46923696039224E+01       127.6859
 S             5             0.00        0.48791665719915E+02      1327.6888


 All Electron Calculation, thus no Orbital Energies of the Core Orbitals are calculated


 =======================================
 M U L L I K E N   P O P U L A T I O N S
 =======================================
  
 The survey below gives for each atom:
 a) the total charge (Z minus electrons)
 b) the net spin polarization (nr of electrons spin-A minus spin-B)
 c) for each spin the atomic electron valence density (integrated) per L-value.

 Atom              Charge    Spin density          S         P         D         F
 ----              ------    ------------       ------    ------    ------    ------
 1 F               0.0000                       4.0000    5.0000    0.0000    0.0000

 Populations of individual BAS functions
 ----------------------------------------
 1 F            0.5707  1.4049  1.1495  0.8781 -0.0032  0.3568  0.3568  0.3568  0.9296  0.9296
                0.9296  0.3802  0.3802  0.3802  0.0000  0.0000  0.0000  0.0000  0.0000  0.0000

 Gross Charges per Atom (Z minus electrons)
 ==========================================
             0.0000
 Net Total:  0.00000000


 =======================================================================
 Electrostatic potential at the Nuclei due to electrons and other nuclei
 =======================================================================
  
         Atom                  Potential
         ----                  ---------
     1)   F                  26.49297201
 
 
 ========================
 No memory problems found
 ========================
 
 Maximum number of active allocate calls:         369
 
 *******************************************************************************

                             A D F   E X I T
 NORMAL TERMINATION


 =================
 Timing Statistics
 =================
  
 Total Used :                     CPU=        0.86      System=        0.08     Elapsed=        1.46

 Calls  Section                     ( Mean, Percentage )
 ---------------------------------------------------------------------------------------------------
     3  ><      ................      0.00    0.47             0.00    0.00             0.00    0.52
     1  INIT    ................      0.05    5.48             0.01   11.39             0.48   33.04
     1  GEOMET  ................      0.02    2.22             0.02   29.11             0.06    3.91
     1  INPUTA  ................      0.00    0.58             0.00    0.00             0.00    0.34
     1  MAINSY  ................      0.01    1.05             0.01   12.66             0.04    3.05
     1  SYMFIT  ................      0.00    0.00             0.00    3.80             0.00    0.18
     1  CORORT  ................      0.00    0.12             0.00    0.00             0.00    0.20
     1  SYMORB  ................      0.00    0.12             0.00    1.27             0.00    0.09
     1  FITINT  ................      0.01    1.28             0.00    3.80             0.03    1.85
     1  CLSMAT  ................      0.00    0.12             0.00    0.00             0.00    0.21
     1  ORTHON  ................      0.01    0.70             0.00    1.27             0.01    0.56
     1  GENPT   ................      0.02    2.22             0.00    2.53             0.02    1.55
     1  PTBAS   ................      0.00    0.58             0.00    1.27             0.01    0.48
    12  FOCKY   ................      0.05   73.63             0.00   11.39             0.05   44.93
    12  FOCKTR  ................      0.00    1.28             0.00    1.27             0.00    0.67
    12  SDIIS   ................      0.00    4.32             0.00   13.92             0.01    4.21
     1  COREPS  ................      0.02    2.68             0.00    2.53             0.03    1.74
     1  POPAN   ................      0.01    0.82             0.00    1.27             0.01    0.69
     1  DEBYE   ................      0.00    0.35             0.00    0.00             0.00    0.25
     1  EXIT PROCEDURE .........      0.02    1.98             0.00    2.53             0.02    1.55


 Currently Open Files (EXIT00)
 ====================

 Unit    Access Format  Status   Type       Ident (file)
 -------------------------------------------------------
   3      SEQ    FORM   TRANSP  NORMAL      LOGFILE
                                          ( logfile )


 Buffered I/O statistics
 =======================
 Memory available:                     67108864
 Number of records fitting in memory:     16131
 Input :   0.1% of                        26438  *4k bytes
 Output:  13.5% of                         1274  *4k bytes
 Records from serial files evicted:           0
                    others evicted:           0
 Hash table lookups:      53728 with          0 conflicts (  0.00%)

 ***************************************************************************************************
 (LOGFILE)
 <Sep07-2019> <19:32:14>  ADF 2018  RunTime: Sep07-2019 19:32:14  Nodes: 1  Procs: 1
 <Sep07-2019> <19:32:14>  Hydrogen (TZP)
 <Sep07-2019> <19:32:14>  RunType   : CREATE
 <Sep07-2019> <19:32:14>  Net Charge: 0 (Nuclei minus Electrons)
 <Sep07-2019> <19:32:14>  Symmetry  : ATOM
  Coordinates
    Atom         X           Y           Z   (Angstrom)
    1.H         0.000000    0.000000    0.000000
 <Sep07-2019> <19:32:14>  >>>> CORORT
 <Sep07-2019> <19:32:14>  >>>> FITINT
 <Sep07-2019> <19:32:14>  >>>> CLSMAT
 <Sep07-2019> <19:32:14>  >>>> ORTHON
 <Sep07-2019> <19:32:14>  >>>> GENPT
 <Sep07-2019> <19:32:14>  Block Length=  64
 <Sep07-2019> <19:32:14>  >>>> PTBAS
 <Sep07-2019> <19:32:14>  >>>> CYCLE
 <Sep07-2019> <19:32:14>  CalcFitR12Fit
 <Sep07-2019> <19:32:14>  CalcFitCoeff
 <Sep07-2019> <19:32:14>              |Error|         MaxErr       Wt(A-DIIS)
 <Sep07-2019> <19:32:14>      1      0.00000000      0.00000000
 <Sep07-2019> <19:32:14>      2      0.04053683      0.03970368
 <Sep07-2019> <19:32:15>      3      0.00831365      0.00779462    100.0
 <Sep07-2019> <19:32:15>      4      0.00117916      0.00115484      0.2
 <Sep07-2019> <19:32:15>      5      0.00002880      0.00002504      0.0
 <Sep07-2019> <19:32:15>      6      0.00000137      0.00000117      0.0
 <Sep07-2019> <19:32:15>      7      0.00000001      0.00000000      0.0
 <Sep07-2019> <19:32:15>  SCF converged
 <Sep07-2019> <19:32:15>      8      0.00000000      0.00000000      0.0
 <Sep07-2019> <19:32:15>  >>>> POPAN
 <Sep07-2019> <19:32:15>  >>>> DEBYE
 <Sep07-2019> <19:32:15>  NORMAL TERMINATION
 <Sep07-2019> <19:32:15>  END
 <Sep07-2019> <19:32:15>  ADF 2018  RunTime: Sep07-2019 19:32:15  Nodes: 1  Procs: 1
 <Sep07-2019> <19:32:15>  Fluorine (TZP)
 <Sep07-2019> <19:32:15>  RunType   : CREATE
 <Sep07-2019> <19:32:15>  Net Charge: 0 (Nuclei minus Electrons)
 <Sep07-2019> <19:32:15>  Symmetry  : ATOM
  Coordinates
    Atom         X           Y           Z   (Angstrom)
    1.F         0.000000    0.000000    0.000000
 <Sep07-2019> <19:32:15>  >>>> CORORT
 <Sep07-2019> <19:32:15>  >>>> FITINT
 <Sep07-2019> <19:32:15>  >>>> CLSMAT
 <Sep07-2019> <19:32:15>  >>>> ORTHON
 <Sep07-2019> <19:32:15>  >>>> GENPT
 <Sep07-2019> <19:32:15>  Block Length=  76
 <Sep07-2019> <19:32:15>  >>>> PTBAS
 <Sep07-2019> <19:32:15>  >>>> CYCLE
 <Sep07-2019> <19:32:16>  CalcFitR12Fit
 <Sep07-2019> <19:32:16>  CalcFitCoeff
 <Sep07-2019> <19:32:16>              |Error|         MaxErr       Wt(A-DIIS)
 <Sep07-2019> <19:32:16>      1      0.00000000      0.00000000
 <Sep07-2019> <19:32:16>      2     11.41746302      4.81290088    100.0
 <Sep07-2019> <19:32:16>      3      5.10476411      3.13907595    100.0
 <Sep07-2019> <19:32:16>      4      1.13679351      0.53598801    100.0
 <Sep07-2019> <19:32:16>      5      1.53242428      0.75133590    100.0
 <Sep07-2019> <19:32:16>      6      0.08906312      0.04191714     41.3
 <Sep07-2019> <19:32:16>      7      0.03766094      0.01783118     17.0
 <Sep07-2019> <19:32:16>      8      0.00337050      0.00160283      0.6
 <Sep07-2019> <19:32:16>      9      0.00001932      0.00000923      0.0
 <Sep07-2019> <19:32:16>     10      0.00000071      0.00000033      0.0
 <Sep07-2019> <19:32:16>     11      0.00000001      0.00000000      0.0
 <Sep07-2019> <19:32:16>  SCF converged
 <Sep07-2019> <19:32:16>     12      0.00000000      0.00000000      0.0
 <Sep07-2019> <19:32:16>  >>>> POPAN
 <Sep07-2019> <19:32:16>  >>>> DEBYE
 <Sep07-2019> <19:32:16>  NORMAL TERMINATION
 <Sep07-2019> <19:32:16>  END
 
Create C   file=TZP-C
XC
::  gga OLYP
   hybrid b3lyp
DISPERSION Grimme3
End
ExactDensity

 *******************************************************************************
 *                                                                             *
 *  -------------------------------------                                      *
 *   Amsterdam Density Functional  (ADF)         2018                          *
 *  -------------------------------------                                      *
 *                                               r69431 2018-10-05             *
 *                                                                             *
 *                                                                             *
 *                              =================                              *
 *                              |               |                              *
 *                              |     A D F     |                              *
 *                              |               |                              *
 *                              =================                              *
 *                                                                             *
 *                                                                             *
 *   Online information and documentation:  https://www.scm.com/support/       *
 *   E-mail:  support@scm.com   info@scm.com                                   *
 *                                                                             *
 *   Scientific publications using ADF results must be properly referenced     *
 *   See the User Manuals (or the web site) for recommended citations          *
 *   The terms and conditions of the End User License Agreement apply to       *
 *   the use of ADF, https://www.scm.com/license-terms/                        *
 *                                                                             *
 **********************  x86_64_linux_intel / intelmpi  ************************
 
 Licensed to: Dr. Steinar Henden / Computer Centre University of Troms? / Troms? / NO
 SCM User ID: u7207
  
 ADF 2018  RunTime: Sep07-2019 19:32:17  Nodes: 1  Procs: 1

 Temporary files are created in /global/work/conradj/1794070/kid_0.2054378305

 Carbon (TZP)


 ===========================
 A T T A C H E D   F I L E S
 ===========================
  
 CREATE - Data File:    TZP-C
                        Carbon (TZP)


 ===============================
 M O D E L   P A R A M E T E R S
 ===============================
  
 DENSITY FUNCTIONAL POTENTIAL (scf)
    Hybrid:                            B3LYP                                   == Not Default ==

 SPIN  (restricted / unrestr.)
    Molecule:                          Restricted                               

 OTHER ASPECTS
    Relativistic Corrections:          ---                                      

    Nuclear Charge Density Model:      Point Charge Nuclei                      
    Core Treatment:                    Frozen Orbital(s)                        

    Hyperfine or Zeeman Interaction:   ---                                      

 Settings for Grimme 3 dispersion correction

      damping                      Zero
      s6                          1.000
      sr,6                        1.261
      s8                          1.703

 Other (technical) parameters

      rs8                         1.000
      alpha                      14.000
      version                         3
 


 =====================================
 S Y M M E T R Y ,   E L E C T R O N S
 =====================================
  
 Symmetry: ATOM

 Irreducible Representations, including subspecies
 -------------------------------------------------
 S
 P:x  P:y  P:z
 D:z2  D:x2-y2  D:xy  D:xz  D:yz
 F:z3  F:z  F:xyz  F:z2x  F:z2y  F:x  F:y


 Configuration of Valence Electrons
 ==================================

          Occupation Numbers
          -------------------------------------------------
 S        2*2
 P        2
 D        0
 F        0
          -------------------------------------------------

 Total:   6

 Net Charge: 0 (Nuclei minus Electrons)

 Preset values for MO occupations will be applied through SCF cycle no. 1000000
 Thereafter, the program will assign electrons to MOs that are spatially
 similar to the occupied MOs in a "reference" cycle ("KeepOrbitals").
 The reference cycle is always the PREVIOUS cycle: it will evolve with
 the SCF procedure.


 ================================
 (Slater-type)  F U N C T I O N S  ***  (Basis and Fit)  ***
 ================================
  

 Atom Type    1  (C)
 ==============

 Valence Basis Sets:   9
 -----------------------
   1 S    7.680000
   1 S    5.000000
   2 S    1.280000
   2 S    2.100000
   2 S    4.600000
   2 P    0.820000
   2 P    1.480000
   2 P    2.940000
   3 D    2.200000

 Charge Fitting Sets (for the computation of the Coulomb Potential):  22
 -----------------------------------------------------------------------
   1 S   15.360000
   2 S   17.530000
   2 S   12.070000
   2 S    8.310000
   2 S    5.730000
   3 S    5.780000
   3 S    4.220000
   3 S    3.080000
   3 S    2.250000
   3 S    1.640000
   2 P    9.880000
   2 P    5.800000
   3 P    5.050000
   3 P    3.230000
   3 P    2.060000
   3 D    7.200000
   3 D    4.400000
   3 D    2.690000
   3 D    1.640000
   4 F    5.400000
   4 F    3.550000
   5 G    4.500000


 BAS: List of all Elementary Cartesian Basis Functions
 =====================================================

 The numbering in the list below (to the right of the function characteristics) is referred
 to in print-outs of MO eigenvectors and Mulliken populations in the BAS representation
 (as contrasted to the SFO representation).

 Notes:
 1. The functions are characterized by a polynomial prefactor (powers of x,y,z and r) and
    an exponential decay factor alpha.
 2. Since the basis sets are specific for an atom TYPE, the individual functions occur on
    all atoms of that type.
 3. The word 'Core' in the left margin signals that it is a Core Function (CF) : not a
    degree of freedom in the valence set, but only used to ensure orthogonalization of
    the other valence basis functions on the frozen Core Orbitals.


 (power of) X  Y  Z  R     Alpha  on Atom
            ==========     =====     ==========

 C                                    1
                                  ---------------------------------------------------------------------------
            0  0  0  0     7.680      1
            0  0  0  0     5.000      2
            0  0  0  1     1.280      3
            0  0  0  1     2.100      4
            0  0  0  1     4.600      5
            1  0  0  0     0.820      6
            0  1  0  0     0.820      7
            0  0  1  0     0.820      8
            1  0  0  0     1.480      9
            0  1  0  0     1.480     10
            0  0  1  0     1.480     11
            1  0  0  0     2.940     12
            0  1  0  0     2.940     13
            0  0  1  0     2.940     14
            2  0  0  0     2.200     15
            1  1  0  0     2.200     16
            1  0  1  0     2.200     17
            0  2  0  0     2.200     18
            0  1  1  0     2.200     19
            0  0  2  0     2.200     20

 Total number of charge fitting functions (nprimf)        84
 Total number of Cartesian basis functions (naos)         20
 Total number of Cartesian core functions  (ncos)          0


 BAS: List of all Elementary Cartesian Basis Functions
 =====================================================

 The numbering in the list below (to the right of the function characteristics) is referred
 to in print-outs of MO eigenvectors and Mulliken populations in the BAS representation
 (as contrasted to the SFO representation).

 Notes:
 1. The functions are characterized by a polynomial prefactor (powers of x,y,z and r) and
    an exponential decay factor alpha.
 2. Since the basis sets are specific for an atom TYPE, the individual functions occur on
    all atoms of that type.
 3. The word 'Core' in the left margin signals that it is a Core Function (CF) : not a
    degree of freedom in the valence set, but only used to ensure orthogonalization of
    the other valence basis functions on the frozen Core Orbitals.


 (power of) X  Y  Z  R     Alpha  on Atom
            ==========     =====     ==========

 C                                    1
                                  ---------------------------------------------------------------------------
            0  0  0  0     7.680      1
            0  0  0  0     5.000      2
            0  0  0  1     1.280      3
            0  0  0  1     2.100      4
            0  0  0  1     4.600      5
            1  0  0  0     0.820      6
            0  1  0  0     0.820      7
            0  0  1  0     0.820      8
            1  0  0  0     1.480      9
            0  1  0  0     1.480     10
            0  0  1  0     1.480     11
            1  0  0  0     2.940     12
            0  1  0  0     2.940     13
            0  0  1  0     2.940     14
            2  0  0  0     2.200     15
            1  1  0  0     2.200     16
            1  0  1  0     2.200     17
            0  2  0  0     2.200     18
            0  1  1  0     2.200     19
            0  0  2  0     2.200     20
1
 ***************************************************************************************************


                                              ***********************
                                              *  T E C H N I C A L  *
                                              ***********************
  


 =============================================================
 P A R A L L E L I Z A T I O N  and  V E C T O R I Z A T I O N
 =============================================================
  
 Nr of parallel processes:                                1
 Maximum vector length in NumInt loops:                 128

 IO buffersize (Mb):                                     64.000000


 =====================
 S C F   U P D A T E S
 =====================
  
 Max. nr. of cycles:                               300
 Convergence criterion:                              0.0000000100
   secondary criterion:                              0.0000000100

 Mix parameter (when DIIS does not apply):           0.2000000000
 Special mix parameter for the first cycle:          1.0000000000
 Mixed ADIIS+DIIS will be used
    Max number of expansion vectors:                10
    Pure ADIIS when Max([F,P]) is above              0.1000000000
    Pure DIIS when Max([F,P]) is below               0.0010000000
 Automatic ElectronSmearing (in case of problematic SCF convergence) disabled


 =================
 P R E C I S I O N  ***  (General: NumInt, NeglectFunctionTails, ...)  ***
 =================
  

 NumInt:           Target precision:                12.0000000000
 -------           Initial precision:               10.0000000000
                   Min. precision (optimization):   10.0000000000

 Neglect Functions:          Basis functions:        0.1000000000E-13
 ------------------          Fit functions:          0.1000000000E-13


 ===========================
 L I N E A R   S C A L I N G
 ===========================
  

 Cut-off radii density fit:                        0.1000000000E-97
 Overlap cut-off criterion AO matrix elements:     0.1000000000E-97
 Cut-offs for Coulomb potential and fitted density:0.1000000000E-97
 Cut-off criterion for Coulomb multipole terms:    0.1000000000E-97
 Progressive Convergence parameter:                 0.000000000    
1
 ***************************************************************************************************


                                            ***************************
                                            *  C O M P U T A T I O N  *
                                            ***************************
  

 Number of elements of the density matrix on this node (used, total):       210       210


 ===========================================
 Numerical Integration : Fuzzy Cells (Becke)
 ===========================================
  
 Becke grid quality: VERYGOOD       
  
 Lebedev angular grid order:             min:  13 max:  41
 Nr. of radial points:                   min:  72 max:  72

 Total nr. of points:         72
 Nr. of blocks:                1
 Block length:                72
 Nr. of dummy points:          0


 Test of Precision of the Numerical Integration Grid
 ===================================================

 Integral of the Total Core Density:                   0.00000000000000


 ========================
 Density Fitting (zlmFit)
 ========================
  
 ZlmFit Fit Quality: VERYGOOD       
  
 Max L-expansion:                        min:   0 max:   0
 Nr. of radial interpolation points:     min: 160 max: 160


 ======================
 RI Hartree-Fock Scheme
 ======================
  
 Fit Set Quality     : NORMAL
 Integration Quality : NORMAL
 Threshold Quality   : NORMAL
 Response Quality    : DEFAULT
 Is Range Separated  :  F
 
 RIHartreeFock Dependency: number of modified vectors:           0


 =====
 S C F  ***  ScaSCF  ***
 =====
  

 CYCLE    1
 SCF Error: norm([F,P])=      0.000000000000, max([F,P])=      0.000000000000
 orbitals (Q,E):
 ---------------
 S :1...5            ( 2.00   -17.9995)  ( 2.00    -4.4761)  ( 0.00    -1.9482)  ( 0.00     0.6812)
                     ( 0.00    42.8100)
 P :1...3            ( 2.00    -4.4994)  ( 0.00    -1.9807)  ( 0.00    -1.0849)
 D :1...1            ( 0.00    -1.9800)

 CYCLE    2
  SDIIS (wt  0.000):  1.0000  0.0000
 A-DIIS (wt  1.000):  0.0000  1.0000
  DIIS coefficients:  0.0000  1.0000
 SCF Error: norm([F,P])=      4.505384998573, max([F,P])=      3.329849281988
 orbitals (Q,E):
 ---------------
 S :1...3            ( 2.00    -8.0776)  ( 2.00    -0.0675)  ( 0.00     0.8204)
 P :1...2            ( 2.00     0.1170)  ( 0.00     0.6042)
 D :1...1            ( 0.00     1.8130)

 CYCLE    3
  SDIIS (wt  0.000):  0.1978  0.8022
 A-DIIS (wt  1.000):  0.0463  0.9537
  DIIS coefficients:  0.0463  0.9537
 SCF Error: norm([F,P])=      1.486233295202, max([F,P])=      1.210863110380
 orbitals (Q,E):
 ---------------
 S :1...3            ( 2.00   -11.4522)  ( 2.00    -1.0449)  ( 0.00     0.1092)
 P :1...2            ( 2.00    -0.6795)  ( 0.00     0.0180)
 D :1...1            ( 0.00     0.8293)

 CYCLE    4
  SDIIS (wt  0.000): -0.0657  0.2502  0.8155
 A-DIIS (wt  1.000):  0.0000  0.1203  0.8797
  DIIS coefficients:  0.0000  0.1203  0.8797
 SCF Error: norm([F,P])=      0.775995598844, max([F,P])=      0.612587534517
 orbitals (Q,E):
 ---------------
 S :1...3            ( 2.00    -9.9425)  ( 2.00    -0.4367)  ( 0.00     0.4820)
 P :1...2            ( 2.00    -0.0797)  ( 0.00     0.2569)
 D :1...1            ( 0.00     1.4133)

 CYCLE    5
  SDIIS (wt  0.000): -0.0165 -0.0643  0.2999  0.7809
 A-DIIS (wt  1.000):  0.0000  0.0000  0.0815  0.9185
  DIIS coefficients:  0.0000  0.0000  0.0815  0.9185
 SCF Error: norm([F,P])=      0.332820215129, max([F,P])=      0.266183660048
 orbitals (Q,E):
 ---------------
 S :1...3            ( 2.00   -10.5869)  ( 2.00    -0.6641)  ( 0.00     0.3391)
 P :1...2            ( 2.00    -0.2816)  ( 0.00     0.1493)
 D :1...1            ( 0.00     1.1946)

 CYCLE    6
  SDIIS (wt  0.000):  0.0027 -0.0121 -0.0988  0.3111  0.7971
 A-DIIS (wt  1.000):  0.0000  0.0000  0.0000  0.1921  0.8079
  DIIS coefficients:  0.0000  0.0000  0.0000  0.1921  0.8079
 SCF Error: norm([F,P])=      0.191970387742, max([F,P])=      0.149422588380
 orbitals (Q,E):
 ---------------
 S :1...3            ( 2.00   -10.2640)  ( 2.00    -0.5338)  ( 0.00     0.4211)
 P :1...2            ( 2.00    -0.1606)  ( 0.00     0.2052)
 D :1...1            ( 0.00     1.3209)

 CYCLE    7
  SDIIS (wt  0.470): -0.0001  0.0023  0.0001 -0.1209  0.1514  0.9673
 A-DIIS (wt  0.530):  0.0000  0.0000  0.0000  0.0000  0.0000  1.0000
  DIIS coefficients: -0.0000  0.0011  0.0001 -0.0568  0.0711  0.9846
 SCF Error: norm([F,P])=      0.068163053138, max([F,P])=      0.053501013267
 orbitals (Q,E):
 ---------------
 S :1...3            ( 2.00   -10.3809)  ( 2.00    -0.5774)  ( 0.00     0.3935)
 P :1...2            ( 2.00    -0.2001)  ( 0.00     0.1852)
 D :1...1            ( 0.00     1.2786)

 CYCLE    8
  SDIIS (wt  0.788): -0.0001  0.0003  0.0043 -0.0151 -0.0680  0.2586  0.8200
 A-DIIS (wt  0.212):  0.0000  0.0000  0.0000  0.0000  0.0000  0.0333  0.9667
  DIIS coefficients: -0.0001  0.0003  0.0034 -0.0119 -0.0536  0.2108  0.8511
 SCF Error: norm([F,P])=      0.028239664999, max([F,P])=      0.022006422969
 orbitals (Q,E):
 ---------------
 S :1...3            ( 2.00   -10.3415)  ( 2.00    -0.5620)  ( 0.00     0.4034)
 P :1...2            ( 2.00    -0.1860)  ( 0.00     0.1921)
 D :1...1            ( 0.00     1.2937)

 CYCLE    9
  SDIIS (wt  0.977):  0.0000  0.0000 -0.0001 -0.0005 -0.0010  0.0037  0.1397  0.8582
 A-DIIS (wt  0.023):  0.0000  0.0000  0.0000  0.0000  0.0000  0.0000  0.0000  1.0000
  DIIS coefficients:  0.0000  0.0000 -0.0001 -0.0005 -0.0010  0.0037  0.1366  0.8614
 SCF Error: norm([F,P])=      0.004150959305, max([F,P])=      0.003232153639
 orbitals (Q,E):
 ---------------
 S :1...3            ( 2.00   -10.3466)  ( 2.00    -0.5640)  ( 0.00     0.4021)
 P :1...2            ( 2.00    -0.1878)  ( 0.00     0.1912)
 D :1...1            ( 0.00     1.2917)

 CYCLE   10
  SDIIS (wt  1.000): -0.0000 -0.0000  0.0000  0.0000 -0.0001 -0.0005 -0.0032  1.0037
  DIIS coefficients: -0.0000 -0.0000  0.0000  0.0000 -0.0001 -0.0005 -0.0032  1.0037
 SCF Error: norm([F,P])=      0.000077558866, max([F,P])=      0.000060353183
 orbitals (Q,E):
 ---------------
 S :1...3            ( 2.00   -10.3465)  ( 2.00    -0.5639)  ( 0.00     0.4021)
 P :1...2            ( 2.00    -0.1878)  ( 0.00     0.1912)
 D :1...1            ( 0.00     1.2918)

 CYCLE   11
  SDIIS (wt  1.000):  0.0000  0.0000 -0.0001 -0.0003  0.0120  0.9883
  DIIS coefficients:  0.0000  0.0000 -0.0001 -0.0003  0.0120  0.9883
 SCF Error: norm([F,P])=      0.000000133577, max([F,P])=      0.000000101965
 orbitals (Q,E):
 ---------------
 S :1...3            ( 2.00   -10.3465)  ( 2.00    -0.5639)  ( 0.00     0.4021)
 P :1...2            ( 2.00    -0.1878)  ( 0.00     0.1912)
 D :1...1            ( 0.00     1.2918)

 CYCLE   12
  SDIIS (wt  1.000):  0.0000  0.0001 -0.0040  1.0039
  DIIS coefficients:  0.0000  0.0001 -0.0040  1.0039
 SCF Error: norm([F,P])=      0.000000001688, max([F,P])=      0.000000001342
 orbitals (Q,E):
 ---------------
 S :1...3            ( 2.00   -10.3465)  ( 2.00    -0.5639)  ( 0.00     0.4021)
 P :1...2            ( 2.00    -0.1878)  ( 0.00     0.1912)
 D :1...1            ( 0.00     1.2918)

 SCF CONVERGED

 CYCLE   13
1
 ***************************************************************************************************


                                                *******************
                                                *  R E S U L T S  *
                                                *******************
  
  
 Hartree-Fock exchange energy:   -4.64369339639405     
 *** Setting up for NEW gradients in Focky
 *** Using EXACT density in Focky

 Orbital Energies, per Irrep and Spin:
 ======================================
                        Occup              E (au)              E (eV)       Diff (eV) with prev. cycle
                        -----      --------------------        ------       --------------------------
 S
               1        2.000     -0.10346539907243E+02      -281.544              -2.03E-09
               2        2.000     -0.56391811941841E+00       -15.345              -1.06E-09
               3        0.000      0.40212804025792E+00        10.942
               4        0.000      0.55087123974269E+01       149.900
               5        0.000      0.50545679425268E+02      1375.418
 P
               1        2.000     -0.18779793391136E+00        -5.110              -9.11E-10
               2        0.000      0.19124012964922E+00         5.204
               3        0.000      0.20892463012344E+01        56.851
 D
               1        0.000      0.12917544257274E+01        35.150


 Partially Occupied:
               1 P                -0.18779793391136E+00
  
 HOMO :        2 S                -0.56391811941841E+00
 LUMO :        2 P                 0.19124012964922E+00
  


 Orbital Energies, all Irreps
 ========================================

 Irrep        no.  (spin)   Occup              E (au)                E (eV)
 ---------------------------------------------------------------------------
 S             1             2.00       -0.10346539907243E+02      -281.5437
 S             2             2.00       -0.56391811941841E+00       -15.3450
 P             1             2.00       -0.18779793391136E+00        -5.1102
 P             2             0.00        0.19124012964922E+00         5.2039
 S             3             0.00        0.40212804025792E+00        10.9425
 D             1             0.00        0.12917544257274E+01        35.1504
 P             3             0.00        0.20892463012344E+01        56.8513
 S             4             0.00        0.55087123974269E+01       149.8997
 S             5             0.00        0.50545679425268E+02      1375.4179


 All Electron Calculation, thus no Orbital Energies of the Core Orbitals are calculated


 =======================================
 M U L L I K E N   P O P U L A T I O N S
 =======================================
  
 The survey below gives for each atom:
 a) the total charge (Z minus electrons)
 b) the net spin polarization (nr of electrons spin-A minus spin-B)
 c) for each spin the atomic electron valence density (integrated) per L-value.

 Atom              Charge    Spin density          S         P         D         F
 ----              ------    ------------       ------    ------    ------    ------
 1 C              -0.0000                       4.0000    2.0000    0.0000    0.0000

 Populations of individual BAS functions
 ----------------------------------------
 1 C            0.4746  1.5304  0.9148  1.1405 -0.0604  0.1986  0.1986  0.1986  0.3658  0.3658
                0.3658  0.1023  0.1023  0.1023  0.0000  0.0000  0.0000  0.0000  0.0000  0.0000

 Gross Charges per Atom (Z minus electrons)
 ==========================================
            -0.0000
 Net Total: -0.00000000


 =======================================================================
 Electrostatic potential at the Nuclei due to electrons and other nuclei
 =======================================================================
  
         Atom                  Potential
         ----                  ---------
     1)   C                  14.64659694
 
 
 ========================
 No memory problems found
 ========================
 
 Maximum number of active allocate calls:         369
 
 *******************************************************************************

                             A D F   E X I T
 NORMAL TERMINATION


 =================
 Timing Statistics
 =================
  
 Total Used :                     CPU=        0.83      System=        0.09     Elapsed=        1.45

 Calls  Section                     ( Mean, Percentage )
 ---------------------------------------------------------------------------------------------------
     3  ><      ................      0.00    0.48             0.00    0.00             0.00    0.48
     1  INIT    ................      0.04    5.32             0.01   13.19             0.48   32.70
     1  GEOMET  ................      0.02    2.66             0.02   23.08             0.09    6.08
     1  INPUTA  ................      0.00    0.60             0.00    0.00             0.00    0.34
     1  MAINSY  ................      0.01    1.45             0.01    6.59             0.03    1.82
     1  SYMFIT  ................      0.00    0.36             0.00    0.00             0.00    0.18
     1  CORORT  ................      0.00    0.00             0.00    1.10             0.00    0.19
     1  SYMORB  ................      0.00    0.12             0.00    1.10             0.00    0.09
     1  FITINT  ................      0.01    1.09             0.00    5.49             0.03    1.91
     1  CLSMAT  ................      0.00    0.24             0.00    0.00             0.00    0.20
     1  ORTHON  ................      0.01    0.73             0.00    1.10             0.01    0.56
     1  GENPT   ................      0.02    2.06             0.00    4.40             0.02    1.54
     1  PTBAS   ................      0.00    0.48             0.00    1.10             0.01    0.46
    13  FOCKY   ................      0.05   72.79             0.00   23.08             0.05   43.86
    13  FOCKTR  ................      0.00    0.73             0.00    2.20             0.00    0.71
    13  SDIIS   ................      0.00    4.96             0.00   12.09             0.01    4.65
     1  COREPS  ................      0.02    2.78             0.00    0.00             0.02    1.62
     1  POPAN   ................      0.01    0.97             0.00    0.00             0.01    0.66
     1  DEBYE   ................      0.00    0.36             0.00    1.10             0.00    0.29
     1  EXIT PROCEDURE .........      0.01    1.81             0.00    4.40             0.02    1.65


 Currently Open Files (EXIT00)
 ====================

 Unit    Access Format  Status   Type       Ident (file)
 -------------------------------------------------------
   3      SEQ    FORM   TRANSP  NORMAL      LOGFILE
                                          ( logfile )


 Buffered I/O statistics
 =======================
 Memory available:                     67108864
 Number of records fitting in memory:     16131
 Input :   0.1% of                        27587  *4k bytes
 Output:  13.4% of                         1283  *4k bytes
 Records from serial files evicted:           0
                    others evicted:           0
 Hash table lookups:      55845 with          0 conflicts (  0.00%)

 ***************************************************************************************************
 (LOGFILE)
 <Sep07-2019> <19:32:14>  ADF 2018  RunTime: Sep07-2019 19:32:14  Nodes: 1  Procs: 1
 <Sep07-2019> <19:32:14>  Hydrogen (TZP)
 <Sep07-2019> <19:32:14>  RunType   : CREATE
 <Sep07-2019> <19:32:14>  Net Charge: 0 (Nuclei minus Electrons)
 <Sep07-2019> <19:32:14>  Symmetry  : ATOM
  Coordinates
    Atom         X           Y           Z   (Angstrom)
    1.H         0.000000    0.000000    0.000000
 <Sep07-2019> <19:32:14>  >>>> CORORT
 <Sep07-2019> <19:32:14>  >>>> FITINT
 <Sep07-2019> <19:32:14>  >>>> CLSMAT
 <Sep07-2019> <19:32:14>  >>>> ORTHON
 <Sep07-2019> <19:32:14>  >>>> GENPT
 <Sep07-2019> <19:32:14>  Block Length=  64
 <Sep07-2019> <19:32:14>  >>>> PTBAS
 <Sep07-2019> <19:32:14>  >>>> CYCLE
 <Sep07-2019> <19:32:14>  CalcFitR12Fit
 <Sep07-2019> <19:32:14>  CalcFitCoeff
 <Sep07-2019> <19:32:14>              |Error|         MaxErr       Wt(A-DIIS)
 <Sep07-2019> <19:32:14>      1      0.00000000      0.00000000
 <Sep07-2019> <19:32:14>      2      0.04053683      0.03970368
 <Sep07-2019> <19:32:15>      3      0.00831365      0.00779462    100.0
 <Sep07-2019> <19:32:15>      4      0.00117916      0.00115484      0.2
 <Sep07-2019> <19:32:15>      5      0.00002880      0.00002504      0.0
 <Sep07-2019> <19:32:15>      6      0.00000137      0.00000117      0.0
 <Sep07-2019> <19:32:15>      7      0.00000001      0.00000000      0.0
 <Sep07-2019> <19:32:15>  SCF converged
 <Sep07-2019> <19:32:15>      8      0.00000000      0.00000000      0.0
 <Sep07-2019> <19:32:15>  >>>> POPAN
 <Sep07-2019> <19:32:15>  >>>> DEBYE
 <Sep07-2019> <19:32:15>  NORMAL TERMINATION
 <Sep07-2019> <19:32:15>  END
 <Sep07-2019> <19:32:15>  ADF 2018  RunTime: Sep07-2019 19:32:15  Nodes: 1  Procs: 1
 <Sep07-2019> <19:32:15>  Fluorine (TZP)
 <Sep07-2019> <19:32:15>  RunType   : CREATE
 <Sep07-2019> <19:32:15>  Net Charge: 0 (Nuclei minus Electrons)
 <Sep07-2019> <19:32:15>  Symmetry  : ATOM
  Coordinates
    Atom         X           Y           Z   (Angstrom)
    1.F         0.000000    0.000000    0.000000
 <Sep07-2019> <19:32:15>  >>>> CORORT
 <Sep07-2019> <19:32:15>  >>>> FITINT
 <Sep07-2019> <19:32:15>  >>>> CLSMAT
 <Sep07-2019> <19:32:15>  >>>> ORTHON
 <Sep07-2019> <19:32:15>  >>>> GENPT
 <Sep07-2019> <19:32:15>  Block Length=  76
 <Sep07-2019> <19:32:15>  >>>> PTBAS
 <Sep07-2019> <19:32:15>  >>>> CYCLE
 <Sep07-2019> <19:32:16>  CalcFitR12Fit
 <Sep07-2019> <19:32:16>  CalcFitCoeff
 <Sep07-2019> <19:32:16>              |Error|         MaxErr       Wt(A-DIIS)
 <Sep07-2019> <19:32:16>      1      0.00000000      0.00000000
 <Sep07-2019> <19:32:16>      2     11.41746302      4.81290088    100.0
 <Sep07-2019> <19:32:16>      3      5.10476411      3.13907595    100.0
 <Sep07-2019> <19:32:16>      4      1.13679351      0.53598801    100.0
 <Sep07-2019> <19:32:16>      5      1.53242428      0.75133590    100.0
 <Sep07-2019> <19:32:16>      6      0.08906312      0.04191714     41.3
 <Sep07-2019> <19:32:16>      7      0.03766094      0.01783118     17.0
 <Sep07-2019> <19:32:16>      8      0.00337050      0.00160283      0.6
 <Sep07-2019> <19:32:16>      9      0.00001932      0.00000923      0.0
 <Sep07-2019> <19:32:16>     10      0.00000071      0.00000033      0.0
 <Sep07-2019> <19:32:16>     11      0.00000001      0.00000000      0.0
 <Sep07-2019> <19:32:16>  SCF converged
 <Sep07-2019> <19:32:16>     12      0.00000000      0.00000000      0.0
 <Sep07-2019> <19:32:16>  >>>> POPAN
 <Sep07-2019> <19:32:16>  >>>> DEBYE
 <Sep07-2019> <19:32:16>  NORMAL TERMINATION
 <Sep07-2019> <19:32:16>  END
 <Sep07-2019> <19:32:17>  ADF 2018  RunTime: Sep07-2019 19:32:17  Nodes: 1  Procs: 1
 <Sep07-2019> <19:32:17>  Carbon (TZP)
 <Sep07-2019> <19:32:17>  RunType   : CREATE
 <Sep07-2019> <19:32:17>  Net Charge: 0 (Nuclei minus Electrons)
 <Sep07-2019> <19:32:17>  Symmetry  : ATOM
  Coordinates
    Atom         X           Y           Z   (Angstrom)
    1.C         0.000000    0.000000    0.000000
 <Sep07-2019> <19:32:17>  >>>> CORORT
 <Sep07-2019> <19:32:17>  >>>> FITINT
 <Sep07-2019> <19:32:17>  >>>> CLSMAT
 <Sep07-2019> <19:32:17>  >>>> ORTHON
 <Sep07-2019> <19:32:17>  >>>> GENPT
 <Sep07-2019> <19:32:17>  Block Length=  72
 <Sep07-2019> <19:32:17>  >>>> PTBAS
 <Sep07-2019> <19:32:17>  >>>> CYCLE
 <Sep07-2019> <19:32:17>  CalcFitR12Fit
 <Sep07-2019> <19:32:17>  CalcFitCoeff
 <Sep07-2019> <19:32:17>              |Error|         MaxErr       Wt(A-DIIS)
 <Sep07-2019> <19:32:17>      1      0.00000000      0.00000000
 <Sep07-2019> <19:32:17>      2      4.50538500      3.32984928    100.0
 <Sep07-2019> <19:32:17>      3      1.48623330      1.21086311    100.0
 <Sep07-2019> <19:32:17>      4      0.77599560      0.61258753    100.0
 <Sep07-2019> <19:32:17>      5      0.33282022      0.26618366    100.0
 <Sep07-2019> <19:32:17>      6      0.19197039      0.14942259    100.0
 <Sep07-2019> <19:32:17>      7      0.06816305      0.05350101     53.0
 <Sep07-2019> <19:32:18>      8      0.02823966      0.02200642     21.2
 <Sep07-2019> <19:32:18>      9      0.00415096      0.00323215      2.3
 <Sep07-2019> <19:32:18>     10      0.00007756      0.00006035      0.0
 <Sep07-2019> <19:32:18>     11      0.00000013      0.00000010      0.0
 <Sep07-2019> <19:32:18>     12      0.00000000      0.00000000      0.0
 <Sep07-2019> <19:32:18>  SCF converged
 <Sep07-2019> <19:32:18>     13      0.00000000      0.00000000      0.0
 <Sep07-2019> <19:32:18>  >>>> POPAN
 <Sep07-2019> <19:32:18>  >>>> DEBYE
 <Sep07-2019> <19:32:18>  NORMAL TERMINATION
 <Sep07-2019> <19:32:18>  END
 
Create O   file=TZP-O
XC
::  gga OLYP
   hybrid b3lyp
DISPERSION Grimme3
End
ExactDensity

 *******************************************************************************
 *                                                                             *
 *  -------------------------------------                                      *
 *   Amsterdam Density Functional  (ADF)         2018                          *
 *  -------------------------------------                                      *
 *                                               r69431 2018-10-05             *
 *                                                                             *
 *                                                                             *
 *                              =================                              *
 *                              |               |                              *
 *                              |     A D F     |                              *
 *                              |               |                              *
 *                              =================                              *
 *                                                                             *
 *                                                                             *
 *   Online information and documentation:  https://www.scm.com/support/       *
 *   E-mail:  support@scm.com   info@scm.com                                   *
 *                                                                             *
 *   Scientific publications using ADF results must be properly referenced     *
 *   See the User Manuals (or the web site) for recommended citations          *
 *   The terms and conditions of the End User License Agreement apply to       *
 *   the use of ADF, https://www.scm.com/license-terms/                        *
 *                                                                             *
 **********************  x86_64_linux_intel / intelmpi  ************************
 
 Licensed to: Dr. Steinar Henden / Computer Centre University of Troms? / Troms? / NO
 SCM User ID: u7207
  
 ADF 2018  RunTime: Sep07-2019 19:32:18  Nodes: 1  Procs: 1

 Temporary files are created in /global/work/conradj/1794070/kid_0.1275853669

 Oxygen (TZP)


 ===========================
 A T T A C H E D   F I L E S
 ===========================
  
 CREATE - Data File:    TZP-O
                        Oxygen (TZP)


 ===============================
 M O D E L   P A R A M E T E R S
 ===============================
  
 DENSITY FUNCTIONAL POTENTIAL (scf)
    Hybrid:                            B3LYP                                   == Not Default ==

 SPIN  (restricted / unrestr.)
    Molecule:                          Restricted                               

 OTHER ASPECTS
    Relativistic Corrections:          ---                                      

    Nuclear Charge Density Model:      Point Charge Nuclei                      
    Core Treatment:                    Frozen Orbital(s)                        

    Hyperfine or Zeeman Interaction:   ---                                      

 Settings for Grimme 3 dispersion correction

      damping                      Zero
      s6                          1.000
      sr,6                        1.261
      s8                          1.703

 Other (technical) parameters

      rs8                         1.000
      alpha                      14.000
      version                         3
 


 =====================================
 S Y M M E T R Y ,   E L E C T R O N S
 =====================================
  
 Symmetry: ATOM

 Irreducible Representations, including subspecies
 -------------------------------------------------
 S
 P:x  P:y  P:z
 D:z2  D:x2-y2  D:xy  D:xz  D:yz
 F:z3  F:z  F:xyz  F:z2x  F:z2y  F:x  F:y


 Configuration of Valence Electrons
 ==================================

          Occupation Numbers
          -------------------------------------------------
 S        2*2
 P        4
 D        0
 F        0
          -------------------------------------------------

 Total:   8

 Net Charge: 0 (Nuclei minus Electrons)

 Preset values for MO occupations will be applied through SCF cycle no. 1000000
 Thereafter, the program will assign electrons to MOs that are spatially
 similar to the occupied MOs in a "reference" cycle ("KeepOrbitals").
 The reference cycle is always the PREVIOUS cycle: it will evolve with
 the SCF procedure.


 ================================
 (Slater-type)  F U N C T I O N S  ***  (Basis and Fit)  ***
 ================================
  

 Atom Type    1  (O)
 ==============

 Valence Basis Sets:   9
 -----------------------
   1 S    9.800000
   1 S    6.800000
   2 S    7.580000
   2 S    2.880000
   2 S    1.720000
   2 P    4.080000
   2 P    2.080000
   2 P    1.120000
   3 D    2.000000

 Charge Fitting Sets (for the computation of the Coulomb Potential):  22
 -----------------------------------------------------------------------
   1 S   19.600000
   2 S   22.600000
   2 S   15.680000
   2 S   10.890000
   2 S    7.560000
   3 S    7.690000
   3 S    5.650000
   3 S    4.150000
   3 S    3.050000
   3 S    2.240000
   2 P   12.860000
   2 P    7.680000
   3 P    6.780000
   3 P    4.390000
   3 P    2.840000
   3 D    8.800000
   3 D    5.580000
   3 D    3.530000
   3 D    2.240000
   4 F    6.200000
   4 F    3.700000
   5 G    4.500000


 BAS: List of all Elementary Cartesian Basis Functions
 =====================================================

 The numbering in the list below (to the right of the function characteristics) is referred
 to in print-outs of MO eigenvectors and Mulliken populations in the BAS representation
 (as contrasted to the SFO representation).

 Notes:
 1. The functions are characterized by a polynomial prefactor (powers of x,y,z and r) and
    an exponential decay factor alpha.
 2. Since the basis sets are specific for an atom TYPE, the individual functions occur on
    all atoms of that type.
 3. The word 'Core' in the left margin signals that it is a Core Function (CF) : not a
    degree of freedom in the valence set, but only used to ensure orthogonalization of
    the other valence basis functions on the frozen Core Orbitals.


 (power of) X  Y  Z  R     Alpha  on Atom
            ==========     =====     ==========

 O                                    1
                                  ---------------------------------------------------------------------------
            0  0  0  0     9.800      1
            0  0  0  0     6.800      2
            0  0  0  1     7.580      3
            0  0  0  1     2.880      4
            0  0  0  1     1.720      5
            1  0  0  0     4.080      6
            0  1  0  0     4.080      7
            0  0  1  0     4.080      8
            1  0  0  0     2.080      9
            0  1  0  0     2.080     10
            0  0  1  0     2.080     11
            1  0  0  0     1.120     12
            0  1  0  0     1.120     13
            0  0  1  0     1.120     14
            2  0  0  0     2.000     15
            1  1  0  0     2.000     16
            1  0  1  0     2.000     17
            0  2  0  0     2.000     18
            0  1  1  0     2.000     19
            0  0  2  0     2.000     20

 Total number of charge fitting functions (nprimf)        84
 Total number of Cartesian basis functions (naos)         20
 Total number of Cartesian core functions  (ncos)          0


 BAS: List of all Elementary Cartesian Basis Functions
 =====================================================

 The numbering in the list below (to the right of the function characteristics) is referred
 to in print-outs of MO eigenvectors and Mulliken populations in the BAS representation
 (as contrasted to the SFO representation).

 Notes:
 1. The functions are characterized by a polynomial prefactor (powers of x,y,z and r) and
    an exponential decay factor alpha.
 2. Since the basis sets are specific for an atom TYPE, the individual functions occur on
    all atoms of that type.
 3. The word 'Core' in the left margin signals that it is a Core Function (CF) : not a
    degree of freedom in the valence set, but only used to ensure orthogonalization of
    the other valence basis functions on the frozen Core Orbitals.


 (power of) X  Y  Z  R     Alpha  on Atom
            ==========     =====     ==========

 O                                    1
                                  ---------------------------------------------------------------------------
            0  0  0  0     9.800      1
            0  0  0  0     6.800      2
            0  0  0  1     7.580      3
            0  0  0  1     2.880      4
            0  0  0  1     1.720      5
            1  0  0  0     4.080      6
            0  1  0  0     4.080      7
            0  0  1  0     4.080      8
            1  0  0  0     2.080      9
            0  1  0  0     2.080     10
            0  0  1  0     2.080     11
            1  0  0  0     1.120     12
            0  1  0  0     1.120     13
            0  0  1  0     1.120     14
            2  0  0  0     2.000     15
            1  1  0  0     2.000     16
            1  0  1  0     2.000     17
            0  2  0  0     2.000     18
            0  1  1  0     2.000     19
            0  0  2  0     2.000     20
1
 ***************************************************************************************************


                                              ***********************
                                              *  T E C H N I C A L  *
                                              ***********************
  


 =============================================================
 P A R A L L E L I Z A T I O N  and  V E C T O R I Z A T I O N
 =============================================================
  
 Nr of parallel processes:                                1
 Maximum vector length in NumInt loops:                 128

 IO buffersize (Mb):                                     64.000000


 =====================
 S C F   U P D A T E S
 =====================
  
 Max. nr. of cycles:                               300
 Convergence criterion:                              0.0000000100
   secondary criterion:                              0.0000000100

 Mix parameter (when DIIS does not apply):           0.2000000000
 Special mix parameter for the first cycle:          1.0000000000
 Mixed ADIIS+DIIS will be used
    Max number of expansion vectors:                10
    Pure ADIIS when Max([F,P]) is above              0.1000000000
    Pure DIIS when Max([F,P]) is below               0.0010000000
 Automatic ElectronSmearing (in case of problematic SCF convergence) disabled


 =================
 P R E C I S I O N  ***  (General: NumInt, NeglectFunctionTails, ...)  ***
 =================
  

 NumInt:           Target precision:                12.0000000000
 -------           Initial precision:               10.0000000000
                   Min. precision (optimization):   10.0000000000

 Neglect Functions:          Basis functions:        0.1000000000E-13
 ------------------          Fit functions:          0.1000000000E-13


 ===========================
 L I N E A R   S C A L I N G
 ===========================
  

 Cut-off radii density fit:                        0.1000000000E-97
 Overlap cut-off criterion AO matrix elements:     0.1000000000E-97
 Cut-offs for Coulomb potential and fitted density:0.1000000000E-97
 Cut-off criterion for Coulomb multipole terms:    0.1000000000E-97
 Progressive Convergence parameter:                 0.000000000    
1
 ***************************************************************************************************


                                            ***************************
                                            *  C O M P U T A T I O N  *
                                            ***************************
  

 Number of elements of the density matrix on this node (used, total):       210       210


 ===========================================
 Numerical Integration : Fuzzy Cells (Becke)
 ===========================================
  
 Becke grid quality: VERYGOOD       
  
 Lebedev angular grid order:             min:  13 max:  41
 Nr. of radial points:                   min:  68 max:  68

 Total nr. of points:         68
 Nr. of blocks:                1
 Block length:                68
 Nr. of dummy points:          0


 Test of Precision of the Numerical Integration Grid
 ===================================================

 Integral of the Total Core Density:                   0.00000000000000


 ========================
 Density Fitting (zlmFit)
 ========================
  
 ZlmFit Fit Quality: VERYGOOD       
  
 Max L-expansion:                        min:   0 max:   0
 Nr. of radial interpolation points:     min: 180 max: 180


 ======================
 RI Hartree-Fock Scheme
 ======================
  
 Fit Set Quality     : NORMAL
 Integration Quality : NORMAL
 Threshold Quality   : NORMAL
 Response Quality    : DEFAULT
 Is Range Separated  :  F
 
 RIHartreeFock Dependency: number of modified vectors:           0


 =====
 S C F  ***  ScaSCF  ***
 =====
  

 CYCLE    1
 SCF Error: norm([F,P])=      0.000000000000, max([F,P])=      0.000000000000
 orbitals (Q,E):
 ---------------
 S :1...5            ( 2.00   -31.9999)  ( 2.00    -7.9363)  ( 0.00    -3.4636)  ( 0.00     4.3191)
                     ( 0.00   110.5486)
 P :1...3            ( 4.00    -7.9991)  ( 0.00    -3.4855)  ( 0.00    -1.8903)
 D :1...1            ( 0.00    -3.3333)

 CYCLE    2
  SDIIS (wt  0.000):  1.0000 -0.0000
 A-DIIS (wt  1.000):  0.0000  1.0000
  DIIS coefficients:  0.0000  1.0000
 SCF Error: norm([F,P])=      8.799682738238, max([F,P])=      5.524474927363
 orbitals (Q,E):
 ---------------
 S :1...3            ( 2.00   -14.9557)  ( 2.00    -0.0379)  ( 0.00     1.7682)
 P :1...2            ( 4.00     0.2357)  ( 0.00     1.2204)
 D :1...1            ( 0.00     1.5901)

 CYCLE    3
  SDIIS (wt  0.000):  0.2180  0.7820
 A-DIIS (wt  1.000):  0.2827  0.7173
  DIIS coefficients:  0.2827  0.7173
 SCF Error: norm([F,P])=      3.451499304475, max([F,P])=      2.413963612976
 orbitals (Q,E):
 ---------------
 S :1...3            ( 2.00   -20.3378)  ( 2.00    -1.6374)  ( 0.00     0.3933)
 P :1...2            ( 4.00    -1.0231)  ( 0.00     0.1270)
 D :1...1            ( 0.00     0.6775)

 CYCLE    4
  SDIIS (wt  0.000): -0.0546  0.1851  0.8695
 A-DIIS (wt  1.000):  0.0000  0.0000  1.0000
  DIIS coefficients:  0.0000  0.0000  1.0000
 SCF Error: norm([F,P])=      1.254556338460, max([F,P])=      0.638020293361
 orbitals (Q,E):
 ---------------
 S :1...3            ( 2.00   -18.3722)  ( 2.00    -0.6308)  ( 0.00     1.0818)
 P :1...2            ( 4.00    -0.0631)  ( 0.00     0.5547)
 D :1...1            ( 0.00     1.2970)

 CYCLE    5
  SDIIS (wt  0.000): -0.0198 -0.0868  0.5273  0.5793
 A-DIIS (wt  1.000):  0.0000  0.0000  0.5678  0.4322
  DIIS coefficients:  0.0000  0.0000  0.5678  0.4322
 SCF Error: norm([F,P])=      1.353801623936, max([F,P])=      0.757312131247
 orbitals (Q,E):
 ---------------
 S :1...3            ( 2.00   -19.2527)  ( 2.00    -0.9725)  ( 0.00     0.8352)
 P :1...2            ( 4.00    -0.3602)  ( 0.00     0.3765)
 D :1...1            ( 0.00     1.1073)

 CYCLE    6
  SDIIS (wt  0.632):  0.0032 -0.0014  0.0159 -0.0082  0.9905
 A-DIIS (wt  0.368):  0.0000  0.0000  0.0000  0.0000  1.0000
  DIIS coefficients:  0.0020 -0.0009  0.0100 -0.0052  0.9940
 SCF Error: norm([F,P])=      0.060567007104, max([F,P])=      0.037440553023
 orbitals (Q,E):
 ---------------
 S :1...3            ( 2.00   -19.3067)  ( 2.00    -0.9715)  ( 0.00     0.8394)
 P :1...2            ( 4.00    -0.3620)  ( 0.00     0.3795)
 D :1...1            ( 0.00     1.1167)

 CYCLE    7
  SDIIS (wt  0.968): -0.0001  0.0003  0.0000  0.0017  0.0444  0.9537
 A-DIIS (wt  0.032):  0.0000  0.0000  0.0000  0.0000  0.0000  1.0000
  DIIS coefficients: -0.0001  0.0003  0.0000  0.0016  0.0430  0.9552
 SCF Error: norm([F,P])=      0.006526918339, max([F,P])=      0.004191039009
 orbitals (Q,E):
 ---------------
 S :1...3            ( 2.00   -19.3014)  ( 2.00    -0.9706)  ( 0.00     0.8400)
 P :1...2            ( 4.00    -0.3612)  ( 0.00     0.3797)
 D :1...1            ( 0.00     1.1169)

 CYCLE    8
  SDIIS (wt  1.000):  0.0000 -0.0000 -0.0000  0.0001 -0.0006 -0.0257  1.0262
  DIIS coefficients:  0.0000 -0.0000 -0.0000  0.0001 -0.0006 -0.0257  1.0262
 SCF Error: norm([F,P])=      0.000272686548, max([F,P])=      0.000156875099
 orbitals (Q,E):
 ---------------
 S :1...3            ( 2.00   -19.3011)  ( 2.00    -0.9705)  ( 0.00     0.8401)
 P :1...2            ( 4.00    -0.3611)  ( 0.00     0.3798)
 D :1...1            ( 0.00     1.1170)

 CYCLE    9
  SDIIS (wt  1.000): -0.0000 -0.0000  0.0000 -0.0000 -0.0000 -0.0000 -0.0311  1.0312
  DIIS coefficients: -0.0000 -0.0000  0.0000 -0.0000 -0.0000 -0.0000 -0.0311  1.0312
 SCF Error: norm([F,P])=      0.000008314456, max([F,P])=      0.000004462855
 orbitals (Q,E):
 ---------------
 S :1...3            ( 2.00   -19.3011)  ( 2.00    -0.9705)  ( 0.00     0.8401)
 P :1...2            ( 4.00    -0.3611)  ( 0.00     0.3798)
 D :1...1            ( 0.00     1.1170)

 CYCLE   10
  SDIIS (wt  1.000): -0.0000 -0.0000 -0.0000  0.0015 -0.0248  1.0233
  DIIS coefficients: -0.0000 -0.0000 -0.0000  0.0015 -0.0248  1.0233
 SCF Error: norm([F,P])=      0.000000612589, max([F,P])=      0.000000354572
 orbitals (Q,E):
 ---------------
 S :1...3            ( 2.00   -19.3011)  ( 2.00    -0.9705)  ( 0.00     0.8401)
 P :1...2            ( 4.00    -0.3611)  ( 0.00     0.3798)
 D :1...1            ( 0.00     1.1170)

 CYCLE   11
  SDIIS (wt  1.000): -0.0000 -0.0001  0.0007 -0.0487  1.0481
  DIIS coefficients: -0.0000 -0.0001  0.0007 -0.0487  1.0481
 SCF Error: norm([F,P])=      0.000000006038, max([F,P])=      0.000000003438
 orbitals (Q,E):
 ---------------
 S :1...3            ( 2.00   -19.3011)  ( 2.00    -0.9705)  ( 0.00     0.8401)
 P :1...2            ( 4.00    -0.3611)  ( 0.00     0.3798)
 D :1...1            ( 0.00     1.1170)

 SCF CONVERGED

 CYCLE   12
1
 ***************************************************************************************************


                                                *******************
                                                *  R E S U L T S  *
                                                *******************
  
  
 Hartree-Fock exchange energy:   -7.59919104057884     
 *** Setting up for NEW gradients in Focky
 *** Using EXACT density in Focky

 Orbital Energies, per Irrep and Spin:
 ======================================
                        Occup              E (au)              E (eV)       Diff (eV) with prev. cycle
                        -----      --------------------        ------       --------------------------
 S
               1        2.000     -0.19301144619752E+02      -525.211              -1.32E-10
               2        2.000     -0.97050499907915E+00       -26.409              -2.09E-11
               3        0.000      0.84008539249286E+00        22.860
               4        0.000      0.13636306128687E+02       371.063
               5        0.000      0.12373582271012E+03      3367.023
 P
               1        4.000     -0.36108197429678E+00        -9.826               3.60E-11
               2        0.000      0.37978842713500E+00        10.335
               3        0.000      0.39357354700186E+01       107.097
 D
               1        0.000      0.11169785904526E+01        30.395


 Partially Occupied:
               1 P                -0.36108197429678E+00
  
 HOMO :        2 S                -0.97050499907915E+00
 LUMO :        2 P                 0.37978842713500E+00
  


 Orbital Energies, all Irreps
 ========================================

 Irrep        no.  (spin)   Occup              E (au)                E (eV)
 ---------------------------------------------------------------------------
 S             1             2.00       -0.19301144619752E+02      -525.2109
 S             2             2.00       -0.97050499907915E+00       -26.4088
 P             1             4.00       -0.36108197429678E+00        -9.8255
 P             2             0.00        0.37978842713500E+00        10.3346
 S             3             0.00        0.84008539249286E+00        22.8599
 D             1             0.00        0.11169785904526E+01        30.3945
 P             3             0.00        0.39357354700186E+01       107.0968
 S             4             0.00        0.13636306128687E+02       371.0628
 S             5             0.00        0.12373582271012E+03      3367.0231


 All Electron Calculation, thus no Orbital Energies of the Core Orbitals are calculated


 =======================================
 M U L L I K E N   P O P U L A T I O N S
 =======================================
  
 The survey below gives for each atom:
 a) the total charge (Z minus electrons)
 b) the net spin polarization (nr of electrons spin-A minus spin-B)
 c) for each spin the atomic electron valence density (integrated) per L-value.

 Atom              Charge    Spin density          S         P         D         F
 ----              ------    ------------       ------    ------    ------    ------
 1 O               0.0000                       4.0000    4.0000    0.0000    0.0000

 Populations of individual BAS functions
 ----------------------------------------
 1 O            0.5980  1.4045 -0.0373  1.1552  0.8795  0.2457  0.2457  0.2457  0.7407  0.7407
                0.7407  0.3469  0.3469  0.3469  0.0000  0.0000  0.0000  0.0000  0.0000  0.0000

 Gross Charges per Atom (Z minus electrons)
 ==========================================
             0.0000
 Net Total:  0.00000000


 =======================================================================
 Electrostatic potential at the Nuclei due to electrons and other nuclei
 =======================================================================
  
         Atom                  Potential
         ----                  ---------
     1)   O                  22.21179119
 
 
 ========================
 No memory problems found
 ========================
 
 Maximum number of active allocate calls:         369
 
 *******************************************************************************

                             A D F   E X I T
 NORMAL TERMINATION


 =================
 Timing Statistics
 =================
  
 Total Used :                     CPU=        0.87      System=        0.09     Elapsed=        1.44

 Calls  Section                     ( Mean, Percentage )
 ---------------------------------------------------------------------------------------------------
     3  ><      ................      0.00    0.35             0.00    3.37             0.00    0.52
     1  INIT    ................      0.05    5.53             0.01    8.99             0.45   31.53
     1  GEOMET  ................      0.02    2.07             0.02   26.97             0.06    3.97
     1  INPUTA  ................      0.00    0.46             0.00    0.00             0.01    0.35
     1  MAINSY  ................      0.01    1.04             0.01   11.24             0.03    1.91
     1  SYMFIT  ................      0.00    0.35             0.00    0.00             0.00    0.19
     1  CORORT  ................      0.00    0.12             0.00    0.00             0.00    0.18
     1  SYMORB  ................      0.00    0.12             0.00    1.12             0.00    0.10
     1  FITINT  ................      0.01    0.69             0.01    8.99             0.03    1.86
     1  CLSMAT  ................      0.00    0.23             0.00    0.00             0.00    0.26
     1  ORTHON  ................      0.01    0.69             0.00    1.12             0.01    0.57
     1  GENPT   ................      0.02    2.07             0.00    3.37             0.02    1.59
     1  PTBAS   ................      0.00    0.58             0.00    1.12             0.01    0.48
    12  FOCKY   ................      0.05   74.65             0.00   14.61             0.06   47.00
    12  FOCKTR  ................      0.00    0.92             0.00    0.00             0.00    0.67
    12  SDIIS   ................      0.00    4.72             0.00    7.87             0.01    4.37
     1  COREPS  ................      0.02    2.65             0.00    3.37             0.03    1.85
     1  POPAN   ................      0.01    0.92             0.00    1.12             0.01    0.69
     1  DEBYE   ................      0.00    0.23             0.00    0.00             0.00    0.27
     1  EXIT PROCEDURE .........      0.01    1.61             0.01    6.74             0.02    1.64


 Currently Open Files (EXIT00)
 ====================

 Unit    Access Format  Status   Type       Ident (file)
 -------------------------------------------------------
   3      SEQ    FORM   TRANSP  NORMAL      LOGFILE
                                          ( logfile )


 Buffered I/O statistics
 =======================
 Memory available:                     67108864
 Number of records fitting in memory:     16131
 Input :   0.1% of                        26459  *4k bytes
 Output:  13.5% of                         1275  *4k bytes
 Records from serial files evicted:           0
                    others evicted:           0
 Hash table lookups:      53754 with          0 conflicts (  0.00%)

 ***************************************************************************************************
 (LOGFILE)
 <Sep07-2019> <19:32:14>  ADF 2018  RunTime: Sep07-2019 19:32:14  Nodes: 1  Procs: 1
 <Sep07-2019> <19:32:14>  Hydrogen (TZP)
 <Sep07-2019> <19:32:14>  RunType   : CREATE
 <Sep07-2019> <19:32:14>  Net Charge: 0 (Nuclei minus Electrons)
 <Sep07-2019> <19:32:14>  Symmetry  : ATOM
  Coordinates
    Atom         X           Y           Z   (Angstrom)
    1.H         0.000000    0.000000    0.000000
 <Sep07-2019> <19:32:14>  >>>> CORORT
 <Sep07-2019> <19:32:14>  >>>> FITINT
 <Sep07-2019> <19:32:14>  >>>> CLSMAT
 <Sep07-2019> <19:32:14>  >>>> ORTHON
 <Sep07-2019> <19:32:14>  >>>> GENPT
 <Sep07-2019> <19:32:14>  Block Length=  64
 <Sep07-2019> <19:32:14>  >>>> PTBAS
 <Sep07-2019> <19:32:14>  >>>> CYCLE
 <Sep07-2019> <19:32:14>  CalcFitR12Fit
 <Sep07-2019> <19:32:14>  CalcFitCoeff
 <Sep07-2019> <19:32:14>              |Error|         MaxErr       Wt(A-DIIS)
 <Sep07-2019> <19:32:14>      1      0.00000000      0.00000000
 <Sep07-2019> <19:32:14>      2      0.04053683      0.03970368
 <Sep07-2019> <19:32:15>      3      0.00831365      0.00779462    100.0
 <Sep07-2019> <19:32:15>      4      0.00117916      0.00115484      0.2
 <Sep07-2019> <19:32:15>      5      0.00002880      0.00002504      0.0
 <Sep07-2019> <19:32:15>      6      0.00000137      0.00000117      0.0
 <Sep07-2019> <19:32:15>      7      0.00000001      0.00000000      0.0
 <Sep07-2019> <19:32:15>  SCF converged
 <Sep07-2019> <19:32:15>      8      0.00000000      0.00000000      0.0
 <Sep07-2019> <19:32:15>  >>>> POPAN
 <Sep07-2019> <19:32:15>  >>>> DEBYE
 <Sep07-2019> <19:32:15>  NORMAL TERMINATION
 <Sep07-2019> <19:32:15>  END
 <Sep07-2019> <19:32:15>  ADF 2018  RunTime: Sep07-2019 19:32:15  Nodes: 1  Procs: 1
 <Sep07-2019> <19:32:15>  Fluorine (TZP)
 <Sep07-2019> <19:32:15>  RunType   : CREATE
 <Sep07-2019> <19:32:15>  Net Charge: 0 (Nuclei minus Electrons)
 <Sep07-2019> <19:32:15>  Symmetry  : ATOM
  Coordinates
    Atom         X           Y           Z   (Angstrom)
    1.F         0.000000    0.000000    0.000000
 <Sep07-2019> <19:32:15>  >>>> CORORT
 <Sep07-2019> <19:32:15>  >>>> FITINT
 <Sep07-2019> <19:32:15>  >>>> CLSMAT
 <Sep07-2019> <19:32:15>  >>>> ORTHON
 <Sep07-2019> <19:32:15>  >>>> GENPT
 <Sep07-2019> <19:32:15>  Block Length=  76
 <Sep07-2019> <19:32:15>  >>>> PTBAS
 <Sep07-2019> <19:32:15>  >>>> CYCLE
 <Sep07-2019> <19:32:16>  CalcFitR12Fit
 <Sep07-2019> <19:32:16>  CalcFitCoeff
 <Sep07-2019> <19:32:16>              |Error|         MaxErr       Wt(A-DIIS)
 <Sep07-2019> <19:32:16>      1      0.00000000      0.00000000
 <Sep07-2019> <19:32:16>      2     11.41746302      4.81290088    100.0
 <Sep07-2019> <19:32:16>      3      5.10476411      3.13907595    100.0
 <Sep07-2019> <19:32:16>      4      1.13679351      0.53598801    100.0
 <Sep07-2019> <19:32:16>      5      1.53242428      0.75133590    100.0
 <Sep07-2019> <19:32:16>      6      0.08906312      0.04191714     41.3
 <Sep07-2019> <19:32:16>      7      0.03766094      0.01783118     17.0
 <Sep07-2019> <19:32:16>      8      0.00337050      0.00160283      0.6
 <Sep07-2019> <19:32:16>      9      0.00001932      0.00000923      0.0
 <Sep07-2019> <19:32:16>     10      0.00000071      0.00000033      0.0
 <Sep07-2019> <19:32:16>     11      0.00000001      0.00000000      0.0
 <Sep07-2019> <19:32:16>  SCF converged
 <Sep07-2019> <19:32:16>     12      0.00000000      0.00000000      0.0
 <Sep07-2019> <19:32:16>  >>>> POPAN
 <Sep07-2019> <19:32:16>  >>>> DEBYE
 <Sep07-2019> <19:32:16>  NORMAL TERMINATION
 <Sep07-2019> <19:32:16>  END
 <Sep07-2019> <19:32:17>  ADF 2018  RunTime: Sep07-2019 19:32:17  Nodes: 1  Procs: 1
 <Sep07-2019> <19:32:17>  Carbon (TZP)
 <Sep07-2019> <19:32:17>  RunType   : CREATE
 <Sep07-2019> <19:32:17>  Net Charge: 0 (Nuclei minus Electrons)
 <Sep07-2019> <19:32:17>  Symmetry  : ATOM
  Coordinates
    Atom         X           Y           Z   (Angstrom)
    1.C         0.000000    0.000000    0.000000
 <Sep07-2019> <19:32:17>  >>>> CORORT
 <Sep07-2019> <19:32:17>  >>>> FITINT
 <Sep07-2019> <19:32:17>  >>>> CLSMAT
 <Sep07-2019> <19:32:17>  >>>> ORTHON
 <Sep07-2019> <19:32:17>  >>>> GENPT
 <Sep07-2019> <19:32:17>  Block Length=  72
 <Sep07-2019> <19:32:17>  >>>> PTBAS
 <Sep07-2019> <19:32:17>  >>>> CYCLE
 <Sep07-2019> <19:32:17>  CalcFitR12Fit
 <Sep07-2019> <19:32:17>  CalcFitCoeff
 <Sep07-2019> <19:32:17>              |Error|         MaxErr       Wt(A-DIIS)
 <Sep07-2019> <19:32:17>      1      0.00000000      0.00000000
 <Sep07-2019> <19:32:17>      2      4.50538500      3.32984928    100.0
 <Sep07-2019> <19:32:17>      3      1.48623330      1.21086311    100.0
 <Sep07-2019> <19:32:17>      4      0.77599560      0.61258753    100.0
 <Sep07-2019> <19:32:17>      5      0.33282022      0.26618366    100.0
 <Sep07-2019> <19:32:17>      6      0.19197039      0.14942259    100.0
 <Sep07-2019> <19:32:17>      7      0.06816305      0.05350101     53.0
 <Sep07-2019> <19:32:18>      8      0.02823966      0.02200642     21.2
 <Sep07-2019> <19:32:18>      9      0.00415096      0.00323215      2.3
 <Sep07-2019> <19:32:18>     10      0.00007756      0.00006035      0.0
 <Sep07-2019> <19:32:18>     11      0.00000013      0.00000010      0.0
 <Sep07-2019> <19:32:18>     12      0.00000000      0.00000000      0.0
 <Sep07-2019> <19:32:18>  SCF converged
 <Sep07-2019> <19:32:18>     13      0.00000000      0.00000000      0.0
 <Sep07-2019> <19:32:18>  >>>> POPAN
 <Sep07-2019> <19:32:18>  >>>> DEBYE
 <Sep07-2019> <19:32:18>  NORMAL TERMINATION
 <Sep07-2019> <19:32:18>  END
 <Sep07-2019> <19:32:18>  ADF 2018  RunTime: Sep07-2019 19:32:18  Nodes: 1  Procs: 1
 <Sep07-2019> <19:32:18>  Oxygen (TZP)
 <Sep07-2019> <19:32:18>  RunType   : CREATE
 <Sep07-2019> <19:32:18>  Net Charge: 0 (Nuclei minus Electrons)
 <Sep07-2019> <19:32:18>  Symmetry  : ATOM
  Coordinates
    Atom         X           Y           Z   (Angstrom)
    1.O         0.000000    0.000000    0.000000
 <Sep07-2019> <19:32:18>  >>>> CORORT
 <Sep07-2019> <19:32:18>  >>>> FITINT
 <Sep07-2019> <19:32:18>  >>>> CLSMAT
 <Sep07-2019> <19:32:18>  >>>> ORTHON
 <Sep07-2019> <19:32:18>  >>>> GENPT
 <Sep07-2019> <19:32:18>  Block Length=  68
 <Sep07-2019> <19:32:18>  >>>> PTBAS
 <Sep07-2019> <19:32:18>  >>>> CYCLE
 <Sep07-2019> <19:32:19>  CalcFitR12Fit
 <Sep07-2019> <19:32:19>  CalcFitCoeff
 <Sep07-2019> <19:32:19>              |Error|         MaxErr       Wt(A-DIIS)
 <Sep07-2019> <19:32:19>      1      0.00000000      0.00000000
 <Sep07-2019> <19:32:19>      2      8.79968274      5.52447493    100.0
 <Sep07-2019> <19:32:19>      3      3.45149930      2.41396361    100.0
 <Sep07-2019> <19:32:19>      4      1.25455634      0.63802029    100.0
 <Sep07-2019> <19:32:19>      5      1.35380162      0.75731213    100.0
 <Sep07-2019> <19:32:19>      6      0.06056701      0.03744055     36.8
 <Sep07-2019> <19:32:19>      7      0.00652692      0.00419104      3.2
 <Sep07-2019> <19:32:19>      8      0.00027269      0.00015688      0.0
 <Sep07-2019> <19:32:19>      9      0.00000831      0.00000446      0.0
 <Sep07-2019> <19:32:19>     10      0.00000061      0.00000035      0.0
 <Sep07-2019> <19:32:19>     11      0.00000001      0.00000000      0.0
 <Sep07-2019> <19:32:19>  SCF converged
 <Sep07-2019> <19:32:19>     12      0.00000000      0.00000000      0.0
 <Sep07-2019> <19:32:19>  >>>> POPAN
 <Sep07-2019> <19:32:19>  >>>> DEBYE
 <Sep07-2019> <19:32:19>  NORMAL TERMINATION
 <Sep07-2019> <19:32:19>  END
 
Create Mn   file=TZP-Mn
XC
::  gga OLYP
   hybrid b3lyp
DISPERSION Grimme3
End
ExactDensity

 *******************************************************************************
 *                                                                             *
 *  -------------------------------------                                      *
 *   Amsterdam Density Functional  (ADF)         2018                          *
 *  -------------------------------------                                      *
 *                                               r69431 2018-10-05             *
 *                                                                             *
 *                                                                             *
 *                              =================                              *
 *                              |               |                              *
 *                              |     A D F     |                              *
 *                              |               |                              *
 *                              =================                              *
 *                                                                             *
 *                                                                             *
 *   Online information and documentation:  https://www.scm.com/support/       *
 *   E-mail:  support@scm.com   info@scm.com                                   *
 *                                                                             *
 *   Scientific publications using ADF results must be properly referenced     *
 *   See the User Manuals (or the web site) for recommended citations          *
 *   The terms and conditions of the End User License Agreement apply to       *
 *   the use of ADF, https://www.scm.com/license-terms/                        *
 *                                                                             *
 **********************  x86_64_linux_intel / intelmpi  ************************
 
 Licensed to: Dr. Steinar Henden / Computer Centre University of Troms? / Troms? / NO
 SCM User ID: u7207
  
 ADF 2018  RunTime: Sep07-2019 19:32:20  Nodes: 1  Procs: 1

 Temporary files are created in /global/work/conradj/1794070/kid_0.1500750039

 Manganese (TZP)


 ===========================
 A T T A C H E D   F I L E S
 ===========================
  
 CREATE - Data File:    TZP-Mn
                        Manganese (TZP)


 ===============================
 M O D E L   P A R A M E T E R S
 ===============================
  
 DENSITY FUNCTIONAL POTENTIAL (scf)
    Hybrid:                            B3LYP                                   == Not Default ==

 SPIN  (restricted / unrestr.)
    Molecule:                          Restricted                               

 OTHER ASPECTS
    Relativistic Corrections:          ---                                      

    Nuclear Charge Density Model:      Point Charge Nuclei                      
    Core Treatment:                    Frozen Orbital(s)                        

    Hyperfine or Zeeman Interaction:   ---                                      

 Settings for Grimme 3 dispersion correction

      damping                      Zero
      s6                          1.000
      sr,6                        1.261
      s8                          1.703

 Other (technical) parameters

      rs8                         1.000
      alpha                      14.000
      version                         3
 


 =====================================
 S Y M M E T R Y ,   E L E C T R O N S
 =====================================
  
 Symmetry: ATOM

 Irreducible Representations, including subspecies
 -------------------------------------------------
 S
 P:x  P:y  P:z
 D:z2  D:x2-y2  D:xy  D:xz  D:yz
 F:z3  F:z  F:xyz  F:z2x  F:z2y  F:x  F:y


 Configuration of Valence Electrons
 ==================================

          Occupation Numbers
          -------------------------------------------------
 S        4*2
 P        2*6
 D        5
 F        0
          -------------------------------------------------

 Total:   25

 Net Charge: 0 (Nuclei minus Electrons)

 Preset values for MO occupations will be applied through SCF cycle no. 1000000
 Thereafter, the program will assign electrons to MOs that are spatially
 similar to the occupied MOs in a "reference" cycle ("KeepOrbitals").
 The reference cycle is always the PREVIOUS cycle: it will evolve with
 the SCF procedure.


 ================================
 (Slater-type)  F U N C T I O N S  ***  (Basis and Fit)  ***
 ================================
  

 Atom Type    1  (Mn)
 ==============

 Valence Basis Sets:  18
 -----------------------
   1 S   29.650000
   1 S   23.000000
   2 S    9.650000
   2 S    6.750000
   2 P   13.800000
   2 P    8.700000
   3 S    5.650000
   3 S    3.500000
   3 P    5.950000
   3 P    4.000000
   3 P    2.700000
   3 D    5.950000
   3 D    2.850000
   3 D    1.320000
   4 S    2.200000
   4 S    1.360000
   4 S    0.880000
   4 P    1.350000

 Charge Fitting Sets (for the computation of the Coulomb Potential):  41
 -----------------------------------------------------------------------
   1 S   59.300000
   2 S   65.740000
   2 S   44.220000
   3 S   43.670000
   3 S   31.240000
   4 S   29.560000
   4 S   22.000000
   4 S   16.380000
   5 S   15.190000
   5 S   11.630000
   5 S    8.910000
   6 S    8.170000
   6 S    6.390000
   6 S    5.000000
   6 S    3.910000
   7 S    3.570000
   7 S    2.840000
   7 S    2.260000
   7 S    1.800000
   2 P   43.450000
   3 P   29.100000
   4 P   19.720000
   5 P   13.590000
   5 P    7.840000
   6 P    5.490000
   6 P    3.310000
   7 P    2.350000
   3 D   32.500000
   4 D   22.150000
   5 D   15.340000
   5 D    8.890000
   6 D    6.250000
   6 D    3.780000
   7 D    2.700000
   4 F   16.350000
   5 F    9.360000
   5 F    4.510000
   6 F    2.670000
   5 G   10.400000
   5 G    5.560000
   5 G    2.970000


 BAS: List of all Elementary Cartesian Basis Functions
 =====================================================

 The numbering in the list below (to the right of the function characteristics) is referred
 to in print-outs of MO eigenvectors and Mulliken populations in the BAS representation
 (as contrasted to the SFO representation).

 Notes:
 1. The functions are characterized by a polynomial prefactor (powers of x,y,z and r) and
    an exponential decay factor alpha.
 2. Since the basis sets are specific for an atom TYPE, the individual functions occur on
    all atoms of that type.
 3. The word 'Core' in the left margin signals that it is a Core Function (CF) : not a
    degree of freedom in the valence set, but only used to ensure orthogonalization of
    the other valence basis functions on the frozen Core Orbitals.


 (power of) X  Y  Z  R     Alpha  on Atom
            ==========     =====     ==========

 Mn                                   1
                                  ---------------------------------------------------------------------------
            0  0  0  0    29.650      1
            0  0  0  0    23.000      2
            0  0  0  1     9.650      3
            0  0  0  1     6.750      4
            1  0  0  0    13.800      5
            0  1  0  0    13.800      6
            0  0  1  0    13.800      7
            1  0  0  0     8.700      8
            0  1  0  0     8.700      9
            0  0  1  0     8.700     10
            0  0  0  2     5.650     11
            0  0  0  2     3.500     12
            1  0  0  1     5.950     13
            0  1  0  1     5.950     14
            0  0  1  1     5.950     15
            1  0  0  1     4.000     16
            0  1  0  1     4.000     17
            0  0  1  1     4.000     18
            1  0  0  1     2.700     19
            0  1  0  1     2.700     20
            0  0  1  1     2.700     21
            2  0  0  0     5.950     22
            1  1  0  0     5.950     23
            1  0  1  0     5.950     24
            0  2  0  0     5.950     25
            0  1  1  0     5.950     26
            0  0  2  0     5.950     27
            2  0  0  0     2.850     28
            1  1  0  0     2.850     29
            1  0  1  0     2.850     30
            0  2  0  0     2.850     31
            0  1  1  0     2.850     32
            0  0  2  0     2.850     33
            2  0  0  0     1.320     34
            1  1  0  0     1.320     35
            1  0  1  0     1.320     36
            0  2  0  0     1.320     37
            0  1  1  0     1.320     38
            0  0  2  0     1.320     39
            0  0  0  3     2.200     40
            0  0  0  3     1.360     41
            0  0  0  3     0.880     42
            1  0  0  2     1.350     43
            0  1  0  2     1.350     44
            0  0  1  2     1.350     45

 Total number of charge fitting functions (nprimf)       170
 Total number of Cartesian basis functions (naos)         45
 Total number of Cartesian core functions  (ncos)          0


 BAS: List of all Elementary Cartesian Basis Functions
 =====================================================

 The numbering in the list below (to the right of the function characteristics) is referred
 to in print-outs of MO eigenvectors and Mulliken populations in the BAS representation
 (as contrasted to the SFO representation).

 Notes:
 1. The functions are characterized by a polynomial prefactor (powers of x,y,z and r) and
    an exponential decay factor alpha.
 2. Since the basis sets are specific for an atom TYPE, the individual functions occur on
    all atoms of that type.
 3. The word 'Core' in the left margin signals that it is a Core Function (CF) : not a
    degree of freedom in the valence set, but only used to ensure orthogonalization of
    the other valence basis functions on the frozen Core Orbitals.


 (power of) X  Y  Z  R     Alpha  on Atom
            ==========     =====     ==========

 Mn                                   1
                                  ---------------------------------------------------------------------------
            0  0  0  0    29.650      1
            0  0  0  0    23.000      2
            0  0  0  1     9.650      3
            0  0  0  1     6.750      4
            1  0  0  0    13.800      5
            0  1  0  0    13.800      6
            0  0  1  0    13.800      7
            1  0  0  0     8.700      8
            0  1  0  0     8.700      9
            0  0  1  0     8.700     10
            0  0  0  2     5.650     11
            0  0  0  2     3.500     12
            1  0  0  1     5.950     13
            0  1  0  1     5.950     14
            0  0  1  1     5.950     15
            1  0  0  1     4.000     16
            0  1  0  1     4.000     17
            0  0  1  1     4.000     18
            1  0  0  1     2.700     19
            0  1  0  1     2.700     20
            0  0  1  1     2.700     21
            2  0  0  0     5.950     22
            1  1  0  0     5.950     23
            1  0  1  0     5.950     24
            0  2  0  0     5.950     25
            0  1  1  0     5.950     26
            0  0  2  0     5.950     27
            2  0  0  0     2.850     28
            1  1  0  0     2.850     29
            1  0  1  0     2.850     30
            0  2  0  0     2.850     31
            0  1  1  0     2.850     32
            0  0  2  0     2.850     33
            2  0  0  0     1.320     34
            1  1  0  0     1.320     35
            1  0  1  0     1.320     36
            0  2  0  0     1.320     37
            0  1  1  0     1.320     38
            0  0  2  0     1.320     39
            0  0  0  3     2.200     40
            0  0  0  3     1.360     41
            0  0  0  3     0.880     42
            1  0  0  2     1.350     43
            0  1  0  2     1.350     44
            0  0  1  2     1.350     45
1
 ***************************************************************************************************


                                              ***********************
                                              *  T E C H N I C A L  *
                                              ***********************
  


 =============================================================
 P A R A L L E L I Z A T I O N  and  V E C T O R I Z A T I O N
 =============================================================
  
 Nr of parallel processes:                                1
 Maximum vector length in NumInt loops:                 128

 IO buffersize (Mb):                                     64.000000


 =====================
 S C F   U P D A T E S
 =====================
  
 Max. nr. of cycles:                               300
 Convergence criterion:                              0.0000000100
   secondary criterion:                              0.0000000100

 Mix parameter (when DIIS does not apply):           0.2000000000
 Special mix parameter for the first cycle:          1.0000000000
 Mixed ADIIS+DIIS will be used
    Max number of expansion vectors:                10
    Pure ADIIS when Max([F,P]) is above              0.1000000000
    Pure DIIS when Max([F,P]) is below               0.0010000000
 Automatic ElectronSmearing (in case of problematic SCF convergence) disabled


 =================
 P R E C I S I O N  ***  (General: NumInt, NeglectFunctionTails, ...)  ***
 =================
  

 NumInt:           Target precision:                12.0000000000
 -------           Initial precision:               10.0000000000
                   Min. precision (optimization):   10.0000000000

 Neglect Functions:          Basis functions:        0.1000000000E-13
 ------------------          Fit functions:          0.1000000000E-13


 ===========================
 L I N E A R   S C A L I N G
 ===========================
  

 Cut-off radii density fit:                        0.1000000000E-97
 Overlap cut-off criterion AO matrix elements:     0.1000000000E-97
 Cut-offs for Coulomb potential and fitted density:0.1000000000E-97
 Cut-off criterion for Coulomb multipole terms:    0.1000000000E-97
 Progressive Convergence parameter:                 0.000000000    
1
 ***************************************************************************************************


                                            ***************************
                                            *  C O M P U T A T I O N  *
                                            ***************************
  

 Number of elements of the density matrix on this node (used, total):      1035      1035


 ===========================================
 Numerical Integration : Fuzzy Cells (Becke)
 ===========================================
  
 Becke grid quality: VERYGOOD       
  
 Lebedev angular grid order:             min:  13 max:  41
 Nr. of radial points:                   min:  98 max:  98

 Total nr. of points:         98
 Nr. of blocks:                1
 Block length:                98
 Nr. of dummy points:          0


 Test of Precision of the Numerical Integration Grid
 ===================================================

 Integral of the Total Core Density:                   0.00000000000000


 ========================
 Density Fitting (zlmFit)
 ========================
  
 ZlmFit Fit Quality: VERYGOOD       
  
 Max L-expansion:                        min:   0 max:   0
 Nr. of radial interpolation points:     min: 220 max: 220


 ======================
 RI Hartree-Fock Scheme
 ======================
  
 Fit Set Quality     : NORMAL
 Integration Quality : NORMAL
 Threshold Quality   : NORMAL
 Response Quality    : DEFAULT
 Is Range Separated  :  F
 
 RIHartreeFock Dependency: number of modified vectors:           0


 =====
 S C F  ***  ScaSCF  ***
 =====
  

 CYCLE    1
 SCF Error: norm([F,P])=      0.000000000000, max([F,P])=      0.000000000000
 orbitals (Q,E):
 ---------------
 S :1...9            ( 2.00  -312.4891)  ( 2.00   -78.1068)  ( 2.00   -34.6405)  ( 2.00   -19.1972)
                     ( 0.00   -11.5982)  ( 0.00    -7.3972)  ( 0.00    -5.2372)  ( 0.00    -3.5190)
                     ( 0.00   416.9433)
 P :1...6            ( 6.00   -78.0990)  ( 6.00   -34.4900)  ( 0.00   -19.1666)  ( 0.00   -11.7973)
                     ( 0.00    -6.5610)  ( 0.00    11.2233)
 D :1...3            ( 5.00   -32.5737)  ( 0.00   -16.4191)  ( 0.00    -8.0201)

 CYCLE    2
  SDIIS (wt  0.000):  1.0000 -0.0000
 A-DIIS (wt  1.000):  0.0000  1.0000
  DIIS coefficients:  0.0000  1.0000
 SCF Error: norm([F,P])=     71.094287666458, max([F,P])=     20.756059097725
 orbitals (Q,E):
 ---------------
 S :1...5            ( 2.00  -212.5629)  ( 2.00   -13.7886)  ( 2.00    -0.0747)  ( 2.00     0.0747)
                     ( 0.00     0.4644)
 P :1...3            ( 6.00    -8.9025)  ( 6.00     0.1524)  ( 0.00     0.9740)
 D :1...2            ( 5.00     0.5655)  ( 0.00     3.0667)

 CYCLE    3
  SDIIS (wt  0.000):  0.1397  0.8603
 A-DIIS (wt  1.000):  0.3408  0.6592
  DIIS coefficients:  0.3408  0.6592
 SCF Error: norm([F,P])=     25.512088918175, max([F,P])=      7.056952616809
 orbitals (Q,E):
 ---------------
 S :1...5            ( 2.00  -238.8885)  ( 2.00   -31.1615)  ( 2.00    -6.5451)  ( 2.00    -1.5625)
                     ( 0.00    -0.2062)
 P :1...3            ( 6.00   -27.2087)  ( 6.00    -5.3505)  ( 0.00    -1.1721)
 D :1...2            ( 5.00    -3.4247)  ( 0.00    -0.5064)

 CYCLE    4
  SDIIS (wt  0.000): -0.0111  0.0541  0.9570
 A-DIIS (wt  1.000):  0.0000  0.0064  0.9936
  DIIS coefficients:  0.0000  0.0064  0.9936
 SCF Error: norm([F,P])=      5.912304587478, max([F,P])=      1.802172831546
 orbitals (Q,E):
 ---------------
 S :1...5            ( 2.00  -232.0512)  ( 2.00   -24.3486)  ( 2.00    -1.7150)  ( 2.00    -0.0204)
                     ( 0.00     0.1455)
 P :1...3            ( 6.00   -20.3511)  ( 6.00    -0.6823)  ( 0.00     0.1816)
 D :1...2            ( 5.00     0.4132)  ( 0.00     1.3809)

 CYCLE    5
  SDIIS (wt  0.000): -0.0029 -0.0352  0.5958  0.4423
 A-DIIS (wt  1.000):  0.0000  0.0000  0.6644  0.3356
  DIIS coefficients:  0.0000  0.0000  0.6644  0.3356
 SCF Error: norm([F,P])=      7.864849241472, max([F,P])=      2.368621438360
 orbitals (Q,E):
 ---------------
 S :1...5            ( 2.00  -235.1236)  ( 2.00   -27.0415)  ( 2.00    -3.2087)  ( 2.00    -0.2084)
                     ( 0.00     0.0359)
 P :1...3            ( 6.00   -23.1039)  ( 6.00    -2.0692)  ( 0.00    -0.0152)
 D :1...2            ( 5.00    -0.2246)  ( 0.00     0.4383)

 CYCLE    6
  SDIIS (wt  0.000):  0.0014 -0.0034  0.0997 -0.0519  0.9542
 A-DIIS (wt  1.000):  0.0000  0.0000  0.0000  0.0000  1.0000
  DIIS coefficients:  0.0000  0.0000  0.0000  0.0000  1.0000
 SCF Error: norm([F,P])=      1.077293849874, max([F,P])=      0.364878126034
 orbitals (Q,E):
 ---------------
 S :1...5            ( 2.00  -236.1351)  ( 2.00   -27.8785)  ( 2.00    -3.4802)  ( 2.00    -0.2198)
                     ( 0.00     0.0525)
 P :1...3            ( 6.00   -23.9741)  ( 6.00    -2.3258)  ( 0.00    -0.0140)
 D :1...2            ( 5.00    -0.4215)  ( 0.00     0.3987)

 CYCLE    7
  SDIIS (wt  0.000): -0.0002 -0.0001 -0.0180  0.0069  0.4882  0.5231
 A-DIIS (wt  1.000):  0.0000  0.0000  0.0000  0.0000  0.6305  0.3695
  DIIS coefficients:  0.0000  0.0000  0.0000  0.0000  0.6305  0.3695
 SCF Error: norm([F,P])=      1.265371369898, max([F,P])=      0.394747312582
 orbitals (Q,E):
 ---------------
 S :1...5            ( 2.00  -235.6307)  ( 2.00   -27.4605)  ( 2.00    -3.2707)  ( 2.00    -0.1975)
                     ( 0.00     0.0591)
 P :1...3            ( 6.00   -23.5430)  ( 6.00    -2.1255)  ( 0.00     0.0019)
 D :1...2            ( 5.00    -0.2572)  ( 0.00     0.4458)

 CYCLE    8
  SDIIS (wt  0.493): -0.0001  0.0004  0.0020 -0.0015  0.0784 -0.0589  0.9796
 A-DIIS (wt  0.507):  0.0000  0.0000  0.0000  0.0000  0.0000  0.0000  1.0000
  DIIS coefficients: -0.0001  0.0002  0.0010 -0.0007  0.0386 -0.0290  0.9900
 SCF Error: norm([F,P])=      0.149284587677, max([F,P])=      0.051226337449
 orbitals (Q,E):
 ---------------
 S :1...5            ( 2.00  -235.5276)  ( 2.00   -27.3904)  ( 2.00    -3.2573)  ( 2.00    -0.2052)
                     ( 0.00     0.0556)
 P :1...3            ( 6.00   -23.4681)  ( 6.00    -2.1143)  ( 0.00    -0.0062)
 D :1...2            ( 5.00    -0.2528)  ( 0.00     0.4419)

 CYCLE    9
  SDIIS (wt  0.744): -0.0000  0.0000 -0.0010 -0.0007  0.0101  0.0663  0.0215  0.9039
 A-DIIS (wt  0.256):  0.0000  0.0000  0.0000  0.0000  0.0000  0.0000  0.3511  0.6489
  DIIS coefficients: -0.0000  0.0000 -0.0008 -0.0006  0.0075  0.0494  0.1058  0.8387
 SCF Error: norm([F,P])=      0.083872500887, max([F,P])=      0.026309678273
 orbitals (Q,E):
 ---------------
 S :1...5            ( 2.00  -235.5676)  ( 2.00   -27.4222)  ( 2.00    -3.2727)  ( 2.00    -0.2067)
                     ( 0.00     0.0553)
 P :1...3            ( 6.00   -23.5011)  ( 6.00    -2.1289)  ( 0.00    -0.0072)
 D :1...2            ( 5.00    -0.2641)  ( 0.00     0.4380)

 CYCLE   10
  SDIIS (wt  0.992):  0.0000 -0.0000  0.0000  0.0000  0.0008 -0.0041  0.0609  0.1010  0.8413
 A-DIIS (wt  0.008):  0.0000  0.0000  0.0000  0.0000  0.0000  0.0000  0.0000  0.0000  1.0000
  DIIS coefficients:  0.0000 -0.0000  0.0000  0.0000  0.0008 -0.0040  0.0605  0.1002  0.8425
 SCF Error: norm([F,P])=      0.006988956928, max([F,P])=      0.001753347852
 orbitals (Q,E):
 ---------------
 S :1...5            ( 2.00  -235.5656)  ( 2.00   -27.4200)  ( 2.00    -3.2710)  ( 2.00    -0.2064)
                     ( 0.00     0.0553)
 P :1...3            ( 6.00   -23.4989)  ( 6.00    -2.1272)  ( 0.00    -0.0070)
 D :1...2            ( 5.00    -0.2627)  ( 0.00     0.4385)

 CYCLE   11
  SDIIS (wt  1.000):  0.0000 -0.0000 -0.0000  0.0000 -0.0000  0.0000 -0.0010 -0.0028 -0.0686  1.0723
  DIIS coefficients:  0.0000 -0.0000 -0.0000  0.0000 -0.0000  0.0000 -0.0010 -0.0028 -0.0686  1.0723
 SCF Error: norm([F,P])=      0.000269823899, max([F,P])=      0.000068367515
 orbitals (Q,E):
 ---------------
 S :1...5            ( 2.00  -235.5656)  ( 2.00   -27.4199)  ( 2.00    -3.2709)  ( 2.00    -0.2064)
                     ( 0.00     0.0554)
 P :1...3            ( 6.00   -23.4988)  ( 6.00    -2.1271)  ( 0.00    -0.0070)
 D :1...2            ( 5.00    -0.2626)  ( 0.00     0.4386)

 CYCLE   12
  SDIIS (wt  1.000):  0.0000 -0.0000  0.0000 -0.0000  0.0000  0.0001  0.0036 -0.0655  1.0618
  DIIS coefficients:  0.0000 -0.0000  0.0000 -0.0000  0.0000  0.0001  0.0036 -0.0655  1.0618
 SCF Error: norm([F,P])=      0.000001488969, max([F,P])=      0.000000466013
 orbitals (Q,E):
 ---------------
 S :1...5            ( 2.00  -235.5656)  ( 2.00   -27.4199)  ( 2.00    -3.2709)  ( 2.00    -0.2064)
                     ( 0.00     0.0554)
 P :1...3            ( 6.00   -23.4988)  ( 6.00    -2.1271)  ( 0.00    -0.0070)
 D :1...2            ( 5.00    -0.2626)  ( 0.00     0.4386)

 CYCLE   13
  SDIIS (wt  1.000): -0.0000 -0.0000 -0.0000  0.0001 -0.0008  0.0079  0.9929
  DIIS coefficients: -0.0000 -0.0000 -0.0000  0.0001 -0.0008  0.0079  0.9929
 SCF Error: norm([F,P])=      0.000000204090, max([F,P])=      0.000000057854
 orbitals (Q,E):
 ---------------
 S :1...5            ( 2.00  -235.5656)  ( 2.00   -27.4199)  ( 2.00    -3.2709)  ( 2.00    -0.2064)
                     ( 0.00     0.0554)
 P :1...3            ( 6.00   -23.4988)  ( 6.00    -2.1271)  ( 0.00    -0.0070)
 D :1...2            ( 5.00    -0.2626)  ( 0.00     0.4386)

 CYCLE   14
  SDIIS (wt  1.000):  0.0000  0.0000 -0.0001  0.0019 -0.0091  1.0074
  DIIS coefficients:  0.0000  0.0000 -0.0001  0.0019 -0.0091  1.0074
 SCF Error: norm([F,P])=      0.000000004504, max([F,P])=      0.000000001153
 orbitals (Q,E):
 ---------------
 S :1...5            ( 2.00  -235.5656)  ( 2.00   -27.4199)  ( 2.00    -3.2709)  ( 2.00    -0.2064)
                     ( 0.00     0.0554)
 P :1...3            ( 6.00   -23.4988)  ( 6.00    -2.1271)  ( 0.00    -0.0070)
 D :1...2            ( 5.00    -0.2626)  ( 0.00     0.4386)

 SCF CONVERGED

 CYCLE   15
1
 ***************************************************************************************************


                                                *******************
                                                *  R E S U L T S  *
                                                *******************
  
  
 Hartree-Fock exchange energy:   -49.6089173094933     
 *** Setting up for NEW gradients in Focky
 *** Using EXACT density in Focky

 Orbital Energies, per Irrep and Spin:
 ======================================
                        Occup              E (au)              E (eV)       Diff (eV) with prev. cycle
                        -----      --------------------        ------       --------------------------
 S
               1        2.000     -0.23556557258498E+03     -6410.065              -1.34E-08
               2        2.000     -0.27419920027771E+02      -746.134              -1.62E-08
               3        2.000     -0.32708670301672E+01       -89.005              -1.26E-08
               4        2.000     -0.20637516766456E+00        -5.616              -1.50E-09
               5        0.000      0.55354430546611E-01         1.506
               6        0.000      0.59802868528686E+00        16.273
               7        0.000      0.39611330646363E+01       107.788
               8        0.000      0.27990733441222E+02       761.667
               9        0.000      0.48825652032376E+03     13286.136
 P
               1        6.000     -0.23498827206107E+02      -639.436              -1.59E-08
               2        6.000     -0.21271302635982E+01       -57.882              -1.19E-08
               3        0.000     -0.69882334551963E-02        -0.190
               4        0.000      0.11395230336087E+01        31.008
               5        0.000      0.77788373613866E+01       211.673
               6        0.000      0.60189758221721E+02      1637.847
 D
               1        5.000     -0.26264678981706E+00        -7.147              -9.35E-09
               2        0.000      0.43856509324737E+00        11.934
               3        0.000      0.41957304477102E+01       114.172


 Partially Occupied:
               1 D                -0.26264678981706E+00
  
 HOMO :        4 S                -0.20637516766456E+00
 LUMO :        3 P                -0.69882334551963E-02
  


 Orbital Energies, all Irreps
 ========================================

 Irrep        no.  (spin)   Occup              E (au)                E (eV)
 ---------------------------------------------------------------------------
 S             1             2.00       -0.23556557258498E+03     -6410.0654
 S             2             2.00       -0.27419920027771E+02      -746.1340
 P             1             6.00       -0.23498827206107E+02      -639.4356
 S             3             2.00       -0.32708670301672E+01       -89.0048
 P             2             6.00       -0.21271302635982E+01       -57.8822
 D             1             5.00       -0.26264678981706E+00        -7.1470
 S             4             2.00       -0.20637516766456E+00        -5.6158
 P             3             0.00       -0.69882334551963E-02        -0.1902
 S             5             0.00        0.55354430546611E-01         1.5063
 D             2             0.00        0.43856509324737E+00        11.9340
 S             6             0.00        0.59802868528686E+00        16.2732
 P             4             0.00        0.11395230336087E+01        31.0080
 S             7             0.00        0.39611330646363E+01       107.7879
 D             3             0.00        0.41957304477102E+01       114.1716
 P             5             0.00        0.77788373613866E+01       211.6729
 S             8             0.00        0.27990733441222E+02       761.6666
 P             6             0.00        0.60189758221721E+02      1637.8467
 S             9             0.00        0.48825652032376E+03     13286.1359


 All Electron Calculation, thus no Orbital Energies of the Core Orbitals are calculated


 =======================================
 M U L L I K E N   P O P U L A T I O N S
 =======================================
  
 The survey below gives for each atom:
 a) the total charge (Z minus electrons)
 b) the net spin polarization (nr of electrons spin-A minus spin-B)
 c) for each spin the atomic electron valence density (integrated) per L-value.

 Atom              Charge    Spin density          S         P         D         F
 ----              ------    ------------       ------    ------    ------    ------
 1 Mn             -0.0000                       8.0000   12.0000    5.0000    0.0000

 Populations of individual BAS functions
 ----------------------------------------
 1 Mn           0.4314  1.5124  1.8763 -0.0447  0.6719  0.6719  0.6719  1.3130  1.3130  1.3130
                1.2830  0.9461  0.4228  0.4228  0.4228  1.2040  1.2040  1.2040  0.3870  0.3870
                0.3870  0.1692  0.2538  0.2538  0.1692  0.2538  0.1692  0.3756  0.5634  0.5634
                0.3756  0.5634  0.3756  0.1219  0.1828  0.1828  0.1219  0.1828  0.1219  0.5619
                1.1696  0.2640  0.0013  0.0013  0.0013

 Gross Charges per Atom (Z minus electrons)
 ==========================================
            -0.0000
 Net Total: -0.00000000


 =======================================================================
 Electrostatic potential at the Nuclei due to electrons and other nuclei
 =======================================================================
  
         Atom                  Potential
         ----                  ---------
     1)   Mn                109.33074214
 
 
 ========================
 No memory problems found
 ========================
 
 Maximum number of active allocate calls:         369
 
 *******************************************************************************

                             A D F   E X I T
 NORMAL TERMINATION


 =================
 Timing Statistics
 =================
  
 Total Used :                     CPU=        1.70      System=        0.10     Elapsed=        2.36

 Calls  Section                     ( Mean, Percentage )
 ---------------------------------------------------------------------------------------------------
     3  ><      ................      0.00    0.06             0.00    3.00             0.00    0.28
     1  INIT    ................      0.04    2.54             0.01   13.00             0.49   20.68
     1  GEOMET  ................      0.02    1.24             0.02   23.00             0.07    2.85
     1  INPUTA  ................      0.00    0.29             0.00    0.00             0.01    0.22
     1  MAINSY  ................      0.01    0.59             0.01    7.00             0.04    1.72
     1  SYMFIT  ................      0.00    0.06             0.00    2.00             0.00    0.12
     1  CORORT  ................      0.00    0.06             0.00    1.00             0.00    0.11
     1  SYMORB  ................      0.00    0.00             0.00    1.00             0.00    0.05
     1  FITINT  ................      0.01    0.88             0.00    4.00             0.05    2.13
     1  CLSMAT  ................      0.00    0.12             0.00    0.00             0.00    0.12
     1  ORTHON  ................      0.00    0.24             0.00    3.00             0.01    0.34
     1  GENPT   ................      0.03    1.65             0.00    1.00             0.03    1.31
     1  PTBAS   ................      0.00    0.24             0.00    2.00             0.01    0.29
    15  FOCKY   ................      0.10   84.32             0.00   25.00             0.10   62.54
    15  FOCKTR  ................      0.00    0.83             0.00    0.00             0.00    0.52
    15  SDIIS   ................      0.00    2.71             0.00   11.00             0.01    3.25
     1  COREPS  ................      0.03    2.00             0.00    2.00             0.04    1.52
     1  POPAN   ................      0.01    0.88             0.00    0.00             0.02    0.76
     1  DEBYE   ................      0.00    0.12             0.00    1.00             0.00    0.15
     1  EXIT PROCEDURE .........      0.02    1.18             0.00    1.00             0.02    1.04


 Currently Open Files (EXIT00)
 ====================

 Unit    Access Format  Status   Type       Ident (file)
 -------------------------------------------------------
   3      SEQ    FORM   TRANSP  NORMAL      LOGFILE
                                          ( logfile )


 Buffered I/O statistics
 =======================
 Memory available:                     67108864
 Number of records fitting in memory:     16131
 Input :   0.1% of                        36918  *4k bytes
 Output:   5.9% of                         2943  *4k bytes
 Records from serial files evicted:           0
                    others evicted:           0
 Hash table lookups:      79735 with          0 conflicts (  0.00%)

 ***************************************************************************************************
 (LOGFILE)
 <Sep07-2019> <19:32:14>  ADF 2018  RunTime: Sep07-2019 19:32:14  Nodes: 1  Procs: 1
 <Sep07-2019> <19:32:14>  Hydrogen (TZP)
 <Sep07-2019> <19:32:14>  RunType   : CREATE
 <Sep07-2019> <19:32:14>  Net Charge: 0 (Nuclei minus Electrons)
 <Sep07-2019> <19:32:14>  Symmetry  : ATOM
  Coordinates
    Atom         X           Y           Z   (Angstrom)
    1.H         0.000000    0.000000    0.000000
 <Sep07-2019> <19:32:14>  >>>> CORORT
 <Sep07-2019> <19:32:14>  >>>> FITINT
 <Sep07-2019> <19:32:14>  >>>> CLSMAT
 <Sep07-2019> <19:32:14>  >>>> ORTHON
 <Sep07-2019> <19:32:14>  >>>> GENPT
 <Sep07-2019> <19:32:14>  Block Length=  64
 <Sep07-2019> <19:32:14>  >>>> PTBAS
 <Sep07-2019> <19:32:14>  >>>> CYCLE
 <Sep07-2019> <19:32:14>  CalcFitR12Fit
 <Sep07-2019> <19:32:14>  CalcFitCoeff
 <Sep07-2019> <19:32:14>              |Error|         MaxErr       Wt(A-DIIS)
 <Sep07-2019> <19:32:14>      1      0.00000000      0.00000000
 <Sep07-2019> <19:32:14>      2      0.04053683      0.03970368
 <Sep07-2019> <19:32:15>      3      0.00831365      0.00779462    100.0
 <Sep07-2019> <19:32:15>      4      0.00117916      0.00115484      0.2
 <Sep07-2019> <19:32:15>      5      0.00002880      0.00002504      0.0
 <Sep07-2019> <19:32:15>      6      0.00000137      0.00000117      0.0
 <Sep07-2019> <19:32:15>      7      0.00000001      0.00000000      0.0
 <Sep07-2019> <19:32:15>  SCF converged
 <Sep07-2019> <19:32:15>      8      0.00000000      0.00000000      0.0
 <Sep07-2019> <19:32:15>  >>>> POPAN
 <Sep07-2019> <19:32:15>  >>>> DEBYE
 <Sep07-2019> <19:32:15>  NORMAL TERMINATION
 <Sep07-2019> <19:32:15>  END
 <Sep07-2019> <19:32:15>  ADF 2018  RunTime: Sep07-2019 19:32:15  Nodes: 1  Procs: 1
 <Sep07-2019> <19:32:15>  Fluorine (TZP)
 <Sep07-2019> <19:32:15>  RunType   : CREATE
 <Sep07-2019> <19:32:15>  Net Charge: 0 (Nuclei minus Electrons)
 <Sep07-2019> <19:32:15>  Symmetry  : ATOM
  Coordinates
    Atom         X           Y           Z   (Angstrom)
    1.F         0.000000    0.000000    0.000000
 <Sep07-2019> <19:32:15>  >>>> CORORT
 <Sep07-2019> <19:32:15>  >>>> FITINT
 <Sep07-2019> <19:32:15>  >>>> CLSMAT
 <Sep07-2019> <19:32:15>  >>>> ORTHON
 <Sep07-2019> <19:32:15>  >>>> GENPT
 <Sep07-2019> <19:32:15>  Block Length=  76
 <Sep07-2019> <19:32:15>  >>>> PTBAS
 <Sep07-2019> <19:32:15>  >>>> CYCLE
 <Sep07-2019> <19:32:16>  CalcFitR12Fit
 <Sep07-2019> <19:32:16>  CalcFitCoeff
 <Sep07-2019> <19:32:16>              |Error|         MaxErr       Wt(A-DIIS)
 <Sep07-2019> <19:32:16>      1      0.00000000      0.00000000
 <Sep07-2019> <19:32:16>      2     11.41746302      4.81290088    100.0
 <Sep07-2019> <19:32:16>      3      5.10476411      3.13907595    100.0
 <Sep07-2019> <19:32:16>      4      1.13679351      0.53598801    100.0
 <Sep07-2019> <19:32:16>      5      1.53242428      0.75133590    100.0
 <Sep07-2019> <19:32:16>      6      0.08906312      0.04191714     41.3
 <Sep07-2019> <19:32:16>      7      0.03766094      0.01783118     17.0
 <Sep07-2019> <19:32:16>      8      0.00337050      0.00160283      0.6
 <Sep07-2019> <19:32:16>      9      0.00001932      0.00000923      0.0
 <Sep07-2019> <19:32:16>     10      0.00000071      0.00000033      0.0
 <Sep07-2019> <19:32:16>     11      0.00000001      0.00000000      0.0
 <Sep07-2019> <19:32:16>  SCF converged
 <Sep07-2019> <19:32:16>     12      0.00000000      0.00000000      0.0
 <Sep07-2019> <19:32:16>  >>>> POPAN
 <Sep07-2019> <19:32:16>  >>>> DEBYE
 <Sep07-2019> <19:32:16>  NORMAL TERMINATION
 <Sep07-2019> <19:32:16>  END
 <Sep07-2019> <19:32:17>  ADF 2018  RunTime: Sep07-2019 19:32:17  Nodes: 1  Procs: 1
 <Sep07-2019> <19:32:17>  Carbon (TZP)
 <Sep07-2019> <19:32:17>  RunType   : CREATE
 <Sep07-2019> <19:32:17>  Net Charge: 0 (Nuclei minus Electrons)
 <Sep07-2019> <19:32:17>  Symmetry  : ATOM
  Coordinates
    Atom         X           Y           Z   (Angstrom)
    1.C         0.000000    0.000000    0.000000
 <Sep07-2019> <19:32:17>  >>>> CORORT
 <Sep07-2019> <19:32:17>  >>>> FITINT
 <Sep07-2019> <19:32:17>  >>>> CLSMAT
 <Sep07-2019> <19:32:17>  >>>> ORTHON
 <Sep07-2019> <19:32:17>  >>>> GENPT
 <Sep07-2019> <19:32:17>  Block Length=  72
 <Sep07-2019> <19:32:17>  >>>> PTBAS
 <Sep07-2019> <19:32:17>  >>>> CYCLE
 <Sep07-2019> <19:32:17>  CalcFitR12Fit
 <Sep07-2019> <19:32:17>  CalcFitCoeff
 <Sep07-2019> <19:32:17>              |Error|         MaxErr       Wt(A-DIIS)
 <Sep07-2019> <19:32:17>      1      0.00000000      0.00000000
 <Sep07-2019> <19:32:17>      2      4.50538500      3.32984928    100.0
 <Sep07-2019> <19:32:17>      3      1.48623330      1.21086311    100.0
 <Sep07-2019> <19:32:17>      4      0.77599560      0.61258753    100.0
 <Sep07-2019> <19:32:17>      5      0.33282022      0.26618366    100.0
 <Sep07-2019> <19:32:17>      6      0.19197039      0.14942259    100.0
 <Sep07-2019> <19:32:17>      7      0.06816305      0.05350101     53.0
 <Sep07-2019> <19:32:18>      8      0.02823966      0.02200642     21.2
 <Sep07-2019> <19:32:18>      9      0.00415096      0.00323215      2.3
 <Sep07-2019> <19:32:18>     10      0.00007756      0.00006035      0.0
 <Sep07-2019> <19:32:18>     11      0.00000013      0.00000010      0.0
 <Sep07-2019> <19:32:18>     12      0.00000000      0.00000000      0.0
 <Sep07-2019> <19:32:18>  SCF converged
 <Sep07-2019> <19:32:18>     13      0.00000000      0.00000000      0.0
 <Sep07-2019> <19:32:18>  >>>> POPAN
 <Sep07-2019> <19:32:18>  >>>> DEBYE
 <Sep07-2019> <19:32:18>  NORMAL TERMINATION
 <Sep07-2019> <19:32:18>  END
 <Sep07-2019> <19:32:18>  ADF 2018  RunTime: Sep07-2019 19:32:18  Nodes: 1  Procs: 1
 <Sep07-2019> <19:32:18>  Oxygen (TZP)
 <Sep07-2019> <19:32:18>  RunType   : CREATE
 <Sep07-2019> <19:32:18>  Net Charge: 0 (Nuclei minus Electrons)
 <Sep07-2019> <19:32:18>  Symmetry  : ATOM
  Coordinates
    Atom         X           Y           Z   (Angstrom)
    1.O         0.000000    0.000000    0.000000
 <Sep07-2019> <19:32:18>  >>>> CORORT
 <Sep07-2019> <19:32:18>  >>>> FITINT
 <Sep07-2019> <19:32:18>  >>>> CLSMAT
 <Sep07-2019> <19:32:18>  >>>> ORTHON
 <Sep07-2019> <19:32:18>  >>>> GENPT
 <Sep07-2019> <19:32:18>  Block Length=  68
 <Sep07-2019> <19:32:18>  >>>> PTBAS
 <Sep07-2019> <19:32:18>  >>>> CYCLE
 <Sep07-2019> <19:32:19>  CalcFitR12Fit
 <Sep07-2019> <19:32:19>  CalcFitCoeff
 <Sep07-2019> <19:32:19>              |Error|         MaxErr       Wt(A-DIIS)
 <Sep07-2019> <19:32:19>      1      0.00000000      0.00000000
 <Sep07-2019> <19:32:19>      2      8.79968274      5.52447493    100.0
 <Sep07-2019> <19:32:19>      3      3.45149930      2.41396361    100.0
 <Sep07-2019> <19:32:19>      4      1.25455634      0.63802029    100.0
 <Sep07-2019> <19:32:19>      5      1.35380162      0.75731213    100.0
 <Sep07-2019> <19:32:19>      6      0.06056701      0.03744055     36.8
 <Sep07-2019> <19:32:19>      7      0.00652692      0.00419104      3.2
 <Sep07-2019> <19:32:19>      8      0.00027269      0.00015688      0.0
 <Sep07-2019> <19:32:19>      9      0.00000831      0.00000446      0.0
 <Sep07-2019> <19:32:19>     10      0.00000061      0.00000035      0.0
 <Sep07-2019> <19:32:19>     11      0.00000001      0.00000000      0.0
 <Sep07-2019> <19:32:19>  SCF converged
 <Sep07-2019> <19:32:19>     12      0.00000000      0.00000000      0.0
 <Sep07-2019> <19:32:19>  >>>> POPAN
 <Sep07-2019> <19:32:19>  >>>> DEBYE
 <Sep07-2019> <19:32:19>  NORMAL TERMINATION
 <Sep07-2019> <19:32:19>  END
 <Sep07-2019> <19:32:20>  ADF 2018  RunTime: Sep07-2019 19:32:20  Nodes: 1  Procs: 1
 <Sep07-2019> <19:32:20>  Manganese (TZP)
 <Sep07-2019> <19:32:20>  RunType   : CREATE
 <Sep07-2019> <19:32:20>  Net Charge: 0 (Nuclei minus Electrons)
 <Sep07-2019> <19:32:20>  Symmetry  : ATOM
  Coordinates
    Atom         X           Y           Z   (Angstrom)
    1.Mn        0.000000    0.000000    0.000000
 <Sep07-2019> <19:32:20>  >>>> CORORT
 <Sep07-2019> <19:32:20>  >>>> FITINT
 <Sep07-2019> <19:32:20>  >>>> CLSMAT
 <Sep07-2019> <19:32:20>  >>>> ORTHON
 <Sep07-2019> <19:32:20>  >>>> GENPT
 <Sep07-2019> <19:32:20>  Block Length=  98
 <Sep07-2019> <19:32:20>  >>>> PTBAS
 <Sep07-2019> <19:32:20>  >>>> CYCLE
 <Sep07-2019> <19:32:21>  CalcFitR12Fit
 <Sep07-2019> <19:32:21>  CalcFitCoeff
 <Sep07-2019> <19:32:21>              |Error|         MaxErr       Wt(A-DIIS)
 <Sep07-2019> <19:32:21>      1      0.00000000      0.00000000
 <Sep07-2019> <19:32:21>      2     71.09428767     20.75605910    100.0
 <Sep07-2019> <19:32:21>      3     25.51208892      7.05695262    100.0
 <Sep07-2019> <19:32:21>      4      5.91230459      1.80217283    100.0
 <Sep07-2019> <19:32:21>      5      7.86484924      2.36862144    100.0
 <Sep07-2019> <19:32:21>      6      1.07729385      0.36487813    100.0
 <Sep07-2019> <19:32:21>      7      1.26537137      0.39474731    100.0
 <Sep07-2019> <19:32:21>      8      0.14928459      0.05122634     50.7
 <Sep07-2019> <19:32:21>      9      0.08387250      0.02630968     25.6
 <Sep07-2019> <19:32:21>     10      0.00698896      0.00175335      0.8
 <Sep07-2019> <19:32:21>     11      0.00026982      0.00006837      0.0
 <Sep07-2019> <19:32:21>     12      0.00000149      0.00000047      0.0
 <Sep07-2019> <19:32:21>     13      0.00000020      0.00000006      0.0
 <Sep07-2019> <19:32:22>     14      0.00000000      0.00000000      0.0
 <Sep07-2019> <19:32:22>  SCF converged
 <Sep07-2019> <19:32:22>     15      0.00000000      0.00000000      0.0
 <Sep07-2019> <19:32:22>  >>>> POPAN
 <Sep07-2019> <19:32:22>  >>>> DEBYE
 <Sep07-2019> <19:32:22>  NORMAL TERMINATION
 <Sep07-2019> <19:32:22>  END


 Parallel Execution: Process Information
 ==============================================================================
 Rank   Node Name                              NodeID   MyNodeRank  NodeMaster
    0   c4-6.local                                0          0          0
    1   c4-6.local                                0          1         -1
    2   c4-6.local                                0          2         -1
    3   c4-6.local                                0          3         -1
    4   c4-6.local                                0          4         -1
    5   c4-6.local                                0          5         -1
    6   c4-6.local                                0          6         -1
    7   c4-6.local                                0          7         -1
    8   c4-6.local                                0          8         -1
    9   c4-6.local                                0          9         -1
   10   c4-6.local                                0         10         -1
   11   c4-6.local                                0         11         -1
   12   c4-6.local                                0         12         -1
   13   c4-6.local                                0         13         -1
   14   c4-6.local                                0         14         -1
   15   c4-6.local                                0         15         -1
   16   c4-10.local                               1          0          1
   17   c4-10.local                               1          1         -1
   18   c4-10.local                               1          2         -1
   19   c4-10.local                               1          3         -1
   20   c4-10.local                               1          4         -1
   21   c4-10.local                               1          5         -1
   22   c4-10.local                               1          6         -1
   23   c4-10.local                               1          7         -1
   24   c4-10.local                               1          8         -1
   25   c4-10.local                               1          9         -1
   26   c4-10.local                               1         10         -1
   27   c4-10.local                               1         11         -1
   28   c4-10.local                               1         12         -1
   29   c4-10.local                               1         13         -1
   30   c4-10.local                               1         14         -1
   31   c4-10.local                               1         15         -1
   32   c4-15.local                               2          0          2
   33   c4-15.local                               2          1         -1
   34   c4-15.local                               2          2         -1
   35   c4-15.local                               2          3         -1
   36   c4-15.local                               2          4         -1
   37   c4-15.local                               2          5         -1
   38   c4-15.local                               2          6         -1
   39   c4-15.local                               2          7         -1
   40   c4-15.local                               2          8         -1
   41   c4-15.local                               2          9         -1
   42   c4-15.local                               2         10         -1
   43   c4-15.local                               2         11         -1
   44   c4-15.local                               2         12         -1
   45   c4-15.local                               2         13         -1
   46   c4-15.local                               2         14         -1
   47   c4-15.local                               2         15         -1
   48   c8-14.local                               3          0          3
   49   c8-14.local                               3          1         -1
   50   c8-14.local                               3          2         -1
   51   c8-14.local                               3          3         -1
   52   c8-14.local                               3          4         -1
   53   c8-14.local                               3          5         -1
   54   c8-14.local                               3          6         -1
   55   c8-14.local                               3          7         -1
   56   c8-14.local                               3          8         -1
   57   c8-14.local                               3          9         -1
   58   c8-14.local                               3         10         -1
   59   c8-14.local                               3         11         -1
   60   c8-14.local                               3         12         -1
   61   c8-14.local                               3         13         -1
   62   c8-14.local                               3         14         -1
   63   c8-14.local                               3         15         -1
   64   c8-16.local                               4          0          4
   65   c8-16.local                               4          1         -1
   66   c8-16.local                               4          2         -1
   67   c8-16.local                               4          3         -1
   68   c8-16.local                               4          4         -1
   69   c8-16.local                               4          5         -1
   70   c8-16.local                               4          6         -1
   71   c8-16.local                               4          7         -1
   72   c8-16.local                               4          8         -1
   73   c8-16.local                               4          9         -1
   74   c8-16.local                               4         10         -1
   75   c8-16.local                               4         11         -1
   76   c8-16.local                               4         12         -1
   77   c8-16.local                               4         13         -1
   78   c8-16.local                               4         14         -1
   79   c8-16.local                               4         15         -1
 ==============================================================================


May use up to 15353MB of RAM as shared memory on node 0
May use up to 15353MB of RAM as shared memory on node 1
May use up to 15353MB of RAM as shared memory on node 4
May use up to 15353MB of RAM as shared memory on node 3
May use up to 15353MB of RAM as shared memory on node 2
 
Title Mntfaa3

COMMENT
 ADF2018 DEFAULT integration, geometry and scf
END

UNITS
  length angstrom
END

::Atoms Internal
Atoms Cartesian
Mn       1.874416000     -0.416163000     16.688435000
O        2.566912000      1.028685000     17.812819000
O        3.390538000     -0.220130000     15.476772000
O        0.838151000      1.134872000     15.569329000
O        0.349211000     -0.525337000     17.856929000
O        1.162962000     -1.837145000     15.577461000
O        2.915018000     -1.921289000     17.826113000
F        2.444128000      3.674085000     18.594172000
F        3.974082000      2.545427000     19.668169000
F        4.548341000      3.918416000     18.074606000
F       -1.621532000      3.643810000     15.769459000
F       -0.742920000      2.739803000     13.991098000
F        0.497829000      3.931369000     15.336907000
F        0.435976000     -5.224735000     14.961174000
F       -0.954977000     -3.545823000     14.938974000
F        0.712448000     -3.603737000     13.531045000
C        3.458426000      1.860841000     17.451768000
C        4.254316000      1.823023000     16.326179000
H        4.972159000      2.610374000     16.169885000
C        4.199868000      0.757125000     15.403855000
C       -0.119595000      1.760472000     16.076712000
C       -0.830113000      1.459744000     17.244283000
H       -1.638975000      2.111331000     17.529485000
C       -0.575957000      0.345716000     18.046176000
C        1.211948000     -3.097229000     15.803168000
C        1.898743000     -3.785425000     16.771709000
H        1.813783000     -4.859552000     16.786576000
C        2.739214000     -3.159599000     17.743487000
C        3.615292000      3.019356000     18.457207000
C       -0.514559000      3.033390000     15.286122000
C        0.346233000     -3.884238000     14.798572000
C        5.139192000      0.726508000     14.235306000
H        5.932454000      1.465032000     14.319139000
H        5.561110000     -0.273525000     14.139334000
H        4.559463000      0.922448000     13.330288000
C       -1.425687000      0.077247000     19.255142000
H       -2.227872000      0.802248000     19.368853000
H       -1.844191000     -0.927272000     19.178852000
H       -0.785955000      0.095961000     20.139383000
C        3.443292000     -4.034008000     18.749521000
H        3.646961000     -5.030350000     18.360401000
H        4.365377000     -3.552803000     19.068833000
H        2.796378000     -4.137610000     19.624986000
end

SYMMETRY nosym

CHARGE 0 4

unrestricted

::INTEGRATION  6.0  :: 5 = Std for Geom Opt / TS, 4 = LT not ADF18

NumericalQuality good
ExactDensity

::RELATIVISTIC Scalar ZORA
::Relativistic Spinorbit ZORA

GEOMETRY
::  Frequencies
::  TransitionState
  Iterations 200
:: not ADF18  Convergence e=0.001 grad=0.001 rad=0.01     :: Std for Geom Opt / TS, LT =  e=0.001 grad=0.01 rad=0.01
END

SCF
  Iterations 1000
:: not ADF18  Convergens 1e-6     :: Std for Geom Opt / TS, LT = 1e-5
END

XC
::  gga OLYP
   hybrid b3lyp
DISPERSION Grimme3
END

::FULLSCF
::NOPRINT LOGFILE
::BADER energy

Fragments
H t21.H
F t21.F
C t21.C
O t21.O
Mn t21.Mn
End

 *******************************************************************************
 *                                                                             *
 *  -------------------------------------                                      *
 *   Amsterdam Density Functional  (ADF)         2018                          *
 *  -------------------------------------                                      *
 *                                               r69431 2018-10-05             *
 *                                                                             *
 *                                                                             *
 *                              =================                              *
 *                              |               |                              *
 *                              |     A D F     |                              *
 *                              |               |                              *
 *                              =================                              *
 *                                                                             *
 *                                                                             *
 *   Online information and documentation:  https://www.scm.com/support/       *
 *   E-mail:  support@scm.com   info@scm.com                                   *
 *                                                                             *
 *   Scientific publications using ADF results must be properly referenced     *
 *   See the User Manuals (or the web site) for recommended citations          *
 *   The terms and conditions of the End User License Agreement apply to       *
 *   the use of ADF, https://www.scm.com/license-terms/                        *
 *                                                                             *
 **********************  x86_64_linux_intel / intelmpi  ************************
 
 Licensed to: Dr. Steinar Henden / Computer Centre University of Troms? / Troms? / NO
 SCM User ID: u7207
  
 ADF 2018  RunTime: Sep07-2019 19:32:26  Nodes: 5  Procs: 80

 Temporary files are created in /global/work/conradj/1794070/kid_0.461590973


Communication costs MPI_COMM_WORLD:     15.738 usec per message,   0.0432 usec per 8-byte item
Communication costs for intra-node:      3.292 usec per message,   0.0110 usec per 8-byte item

 Mntfaa3

 *** Comments in Input File:

  ADF2018 DEFAULT integration, geometry and scf

 -------------------------------------------------------------------------------


 ===========================
 A T T A C H E D   F I L E S
 ===========================
  


 ===============================
 M O D E L   P A R A M E T E R S
 ===============================
  
 DENSITY FUNCTIONAL POTENTIAL (scf)
    Hybrid:                            B3LYP                                   == Not Default ==

 SPIN  (restricted / unrestr.)
    Molecule:                          UNrestricted                            == Not Default ==
    Fragments:                         Restricted                               

 OTHER ASPECTS
    Relativistic Corrections:          ---                                      

    Nuclear Charge Density Model:      Point Charge Nuclei                      
    Core Treatment:                    Frozen Orbital(s)                        

    Hyperfine or Zeeman Interaction:   ---                                      

 Settings for Grimme 3 dispersion correction

      damping                      Zero
      s6                          1.000
      sr,6                        1.261
      s8                          1.703

 Other (technical) parameters

      rs8                         1.000
      alpha                      14.000
      version                         3
 


 Fragment File(s)
 ----------------
 Mn:
         file : t21.Mn
         jobid: ADF 2018  RunTime: Sep07-2019 19:32:20  Nodes: 1  Procs: 1
         title: Manganese (TZP)
 O:
         file : t21.O
         jobid: ADF 2018  RunTime: Sep07-2019 19:32:18  Nodes: 1  Procs: 1
         title: Oxygen (TZP)
 F:
         file : t21.F
         jobid: ADF 2018  RunTime: Sep07-2019 19:32:15  Nodes: 1  Procs: 1
         title: Fluorine (TZP)
 C:
         file : t21.C
         jobid: ADF 2018  RunTime: Sep07-2019 19:32:17  Nodes: 1  Procs: 1
         title: Carbon (TZP)
 H:
         file : t21.H
         jobid: ADF 2018  RunTime: Sep07-2019 19:32:14  Nodes: 1  Procs: 1
         title: Hydrogen (TZP)


                                   *********************************************
                                   *  R U N   T Y P E : GEOMETRY OPTIMIZATION  *
                                   *********************************************
  


 ===============
 G E O M E T R Y  ***  3D  Molecule  ***
 ===============
  

 ATOMS
 =====                            X Y Z                    CHARGE
                                (Angstrom)             Nucl     +Core       At.Mass
                       --------------------------    ----------------       -------
    1  Mn              1.8744   -0.4162   16.6884     25.00     25.00       54.9380
    2  O               2.5669    1.0287   17.8128      8.00      8.00       15.9949
    3  O               3.3905   -0.2201   15.4768      8.00      8.00       15.9949
    4  O               0.8382    1.1349   15.5693      8.00      8.00       15.9949
    5  O               0.3492   -0.5253   17.8569      8.00      8.00       15.9949
    6  O               1.1630   -1.8371   15.5775      8.00      8.00       15.9949
    7  O               2.9150   -1.9213   17.8261      8.00      8.00       15.9949
    8  F               2.4441    3.6741   18.5942      9.00      9.00       18.9984
    9  F               3.9741    2.5454   19.6682      9.00      9.00       18.9984
   10  F               4.5483    3.9184   18.0746      9.00      9.00       18.9984
   11  F              -1.6215    3.6438   15.7695      9.00      9.00       18.9984
   12  F              -0.7429    2.7398   13.9911      9.00      9.00       18.9984
   13  F               0.4978    3.9314   15.3369      9.00      9.00       18.9984
   14  F               0.4360   -5.2247   14.9612      9.00      9.00       18.9984
   15  F              -0.9550   -3.5458   14.9390      9.00      9.00       18.9984
   16  F               0.7124   -3.6037   13.5310      9.00      9.00       18.9984
   17  C               3.4584    1.8608   17.4518      6.00      6.00       12.0000
   18  C               4.2543    1.8230   16.3262      6.00      6.00       12.0000
   19  H               4.9722    2.6104   16.1699      1.00      1.00        1.0078
   20  C               4.1999    0.7571   15.4039      6.00      6.00       12.0000
   21  C              -0.1196    1.7605   16.0767      6.00      6.00       12.0000
   22  C              -0.8301    1.4597   17.2443      6.00      6.00       12.0000
   23  H              -1.6390    2.1113   17.5295      1.00      1.00        1.0078
   24  C              -0.5760    0.3457   18.0462      6.00      6.00       12.0000
   25  C               1.2119   -3.0972   15.8032      6.00      6.00       12.0000
   26  C               1.8987   -3.7854   16.7717      6.00      6.00       12.0000
   27  H               1.8138   -4.8596   16.7866      1.00      1.00        1.0078
   28  C               2.7392   -3.1596   17.7435      6.00      6.00       12.0000
   29  C               3.6153    3.0194   18.4572      6.00      6.00       12.0000
   30  C              -0.5146    3.0334   15.2861      6.00      6.00       12.0000
   31  C               0.3462   -3.8842   14.7986      6.00      6.00       12.0000
   32  C               5.1392    0.7265   14.2353      6.00      6.00       12.0000
   33  H               5.9325    1.4650   14.3191      1.00      1.00        1.0078
   34  H               5.5611   -0.2735   14.1393      1.00      1.00        1.0078
   35  H               4.5595    0.9224   13.3303      1.00      1.00        1.0078
   36  C              -1.4257    0.0772   19.2551      6.00      6.00       12.0000
   37  H              -2.2279    0.8022   19.3689      1.00      1.00        1.0078
   38  H              -1.8442   -0.9273   19.1789      1.00      1.00        1.0078
   39  H              -0.7860    0.0960   20.1394      1.00      1.00        1.0078
   40  C               3.4433   -4.0340   18.7495      6.00      6.00       12.0000
   41  H               3.6470   -5.0303   18.3604      1.00      1.00        1.0078
   42  H               4.3654   -3.5528   19.0688      1.00      1.00        1.0078
   43  H               2.7964   -4.1376   19.6250      1.00      1.00        1.0078


 FRAGMENTS
 =========                                     Atoms in this Fragment     Cart. coord.s (Angstrom)
                                               -------------------------------------------------------
    1  Mn                                                1  Mn           1.8744   -0.4162   16.6884
    2  O                                                 2  O            2.5669    1.0287   17.8128
    3  O                                                 3  O            3.3905   -0.2201   15.4768
    4  O                                                 4  O            0.8382    1.1349   15.5693
    5  O                                                 5  O            0.3492   -0.5253   17.8569
    6  O                                                 6  O            1.1630   -1.8371   15.5775
    7  O                                                 7  O            2.9150   -1.9213   17.8261
    8  F                                                 8  F            2.4441    3.6741   18.5942
    9  F                                                 9  F            3.9741    2.5454   19.6682
   10  F                                                10  F            4.5483    3.9184   18.0746
   11  F                                                11  F           -1.6215    3.6438   15.7695
   12  F                                                12  F           -0.7429    2.7398   13.9911
   13  F                                                13  F            0.4978    3.9314   15.3369
   14  F                                                14  F            0.4360   -5.2247   14.9612
   15  F                                                15  F           -0.9550   -3.5458   14.9390
   16  F                                                16  F            0.7124   -3.6037   13.5310
   17  C                                                17  C            3.4584    1.8608   17.4518
   18  C                                                18  C            4.2543    1.8230   16.3262
   19  C                                                20  C            4.1999    0.7571   15.4039
   20  C                                                21  C           -0.1196    1.7605   16.0767
   21  C                                                22  C           -0.8301    1.4597   17.2443
   22  C                                                24  C           -0.5760    0.3457   18.0462
   23  C                                                25  C            1.2119   -3.0972   15.8032
   24  C                                                26  C            1.8987   -3.7854   16.7717
   25  C                                                28  C            2.7392   -3.1596   17.7435
   26  C                                                29  C            3.6153    3.0194   18.4572
   27  C                                                30  C           -0.5146    3.0334   15.2861
   28  C                                                31  C            0.3462   -3.8842   14.7986
   29  C                                                32  C            5.1392    0.7265   14.2353
   30  C                                                36  C           -1.4257    0.0772   19.2551
   31  C                                                40  C            3.4433   -4.0340   18.7495
   32  H                                                19  H            4.9722    2.6104   16.1699
   33  H                                                23  H           -1.6390    2.1113   17.5295
   34  H                                                27  H            1.8138   -4.8596   16.7866
   35  H                                                33  H            5.9325    1.4650   14.3191
   36  H                                                34  H            5.5611   -0.2735   14.1393
   37  H                                                35  H            4.5595    0.9224   13.3303
   38  H                                                37  H           -2.2279    0.8022   19.3689
   39  H                                                38  H           -1.8442   -0.9273   19.1789
   40  H                                                39  H           -0.7860    0.0960   20.1394
   41  H                                                41  H            3.6470   -5.0303   18.3604
   42  H                                                42  H            4.3654   -3.5528   19.0688
   43  H                                                43  H            2.7964   -4.1376   19.6250


 =====================================
 S Y M M E T R Y ,   E L E C T R O N S
 =====================================
  
 Symmetry: NOSYM

 Irreducible Representations, including subspecies
 -------------------------------------------------
 A


 Configuration of Valence Electrons
 ==================================
 ( determined in the SCF procedure )

 Total:   130 (Spin-A)  + 126 (Spin-B)

 Net Charge: 0 (Nuclei minus Electrons)
 Spin polar: 4 (Spin_A minus Spin_B electrons)

 Aufbau principle for MO occupations will be applied through SCF cycle no.     500
 Thereafter, the program will assign electrons to MOs that are spatially
 similar to the occupied MOs in a "reference" cycle ("KeepOrbitals").
 The reference cycle is always the PREVIOUS cycle: it will evolve with
 the SCF procedure.
1
 ***************************************************************************************************


                                      ****************************************
                                      *  B U I L D : (Fragments, Functions)  *
                                      ****************************************
  

 Total nr. of (C)SFOs (summation over all irreps) :   684

 Specify PRINT SFO in the input file to get a full list

 Nr. of SFOs for ir.rep.           A :   684


 ================================
 (Slater-type)  F U N C T I O N S  ***  (Basis and Fit)  ***
 ================================
  

 Atom Type    1  (Mn)
 ==============

 Valence Basis Sets:  18
 -----------------------
   1 S   29.650000
   1 S   23.000000
   2 S    9.650000
   2 S    6.750000
   2 P   13.800000
   2 P    8.700000
   3 S    5.650000
   3 S    3.500000
   3 P    5.950000
   3 P    4.000000
   3 P    2.700000
   3 D    5.950000
   3 D    2.850000
   3 D    1.320000
   4 S    2.200000
   4 S    1.360000
   4 S    0.880000
   4 P    1.350000

 Charge Fitting Sets (for the computation of the Coulomb Potential):  41
 -----------------------------------------------------------------------
   1 S   59.300000
   2 S   65.740000
   2 S   44.220000
   3 S   43.670000
   3 S   31.240000
   4 S   29.560000
   4 S   22.000000
   4 S   16.380000
   5 S   15.190000
   5 S   11.630000
   5 S    8.910000
   6 S    8.170000
   6 S    6.390000
   6 S    5.000000
   6 S    3.910000
   7 S    3.570000
   7 S    2.840000
   7 S    2.260000
   7 S    1.800000
   2 P   43.450000
   3 P   29.100000
   4 P   19.720000
   5 P   13.590000
   5 P    7.840000
   6 P    5.490000
   6 P    3.310000
   7 P    2.350000
   3 D   32.500000
   4 D   22.150000
   5 D   15.340000
   5 D    8.890000
   6 D    6.250000
   6 D    3.780000
   7 D    2.700000
   4 F   16.350000
   5 F    9.360000
   5 F    4.510000
   6 F    2.670000
   5 G   10.400000
   5 G    5.560000
   5 G    2.970000

 Atom Type    2  (O)
 ==============

 Valence Basis Sets:   9
 -----------------------
   1 S    9.800000
   1 S    6.800000
   2 S    7.580000
   2 S    2.880000
   2 S    1.720000
   2 P    4.080000
   2 P    2.080000
   2 P    1.120000
   3 D    2.000000

 Charge Fitting Sets (for the computation of the Coulomb Potential):  22
 -----------------------------------------------------------------------
   1 S   19.600000
   2 S   22.600000
   2 S   15.680000
   2 S   10.890000
   2 S    7.560000
   3 S    7.690000
   3 S    5.650000
   3 S    4.150000
   3 S    3.050000
   3 S    2.240000
   2 P   12.860000
   2 P    7.680000
   3 P    6.780000
   3 P    4.390000
   3 P    2.840000
   3 D    8.800000
   3 D    5.580000
   3 D    3.530000
   3 D    2.240000
   4 F    6.200000
   4 F    3.700000
   5 G    4.500000

 Atom Type    3  (F)
 ==============

 Valence Basis Sets:   9
 -----------------------
   1 S   10.880000
   1 S    7.700000
   2 S    3.240000
   2 S    1.940000
   2 S    0.740000
   2 P    4.540000
   2 P    2.300000
   2 P    1.240000
   3 D    2.000000

 Charge Fitting Sets (for the computation of the Coulomb Potential):  23
 -----------------------------------------------------------------------
   1 S   21.760000
   2 S   24.390000
   2 S   16.560000
   2 S   11.240000
   2 S    7.630000
   3 S    7.600000
   3 S    5.480000
   3 S    3.950000
   3 S    2.850000
   3 S    2.050000
   3 S    1.480000
   2 P   14.400000
   2 P    7.530000
   3 P    5.900000
   3 P    3.420000
   3 P    1.980000
   3 D    9.700000
   3 D    6.160000
   3 D    3.910000
   3 D    2.480000
   4 F    6.500000
   4 F    3.750000
   5 G    4.500000

 Atom Type    4  (C)
 ==============

 Valence Basis Sets:   9
 -----------------------
   1 S    7.680000
   1 S    5.000000
   2 S    1.280000
   2 S    2.100000
   2 S    4.600000
   2 P    0.820000
   2 P    1.480000
   2 P    2.940000
   3 D    2.200000

 Charge Fitting Sets (for the computation of the Coulomb Potential):  22
 -----------------------------------------------------------------------
   1 S   15.360000
   2 S   17.530000
   2 S   12.070000
   2 S    8.310000
   2 S    5.730000
   3 S    5.780000
   3 S    4.220000
   3 S    3.080000
   3 S    2.250000
   3 S    1.640000
   2 P    9.880000
   2 P    5.800000
   3 P    5.050000
   3 P    3.230000
   3 P    2.060000
   3 D    7.200000
   3 D    4.400000
   3 D    2.690000
   3 D    1.640000
   4 F    5.400000
   4 F    3.550000
   5 G    4.500000

 Atom Type    5  (H)
 ==============

 Valence Basis Sets:   4
 -----------------------
   1 S    0.690000
   1 S    0.920000
   1 S    1.580000
   2 P    1.250000

 Charge Fitting Sets (for the computation of the Coulomb Potential):  11
 -----------------------------------------------------------------------
   1 S    3.160000
   1 S    2.090000
   1 S    1.380000
   2 S    1.500000
   2 P    4.000000
   2 P    2.650000
   2 P    1.750000
   3 D    4.000000
   3 D    2.500000
   4 F    3.000000
   5 G    4.000000


 BAS: List of all Elementary Cartesian Basis Functions
 =====================================================

 The numbering in the list below (to the right of the function characteristics) is referred
 to in print-outs of MO eigenvectors and Mulliken populations in the BAS representation
 (as contrasted to the SFO representation).

 Notes:
 1. The functions are characterized by a polynomial prefactor (powers of x,y,z and r) and
    an exponential decay factor alpha.
 2. Since the basis sets are specific for an atom TYPE, the individual functions occur on
    all atoms of that type.
 3. The word 'Core' in the left margin signals that it is a Core Function (CF) : not a
    degree of freedom in the valence set, but only used to ensure orthogonalization of
    the other valence basis functions on the frozen Core Orbitals.


 (power of) X  Y  Z  R     Alpha  on Atom
            ==========     =====     ==========

 Mn                                   1
                                  ---------------------------------------------------------------------------
            0  0  0  0    29.650      1
            0  0  0  0    23.000      2
            0  0  0  1     9.650      3
            0  0  0  1     6.750      4
            1  0  0  0    13.800      5
            0  1  0  0    13.800      6
            0  0  1  0    13.800      7
            1  0  0  0     8.700      8
            0  1  0  0     8.700      9
            0  0  1  0     8.700     10
            0  0  0  2     5.650     11
            0  0  0  2     3.500     12
            1  0  0  1     5.950     13
            0  1  0  1     5.950     14
            0  0  1  1     5.950     15
            1  0  0  1     4.000     16
            0  1  0  1     4.000     17
            0  0  1  1     4.000     18
            1  0  0  1     2.700     19
            0  1  0  1     2.700     20
            0  0  1  1     2.700     21
            2  0  0  0     5.950     22
            1  1  0  0     5.950     23
            1  0  1  0     5.950     24
            0  2  0  0     5.950     25
            0  1  1  0     5.950     26
            0  0  2  0     5.950     27
            2  0  0  0     2.850     28
            1  1  0  0     2.850     29
            1  0  1  0     2.850     30
            0  2  0  0     2.850     31
            0  1  1  0     2.850     32
            0  0  2  0     2.850     33
            2  0  0  0     1.320     34
            1  1  0  0     1.320     35
            1  0  1  0     1.320     36
            0  2  0  0     1.320     37
            0  1  1  0     1.320     38
            0  0  2  0     1.320     39
            0  0  0  3     2.200     40
            0  0  0  3     1.360     41
            0  0  0  3     0.880     42
            1  0  0  2     1.350     43
            0  1  0  2     1.350     44
            0  0  1  2     1.350     45

 O                                    2    3    4    5    6    7
                                  ---------------------------------------------------------------------------
            0  0  0  0     9.800     46   66   86  106  126  146
            0  0  0  0     6.800     47   67   87  107  127  147
            0  0  0  1     7.580     48   68   88  108  128  148
            0  0  0  1     2.880     49   69   89  109  129  149
            0  0  0  1     1.720     50   70   90  110  130  150
            1  0  0  0     4.080     51   71   91  111  131  151
            0  1  0  0     4.080     52   72   92  112  132  152
            0  0  1  0     4.080     53   73   93  113  133  153
            1  0  0  0     2.080     54   74   94  114  134  154
            0  1  0  0     2.080     55   75   95  115  135  155
            0  0  1  0     2.080     56   76   96  116  136  156
            1  0  0  0     1.120     57   77   97  117  137  157
            0  1  0  0     1.120     58   78   98  118  138  158
            0  0  1  0     1.120     59   79   99  119  139  159
            2  0  0  0     2.000     60   80  100  120  140  160
            1  1  0  0     2.000     61   81  101  121  141  161
            1  0  1  0     2.000     62   82  102  122  142  162
            0  2  0  0     2.000     63   83  103  123  143  163
            0  1  1  0     2.000     64   84  104  124  144  164
            0  0  2  0     2.000     65   85  105  125  145  165

 F                                    8    9   10   11   12   13   14   15   16
                                  ---------------------------------------------------------------------------
            0  0  0  0    10.880    166  186  206  226  246  266  286  306  326
            0  0  0  0     7.700    167  187  207  227  247  267  287  307  327
            0  0  0  1     3.240    168  188  208  228  248  268  288  308  328
            0  0  0  1     1.940    169  189  209  229  249  269  289  309  329
            0  0  0  1     0.740    170  190  210  230  250  270  290  310  330
            1  0  0  0     4.540    171  191  211  231  251  271  291  311  331
            0  1  0  0     4.540    172  192  212  232  252  272  292  312  332
            0  0  1  0     4.540    173  193  213  233  253  273  293  313  333
            1  0  0  0     2.300    174  194  214  234  254  274  294  314  334
            0  1  0  0     2.300    175  195  215  235  255  275  295  315  335
            0  0  1  0     2.300    176  196  216  236  256  276  296  316  336
            1  0  0  0     1.240    177  197  217  237  257  277  297  317  337
            0  1  0  0     1.240    178  198  218  238  258  278  298  318  338
            0  0  1  0     1.240    179  199  219  239  259  279  299  319  339
            2  0  0  0     2.000    180  200  220  240  260  280  300  320  340
            1  1  0  0     2.000    181  201  221  241  261  281  301  321  341
            1  0  1  0     2.000    182  202  222  242  262  282  302  322  342
            0  2  0  0     2.000    183  203  223  243  263  283  303  323  343
            0  1  1  0     2.000    184  204  224  244  264  284  304  324  344
            0  0  2  0     2.000    185  205  225  245  265  285  305  325  345

 C                                   17   18   19   20   21   22   23   24   25   26   27   28   29   30   31
                                  ---------------------------------------------------------------------------
            0  0  0  0     7.680    346  366  386  406  426  446  466  486  506  526  546  566  586  606  626
            0  0  0  0     5.000    347  367  387  407  427  447  467  487  507  527  547  567  587  607  627
            0  0  0  1     1.280    348  368  388  408  428  448  468  488  508  528  548  568  588  608  628
            0  0  0  1     2.100    349  369  389  409  429  449  469  489  509  529  549  569  589  609  629
            0  0  0  1     4.600    350  370  390  410  430  450  470  490  510  530  550  570  590  610  630
            1  0  0  0     0.820    351  371  391  411  431  451  471  491  511  531  551  571  591  611  631
            0  1  0  0     0.820    352  372  392  412  432  452  472  492  512  532  552  572  592  612  632
            0  0  1  0     0.820    353  373  393  413  433  453  473  493  513  533  553  573  593  613  633
            1  0  0  0     1.480    354  374  394  414  434  454  474  494  514  534  554  574  594  614  634
            0  1  0  0     1.480    355  375  395  415  435  455  475  495  515  535  555  575  595  615  635
            0  0  1  0     1.480    356  376  396  416  436  456  476  496  516  536  556  576  596  616  636
            1  0  0  0     2.940    357  377  397  417  437  457  477  497  517  537  557  577  597  617  637
            0  1  0  0     2.940    358  378  398  418  438  458  478  498  518  538  558  578  598  618  638
            0  0  1  0     2.940    359  379  399  419  439  459  479  499  519  539  559  579  599  619  639
            2  0  0  0     2.200    360  380  400  420  440  460  480  500  520  540  560  580  600  620  640
            1  1  0  0     2.200    361  381  401  421  441  461  481  501  521  541  561  581  601  621  641
            1  0  1  0     2.200    362  382  402  422  442  462  482  502  522  542  562  582  602  622  642
            0  2  0  0     2.200    363  383  403  423  443  463  483  503  523  543  563  583  603  623  643
            0  1  1  0     2.200    364  384  404  424  444  464  484  504  524  544  564  584  604  624  644
            0  0  2  0     2.200    365  385  405  425  445  465  485  505  525  545  565  585  605  625  645

 H                                   32   33   34   35   36   37   38   39   40   41   42   43
                                  ---------------------------------------------------------------------------
            0  0  0  0     0.690    646  652  658  664  670  676  682  688  694  700  706  712
            0  0  0  0     0.920    647  653  659  665  671  677  683  689  695  701  707  713
            0  0  0  0     1.580    648  654  660  666  672  678  684  690  696  702  708  714
            1  0  0  0     1.250    649  655  661  667  673  679  685  691  697  703  709  715
            0  1  0  0     1.250    650  656  662  668  674  680  686  692  698  704  710  716
            0  0  1  0     1.250    651  657  663  669  675  681  687  693  699  705  711  717

 Total number of charge fitting functions (nprimf)      3299
 Total number of Cartesian basis functions (naos)        717
 Total number of Cartesian core functions  (ncos)          0


 Coordinates (Cartesian)
 =======================

     Atom                    bohr                                 angstrom                 Geometric Variables
                   X           Y           Z              X           Y           Z       (0:frozen, *:LT par.)
 --------------------------------------------------------------------------------------------------------------
     1 Mn      3.542133   -0.786434   31.536572       1.874416   -0.416163   16.688435      1       2       3
     2 O       4.850761    1.943933   33.661349       2.566912    1.028685   17.812819      4       5       6
     3 O       6.407188   -0.415985   29.246860       3.390538   -0.220130   15.476772      7       8       9
     4 O       1.583876    2.144597   29.421768       0.838151    1.134872   15.569329     10      11      12
     5 O       0.659913   -0.992743   33.744705       0.349211   -0.525337   17.856929     13      14      15
     6 O       2.197680   -3.471701   29.437135       1.162962   -1.837145   15.577461     16      17      18
     7 O       5.508586   -3.630710   33.686471       2.915018   -1.921289   17.826113     19      20      21
     8 F       4.618733    6.943014   35.137893       2.444128    3.674085   18.594172     22      23      24
     9 F       7.509927    4.810160   37.167453       3.974082    2.545427   19.668169     25      26      27
    10 F       8.595119    7.404733   34.156055       4.548341    3.918416   18.074606     28      29      30
    11 F      -3.064251    6.885803   29.799959      -1.621532    3.643810   15.769459     31      32      33
    12 F      -1.403915    5.177477   26.439343      -0.742920    2.739803   13.991098     34      35      36
    13 F       0.940760    7.429211   28.982554       0.497829    3.931369   15.336907     37      38      39
    14 F       0.823875   -9.873318   28.272521       0.435976   -5.224735   14.961174     40      41      42
    15 F      -1.804645   -6.700634   28.230569      -0.954977   -3.545823   14.938974     43      44      45
    16 F       1.346332   -6.810076   25.569969       0.712448   -3.603737   13.531045     46      47      48
    17 C       6.535478    3.516480   32.979062       3.458426    1.860841   17.451768     49      50      51
    18 C       8.039492    3.445014   30.852007       4.254316    1.823023   16.326179     52      53      54
    19 H       9.396019    4.932892   30.556654       4.972159    2.610374   16.169885     55      56      57
    20 C       7.936600    1.430759   29.109067       4.199868    0.757125   15.403855     58      59      60
    21 C      -0.226002    3.326810   30.380583      -0.119595    1.760472   16.076712     61      62      63
    22 C      -1.568686    2.758516   32.586972      -0.830113    1.459744   17.244283     64      65      66
    23 H      -3.097214    3.989837   33.125926      -1.638975    2.111331   17.529485     67      68      69
    24 C      -1.088401    0.653309   34.102330      -0.575957    0.345716   18.046176     70      71      72
    25 C       2.290250   -5.852915   29.863659       1.211948   -3.097229   15.803168     73      74      75
    26 C       3.588104   -7.153417   31.693937       1.898743   -3.785425   16.771709     76      77      78
    27 H       3.427553   -9.183222   31.722031       1.813783   -4.859552   16.786576     79      80      81
    28 C       5.176364   -5.970777   33.530331       2.739214   -3.159599   17.743487     82      83      84
    29 C       6.831912    5.705756   34.879066       3.615292    3.019356   18.457207     85      86      87
    30 C      -0.972376    5.732276   28.886584      -0.514559    3.033390   15.286122     88      89      90
    31 C       0.654286   -7.340146   27.965248       0.346233   -3.884238   14.798572     91      92      93
    32 C       9.711665    1.372901   26.900830       5.139192    0.726508   14.235306     94      95      96
    33 H      11.210713    2.768509   27.059251       5.932454    1.465032   14.319139     97      98      99
    34 H      10.508975   -0.516887   26.719469       5.561110   -0.273525   14.139334    100     101     102
    35 H       8.616136    1.743174   25.190593       4.559463    0.922448   13.330288    103     104     105
    36 C      -2.694158    0.145976   36.386945      -1.425687    0.077247   19.255142    106     107     108
    37 H      -4.210068    1.516029   36.601828      -2.227872    0.802248   19.368853    109     110     111
    38 H      -3.485016   -1.752290   36.242778      -1.844191   -0.927272   19.178852    112     113     114
    39 H      -1.485240    0.181340   38.057918      -0.785955    0.095961   20.139383    115     116     117
    40 C       6.506879   -7.623170   35.431460       3.443292   -4.034008   18.749521    118     119     120
    41 H       6.891757   -9.505984   34.696129       3.646961   -5.030350   18.360401    121     122     123
    42 H       8.249367   -6.713825   36.034872       4.365377   -3.552803   19.068833    124     125     126
    43 H       5.284389   -7.818950   37.085849       2.796378   -4.137610   19.624986    127     128     129
 --------------------------------------------------------------------------------------------------------------
1
 ***************************************************************************************************


                                              ***********************
                                              *  T E C H N I C A L  *
                                              ***********************
  


 =============================================================
 P A R A L L E L I Z A T I O N  and  V E C T O R I Z A T I O N
 =============================================================
  
 Nr of parallel processes:                               80
 Maximum vector length in NumInt loops:                 128

 IO buffersize (Mb):                                     64.000000


 ===============================
 G E O M E T R Y   U P D A T E S
 ===============================
  
 Optimization coordinates:                       Delocalized
 Optimization code branch:                       NEW
 Hessian update method:                          BFGS (Broyden-Fletcher-Goldfarb-Shanno)

 Iterative Geometry Improvements:
    Max. nr. of iterations:                        200
    Convergence criteria:
         Change in energy (hartree):                 0.0010000000
         Gradients (au/Angstrom):                    0.0010000000
         Cart/bondlength changes (Angstrom):         0.0100000000
    Max. step to take:
         Trust Radius:                               0.2000000000

 GDIIS (Geometry Direct Inversion in Iteration Space):
    First geometry cycle:                            0
    Max. number expansion vectors:                   5


 =====================
 S C F   U P D A T E S
 =====================
  
 Max. nr. of cycles:                              1000
 Convergence criterion:                              0.0000010000
   secondary criterion:                              0.0010000000

 Mix parameter (when DIIS does not apply):           0.2000000000
 Mixed ADIIS+DIIS will be used
    Max number of expansion vectors:                10
    Pure ADIIS when Max([F,P]) is above              0.1000000000
    Pure DIIS when Max([F,P]) is below               0.0010000000


 =================
 P R E C I S I O N  ***  (General: NumInt, NeglectFunctionTails, ...)  ***
 =================
  

 NumInt:           Target precision:                 6.0000000000
 -------           Initial precision:                6.0000000000
                   Min. precision (optimization):    6.0000000000

 Neglect Functions:          Basis functions:        0.1000000000E-07
 ------------------          Fit functions:          0.1000000000E-07


 ===========================
 L I N E A R   S C A L I N G
 ===========================
  

 Cut-off radii density fit:                        0.1000000000E-09
 Overlap cut-off criterion AO matrix elements:     0.1000000000E-07
 Cut-offs for Coulomb potential and fitted density:0.1000000000E-09
 Cut-off criterion for Coulomb multipole terms:    0.1000000000E-09
 Progressive Convergence parameter:                 0.000000000    
1
 ***************************************************************************************************


                                            ***************************
                                            *  C O M P U T A T I O N  *
                                            ***************************
  

 Number of elements of the density matrix on this node (used, total):      3355    257403


 ===========================================
 Numerical Integration : Fuzzy Cells (Becke)
 ===========================================
  
 Becke grid quality: GOOD           
  
 Lebedev angular grid order:             min:  11 max:  35
 Nr. of radial points:                   min:  54 max:  83

 Total nr. of points:     553310
 Nr. of blocks:             4323
 Block length:               128
 Nr. of dummy points:         34


 Test of Precision of the Numerical Integration Grid
 ===================================================

 Integral of the Total Core Density:                   0.00000000000000


 ========================
 Density Fitting (zlmFit)
 ========================
  
 ZlmFit Fit Quality: GOOD           
  
 Max L-expansion:                        min:   7 max:   9
 Nr. of radial interpolation points:     min:  72 max: 132


 ======================
 RI Hartree-Fock Scheme
 ======================
  
 Fit Set Quality     : GOOD
 Integration Quality : GOOD
 Threshold Quality   : GOOD
 Response Quality    : DEFAULT
 Is Range Separated  :  F
 
 RIHartreeFock Dependency: number of modified vectors:          22


 =====
 S C F  ***  ScaSCF  ***
 =====
  
 Initial density matrix is calculated as sum of fragments

 CYCLE    1
 SCF Error: norm([F,P])=     13.273206975660, max([F,P])=      0.534935861932
 ***** SPIN 1 *****
 orbitals (Q,E):
 ---------------
 A :121...140        ( 1.00    -0.4310)  ( 1.00    -0.4210)  ( 1.00    -0.4134)  ( 1.00    -0.3939)
                     ( 1.00    -0.3914)  ( 1.00    -0.3879)  ( 1.00    -0.2835)  ( 1.00    -0.2778)
                     ( 1.00    -0.2749)  ( 1.00    -0.2282)  ( 0.00    -0.2157)  ( 0.00    -0.2137)
                     ( 0.00    -0.2120)  ( 0.00    -0.1948)  ( 0.00    -0.0958)  ( 0.00    -0.0954)
                     ( 0.00    -0.0929)  ( 0.00    -0.0644)  ( 0.00    -0.0487)  ( 0.00    -0.0467)
 ***** SPIN 2 *****
 orbitals (Q,E):
 ---------------
 A :117...136        ( 1.00    -0.4861)  ( 1.00    -0.4755)  ( 1.00    -0.4640)  ( 1.00    -0.4593)
                     ( 1.00    -0.4310)  ( 1.00    -0.4210)  ( 1.00    -0.4134)  ( 1.00    -0.3939)
                     ( 1.00    -0.3914)  ( 1.00    -0.3879)  ( 0.00    -0.2835)  ( 0.00    -0.2778)
                     ( 0.00    -0.2749)  ( 0.00    -0.2282)  ( 0.00    -0.2157)  ( 0.00    -0.2137)
                     ( 0.00    -0.2120)  ( 0.00    -0.1948)  ( 0.00    -0.0958)  ( 0.00    -0.0954)
  
 Spin polar: 4 (Spin_A minus Spin_B electrons)

 CYCLE    2
   MIX coefficients:  0.8000  0.2000
 SCF Error: norm([F,P])=      2.392815084585, max([F,P])=      0.148898951180
 ***** SPIN 1 *****
 orbitals (Q,E):
 ---------------
 A :121...131        ( 1.00    -0.3973)  ( 1.00    -0.3921)  ( 1.00    -0.3706)  ( 1.00    -0.3673)
                     ( 1.00    -0.3592)  ( 1.00    -0.3463)  ( 1.00    -0.3392)  ( 1.00    -0.3283)
                     ( 1.00    -0.3207)  ( 1.00    -0.2738)  ( 0.00    -0.2272)
 ***** SPIN 2 *****
 orbitals (Q,E):
 ---------------
 A :117...127        ( 1.00    -0.4518)  ( 1.00    -0.4284)  ( 1.00    -0.4221)  ( 1.00    -0.4131)
                     ( 1.00    -0.3930)  ( 1.00    -0.3872)  ( 1.00    -0.3686)  ( 1.00    -0.3544)
                     ( 1.00    -0.3469)  ( 1.00    -0.3377)  ( 0.00    -0.3007)
  
 Spin polar: 4 (Spin_A minus Spin_B electrons)

 CYCLE    3
  SDIIS (wt  0.000): -0.0097  1.0097
 A-DIIS (wt  1.000):  0.0000  1.0000
  DIIS coefficients:  0.0000  1.0000
 SCF Error: norm([F,P])=      1.248444803523, max([F,P])=      0.079599137608
 ***** SPIN 1 *****
 orbitals (Q,E):
 ---------------
 A :121...131        ( 1.00    -0.2262)  ( 1.00    -0.2144)  ( 1.00    -0.2105)  ( 1.00    -0.1991)
                     ( 1.00    -0.1963)  ( 1.00    -0.1891)  ( 1.00    -0.0804)  ( 1.00    -0.0657)
                     ( 1.00    -0.0472)  ( 1.00    -0.0256)  ( 0.00    -0.0182)
 ***** SPIN 2 *****
 orbitals (Q,E):
 ---------------
 A :117...127        ( 1.00    -0.2935)  ( 1.00    -0.2588)  ( 1.00    -0.2390)  ( 1.00    -0.2313)
                     ( 1.00    -0.2155)  ( 1.00    -0.2011)  ( 1.00    -0.1975)  ( 1.00    -0.1852)
                     ( 1.00    -0.1816)  ( 1.00    -0.1787)  ( 0.00    -0.0487)
  
 Spin polar: 4 (Spin_A minus Spin_B electrons)

 CYCLE    4
  SDIIS (wt  0.000): -0.2089  0.9681  0.2408
 A-DIIS (wt  1.000):  0.0000  0.8723  0.1277
  DIIS coefficients:  0.0000  0.8723  0.1277
 SCF Error: norm([F,P])=      3.864344570307, max([F,P])=      0.396735991964
 ***** SPIN 1 *****
 orbitals (Q,E):
 ---------------
 A :121...131        ( 1.00    -0.2899)  ( 1.00    -0.2841)  ( 1.00    -0.2759)  ( 1.00    -0.2632)
                     ( 1.00    -0.2593)  ( 1.00    -0.2470)  ( 1.00    -0.2264)  ( 1.00    -0.2218)
                     ( 1.00    -0.2098)  ( 1.00    -0.1688)  ( 0.00    -0.0691)
 ***** SPIN 2 *****
 orbitals (Q,E):
 ---------------
 A :117...127        ( 1.00    -0.3288)  ( 1.00    -0.3049)  ( 1.00    -0.2955)  ( 1.00    -0.2793)
                     ( 1.00    -0.2647)  ( 1.00    -0.2510)  ( 1.00    -0.2379)  ( 1.00    -0.2278)
                     ( 1.00    -0.2221)  ( 1.00    -0.2073)  ( 0.00    -0.0805)
  
 Spin polar: 4 (Spin_A minus Spin_B electrons)

 CYCLE    5
  SDIIS (wt  0.667):  0.1298  0.2629 -0.0246  0.6318
 A-DIIS (wt  0.333):  0.0000  0.3443  0.0000  0.6557
  DIIS coefficients:  0.0866  0.2900 -0.0164  0.6397
 SCF Error: norm([F,P])=      0.967988393636, max([F,P])=      0.033943662299
 ***** SPIN 1 *****
 orbitals (Q,E):
 ---------------
 A :121...131        ( 1.00    -0.3403)  ( 1.00    -0.3340)  ( 1.00    -0.3250)  ( 1.00    -0.3134)
                     ( 1.00    -0.3072)  ( 1.00    -0.2981)  ( 1.00    -0.2778)  ( 1.00    -0.2634)
                     ( 1.00    -0.2582)  ( 1.00    -0.2304)  ( 0.00    -0.1054)
 ***** SPIN 2 *****
 orbitals (Q,E):
 ---------------
 A :117...127        ( 1.00    -0.3737)  ( 1.00    -0.3546)  ( 1.00    -0.3386)  ( 1.00    -0.3291)
                     ( 1.00    -0.3182)  ( 1.00    -0.3027)  ( 1.00    -0.2885)  ( 1.00    -0.2807)
                     ( 1.00    -0.2658)  ( 1.00    -0.2574)  ( 0.00    -0.1120)
  
 Spin polar: 4 (Spin_A minus Spin_B electrons)

 CYCLE    6
  SDIIS (wt  0.685): -0.0363  0.1748 -0.0088  0.2425  0.6278
 A-DIIS (wt  0.315):  0.0000  0.0000  0.0000  0.0000  1.0000
  DIIS coefficients: -0.0249  0.1198 -0.0060  0.1662  0.7449
 SCF Error: norm([F,P])=      0.309388726502, max([F,P])=      0.032144679374
 ***** SPIN 1 *****
 orbitals (Q,E):
 ---------------
 A :121...131        ( 1.00    -0.3682)  ( 1.00    -0.3538)  ( 1.00    -0.3392)  ( 1.00    -0.3301)
                     ( 1.00    -0.3193)  ( 1.00    -0.2986)  ( 1.00    -0.2763)  ( 1.00    -0.2685)
                     ( 1.00    -0.2622)  ( 1.00    -0.2545)  ( 0.00    -0.1443)
 ***** SPIN 2 *****
 orbitals (Q,E):
 ---------------
 A :117...127        ( 1.00    -0.3767)  ( 1.00    -0.3555)  ( 1.00    -0.3491)  ( 1.00    -0.3363)
                     ( 1.00    -0.3195)  ( 1.00    -0.3052)  ( 1.00    -0.2913)  ( 1.00    -0.2794)
                     ( 1.00    -0.2711)  ( 1.00    -0.2616)  ( 0.00    -0.1308)
  
 Spin polar: 4 (Spin_A minus Spin_B electrons)

 CYCLE    7
  SDIIS (wt  0.745): -0.0109  0.0019 -0.0019  0.0237  0.5003  0.4868
 A-DIIS (wt  0.255):  0.0000  0.0000  0.0000  0.0000  0.4044  0.5956
  DIIS coefficients: -0.0081  0.0014 -0.0014  0.0177  0.4759  0.5145
 SCF Error: norm([F,P])=      0.256451949966, max([F,P])=      0.026233769219
 ***** SPIN 1 *****
 orbitals (Q,E):
 ---------------
 A :121...131        ( 1.00    -0.3590)  ( 1.00    -0.3466)  ( 1.00    -0.3368)  ( 1.00    -0.3211)
                     ( 1.00    -0.3183)  ( 1.00    -0.2987)  ( 1.00    -0.2775)  ( 1.00    -0.2626)
                     ( 1.00    -0.2602)  ( 1.00    -0.2477)  ( 0.00    -0.1302)
 ***** SPIN 2 *****
 orbitals (Q,E):
 ---------------
 A :117...127        ( 1.00    -0.3756)  ( 1.00    -0.3571)  ( 1.00    -0.3428)  ( 1.00    -0.3330)
                     ( 1.00    -0.3215)  ( 1.00    -0.3047)  ( 1.00    -0.2921)  ( 1.00    -0.2812)
                     ( 1.00    -0.2667)  ( 1.00    -0.2597)  ( 0.00    -0.1190)
  
 Spin polar: 4 (Spin_A minus Spin_B electrons)

 CYCLE    8
  SDIIS (wt  0.971):  0.0001 -0.0192 -0.0002 -0.0112  0.2264  0.3174  0.4867
 A-DIIS (wt  0.029):  0.0000  0.0000  0.0000  0.0000  0.0000  0.0000  1.0000
  DIIS coefficients:  0.0001 -0.0186 -0.0002 -0.0109  0.2198  0.3081  0.5017
 SCF Error: norm([F,P])=      0.045523198262, max([F,P])=      0.003896481785
 ***** SPIN 1 *****
 orbitals (Q,E):
 ---------------
 A :121...131        ( 1.00    -0.3595)  ( 1.00    -0.3474)  ( 1.00    -0.3357)  ( 1.00    -0.3224)
                     ( 1.00    -0.3171)  ( 1.00    -0.2972)  ( 1.00    -0.2764)  ( 1.00    -0.2623)
                     ( 1.00    -0.2607)  ( 1.00    -0.2473)  ( 0.00    -0.1325)
 ***** SPIN 2 *****
 orbitals (Q,E):
 ---------------
 A :117...127        ( 1.00    -0.3753)  ( 1.00    -0.3559)  ( 1.00    -0.3439)  ( 1.00    -0.3341)
                     ( 1.00    -0.3204)  ( 1.00    -0.3038)  ( 1.00    -0.2910)  ( 1.00    -0.2804)
                     ( 1.00    -0.2668)  ( 1.00    -0.2603)  ( 0.00    -0.1185)
  
 Spin polar: 4 (Spin_A minus Spin_B electrons)

 CYCLE    9
  SDIIS (wt  0.991):  0.0049 -0.0134 -0.0000 -0.0059  0.0151  0.0524  0.3406  0.6063
 A-DIIS (wt  0.009):  0.0000  0.0000  0.0000  0.0000  0.0000  0.0000  0.1799  0.8201
  DIIS coefficients:  0.0049 -0.0133 -0.0000 -0.0059  0.0150  0.0519  0.3392  0.6083
 SCF Error: norm([F,P])=      0.025087884033, max([F,P])=      0.001906461253
 ***** SPIN 1 *****
 orbitals (Q,E):
 ---------------
 A :121...131        ( 1.00    -0.3590)  ( 1.00    -0.3470)  ( 1.00    -0.3357)  ( 1.00    -0.3213)
                     ( 1.00    -0.3170)  ( 1.00    -0.2973)  ( 1.00    -0.2765)  ( 1.00    -0.2621)
                     ( 1.00    -0.2607)  ( 1.00    -0.2469)  ( 0.00    -0.1324)
 ***** SPIN 2 *****
 orbitals (Q,E):
 ---------------
 A :117...127        ( 1.00    -0.3754)  ( 1.00    -0.3564)  ( 1.00    -0.3434)  ( 1.00    -0.3339)
                     ( 1.00    -0.3209)  ( 1.00    -0.3042)  ( 1.00    -0.2915)  ( 1.00    -0.2808)
                     ( 1.00    -0.2669)  ( 1.00    -0.2605)  ( 0.00    -0.1178)
  
 Spin polar: 4 (Spin_A minus Spin_B electrons)

 CYCLE   10
  SDIIS (wt  1.000):  0.0024 -0.0040 -0.0001  0.0001 -0.0203 -0.0241  0.0785  0.2647  0.7029
  DIIS coefficients:  0.0024 -0.0040 -0.0001  0.0001 -0.0203 -0.0241  0.0785  0.2647  0.7029
 SCF Error: norm([F,P])=      0.006907372682, max([F,P])=      0.000461146592
 ***** SPIN 1 *****
 orbitals (Q,E):
 ---------------
 A :121...131        ( 1.00    -0.3590)  ( 1.00    -0.3471)  ( 1.00    -0.3355)  ( 1.00    -0.3213)
                     ( 1.00    -0.3169)  ( 1.00    -0.2972)  ( 1.00    -0.2764)  ( 1.00    -0.2622)
                     ( 1.00    -0.2604)  ( 1.00    -0.2469)  ( 0.00    -0.1329)
 ***** SPIN 2 *****
 orbitals (Q,E):
 ---------------
 A :117...127        ( 1.00    -0.3755)  ( 1.00    -0.3565)  ( 1.00    -0.3436)  ( 1.00    -0.3342)
                     ( 1.00    -0.3211)  ( 1.00    -0.3043)  ( 1.00    -0.2916)  ( 1.00    -0.2808)
                     ( 1.00    -0.2669)  ( 1.00    -0.2604)  ( 0.00    -0.1177)
  
 Spin polar: 4 (Spin_A minus Spin_B electrons)

 CYCLE   11
  SDIIS (wt  1.000): -0.0002  0.0012  0.0001  0.0012 -0.0171 -0.0313 -0.0440  0.0056  0.4650  0.6196
  DIIS coefficients: -0.0002  0.0012  0.0001  0.0012 -0.0171 -0.0313 -0.0440  0.0056  0.4650  0.6196
 SCF Error: norm([F,P])=      0.004399189188, max([F,P])=      0.000364017433
 ***** SPIN 1 *****
 orbitals (Q,E):
 ---------------
 A :121...131        ( 1.00    -0.3590)  ( 1.00    -0.3470)  ( 1.00    -0.3354)  ( 1.00    -0.3210)
                     ( 1.00    -0.3167)  ( 1.00    -0.2970)  ( 1.00    -0.2764)  ( 1.00    -0.2619)
                     ( 1.00    -0.2604)  ( 1.00    -0.2468)  ( 0.00    -0.1332)
 ***** SPIN 2 *****
 orbitals (Q,E):
 ---------------
 A :117...127        ( 1.00    -0.3755)  ( 1.00    -0.3566)  ( 1.00    -0.3435)  ( 1.00    -0.3342)
                     ( 1.00    -0.3212)  ( 1.00    -0.3043)  ( 1.00    -0.2916)  ( 1.00    -0.2808)
                     ( 1.00    -0.2669)  ( 1.00    -0.2605)  ( 0.00    -0.1176)
  
 Spin polar: 4 (Spin_A minus Spin_B electrons)

 CYCLE   12
  SDIIS (wt  1.000):  0.0011 -0.0000  0.0011 -0.0090 -0.0154 -0.0438 -0.0472  0.1473  0.3927  0.5732
  DIIS coefficients:  0.0011 -0.0000  0.0011 -0.0090 -0.0154 -0.0438 -0.0472  0.1473  0.3927  0.5732
 SCF Error: norm([F,P])=      0.002374830052, max([F,P])=      0.000166688179
 ***** SPIN 1 *****
 orbitals (Q,E):
 ---------------
 A :121...131        ( 1.00    -0.3590)  ( 1.00    -0.3470)  ( 1.00    -0.3354)  ( 1.00    -0.3209)
                     ( 1.00    -0.3167)  ( 1.00    -0.2969)  ( 1.00    -0.2764)  ( 1.00    -0.2619)
                     ( 1.00    -0.2604)  ( 1.00    -0.2467)  ( 0.00    -0.1334)
 ***** SPIN 2 *****
 orbitals (Q,E):
 ---------------
 A :117...127        ( 1.00    -0.3754)  ( 1.00    -0.3566)  ( 1.00    -0.3435)  ( 1.00    -0.3342)
                     ( 1.00    -0.3212)  ( 1.00    -0.3043)  ( 1.00    -0.2915)  ( 1.00    -0.2808)
                     ( 1.00    -0.2669)  ( 1.00    -0.2605)  ( 0.00    -0.1175)
  
 Spin polar: 4 (Spin_A minus Spin_B electrons)

 CYCLE   13
  SDIIS (wt  1.000):  0.0000 -0.0001  0.0007  0.0009 -0.0231 -0.0499 -0.0521  0.0982  0.4306  0.5948
  DIIS coefficients:  0.0000 -0.0001  0.0007  0.0009 -0.0231 -0.0499 -0.0521  0.0982  0.4306  0.5948
 SCF Error: norm([F,P])=      0.001557181678, max([F,P])=      0.000120368225
 ***** SPIN 1 *****
 orbitals (Q,E):
 ---------------
 A :121...131        ( 1.00    -0.3591)  ( 1.00    -0.3471)  ( 1.00    -0.3354)  ( 1.00    -0.3209)
                     ( 1.00    -0.3167)  ( 1.00    -0.2970)  ( 1.00    -0.2764)  ( 1.00    -0.2619)
                     ( 1.00    -0.2604)  ( 1.00    -0.2468)  ( 0.00    -0.1336)
 ***** SPIN 2 *****
 orbitals (Q,E):
 ---------------
 A :117...127        ( 1.00    -0.3755)  ( 1.00    -0.3567)  ( 1.00    -0.3436)  ( 1.00    -0.3343)
                     ( 1.00    -0.3213)  ( 1.00    -0.3044)  ( 1.00    -0.2916)  ( 1.00    -0.2809)
                     ( 1.00    -0.2669)  ( 1.00    -0.2605)  ( 0.00    -0.1175)
  
 Spin polar: 4 (Spin_A minus Spin_B electrons)

 CYCLE   14
  SDIIS (wt  1.000):  0.0002  0.0027  0.0025 -0.0077 -0.0238 -0.0534 -0.0141  0.1285  0.3385  0.6267
  DIIS coefficients:  0.0002  0.0027  0.0025 -0.0077 -0.0238 -0.0534 -0.0141  0.1285  0.3385  0.6267
 SCF Error: norm([F,P])=      0.000754392916, max([F,P])=      0.000070374294
 ***** SPIN 1 *****
 orbitals (Q,E):
 ---------------
 A :121...131        ( 1.00    -0.3590)  ( 1.00    -0.3471)  ( 1.00    -0.3353)  ( 1.00    -0.3209)
                     ( 1.00    -0.3166)  ( 1.00    -0.2969)  ( 1.00    -0.2764)  ( 1.00    -0.2619)
                     ( 1.00    -0.2604)  ( 1.00    -0.2467)  ( 0.00    -0.1335)
 ***** SPIN 2 *****
 orbitals (Q,E):
 ---------------
 A :117...127        ( 1.00    -0.3755)  ( 1.00    -0.3567)  ( 1.00    -0.3436)  ( 1.00    -0.3343)
                     ( 1.00    -0.3213)  ( 1.00    -0.3044)  ( 1.00    -0.2916)  ( 1.00    -0.2809)
                     ( 1.00    -0.2669)  ( 1.00    -0.2605)  ( 0.00    -0.1175)
  
 Spin polar: 4 (Spin_A minus Spin_B electrons)

 CYCLE   15
  SDIIS (wt  1.000):  0.0010  0.0008 -0.0007 -0.0073 -0.0246 -0.0235  0.0107  0.1143  0.3926  0.5368
  DIIS coefficients:  0.0010  0.0008 -0.0007 -0.0073 -0.0246 -0.0235  0.0107  0.1143  0.3926  0.5368
 SCF Error: norm([F,P])=      0.000398894357, max([F,P])=      0.000037665166
 ***** SPIN 1 *****
 orbitals (Q,E):
 ---------------
 A :121...131        ( 1.00    -0.3590)  ( 1.00    -0.3470)  ( 1.00    -0.3353)  ( 1.00    -0.3209)
                     ( 1.00    -0.3166)  ( 1.00    -0.2969)  ( 1.00    -0.2763)  ( 1.00    -0.2618)
                     ( 1.00    -0.2604)  ( 1.00    -0.2467)  ( 0.00    -0.1335)
 ***** SPIN 2 *****
 orbitals (Q,E):
 ---------------
 A :117...127        ( 1.00    -0.3755)  ( 1.00    -0.3567)  ( 1.00    -0.3436)  ( 1.00    -0.3343)
                     ( 1.00    -0.3213)  ( 1.00    -0.3044)  ( 1.00    -0.2916)  ( 1.00    -0.2809)
                     ( 1.00    -0.2669)  ( 1.00    -0.2605)  ( 0.00    -0.1175)
  
 Spin polar: 4 (Spin_A minus Spin_B electrons)

 CYCLE   16
  SDIIS (wt  1.000): -0.0002  0.0033  0.0047  0.0040 -0.0139 -0.0413 -0.0057  0.1442  0.3560  0.5488
  DIIS coefficients: -0.0002  0.0033  0.0047  0.0040 -0.0139 -0.0413 -0.0057  0.1442  0.3560  0.5488
 SCF Error: norm([F,P])=      0.000272777224, max([F,P])=      0.000024979455
 ***** SPIN 1 *****
 orbitals (Q,E):
 ---------------
 A :121...131        ( 1.00    -0.3590)  ( 1.00    -0.3471)  ( 1.00    -0.3353)  ( 1.00    -0.3209)
                     ( 1.00    -0.3167)  ( 1.00    -0.2969)  ( 1.00    -0.2763)  ( 1.00    -0.2618)
                     ( 1.00    -0.2604)  ( 1.00    -0.2467)  ( 0.00    -0.1335)
 ***** SPIN 2 *****
 orbitals (Q,E):
 ---------------
 A :117...127        ( 1.00    -0.3755)  ( 1.00    -0.3567)  ( 1.00    -0.3436)  ( 1.00    -0.3343)
                     ( 1.00    -0.3213)  ( 1.00    -0.3044)  ( 1.00    -0.2916)  ( 1.00    -0.2809)
                     ( 1.00    -0.2669)  ( 1.00    -0.2605)  ( 0.00    -0.1175)
  
 Spin polar: 4 (Spin_A minus Spin_B electrons)

 CYCLE   17
  SDIIS (wt  1.000):  0.0026  0.0052  0.0082 -0.0107 -0.0443 -0.0314 -0.0007  0.0508  0.3309  0.6893
  DIIS coefficients:  0.0026  0.0052  0.0082 -0.0107 -0.0443 -0.0314 -0.0007  0.0508  0.3309  0.6893
 SCF Error: norm([F,P])=      0.000163300601, max([F,P])=      0.000020894514
 ***** SPIN 1 *****
 orbitals (Q,E):
 ---------------
 A :121...131        ( 1.00    -0.3590)  ( 1.00    -0.3470)  ( 1.00    -0.3353)  ( 1.00    -0.3209)
                     ( 1.00    -0.3167)  ( 1.00    -0.2969)  ( 1.00    -0.2763)  ( 1.00    -0.2618)
                     ( 1.00    -0.2604)  ( 1.00    -0.2467)  ( 0.00    -0.1335)
 ***** SPIN 2 *****
 orbitals (Q,E):
 ---------------
 A :117...127        ( 1.00    -0.3755)  ( 1.00    -0.3567)  ( 1.00    -0.3436)  ( 1.00    -0.3343)
                     ( 1.00    -0.3213)  ( 1.00    -0.3044)  ( 1.00    -0.2916)  ( 1.00    -0.2809)
                     ( 1.00    -0.2669)  ( 1.00    -0.2605)  ( 0.00    -0.1175)
  
 Spin polar: 4 (Spin_A minus Spin_B electrons)

 CYCLE   18
  SDIIS (wt  1.000):  0.0015  0.0051 -0.0039 -0.0246 -0.0270 -0.0814 -0.2146 -0.0798  0.4692  0.9556
  DIIS coefficients:  0.0015  0.0051 -0.0039 -0.0246 -0.0270 -0.0814 -0.2146 -0.0798  0.4692  0.9556
 SCF Error: norm([F,P])=      0.000125950772, max([F,P])=      0.000015522289
 ***** SPIN 1 *****
 orbitals (Q,E):
 ---------------
 A :121...131        ( 1.00    -0.3590)  ( 1.00    -0.3470)  ( 1.00    -0.3353)  ( 1.00    -0.3209)
                     ( 1.00    -0.3167)  ( 1.00    -0.2969)  ( 1.00    -0.2763)  ( 1.00    -0.2618)
                     ( 1.00    -0.2604)  ( 1.00    -0.2467)  ( 0.00    -0.1335)
 ***** SPIN 2 *****
 orbitals (Q,E):
 ---------------
 A :117...127        ( 1.00    -0.3755)  ( 1.00    -0.3567)  ( 1.00    -0.3436)  ( 1.00    -0.3343)
                     ( 1.00    -0.3213)  ( 1.00    -0.3044)  ( 1.00    -0.2916)  ( 1.00    -0.2809)
                     ( 1.00    -0.2669)  ( 1.00    -0.2605)  ( 0.00    -0.1175)
  
 Spin polar: 4 (Spin_A minus Spin_B electrons)

 CYCLE   19
  SDIIS (wt  1.000):  0.0002 -0.0016 -0.0032 -0.0075 -0.0549 -0.1493 -0.1107  0.0311  0.5523  0.7437
  DIIS coefficients:  0.0002 -0.0016 -0.0032 -0.0075 -0.0549 -0.1493 -0.1107  0.0311  0.5523  0.7437
 SCF Error: norm([F,P])=      0.000078125342, max([F,P])=      0.000007643449
 ***** SPIN 1 *****
 orbitals (Q,E):
 ---------------
 A :121...131        ( 1.00    -0.3590)  ( 1.00    -0.3470)  ( 1.00    -0.3353)  ( 1.00    -0.3209)
                     ( 1.00    -0.3167)  ( 1.00    -0.2969)  ( 1.00    -0.2763)  ( 1.00    -0.2618)
                     ( 1.00    -0.2604)  ( 1.00    -0.2467)  ( 0.00    -0.1335)
 ***** SPIN 2 *****
 orbitals (Q,E):
 ---------------
 A :117...127        ( 1.00    -0.3755)  ( 1.00    -0.3567)  ( 1.00    -0.3436)  ( 1.00    -0.3343)
                     ( 1.00    -0.3213)  ( 1.00    -0.3044)  ( 1.00    -0.2916)  ( 1.00    -0.2809)
                     ( 1.00    -0.2669)  ( 1.00    -0.2605)  ( 0.00    -0.1175)
  
 Spin polar: 4 (Spin_A minus Spin_B electrons)

 CYCLE   20
  SDIIS (wt  1.000):  0.0010  0.0050  0.0034 -0.0279 -0.0816 -0.0862 -0.0963  0.1673  0.5375  0.5779
  DIIS coefficients:  0.0010  0.0050  0.0034 -0.0279 -0.0816 -0.0862 -0.0963  0.1673  0.5375  0.5779
 SCF Error: norm([F,P])=      0.000060075826, max([F,P])=      0.000004134441
 ***** SPIN 1 *****
 orbitals (Q,E):
 ---------------
 A :121...131        ( 1.00    -0.3590)  ( 1.00    -0.3470)  ( 1.00    -0.3353)  ( 1.00    -0.3209)
                     ( 1.00    -0.3167)  ( 1.00    -0.2969)  ( 1.00    -0.2763)  ( 1.00    -0.2618)
                     ( 1.00    -0.2604)  ( 1.00    -0.2467)  ( 0.00    -0.1335)
 ***** SPIN 2 *****
 orbitals (Q,E):
 ---------------
 A :117...127        ( 1.00    -0.3755)  ( 1.00    -0.3567)  ( 1.00    -0.3436)  ( 1.00    -0.3343)
                     ( 1.00    -0.3213)  ( 1.00    -0.3044)  ( 1.00    -0.2916)  ( 1.00    -0.2809)
                     ( 1.00    -0.2669)  ( 1.00    -0.2605)  ( 0.00    -0.1175)
  
 Spin polar: 4 (Spin_A minus Spin_B electrons)

 CYCLE   21
  SDIIS (wt  1.000):  0.0033  0.0074  0.0093  0.0091 -0.0055 -0.0924 -0.0908  0.1487  0.3329  0.6780
  DIIS coefficients:  0.0033  0.0074  0.0093  0.0091 -0.0055 -0.0924 -0.0908  0.1487  0.3329  0.6780
 SCF Error: norm([F,P])=      0.000029566713, max([F,P])=      0.000002150287
 ***** SPIN 1 *****
 orbitals (Q,E):
 ---------------
 A :121...131        ( 1.00    -0.3590)  ( 1.00    -0.3470)  ( 1.00    -0.3353)  ( 1.00    -0.3209)
                     ( 1.00    -0.3167)  ( 1.00    -0.2969)  ( 1.00    -0.2763)  ( 1.00    -0.2618)
                     ( 1.00    -0.2604)  ( 1.00    -0.2467)  ( 0.00    -0.1335)
 ***** SPIN 2 *****
 orbitals (Q,E):
 ---------------
 A :117...127        ( 1.00    -0.3755)  ( 1.00    -0.3567)  ( 1.00    -0.3436)  ( 1.00    -0.3343)
                     ( 1.00    -0.3213)  ( 1.00    -0.3044)  ( 1.00    -0.2916)  ( 1.00    -0.2809)
                     ( 1.00    -0.2669)  ( 1.00    -0.2605)  ( 0.00    -0.1175)
  
 Spin polar: 4 (Spin_A minus Spin_B electrons)

 CYCLE   22
  SDIIS (wt  1.000):  0.0031  0.0141  0.0313  0.0224 -0.0259 -0.1156 -0.1217  0.0006  0.4593  0.7324
  DIIS coefficients:  0.0031  0.0141  0.0313  0.0224 -0.0259 -0.1156 -0.1217  0.0006  0.4593  0.7324
 SCF Error: norm([F,P])=      0.000017736989, max([F,P])=      0.000001511979
 ***** SPIN 1 *****
 orbitals (Q,E):
 ---------------
 A :121...131        ( 1.00    -0.3590)  ( 1.00    -0.3470)  ( 1.00    -0.3353)  ( 1.00    -0.3209)
                     ( 1.00    -0.3167)  ( 1.00    -0.2969)  ( 1.00    -0.2763)  ( 1.00    -0.2618)
                     ( 1.00    -0.2604)  ( 1.00    -0.2467)  ( 0.00    -0.1335)
 ***** SPIN 2 *****
 orbitals (Q,E):
 ---------------
 A :117...127        ( 1.00    -0.3755)  ( 1.00    -0.3567)  ( 1.00    -0.3436)  ( 1.00    -0.3343)
                     ( 1.00    -0.3213)  ( 1.00    -0.3044)  ( 1.00    -0.2916)  ( 1.00    -0.2809)
                     ( 1.00    -0.2669)  ( 1.00    -0.2605)  ( 0.00    -0.1175)
  
 Spin polar: 4 (Spin_A minus Spin_B electrons)

 CYCLE   23
  SDIIS (wt  1.000):  0.0060  0.0206  0.0187 -0.0038 -0.0759 -0.1054 -0.0489  0.2293  0.5336  0.4257
  DIIS coefficients:  0.0060  0.0206  0.0187 -0.0038 -0.0759 -0.1054 -0.0489  0.2293  0.5336  0.4257
 SCF Error: norm([F,P])=      0.000014544311, max([F,P])=      0.000000779560
 ***** SPIN 1 *****
 orbitals (Q,E):
 ---------------
 A :121...131        ( 1.00    -0.3590)  ( 1.00    -0.3470)  ( 1.00    -0.3353)  ( 1.00    -0.3209)
                     ( 1.00    -0.3167)  ( 1.00    -0.2969)  ( 1.00    -0.2763)  ( 1.00    -0.2618)
                     ( 1.00    -0.2604)  ( 1.00    -0.2467)  ( 0.00    -0.1335)
 ***** SPIN 2 *****
 orbitals (Q,E):
 ---------------
 A :117...127        ( 1.00    -0.3755)  ( 1.00    -0.3567)  ( 1.00    -0.3436)  ( 1.00    -0.3343)
                     ( 1.00    -0.3213)  ( 1.00    -0.3044)  ( 1.00    -0.2916)  ( 1.00    -0.2809)
                     ( 1.00    -0.2669)  ( 1.00    -0.2605)  ( 0.00    -0.1175)
  
 Spin polar: 4 (Spin_A minus Spin_B electrons)

 CYCLE   24
  SDIIS (wt  1.000):  0.0082  0.0135  0.0074 -0.0334 -0.0512 -0.0263  0.0858  0.2278  0.2955  0.4727
  DIIS coefficients:  0.0082  0.0135  0.0074 -0.0334 -0.0512 -0.0263  0.0858  0.2278  0.2955  0.4727
 SCF Error: norm([F,P])=      0.000007738935, max([F,P])=      0.000000519625
 ***** SPIN 1 *****
 orbitals (Q,E):
 ---------------
 A :121...131        ( 1.00    -0.3590)  ( 1.00    -0.3470)  ( 1.00    -0.3353)  ( 1.00    -0.3209)
                     ( 1.00    -0.3167)  ( 1.00    -0.2969)  ( 1.00    -0.2763)  ( 1.00    -0.2618)
                     ( 1.00    -0.2604)  ( 1.00    -0.2467)  ( 0.00    -0.1335)
 ***** SPIN 2 *****
 orbitals (Q,E):
 ---------------
 A :117...127        ( 1.00    -0.3755)  ( 1.00    -0.3567)  ( 1.00    -0.3436)  ( 1.00    -0.3343)
                     ( 1.00    -0.3213)  ( 1.00    -0.3044)  ( 1.00    -0.2916)  ( 1.00    -0.2809)
                     ( 1.00    -0.2669)  ( 1.00    -0.2605)  ( 0.00    -0.1175)
  
 Spin polar: 4 (Spin_A minus Spin_B electrons)

 SCF CONVERGED

 CYCLE   25
  
 Hartree-Fock exchange energy:   -272.570004439937     
 *** Setting up for NEW gradients in Focky
 *** Using EXACT density in Focky
 ***** SPIN 1 *****
 orbitals (Q,E):
 ---------------
 A :121...140        ( 1.00    -0.3590)  ( 1.00    -0.3470)  ( 1.00    -0.3353)  ( 1.00    -0.3209)
                     ( 1.00    -0.3167)  ( 1.00    -0.2969)  ( 1.00    -0.2763)  ( 1.00    -0.2618)
                     ( 1.00    -0.2604)  ( 1.00    -0.2467)  ( 0.00    -0.1335)  ( 0.00    -0.0968)
                     ( 0.00    -0.0823)  ( 0.00    -0.0782)  ( 0.00    -0.0028)  ( 0.00     0.0073)
                     ( 0.00     0.0129)  ( 0.00     0.0256)  ( 0.00     0.0277)  ( 0.00     0.0321)
 ***** SPIN 2 *****
 orbitals (Q,E):
 ---------------
 A :117...136        ( 1.00    -0.3755)  ( 1.00    -0.3567)  ( 1.00    -0.3436)  ( 1.00    -0.3343)
                     ( 1.00    -0.3213)  ( 1.00    -0.3044)  ( 1.00    -0.2916)  ( 1.00    -0.2809)
                     ( 1.00    -0.2669)  ( 1.00    -0.2605)  ( 0.00    -0.1175)  ( 0.00    -0.1052)
                     ( 0.00    -0.0897)  ( 0.00    -0.0720)  ( 0.00    -0.0673)  ( 0.00    -0.0583)
                     ( 0.00    -0.0410)  ( 0.00    -0.0287)  ( 0.00    -0.0023)  ( 0.00     0.0074)
  
 Spin polar: 4 (Spin_A minus Spin_B electrons)


 Fit test: (difference of exact and fit density, squared integrated, result summed over spins)
         SCF:                                          0.00012287486484

 Gross Charges per Atom (Z minus electrons)
 ==========================================
             1.4435   -0.6332   -0.6091   -0.6190   -0.6394   -0.6331   -0.6090   -0.4043   -0.4024   -0.4102
            -0.4131   -0.4037   -0.4132   -0.4135   -0.4067   -0.4028    0.4289    0.0167   -0.1735    0.5406
             0.4466   -0.0047   -0.1757    0.5235    0.4111   -0.0046   -0.1699    0.5385    1.1983    1.1886
             1.1909    0.4148   -0.1679   -0.1248   -0.1062    0.4203   -0.1734   -0.1222   -0.1193    0.4102
            -0.1600   -0.1410   -0.1166
 Net Total: -0.00000000


 =================================================================
 M U L T I P O L E   D E R I V E D   C H A R G E   A N A L Y S I S
 =================================================================

 See: M. Swart, P.Th. van Duijnen, J.G. Snijders, J.Comput.Chem., (2001), p. 79-88.

 ----------------------------------------------------- 
 MDC atomic charges (includes spinA + spinB electrons)
 ----------------------------------------------------- 

        Atom    Level:     MDC-m        MDC-d        MDC-q
 ---------------------------------------------------------
     1     Mn           1.772891     1.214401     1.357145
     2     O           -0.499506    -0.488745    -0.478934
     3     O           -0.504451    -0.492104    -0.510452
     4     O           -0.487143    -0.514997    -0.513356
     5     O           -0.533717    -0.515860    -0.529004
     6     O           -0.513218    -0.500934    -0.491247
     7     O           -0.506841    -0.536804    -0.526220
     8     F           -0.242845    -0.213888    -0.173192
     9     F           -0.240780    -0.220157    -0.172495
    10     F           -0.251232    -0.231924    -0.184508
    11     F           -0.256874    -0.237771    -0.188038
    12     F           -0.241385    -0.220254    -0.160048
    13     F           -0.252343    -0.224798    -0.185545
    14     F           -0.257213    -0.240302    -0.163228
    15     F           -0.247162    -0.221475    -0.163266
    16     F           -0.242543    -0.216734    -0.146546
    17     C            0.239632     0.277706     0.251329
    18     C            0.012792     0.001942    -0.098403
    19     H           -0.043990    -0.020647     0.037082
    20     C            0.259313     0.294080     0.341030
    21     C            0.241429     0.290523     0.281829
    22     C            0.002892    -0.005436    -0.104068
    23     H           -0.051142    -0.029587     0.020603
    24     C            0.247323     0.281229     0.321578
    25     C            0.227569     0.270098     0.254128
    26     C            0.002898    -0.007046    -0.206714
    27     H           -0.051534    -0.031855     0.056012
    28     C            0.251284     0.301522     0.338326
    29     C            0.633950     0.628176     0.496881
    30     C            0.629247     0.626068     0.473638
    31     C            0.632577     0.627950     0.423598
    32     C            0.235827     0.191576     0.073121
    33     H           -0.055626    -0.050393    -0.035764
    34     H           -0.040038    -0.010799     0.036530
    35     H           -0.035671     0.004537     0.042046
    36     C            0.234341     0.192517     0.112770
    37     H           -0.057666    -0.051101    -0.037545
    38     H           -0.044489    -0.015325     0.014576
    39     H           -0.043435    -0.010895     0.014567
    40     C            0.228897     0.190165     0.200020
    41     H           -0.058950    -0.049144    -0.040706
    42     H           -0.046797    -0.018420    -0.023816
    43     H           -0.046271    -0.015094    -0.013715

 -------------------------------- 
 MDC spin density (spinA - spinB)
 -------------------------------- 

        Atom    Level:     MDC-m        MDC-d        MDC-q
 ---------------------------------------------------------
     1     Mn           3.661508     2.712757     2.884635
     2     O            0.020430     0.144929     0.149191
     3     O            0.021089     0.158780     0.142118
     4     O            0.081185     0.168123     0.181197
     5     O            0.024444     0.160315     0.148777
     6     O            0.030800     0.173946     0.181757
     7     O            0.087049     0.185422     0.197906
     8     F            0.000128     0.001459    -0.001757
     9     F            0.000272     0.001095     0.002542
    10     F           -0.000528    -0.000291    -0.001591
    11     F            0.001257     0.001603    -0.000037
    12     F            0.000188     0.000406     0.000764
    13     F            0.000720     0.001164    -0.002138
    14     F           -0.000796    -0.000525    -0.001844
    15     F           -0.000003     0.002027     0.001514
    16     F           -0.000019     0.001675     0.003562
    17     C            0.009141     0.032954     0.017664
    18     C            0.008736     0.023170     0.008723
    19     H            0.001069     0.004077    -0.002544
    20     C            0.011454     0.035826     0.025420
    21     C            0.007731     0.029857     0.021323
    22     C            0.009469     0.021227     0.008714
    23     H            0.000760     0.003359    -0.002779
    24     C            0.003320     0.025673     0.012640
    25     C           -0.000049     0.027329    -0.000116
    26     C            0.014071     0.027436     0.010018
    27     H            0.001043     0.004268    -0.004280
    28     C            0.006246     0.029658     0.016381
    29     C           -0.003314    -0.001077    -0.004368
    30     C            0.004421     0.004770     0.004570
    31     C           -0.002055     0.000553    -0.003203
    32     C           -0.003714    -0.000991    -0.003407
    33     H           -0.000452     0.000051    -0.001390
    34     H            0.000616     0.002357    -0.000586
    35     H            0.000844     0.003177     0.003333
    36     C           -0.002937    -0.000654    -0.003915
    37     H           -0.000850    -0.000658    -0.001938
    38     H            0.000193     0.001899    -0.000141
    39     H            0.000337     0.002659     0.003923
    40     C            0.004478     0.005621     0.004338
    41     H            0.000907     0.002163     0.001008
    42     H            0.000201     0.000873     0.001365
    43     H            0.000612     0.001535     0.002652


 ==========
 S**2 value  ***  see also R. Bulo et al., J.Am.Chem.Soc., 124 (2002) 13903-13910, note (29)  ***
 ==========
  
                                       exact      expectation value

 Total S2 (S squared)                  6.00000             6.04625
  pauli hf:                              3.009056742318229         81.8806          1888.21          7900.28
  elstat hf:                            -4.029180260436007       -109.6396         -2528.35        -10578.61
 *** Using NEW gradient routines ***


 Geometry CYCLE 1
 ==============

 Energy gradients wrt nuclear displacements
 ==========================================

     Atom      Cartesian (a.u./angstrom)
                 X         Y         Z
 ----------------------------------------
     1 Mn   -0.000387 -0.000002  0.000252
     2 O    -0.000366 -0.000439 -0.000116
     3 O    -0.000601 -0.000374  0.000289
     4 O     0.000491 -0.000139 -0.000222
     5 O     0.000482 -0.000108 -0.000389
     6 O     0.000193  0.000759 -0.000040
     7 O     0.000090  0.000759 -0.000116
     8 F     0.000126  0.000012 -0.000019
     9 F     0.000057  0.000437 -0.000202
    10 F    -0.000206 -0.000303  0.000076
    11 F     0.000368 -0.000440 -0.000017
    12 F    -0.000004  0.000140  0.000014
    13 F    -0.000248  0.000121 -0.000051
    14 F     0.000178  0.000372 -0.000173
    15 F     0.000152 -0.000190 -0.000102
    16 F    -0.000067 -0.000093  0.000074
    17 C     0.000882  0.000336 -0.000760
    18 C    -0.000640 -0.000392 -0.000069
    19 H    -0.000473 -0.000606  0.000271
    20 C     0.000521  0.000719 -0.000552
    21 C    -0.000982 -0.000136  0.000647
    22 C     0.000384 -0.000269 -0.000005
    23 H     0.000543 -0.000454 -0.000275
    24 C    -0.000564  0.000565  0.000225
    25 C     0.000251 -0.000739  0.000685
    26 C    -0.000376  0.000001 -0.000383
    27 H     0.000136  0.000946 -0.000056
    28 C    -0.000247 -0.000386  0.000107
    29 C     0.000012 -0.000159  0.000460
    30 C     0.000354 -0.000093  0.000246
    31 C    -0.000123 -0.000329  0.000185
    32 C    -0.000370  0.000119  0.000802
    33 H    -0.000578 -0.000521 -0.000052
    34 H    -0.000305  0.000569 -0.000023
    35 H     0.000415 -0.000132  0.000542
    36 C     0.000650  0.000135 -0.000457
    37 H     0.000476 -0.000290 -0.000080
    38 H     0.000296  0.000602  0.000136
    39 H    -0.000260 -0.000107 -0.000509
    40 C    -0.000118 -0.000328 -0.000049
    41 H    -0.000137  0.000671  0.000338
    42 H    -0.000471 -0.000335 -0.000160
    43 H     0.000463  0.000099 -0.000471
 ----------------------------------------
 
----------------------------------------------------------------------
Geometry Convergence after Step   1       (Hartree/Angstrom,Angstrom)
----------------------------------------------------------------------
current energy                              -11.62317342 Hartree
energy change                     -11.62317342     0.00100000    F
constrained gradient max            0.00098154     0.00100000    T
constrained gradient rms            0.00038903     0.00066667    T
gradient max                        0.00098154
gradient rms                        0.00038903
cart. step max                      0.03144923     0.01000000    F
cart. step rms                      0.00906338     0.00666667    F
 


 Coordinates (Cartesian)
 =======================

     Atom                    bohr                                 angstrom                 Geometric Variables
                   X           Y           Z              X           Y           Z       (0:frozen, *:LT par.)
 --------------------------------------------------------------------------------------------------------------
     1 Mn      3.553272   -0.779526   31.542776       1.880311   -0.412507   16.691718      1       2       3
     2 O       4.867750    1.952021   33.663467       2.575903    1.032965   17.813940      4       5       6
     3 O       6.418072   -0.410808   29.249987       3.396297   -0.217390   15.478427      7       8       9
     4 O       1.589757    2.152059   29.432081       0.841263    1.138821   15.574787     10      11      12
     5 O       0.667024   -0.989305   33.748712       0.352974   -0.523518   17.859049     13      14      15
     6 O       2.205622   -3.464909   29.444754       1.167165   -1.833551   15.581493     16      17      18
     7 O       5.518568   -3.629134   33.688744       2.920301   -1.920455   17.827316     19      20      21
     8 F       4.638892    6.951641   35.134644       2.454796    3.678650   18.592453     22      23      24
     9 F       7.525427    4.813292   37.165647       3.982284    2.547085   19.667213     25      26      27
    10 F       8.617412    7.410221   34.156343       4.560138    3.921320   18.074758     28      29      30
    11 F      -3.068384    6.888275   29.797122      -1.623719    3.645118   15.767958     31      32      33
    12 F      -1.401309    5.171493   26.443293      -0.741541    2.736636   13.993188     34      35      36
    13 F       0.938293    7.431992   28.983539       0.496524    3.932841   15.337428     37      38      39
    14 F       0.772895   -9.857737   28.306012       0.408999   -5.216490   14.978896     40      41      42
    15 F      -1.821175   -6.656375   28.270931      -0.963724   -3.522402   14.960332     43      44      45
    16 F       1.309596   -6.808466   25.588103       0.693009   -3.602885   13.540641     46      47      48
    17 C       6.553373    3.522722   32.978423       3.467896    1.864144   17.451430     49      50      51
    18 C       8.059740    3.448318   30.851459       4.265031    1.824771   16.325889     52      53      54
    19 H       9.414774    4.937993   30.551176       4.982084    2.613074   16.166986     55      56      57
    20 C       7.951657    1.432530   29.109077       4.207836    0.758062   15.403860     58      59      60
    21 C      -0.222716    3.332189   30.388904      -0.117856    1.763318   16.081115     61      62      63
    22 C      -1.573508    2.756148   32.589626      -0.832665    1.458491   17.245688     64      65      66
    23 H      -3.111767    3.979404   33.122959      -1.646676    2.105810   17.527915     67      68      69
    24 C      -1.092784    0.646769   34.101108      -0.578277    0.342255   18.045529     70      71      72
    25 C       2.292228   -5.845840   29.871881       1.212995   -3.093485   15.807519     73      74      75
    26 C       3.592582   -7.150639   31.699019       1.901112   -3.783955   16.774398     76      77      78
    27 H       3.423903   -9.180982   31.730958       1.811851   -4.858366   16.791300     79      80      81
    28 C       5.187396   -5.969259   33.531293       2.745051   -3.158796   17.743996     82      83      84
    29 C       6.851362    5.712583   34.877113       3.625584    3.022969   18.456173     85      86      87
    30 C      -0.973831    5.733609   28.889631      -0.515329    3.034095   15.287734     88      89      90
    31 C       0.628903   -7.323593   27.990023       0.332801   -3.875478   14.811683     91      92      93
    32 C       9.718653    1.373846   26.891903       5.142889    0.727008   14.230582     94      95      96
    33 H      11.219324    2.769958   27.043699       5.937011    1.465799   14.310909     97      98      99
    34 H      10.515474   -0.516823   26.708009       5.564549   -0.273491   14.133270    100     101     102
    35 H       8.615266    1.743976   25.185582       4.559003    0.922872   13.327636    103     104     105
    36 C      -2.728492    0.109703   36.359861      -1.443856    0.058052   19.240810    106     107     108
    37 H      -4.259580    1.465813   36.562184      -2.254073    0.775675   19.347874    109     110     111
    38 H      -3.501958   -1.794550   36.189785      -1.853156   -0.949635   19.150809    112     113     114
    39 H      -1.544670    0.142988   38.049666      -0.817404    0.075666   20.135016    115     116     117
    40 C       6.521652   -7.621665   35.430588       3.451110   -4.033212   18.749060    118     119     120
    41 H       6.908722   -9.504133   34.692715       3.655938   -5.029370   18.358594    121     122     123
    42 H       8.263827   -6.709780   36.033746       4.373029   -3.550663   19.068237    124     125     126
    43 H       5.299609   -7.820697   37.086015       2.804433   -4.138534   19.625074    127     128     129
 --------------------------------------------------------------------------------------------------------------

 Number of elements of the density matrix on this node (used, total):      3355    257403


 ===========================================
 Numerical Integration : Fuzzy Cells (Becke)
 ===========================================
  
 Becke grid quality: GOOD           
  
 Lebedev angular grid order:             min:  11 max:  35
 Nr. of radial points:                   min:  54 max:  83

 Total nr. of points:     553310
 Nr. of blocks:             4323
 Block length:               128
 Nr. of dummy points:         34


 Test of Precision of the Numerical Integration Grid
 ===================================================

 Integral of the Total Core Density:                   0.00000000000000


 ========================
 Density Fitting (zlmFit)
 ========================
  
 ZlmFit Fit Quality: GOOD           
  
 Max L-expansion:                        min:   7 max:   9
 Nr. of radial interpolation points:     min:  72 max: 132


 ======================
 RI Hartree-Fock Scheme
 ======================
  
 Fit Set Quality     : GOOD
 Integration Quality : GOOD
 Threshold Quality   : GOOD
 Response Quality    : DEFAULT
 Is Range Separated  :  F
 
 RIHartreeFock Dependency: number of modified vectors:          22


 =====
 S C F  ***  ScaSCF  ***
 =====
  
 Initial density matrix is taken from previous geometry

 CYCLE    1
 SCF Error: norm([F,P])=      0.054257374864, max([F,P])=      0.006934543332
 ***** SPIN 1 *****
 orbitals (Q,E):
 ---------------
 A :121...140        ( 1.00    -0.3599)  ( 1.00    -0.3479)  ( 1.00    -0.3361)  ( 1.00    -0.3216)
                     ( 1.00    -0.3176)  ( 1.00    -0.2977)  ( 1.00    -0.2771)  ( 1.00    -0.2626)
                     ( 1.00    -0.2613)  ( 1.00    -0.2477)  ( 0.00    -0.1346)  ( 0.00    -0.0977)
                     ( 0.00    -0.0833)  ( 0.00    -0.0790)  ( 0.00    -0.0035)  ( 0.00     0.0066)
                     ( 0.00     0.0122)  ( 0.00     0.0247)  ( 0.00     0.0270)  ( 0.00     0.0313)
 ***** SPIN 2 *****
 orbitals (Q,E):
 ---------------
 A :117...136        ( 1.00    -0.3762)  ( 1.00    -0.3575)  ( 1.00    -0.3445)  ( 1.00    -0.3352)
                     ( 1.00    -0.3220)  ( 1.00    -0.3051)  ( 1.00    -0.2923)  ( 1.00    -0.2817)
                     ( 1.00    -0.2677)  ( 1.00    -0.2613)  ( 0.00    -0.1184)  ( 0.00    -0.1062)
                     ( 0.00    -0.0906)  ( 0.00    -0.0729)  ( 0.00    -0.0683)  ( 0.00    -0.0593)
                     ( 0.00    -0.0420)  ( 0.00    -0.0297)  ( 0.00    -0.0030)  ( 0.00     0.0067)
  
 Spin polar: 4 (Spin_A minus Spin_B electrons)

 CYCLE    2
  SDIIS (wt  0.000):  0.0006  0.9994
 A-DIIS (wt  1.000):  0.0000  1.0000
  DIIS coefficients:  0.0000  1.0000
 SCF Error: norm([F,P])=      0.006025931052, max([F,P])=      0.000418098711
 ***** SPIN 1 *****
 orbitals (Q,E):
 ---------------
 A :121...131        ( 1.00    -0.3591)  ( 1.00    -0.3470)  ( 1.00    -0.3353)  ( 1.00    -0.3207)
                     ( 1.00    -0.3165)  ( 1.00    -0.2967)  ( 1.00    -0.2761)  ( 1.00    -0.2617)
                     ( 1.00    -0.2601)  ( 1.00    -0.2469)  ( 0.00    -0.1339)
 ***** SPIN 2 *****
 orbitals (Q,E):
 ---------------
 A :117...127        ( 1.00    -0.3751)  ( 1.00    -0.3565)  ( 1.00    -0.3434)  ( 1.00    -0.3341)
                     ( 1.00    -0.3210)  ( 1.00    -0.3041)  ( 1.00    -0.2913)  ( 1.00    -0.2807)
                     ( 1.00    -0.2667)  ( 1.00    -0.2602)  ( 0.00    -0.1174)
  
 Spin polar: 4 (Spin_A minus Spin_B electrons)

 CYCLE    3
  SDIIS (wt  0.000): -0.0070  0.5504  0.4566
 A-DIIS (wt  1.000):  0.0000  0.4992  0.5008
  DIIS coefficients:  0.0000  0.4992  0.5008
 SCF Error: norm([F,P])=      0.007024221954, max([F,P])=      0.000444136288
 ***** SPIN 1 *****
 orbitals (Q,E):
 ---------------
 A :121...131        ( 1.00    -0.3589)  ( 1.00    -0.3469)  ( 1.00    -0.3351)  ( 1.00    -0.3207)
                     ( 1.00    -0.3166)  ( 1.00    -0.2968)  ( 1.00    -0.2762)  ( 1.00    -0.2617)
                     ( 1.00    -0.2603)  ( 1.00    -0.2466)  ( 0.00    -0.1335)
 ***** SPIN 2 *****
 orbitals (Q,E):
 ---------------
 A :117...127        ( 1.00    -0.3754)  ( 1.00    -0.3566)  ( 1.00    -0.3436)  ( 1.00    -0.3343)
                     ( 1.00    -0.3211)  ( 1.00    -0.3042)  ( 1.00    -0.2914)  ( 1.00    -0.2808)
                     ( 1.00    -0.2668)  ( 1.00    -0.2604)  ( 0.00    -0.1173)
  
 Spin polar: 4 (Spin_A minus Spin_B electrons)

 CYCLE    4
  SDIIS (wt  1.000):  0.2360  0.3783  0.3857
  DIIS coefficients:  0.2360  0.3783  0.3857
 SCF Error: norm([F,P])=      0.004989459647, max([F,P])=      0.000492419253
 ***** SPIN 1 *****
 orbitals (Q,E):
 ---------------
 A :121...131        ( 1.00    -0.3592)  ( 1.00    -0.3472)  ( 1.00    -0.3353)  ( 1.00    -0.3209)
                     ( 1.00    -0.3167)  ( 1.00    -0.2969)  ( 1.00    -0.2763)  ( 1.00    -0.2618)
                     ( 1.00    -0.2604)  ( 1.00    -0.2470)  ( 0.00    -0.1339)
 ***** SPIN 2 *****
 orbitals (Q,E):
 ---------------
 A :117...127        ( 1.00    -0.3754)  ( 1.00    -0.3567)  ( 1.00    -0.3437)  ( 1.00    -0.3343)
                     ( 1.00    -0.3212)  ( 1.00    -0.3043)  ( 1.00    -0.2915)  ( 1.00    -0.2809)
                     ( 1.00    -0.2669)  ( 1.00    -0.2604)  ( 0.00    -0.1176)
  
 Spin polar: 4 (Spin_A minus Spin_B electrons)

 CYCLE    5
  SDIIS (wt  1.000):  0.0431  0.1647  0.2690  0.5231
  DIIS coefficients:  0.0431  0.1647  0.2690  0.5231
 SCF Error: norm([F,P])=      0.001496930973, max([F,P])=      0.000166828901
 ***** SPIN 1 *****
 orbitals (Q,E):
 ---------------
 A :121...131        ( 1.00    -0.3591)  ( 1.00    -0.3471)  ( 1.00    -0.3353)  ( 1.00    -0.3208)
                     ( 1.00    -0.3167)  ( 1.00    -0.2969)  ( 1.00    -0.2763)  ( 1.00    -0.2618)
                     ( 1.00    -0.2603)  ( 1.00    -0.2469)  ( 0.00    -0.1338)
 ***** SPIN 2 *****
 orbitals (Q,E):
 ---------------
 A :117...127        ( 1.00    -0.3754)  ( 1.00    -0.3567)  ( 1.00    -0.3436)  ( 1.00    -0.3343)
                     ( 1.00    -0.3212)  ( 1.00    -0.3043)  ( 1.00    -0.2915)  ( 1.00    -0.2809)
                     ( 1.00    -0.2669)  ( 1.00    -0.2604)  ( 0.00    -0.1175)
  
 Spin polar: 4 (Spin_A minus Spin_B electrons)

 CYCLE    6
  SDIIS (wt  1.000): -0.0081  0.0486  0.1200  0.3555  0.4840
  DIIS coefficients: -0.0081  0.0486  0.1200  0.3555  0.4840
 SCF Error: norm([F,P])=      0.000632981001, max([F,P])=      0.000042420982
 ***** SPIN 1 *****
 orbitals (Q,E):
 ---------------
 A :121...131        ( 1.00    -0.3591)  ( 1.00    -0.3471)  ( 1.00    -0.3353)  ( 1.00    -0.3208)
                     ( 1.00    -0.3166)  ( 1.00    -0.2969)  ( 1.00    -0.2763)  ( 1.00    -0.2618)
                     ( 1.00    -0.2603)  ( 1.00    -0.2469)  ( 0.00    -0.1338)
 ***** SPIN 2 *****
 orbitals (Q,E):
 ---------------
 A :117...127        ( 1.00    -0.3754)  ( 1.00    -0.3567)  ( 1.00    -0.3436)  ( 1.00    -0.3343)
                     ( 1.00    -0.3212)  ( 1.00    -0.3043)  ( 1.00    -0.2915)  ( 1.00    -0.2808)
                     ( 1.00    -0.2669)  ( 1.00    -0.2604)  ( 0.00    -0.1175)
  
 Spin polar: 4 (Spin_A minus Spin_B electrons)

 CYCLE    7
  SDIIS (wt  1.000): -0.0083  0.0170  0.0546  0.1814  0.3239  0.4313
  DIIS coefficients: -0.0083  0.0170  0.0546  0.1814  0.3239  0.4313
 SCF Error: norm([F,P])=      0.000222047088, max([F,P])=      0.000017734110
 ***** SPIN 1 *****
 orbitals (Q,E):
 ---------------
 A :121...131        ( 1.00    -0.3591)  ( 1.00    -0.3471)  ( 1.00    -0.3353)  ( 1.00    -0.3208)
                     ( 1.00    -0.3166)  ( 1.00    -0.2969)  ( 1.00    -0.2763)  ( 1.00    -0.2618)
                     ( 1.00    -0.2603)  ( 1.00    -0.2469)  ( 0.00    -0.1338)
 ***** SPIN 2 *****
 orbitals (Q,E):
 ---------------
 A :117...127        ( 1.00    -0.3754)  ( 1.00    -0.3567)  ( 1.00    -0.3436)  ( 1.00    -0.3343)
                     ( 1.00    -0.3212)  ( 1.00    -0.3043)  ( 1.00    -0.2915)  ( 1.00    -0.2808)
                     ( 1.00    -0.2669)  ( 1.00    -0.2604)  ( 0.00    -0.1175)
  
 Spin polar: 4 (Spin_A minus Spin_B electrons)

 CYCLE    8
  SDIIS (wt  1.000): -0.0032  0.0005  0.0088  0.0337  0.1001  0.2354  0.6246
  DIIS coefficients: -0.0032  0.0005  0.0088  0.0337  0.1001  0.2354  0.6246
 SCF Error: norm([F,P])=      0.000064941288, max([F,P])=      0.000005956059
 ***** SPIN 1 *****
 orbitals (Q,E):
 ---------------
 A :121...131        ( 1.00    -0.3591)  ( 1.00    -0.3471)  ( 1.00    -0.3353)  ( 1.00    -0.3208)
                     ( 1.00    -0.3166)  ( 1.00    -0.2969)  ( 1.00    -0.2763)  ( 1.00    -0.2618)
                     ( 1.00    -0.2603)  ( 1.00    -0.2469)  ( 0.00    -0.1338)
 ***** SPIN 2 *****
 orbitals (Q,E):
 ---------------
 A :117...127        ( 1.00    -0.3754)  ( 1.00    -0.3567)  ( 1.00    -0.3436)  ( 1.00    -0.3343)
                     ( 1.00    -0.3212)  ( 1.00    -0.3043)  ( 1.00    -0.2915)  ( 1.00    -0.2808)
                     ( 1.00    -0.2669)  ( 1.00    -0.2604)  ( 0.00    -0.1175)
  
 Spin polar: 4 (Spin_A minus Spin_B electrons)

 CYCLE    9
  SDIIS (wt  1.000):  0.0006 -0.0038 -0.0090 -0.0292 -0.0325 -0.0036  0.2436  0.8339
  DIIS coefficients:  0.0006 -0.0038 -0.0090 -0.0292 -0.0325 -0.0036  0.2436  0.8339
 SCF Error: norm([F,P])=      0.000028149585, max([F,P])=      0.000004545139
 ***** SPIN 1 *****
 orbitals (Q,E):
 ---------------
 A :121...131        ( 1.00    -0.3591)  ( 1.00    -0.3471)  ( 1.00    -0.3353)  ( 1.00    -0.3208)
                     ( 1.00    -0.3166)  ( 1.00    -0.2969)  ( 1.00    -0.2763)  ( 1.00    -0.2618)
                     ( 1.00    -0.2603)  ( 1.00    -0.2469)  ( 0.00    -0.1338)
 ***** SPIN 2 *****
 orbitals (Q,E):
 ---------------
 A :117...127        ( 1.00    -0.3754)  ( 1.00    -0.3567)  ( 1.00    -0.3436)  ( 1.00    -0.3343)
                     ( 1.00    -0.3212)  ( 1.00    -0.3043)  ( 1.00    -0.2915)  ( 1.00    -0.2808)
                     ( 1.00    -0.2669)  ( 1.00    -0.2604)  ( 0.00    -0.1175)
  
 Spin polar: 4 (Spin_A minus Spin_B electrons)

 CYCLE   10
  SDIIS (wt  1.000):  0.0014 -0.0027 -0.0086 -0.0306 -0.0555 -0.0883 -0.0612  0.5270  0.7185
  DIIS coefficients:  0.0014 -0.0027 -0.0086 -0.0306 -0.0555 -0.0883 -0.0612  0.5270  0.7185
 SCF Error: norm([F,P])=      0.000020433579, max([F,P])=      0.000002906557
 ***** SPIN 1 *****
 orbitals (Q,E):
 ---------------
 A :121...131        ( 1.00    -0.3591)  ( 1.00    -0.3471)  ( 1.00    -0.3353)  ( 1.00    -0.3208)
                     ( 1.00    -0.3166)  ( 1.00    -0.2969)  ( 1.00    -0.2763)  ( 1.00    -0.2618)
                     ( 1.00    -0.2603)  ( 1.00    -0.2469)  ( 0.00    -0.1338)
 ***** SPIN 2 *****
 orbitals (Q,E):
 ---------------
 A :117...127        ( 1.00    -0.3754)  ( 1.00    -0.3567)  ( 1.00    -0.3436)  ( 1.00    -0.3343)
                     ( 1.00    -0.3212)  ( 1.00    -0.3043)  ( 1.00    -0.2915)  ( 1.00    -0.2808)
                     ( 1.00    -0.2669)  ( 1.00    -0.2604)  ( 0.00    -0.1175)
  
 Spin polar: 4 (Spin_A minus Spin_B electrons)

 CYCLE   11
  SDIIS (wt  1.000):  0.0007 -0.0001 -0.0018 -0.0089 -0.0236 -0.0588 -0.1262 -0.0098  0.4977  0.7309
  DIIS coefficients:  0.0007 -0.0001 -0.0018 -0.0089 -0.0236 -0.0588 -0.1262 -0.0098  0.4977  0.7309
 SCF Error: norm([F,P])=      0.000013634045, max([F,P])=      0.000001681038
 ***** SPIN 1 *****
 orbitals (Q,E):
 ---------------
 A :121...131        ( 1.00    -0.3591)  ( 1.00    -0.3471)  ( 1.00    -0.3353)  ( 1.00    -0.3208)
                     ( 1.00    -0.3166)  ( 1.00    -0.2969)  ( 1.00    -0.2763)  ( 1.00    -0.2618)
                     ( 1.00    -0.2603)  ( 1.00    -0.2469)  ( 0.00    -0.1338)
 ***** SPIN 2 *****
 orbitals (Q,E):
 ---------------
 A :117...127        ( 1.00    -0.3754)  ( 1.00    -0.3567)  ( 1.00    -0.3436)  ( 1.00    -0.3343)
                     ( 1.00    -0.3212)  ( 1.00    -0.3043)  ( 1.00    -0.2915)  ( 1.00    -0.2808)
                     ( 1.00    -0.2669)  ( 1.00    -0.2604)  ( 0.00    -0.1175)
  
 Spin polar: 4 (Spin_A minus Spin_B electrons)

 CYCLE   12
  SDIIS (wt  1.000):  0.0009  0.0019  0.0051  0.0037 -0.0109 -0.0659 -0.2131  0.1112  0.4968  0.6703
  DIIS coefficients:  0.0009  0.0019  0.0051  0.0037 -0.0109 -0.0659 -0.2131  0.1112  0.4968  0.6703
 SCF Error: norm([F,P])=      0.000008066437, max([F,P])=      0.000000826152
 ***** SPIN 1 *****
 orbitals (Q,E):
 ---------------
 A :121...131        ( 1.00    -0.3591)  ( 1.00    -0.3471)  ( 1.00    -0.3353)  ( 1.00    -0.3208)
                     ( 1.00    -0.3166)  ( 1.00    -0.2969)  ( 1.00    -0.2763)  ( 1.00    -0.2618)
                     ( 1.00    -0.2603)  ( 1.00    -0.2469)  ( 0.00    -0.1338)
 ***** SPIN 2 *****
 orbitals (Q,E):
 ---------------
 A :117...127        ( 1.00    -0.3754)  ( 1.00    -0.3567)  ( 1.00    -0.3436)  ( 1.00    -0.3343)
                     ( 1.00    -0.3212)  ( 1.00    -0.3043)  ( 1.00    -0.2915)  ( 1.00    -0.2808)
                     ( 1.00    -0.2669)  ( 1.00    -0.2604)  ( 0.00    -0.1175)
  
 Spin polar: 4 (Spin_A minus Spin_B electrons)

 SCF CONVERGED

 CYCLE   13
  
 Hartree-Fock exchange energy:   -272.562199994926     
 *** Setting up for NEW gradients in Focky
 *** Using EXACT density in Focky
 ***** SPIN 1 *****
 orbitals (Q,E):
 ---------------
 A :121...140        ( 1.00    -0.3591)  ( 1.00    -0.3471)  ( 1.00    -0.3353)  ( 1.00    -0.3208)
                     ( 1.00    -0.3166)  ( 1.00    -0.2969)  ( 1.00    -0.2763)  ( 1.00    -0.2618)
                     ( 1.00    -0.2603)  ( 1.00    -0.2469)  ( 0.00    -0.1338)  ( 0.00    -0.0968)
                     ( 0.00    -0.0823)  ( 0.00    -0.0782)  ( 0.00    -0.0028)  ( 0.00     0.0073)
                     ( 0.00     0.0128)  ( 0.00     0.0255)  ( 0.00     0.0277)  ( 0.00     0.0320)
 ***** SPIN 2 *****
 orbitals (Q,E):
 ---------------
 A :117...136        ( 1.00    -0.3754)  ( 1.00    -0.3567)  ( 1.00    -0.3436)  ( 1.00    -0.3343)
                     ( 1.00    -0.3212)  ( 1.00    -0.3043)  ( 1.00    -0.2915)  ( 1.00    -0.2808)
                     ( 1.00    -0.2669)  ( 1.00    -0.2604)  ( 0.00    -0.1175)  ( 0.00    -0.1053)
                     ( 0.00    -0.0898)  ( 0.00    -0.0720)  ( 0.00    -0.0674)  ( 0.00    -0.0584)
                     ( 0.00    -0.0412)  ( 0.00    -0.0289)  ( 0.00    -0.0023)  ( 0.00     0.0073)
  
 Spin polar: 4 (Spin_A minus Spin_B electrons)


 Fit test: (difference of exact and fit density, squared integrated, result summed over spins)
         SCF:                                          0.00012274117383

 Gross Charges per Atom (Z minus electrons)
 ==========================================
             1.4437   -0.6328   -0.6089   -0.6189   -0.6392   -0.6329   -0.6089   -0.4043   -0.4023   -0.4102
            -0.4130   -0.4036   -0.4132   -0.4136   -0.4068   -0.4029    0.4291    0.0162   -0.1731    0.5401
             0.4470   -0.0055   -0.1755    0.5232    0.4111   -0.0050   -0.1697    0.5384    1.1982    1.1883
             1.1910    0.4141   -0.1677   -0.1245   -0.1059    0.4193   -0.1730   -0.1218   -0.1191    0.4094
            -0.1596   -0.1408   -0.1164
 Net Total:  0.00000000


 =================================================================
 M U L T I P O L E   D E R I V E D   C H A R G E   A N A L Y S I S
 =================================================================

 See: M. Swart, P.Th. van Duijnen, J.G. Snijders, J.Comput.Chem., (2001), p. 79-88.

 ----------------------------------------------------- 
 MDC atomic charges (includes spinA + spinB electrons)
 ----------------------------------------------------- 

        Atom    Level:     MDC-m        MDC-d        MDC-q
 ---------------------------------------------------------
     1     Mn           1.772911     1.213965     1.357390
     2     O           -0.499323    -0.488961    -0.479130
     3     O           -0.504572    -0.492127    -0.510381
     4     O           -0.487132    -0.514747    -0.513498
     5     O           -0.533787    -0.515356    -0.530469
     6     O           -0.513011    -0.500741    -0.490465
     7     O           -0.506891    -0.536823    -0.525491
     8     F           -0.242786    -0.213806    -0.173148
     9     F           -0.240900    -0.220236    -0.172646
    10     F           -0.251242    -0.231993    -0.184808
    11     F           -0.256877    -0.237660    -0.187273
    12     F           -0.241405    -0.219991    -0.160169
    13     F           -0.252405    -0.225095    -0.186061
    14     F           -0.257302    -0.240601    -0.163938
    15     F           -0.247237    -0.221170    -0.163798
    16     F           -0.242589    -0.216976    -0.147144
    17     C            0.239727     0.277615     0.252341
    18     C            0.012659     0.002470    -0.101016
    19     H           -0.043833    -0.020436     0.038546
    20     C            0.259228     0.293617     0.340351
    21     C            0.241503     0.291002     0.282423
    22     C            0.002703    -0.006055    -0.103462
    23     H           -0.051107    -0.029908     0.018058
    24     C            0.247354     0.281467     0.327058
    25     C            0.227564     0.269819     0.254054
    26     C            0.002816    -0.006462    -0.207206
    27     H           -0.051409    -0.031535     0.056883
    28     C            0.251253     0.301317     0.335680
    29     C            0.634025     0.628205     0.497208
    30     C            0.629322     0.626047     0.473588
    31     C            0.632665     0.627955     0.424973
    32     C            0.235736     0.191271     0.076371
    33     H           -0.055598    -0.050481    -0.036941
    34     H           -0.040067    -0.010875     0.035632
    35     H           -0.035606     0.004819     0.041520
    36     C            0.234252     0.192247     0.102349
    37     H           -0.057595    -0.050788    -0.033942
    38     H           -0.044282    -0.014567     0.017611
    39     H           -0.043661    -0.011705     0.015670
    40     C            0.228797     0.190015     0.206800
    41     H           -0.058931    -0.049664    -0.042587
    42     H           -0.046728    -0.018407    -0.025564
    43     H           -0.046237    -0.014667    -0.015371

 -------------------------------- 
 MDC spin density (spinA - spinB)
 -------------------------------- 

        Atom    Level:     MDC-m        MDC-d        MDC-q
 ---------------------------------------------------------
     1     Mn           3.662576     2.712938     2.886036
     2     O            0.020441     0.145515     0.150023
     3     O            0.020896     0.158599     0.142080
     4     O            0.081174     0.168152     0.181175
     5     O            0.024249     0.160297     0.148918
     6     O            0.030601     0.173594     0.181308
     7     O            0.086916     0.185539     0.197611
     8     F            0.000124     0.001480    -0.001712
     9     F            0.000276     0.001125     0.002579
    10     F           -0.000531    -0.000289    -0.001604
    11     F            0.001261     0.001604    -0.000042
    12     F            0.000189     0.000410     0.000775
    13     F            0.000710     0.001161    -0.002119
    14     F           -0.000796    -0.000530    -0.001837
    15     F            0.000007     0.002076     0.001470
    16     F           -0.000026     0.001645     0.003540
    17     C            0.009119     0.033060     0.017466
    18     C            0.008748     0.023223     0.008551
    19     H            0.001075     0.004076    -0.002632
    20     C            0.011418     0.035776     0.025189
    21     C            0.007653     0.029759     0.021068
    22     C            0.009563     0.021134     0.008648
    23     H            0.000770     0.003437    -0.002754
    24     C            0.003173     0.025468     0.012375
    25     C           -0.000025     0.027279    -0.000171
    26     C            0.013981     0.027429     0.009921
    27     H            0.001042     0.004202    -0.004275
    28     C            0.006236     0.029593     0.016330
    29     C           -0.003324    -0.001053    -0.004370
    30     C            0.004421     0.004782     0.004585
    31     C           -0.002062     0.000544    -0.003235
    32     C           -0.003741    -0.001009    -0.003414
    33     H           -0.000456     0.000054    -0.001402
    34     H            0.000615     0.002362    -0.000583
    35     H            0.000837     0.003169     0.003425
    36     C           -0.002965    -0.000682    -0.004052
    37     H           -0.000855    -0.000657    -0.001902
    38     H            0.000189     0.001915    -0.000158
    39     H            0.000324     0.002598     0.003841
    40     C            0.004477     0.005627     0.004312
    41     H            0.000904     0.002181     0.001020
    42     H            0.000200     0.000887     0.001350
    43     H            0.000613     0.001530     0.002665


 ==========
 S**2 value  ***  see also R. Bulo et al., J.Am.Chem.Soc., 124 (2002) 13903-13910, note (29)  ***
 ==========
  
                                       exact      expectation value

 Total S2 (S squared)                  6.00000             6.04647
  pauli hf:                              3.002263798935140         81.6958          1883.95          7882.44
  elstat hf:                            -4.025712705700045       -109.5452         -2526.17        -10569.51
 *** Using NEW gradient routines ***


 Geometry CYCLE 2
 ==============

 Energy gradients wrt nuclear displacements
 ==========================================

     Atom      Cartesian (a.u./angstrom)
                 X         Y         Z
 ----------------------------------------
     1 Mn   -0.000386 -0.000096  0.000190
     2 O    -0.000383 -0.000347  0.000282
     3 O    -0.000849 -0.000388  0.000210
     4 O     0.000287 -0.000599 -0.000583
     5 O     0.000686 -0.001152 -0.001048
     6 O    -0.000332  0.000249  0.000124
     7 O    -0.000075  0.000616  0.000083
     8 F    -0.000116 -0.000107  0.000004
     9 F    -0.000115 -0.000044 -0.000073
    10 F     0.000156  0.000130 -0.000107
    11 F    -0.000203  0.000132 -0.000027
    12 F     0.000167  0.000016 -0.000050
    13 F    -0.000030 -0.000104 -0.000004
    14 F     0.000029 -0.000074  0.000002
    15 F    -0.000054 -0.000058 -0.000003
    16 F     0.000012  0.000162  0.000022
    17 C     0.000041  0.000362 -0.000100
    18 C    -0.000075 -0.000039 -0.000086
    19 H    -0.000089  0.000002 -0.000044
    20 C     0.000881 -0.000041  0.000031
    21 C     0.000241  0.000640  0.000471
    22 C    -0.000311 -0.000402 -0.000296
    23 H     0.000006 -0.000125 -0.000052
    24 C     0.000603  0.001602  0.001602
    25 C     0.000957 -0.000062 -0.000754
    26 C    -0.000229  0.000039  0.000294
    27 H     0.000024  0.000120  0.000070
    28 C     0.000043 -0.000263 -0.000088
    29 C     0.000191  0.000008  0.000225
    30 C    -0.000091 -0.000123  0.000084
    31 C    -0.000298 -0.000117  0.000102
    32 C    -0.000346  0.000158  0.000274
    33 H    -0.000080 -0.000075 -0.000062
    34 H    -0.000090  0.000072 -0.000044
    35 H     0.000128 -0.000005 -0.000037
    36 C    -0.000227 -0.000150 -0.000620
    37 H     0.000016 -0.000069  0.000034
    38 H    -0.000067  0.000036  0.000204
    39 H     0.000082 -0.000003 -0.000219
    40 C    -0.000146 -0.000000 -0.000057
    41 H    -0.000040  0.000104  0.000082
    42 H    -0.000019 -0.000068 -0.000009
    43 H     0.000100  0.000062 -0.000029
 ----------------------------------------

 dE(predicted):    -0.27493E-04, dE(actual):    -0.26902E-04, Trust radius:    1.311488, all in a.u.
 
----------------------------------------------------------------------
Geometry Convergence after Step   2       (Hartree/Angstrom,Angstrom)
----------------------------------------------------------------------
current energy                              -11.62320032 Hartree
energy change                      -0.00002690     0.00100000    T
constrained gradient max            0.00160223     0.00100000    F
constrained gradient rms            0.00035551     0.00066667    T
gradient max                        0.00160223
gradient rms                        0.00035551
cart. step max                      0.02404466     0.01000000    F
cart. step rms                      0.00757973     0.00666667    F
 


 Coordinates (Cartesian)
 =======================

     Atom                    bohr                                 angstrom                 Geometric Variables
                   X           Y           Z              X           Y           Z       (0:frozen, *:LT par.)
 --------------------------------------------------------------------------------------------------------------
     1 Mn      3.560802   -0.771583   31.548516       1.884295   -0.408304   16.694756      1       2       3
     2 O       4.880507    1.962468   33.663641       2.582653    1.038494   17.814031      4       5       6
     3 O       6.425907   -0.404577   29.252710       3.400444   -0.214093   15.479867      7       8       9
     4 O       1.590007    2.158520   29.440532       0.841395    1.142240   15.579259     10      11      12
     5 O       0.669616   -0.985439   33.752102       0.354346   -0.521472   17.860843     13      14      15
     6 O       2.208458   -3.457893   29.453952       1.168666   -1.829838   15.586360     16      17      18
     7 O       5.524791   -3.628007   33.689583       2.923593   -1.919859   17.827760     19      20      21
     8 F       4.654186    6.965541   35.124459       2.462889    3.686006   18.587063     22      23      24
     9 F       7.535709    4.825700   37.162063       3.987726    2.553651   19.665317     25      26      27
    10 F       8.634119    7.418010   34.150794       4.568979    3.925442   18.071822     28      29      30
    11 F      -3.073091    6.891191   29.802297      -1.626210    3.646661   15.770697     31      32      33
    12 F      -1.407115    5.175588   26.447445      -0.744613    2.738803   13.995385     34      35      36
    13 F       0.934619    7.432036   28.990780       0.494579    3.932864   15.341260     37      38      39
    14 F       0.727458   -9.842450   28.335735       0.384954   -5.208400   14.994625     40      41      42
    15 F      -1.837452   -6.617724   28.291292      -0.972338   -3.501949   14.971107     43      44      45
    16 F       1.289269   -6.807948   25.605725       0.682252   -3.602611   13.549966     46      47      48
    17 C       6.567839    3.530108   32.976598       3.475551    1.868053   17.450464     49      50      51
    18 C       8.076610    3.452053   30.850535       4.273958    1.826748   16.325400     52      53      54
    19 H       9.435318    4.939249   30.549561       4.992955    2.613738   16.166132     55      56      57
    20 C       7.962259    1.435774   29.108246       4.213446    0.759779   15.403421     58      59      60
    21 C      -0.229811    3.331556   30.391179      -0.121611    1.762983   16.082319     61      62      63
    22 C      -1.588412    2.747550   32.585582      -0.840551    1.453941   17.243548     64      65      66
    23 H      -3.132838    3.965524   33.116091      -1.657827    2.098465   17.524281     67      68      69
    24 C      -1.108906    0.632589   34.090862      -0.586808    0.334752   18.040107     70      71      72
    25 C       2.282370   -5.837934   29.886281       1.207778   -3.089302   15.815139     73      74      75
    26 C       3.588899   -7.147595   31.706251       1.899164   -3.782345   16.778225     76      77      78
    27 H       3.415576   -9.178515   31.738519       1.807445   -4.857061   16.795301     79      80      81
    28 C       5.193778   -5.968031   33.531390       2.748429   -3.158146   17.744047     82      83      84
    29 C       6.865323    5.723168   34.871342       3.632972    3.028570   18.453119     85      86      87
    30 C      -0.979251    5.735458   28.894242      -0.518197    3.035073   15.290174     88      89      90
    31 C       0.606288   -7.308125   28.010220       0.320834   -3.867293   14.822370     91      92      93
    32 C       9.734223    1.366669   26.893115       5.151129    0.723210   14.231224     94      95      96
    33 H      11.237726    2.761100   27.043472       5.946748    1.461111   14.310789     97      98      99
    34 H      10.528470   -0.526555   26.716930       5.571426   -0.278641   14.137990    100     101     102
    35 H       8.633340    1.733669   25.183727       4.568567    0.917418   13.326654    103     104     105
    36 C      -2.754082    0.082365   36.341650      -1.457398    0.043586   19.231173    106     107     108
    37 H      -4.296873    1.427271   36.535199      -2.273807    0.755279   19.333595    109     110     111
    38 H      -3.512841   -1.827703   36.163360      -1.858916   -0.967179   19.136826    112     113     114
    39 H      -1.581848    0.122544   38.040182      -0.837078    0.064848   20.129998    115     116     117
    40 C       6.540873   -7.622168   35.420846       3.461281   -4.033478   18.743905    118     119     120
    41 H       6.930836   -9.501840   34.675093       3.667640   -5.028157   18.349269    121     122     123
    42 H       8.282986   -6.706080   36.019743       4.383168   -3.548705   19.060827    124     125     126
    43 H       5.325210   -7.830210   37.080715       2.817980   -4.143568   19.622269    127     128     129
 --------------------------------------------------------------------------------------------------------------

 Number of elements of the density matrix on this node (used, total):      3355    257403


 ===========================================
 Numerical Integration : Fuzzy Cells (Becke)
 ===========================================
  
 Becke grid quality: GOOD           
  
 Lebedev angular grid order:             min:  11 max:  35
 Nr. of radial points:                   min:  54 max:  83

 Total nr. of points:     553289
 Nr. of blocks:             4323
 Block length:               128
 Nr. of dummy points:         55


 Test of Precision of the Numerical Integration Grid
 ===================================================

 Integral of the Total Core Density:                   0.00000000000000


 ========================
 Density Fitting (zlmFit)
 ========================
  
 ZlmFit Fit Quality: GOOD           
  
 Max L-expansion:                        min:   7 max:   9
 Nr. of radial interpolation points:     min:  72 max: 132


 ======================
 RI Hartree-Fock Scheme
 ======================
  
 Fit Set Quality     : GOOD
 Integration Quality : GOOD
 Threshold Quality   : GOOD
 Response Quality    : DEFAULT
 Is Range Separated  :  F
 
 RIHartreeFock Dependency: number of modified vectors:          22


 =====
 S C F  ***  ScaSCF  ***
 =====
  
 Initial density matrix is taken from previous geometry

 CYCLE    1
 SCF Error: norm([F,P])=      0.053928408504, max([F,P])=      0.005803567709
 ***** SPIN 1 *****
 orbitals (Q,E):
 ---------------
 A :121...140        ( 1.00    -0.3596)  ( 1.00    -0.3476)  ( 1.00    -0.3356)  ( 1.00    -0.3213)
                     ( 1.00    -0.3171)  ( 1.00    -0.2973)  ( 1.00    -0.2766)  ( 1.00    -0.2623)
                     ( 1.00    -0.2608)  ( 1.00    -0.2476)  ( 0.00    -0.1346)  ( 0.00    -0.0972)
                     ( 0.00    -0.0828)  ( 0.00    -0.0787)  ( 0.00    -0.0032)  ( 0.00     0.0068)
                     ( 0.00     0.0124)  ( 0.00     0.0251)  ( 0.00     0.0273)  ( 0.00     0.0315)
 ***** SPIN 2 *****
 orbitals (Q,E):
 ---------------
 A :117...136        ( 1.00    -0.3759)  ( 1.00    -0.3570)  ( 1.00    -0.3442)  ( 1.00    -0.3348)
                     ( 1.00    -0.3215)  ( 1.00    -0.3046)  ( 1.00    -0.2919)  ( 1.00    -0.2812)
                     ( 1.00    -0.2674)  ( 1.00    -0.2608)  ( 0.00    -0.1180)  ( 0.00    -0.1058)
                     ( 0.00    -0.0904)  ( 0.00    -0.0726)  ( 0.00    -0.0680)  ( 0.00    -0.0590)
                     ( 0.00    -0.0420)  ( 0.00    -0.0297)  ( 0.00    -0.0027)  ( 0.00     0.0069)
  
 Spin polar: 4 (Spin_A minus Spin_B electrons)

 CYCLE    2
  SDIIS (wt  0.000):  0.0013  0.9987
 A-DIIS (wt  1.000):  0.0000  1.0000
  DIIS coefficients:  0.0000  1.0000
 SCF Error: norm([F,P])=      0.005489158945, max([F,P])=      0.000367697084
 ***** SPIN 1 *****
 orbitals (Q,E):
 ---------------
 A :121...131        ( 1.00    -0.3593)  ( 1.00    -0.3472)  ( 1.00    -0.3354)  ( 1.00    -0.3208)
                     ( 1.00    -0.3165)  ( 1.00    -0.2967)  ( 1.00    -0.2763)  ( 1.00    -0.2617)
                     ( 1.00    -0.2601)  ( 1.00    -0.2472)  ( 0.00    -0.1344)
 ***** SPIN 2 *****
 orbitals (Q,E):
 ---------------
 A :117...127        ( 1.00    -0.3752)  ( 1.00    -0.3569)  ( 1.00    -0.3435)  ( 1.00    -0.3341)
                     ( 1.00    -0.3212)  ( 1.00    -0.3040)  ( 1.00    -0.2913)  ( 1.00    -0.2809)
                     ( 1.00    -0.2668)  ( 1.00    -0.2601)  ( 0.00    -0.1176)
  
 Spin polar: 4 (Spin_A minus Spin_B electrons)

 CYCLE    3
  SDIIS (wt  0.000): -0.0056  0.5957  0.4099
 A-DIIS (wt  1.000):  0.0000  0.5963  0.4037
  DIIS coefficients:  0.0000  0.5963  0.4037
 SCF Error: norm([F,P])=      0.007484375809, max([F,P])=      0.000425600515
 ***** SPIN 1 *****
 orbitals (Q,E):
 ---------------
 A :121...131        ( 1.00    -0.3590)  ( 1.00    -0.3471)  ( 1.00    -0.3351)  ( 1.00    -0.3208)
                     ( 1.00    -0.3165)  ( 1.00    -0.2967)  ( 1.00    -0.2762)  ( 1.00    -0.2618)
                     ( 1.00    -0.2602)  ( 1.00    -0.2469)  ( 0.00    -0.1340)
 ***** SPIN 2 *****
 orbitals (Q,E):
 ---------------
 A :117...127        ( 1.00    -0.3753)  ( 1.00    -0.3566)  ( 1.00    -0.3437)  ( 1.00    -0.3343)
                     ( 1.00    -0.3210)  ( 1.00    -0.3040)  ( 1.00    -0.2913)  ( 1.00    -0.2808)
                     ( 1.00    -0.2668)  ( 1.00    -0.2602)  ( 0.00    -0.1174)
  
 Spin polar: 4 (Spin_A minus Spin_B electrons)

 CYCLE    4
  SDIIS (wt  1.000):  0.2183  0.2950  0.4867
  DIIS coefficients:  0.2183  0.2950  0.4867
 SCF Error: norm([F,P])=      0.003419142537, max([F,P])=      0.000322841317
 ***** SPIN 1 *****
 orbitals (Q,E):
 ---------------
 A :121...131        ( 1.00    -0.3593)  ( 1.00    -0.3473)  ( 1.00    -0.3353)  ( 1.00    -0.3209)
                     ( 1.00    -0.3166)  ( 1.00    -0.2968)  ( 1.00    -0.2762)  ( 1.00    -0.2618)
                     ( 1.00    -0.2603)  ( 1.00    -0.2471)  ( 0.00    -0.1343)
 ***** SPIN 2 *****
 orbitals (Q,E):
 ---------------
 A :117...127        ( 1.00    -0.3754)  ( 1.00    -0.3567)  ( 1.00    -0.3437)  ( 1.00    -0.3343)
                     ( 1.00    -0.3211)  ( 1.00    -0.3041)  ( 1.00    -0.2914)  ( 1.00    -0.2808)
                     ( 1.00    -0.2669)  ( 1.00    -0.2602)  ( 0.00    -0.1175)
  
 Spin polar: 4 (Spin_A minus Spin_B electrons)

 CYCLE    5
  SDIIS (wt  1.000):  0.0363  0.1295  0.3395  0.4947
  DIIS coefficients:  0.0363  0.1295  0.3395  0.4947
 SCF Error: norm([F,P])=      0.001448267303, max([F,P])=      0.000155556731
 ***** SPIN 1 *****
 orbitals (Q,E):
 ---------------
 A :121...131        ( 1.00    -0.3592)  ( 1.00    -0.3472)  ( 1.00    -0.3352)  ( 1.00    -0.3209)
                     ( 1.00    -0.3166)  ( 1.00    -0.2968)  ( 1.00    -0.2762)  ( 1.00    -0.2618)
                     ( 1.00    -0.2603)  ( 1.00    -0.2471)  ( 0.00    -0.1342)
 ***** SPIN 2 *****
 orbitals (Q,E):
 ---------------
 A :117...127        ( 1.00    -0.3754)  ( 1.00    -0.3567)  ( 1.00    -0.3437)  ( 1.00    -0.3343)
                     ( 1.00    -0.3211)  ( 1.00    -0.3041)  ( 1.00    -0.2914)  ( 1.00    -0.2809)
                     ( 1.00    -0.2669)  ( 1.00    -0.2602)  ( 0.00    -0.1175)
  
 Spin polar: 4 (Spin_A minus Spin_B electrons)

 CYCLE    6
  SDIIS (wt  1.000): -0.0088  0.0399  0.1513  0.3421  0.4755
  DIIS coefficients: -0.0088  0.0399  0.1513  0.3421  0.4755
 SCF Error: norm([F,P])=      0.000597751777, max([F,P])=      0.000047964236
 ***** SPIN 1 *****
 orbitals (Q,E):
 ---------------
 A :121...131        ( 1.00    -0.3592)  ( 1.00    -0.3472)  ( 1.00    -0.3352)  ( 1.00    -0.3209)
                     ( 1.00    -0.3166)  ( 1.00    -0.2967)  ( 1.00    -0.2762)  ( 1.00    -0.2618)
                     ( 1.00    -0.2603)  ( 1.00    -0.2471)  ( 0.00    -0.1343)
 ***** SPIN 2 *****
 orbitals (Q,E):
 ---------------
 A :117...127        ( 1.00    -0.3754)  ( 1.00    -0.3567)  ( 1.00    -0.3437)  ( 1.00    -0.3343)
                     ( 1.00    -0.3211)  ( 1.00    -0.3041)  ( 1.00    -0.2914)  ( 1.00    -0.2809)
                     ( 1.00    -0.2669)  ( 1.00    -0.2602)  ( 0.00    -0.1175)
  
 Spin polar: 4 (Spin_A minus Spin_B electrons)

 CYCLE    7
  SDIIS (wt  1.000): -0.0086  0.0116  0.0609  0.1680  0.3350  0.4331
  DIIS coefficients: -0.0086  0.0116  0.0609  0.1680  0.3350  0.4331
 SCF Error: norm([F,P])=      0.000241046181, max([F,P])=      0.000019053352
 ***** SPIN 1 *****
 orbitals (Q,E):
 ---------------
 A :121...131        ( 1.00    -0.3592)  ( 1.00    -0.3472)  ( 1.00    -0.3352)  ( 1.00    -0.3209)
                     ( 1.00    -0.3166)  ( 1.00    -0.2967)  ( 1.00    -0.2762)  ( 1.00    -0.2618)
                     ( 1.00    -0.2603)  ( 1.00    -0.2471)  ( 0.00    -0.1343)
 ***** SPIN 2 *****
 orbitals (Q,E):
 ---------------
 A :117...127        ( 1.00    -0.3754)  ( 1.00    -0.3567)  ( 1.00    -0.3437)  ( 1.00    -0.3343)
                     ( 1.00    -0.3211)  ( 1.00    -0.3041)  ( 1.00    -0.2914)  ( 1.00    -0.2808)
                     ( 1.00    -0.2669)  ( 1.00    -0.2602)  ( 0.00    -0.1175)
  
 Spin polar: 4 (Spin_A minus Spin_B electrons)

 CYCLE    8
  SDIIS (wt  1.000): -0.0024 -0.0020  0.0019  0.0149  0.0860  0.1850  0.7167
  DIIS coefficients: -0.0024 -0.0020  0.0019  0.0149  0.0860  0.1850  0.7167
 SCF Error: norm([F,P])=      0.000066756105, max([F,P])=      0.000009428672
 ***** SPIN 1 *****
 orbitals (Q,E):
 ---------------
 A :121...131        ( 1.00    -0.3592)  ( 1.00    -0.3472)  ( 1.00    -0.3352)  ( 1.00    -0.3209)
                     ( 1.00    -0.3166)  ( 1.00    -0.2967)  ( 1.00    -0.2762)  ( 1.00    -0.2618)
                     ( 1.00    -0.2603)  ( 1.00    -0.2471)  ( 0.00    -0.1343)
 ***** SPIN 2 *****
 orbitals (Q,E):
 ---------------
 A :117...127        ( 1.00    -0.3754)  ( 1.00    -0.3567)  ( 1.00    -0.3437)  ( 1.00    -0.3343)
                     ( 1.00    -0.3211)  ( 1.00    -0.3041)  ( 1.00    -0.2914)  ( 1.00    -0.2808)
                     ( 1.00    -0.2669)  ( 1.00    -0.2602)  ( 0.00    -0.1175)
  
 Spin polar: 4 (Spin_A minus Spin_B electrons)

 CYCLE    9
  SDIIS (wt  1.000):  0.0011 -0.0054 -0.0195 -0.0486 -0.0588 -0.0385  0.4717  0.6981
  DIIS coefficients:  0.0011 -0.0054 -0.0195 -0.0486 -0.0588 -0.0385  0.4717  0.6981
 SCF Error: norm([F,P])=      0.000051804302, max([F,P])=      0.000007195129
 ***** SPIN 1 *****
 orbitals (Q,E):
 ---------------
 A :121...131        ( 1.00    -0.3592)  ( 1.00    -0.3472)  ( 1.00    -0.3352)  ( 1.00    -0.3209)
                     ( 1.00    -0.3166)  ( 1.00    -0.2967)  ( 1.00    -0.2762)  ( 1.00    -0.2618)
                     ( 1.00    -0.2603)  ( 1.00    -0.2471)  ( 0.00    -0.1343)
 ***** SPIN 2 *****
 orbitals (Q,E):
 ---------------
 A :117...127        ( 1.00    -0.3754)  ( 1.00    -0.3567)  ( 1.00    -0.3437)  ( 1.00    -0.3343)
                     ( 1.00    -0.3211)  ( 1.00    -0.3041)  ( 1.00    -0.2914)  ( 1.00    -0.2808)
                     ( 1.00    -0.2669)  ( 1.00    -0.2602)  ( 0.00    -0.1175)
  
 Spin polar: 4 (Spin_A minus Spin_B electrons)

 CYCLE   10
  SDIIS (wt  1.000):  0.0026 -0.0038 -0.0199 -0.0555 -0.1127 -0.1603 -0.0049  0.6296  0.7248
  DIIS coefficients:  0.0026 -0.0038 -0.0199 -0.0555 -0.1127 -0.1603 -0.0049  0.6296  0.7248
 SCF Error: norm([F,P])=      0.000040857881, max([F,P])=      0.000004876127
 ***** SPIN 1 *****
 orbitals (Q,E):
 ---------------
 A :121...131        ( 1.00    -0.3592)  ( 1.00    -0.3472)  ( 1.00    -0.3352)  ( 1.00    -0.3209)
                     ( 1.00    -0.3166)  ( 1.00    -0.2967)  ( 1.00    -0.2762)  ( 1.00    -0.2618)
                     ( 1.00    -0.2602)  ( 1.00    -0.2471)  ( 0.00    -0.1343)
 ***** SPIN 2 *****
 orbitals (Q,E):
 ---------------
 A :117...127        ( 1.00    -0.3754)  ( 1.00    -0.3567)  ( 1.00    -0.3437)  ( 1.00    -0.3343)
                     ( 1.00    -0.3211)  ( 1.00    -0.3041)  ( 1.00    -0.2914)  ( 1.00    -0.2808)
                     ( 1.00    -0.2669)  ( 1.00    -0.2602)  ( 0.00    -0.1175)
  
 Spin polar: 4 (Spin_A minus Spin_B electrons)

 CYCLE   11
  SDIIS (wt  1.000):  0.0012  0.0004 -0.0035 -0.0132 -0.0453 -0.0898 -0.2041  0.0839  0.4531  0.8175
  DIIS coefficients:  0.0012  0.0004 -0.0035 -0.0132 -0.0453 -0.0898 -0.2041  0.0839  0.4531  0.8175
 SCF Error: norm([F,P])=      0.000021397313, max([F,P])=      0.000002427099
 ***** SPIN 1 *****
 orbitals (Q,E):
 ---------------
 A :121...131        ( 1.00    -0.3592)  ( 1.00    -0.3472)  ( 1.00    -0.3352)  ( 1.00    -0.3209)
                     ( 1.00    -0.3166)  ( 1.00    -0.2967)  ( 1.00    -0.2762)  ( 1.00    -0.2618)
                     ( 1.00    -0.2602)  ( 1.00    -0.2471)  ( 0.00    -0.1343)
 ***** SPIN 2 *****
 orbitals (Q,E):
 ---------------
 A :117...127        ( 1.00    -0.3754)  ( 1.00    -0.3567)  ( 1.00    -0.3437)  ( 1.00    -0.3343)
                     ( 1.00    -0.3211)  ( 1.00    -0.3041)  ( 1.00    -0.2914)  ( 1.00    -0.2808)
                     ( 1.00    -0.2669)  ( 1.00    -0.2602)  ( 0.00    -0.1175)
  
 Spin polar: 4 (Spin_A minus Spin_B electrons)

 CYCLE   12
  SDIIS (wt  1.000):  0.0017  0.0043  0.0098  0.0084 -0.0055 -0.1167 -0.1586  0.0189  0.5205  0.7171
  DIIS coefficients:  0.0017  0.0043  0.0098  0.0084 -0.0055 -0.1167 -0.1586  0.0189  0.5205  0.7171
 SCF Error: norm([F,P])=      0.000013769788, max([F,P])=      0.000001361931
 ***** SPIN 1 *****
 orbitals (Q,E):
 ---------------
 A :121...131        ( 1.00    -0.3592)  ( 1.00    -0.3472)  ( 1.00    -0.3352)  ( 1.00    -0.3209)
                     ( 1.00    -0.3166)  ( 1.00    -0.2967)  ( 1.00    -0.2762)  ( 1.00    -0.2618)
                     ( 1.00    -0.2602)  ( 1.00    -0.2471)  ( 0.00    -0.1343)
 ***** SPIN 2 *****
 orbitals (Q,E):
 ---------------
 A :117...127        ( 1.00    -0.3754)  ( 1.00    -0.3567)  ( 1.00    -0.3437)  ( 1.00    -0.3343)
                     ( 1.00    -0.3211)  ( 1.00    -0.3041)  ( 1.00    -0.2914)  ( 1.00    -0.2808)
                     ( 1.00    -0.2669)  ( 1.00    -0.2602)  ( 0.00    -0.1175)
  
 Spin polar: 4 (Spin_A minus Spin_B electrons)

 CYCLE   13
  SDIIS (wt  1.000): -0.0003  0.0014  0.0041  0.0082  0.0039 -0.0549 -0.0912  0.0571  0.3308  0.7409
  DIIS coefficients: -0.0003  0.0014  0.0041  0.0082  0.0039 -0.0549 -0.0912  0.0571  0.3308  0.7409
 SCF Error: norm([F,P])=      0.000007705990, max([F,P])=      0.000000891727
 ***** SPIN 1 *****
 orbitals (Q,E):
 ---------------
 A :121...131        ( 1.00    -0.3592)  ( 1.00    -0.3472)  ( 1.00    -0.3352)  ( 1.00    -0.3209)
                     ( 1.00    -0.3166)  ( 1.00    -0.2967)  ( 1.00    -0.2762)  ( 1.00    -0.2618)
                     ( 1.00    -0.2602)  ( 1.00    -0.2471)  ( 0.00    -0.1343)
 ***** SPIN 2 *****
 orbitals (Q,E):
 ---------------
 A :117...127        ( 1.00    -0.3754)  ( 1.00    -0.3567)  ( 1.00    -0.3437)  ( 1.00    -0.3343)
                     ( 1.00    -0.3211)  ( 1.00    -0.3041)  ( 1.00    -0.2914)  ( 1.00    -0.2808)
                     ( 1.00    -0.2669)  ( 1.00    -0.2602)  ( 0.00    -0.1175)
  
 Spin polar: 4 (Spin_A minus Spin_B electrons)

 SCF CONVERGED

 CYCLE   14
  
 Hartree-Fock exchange energy:   -272.557816347703     
 *** Setting up for NEW gradients in Focky
 *** Using EXACT density in Focky
 ***** SPIN 1 *****
 orbitals (Q,E):
 ---------------
 A :121...140        ( 1.00    -0.3592)  ( 1.00    -0.3472)  ( 1.00    -0.3352)  ( 1.00    -0.3209)
                     ( 1.00    -0.3166)  ( 1.00    -0.2967)  ( 1.00    -0.2762)  ( 1.00    -0.2618)
                     ( 1.00    -0.2602)  ( 1.00    -0.2471)  ( 0.00    -0.1343)  ( 0.00    -0.0968)
                     ( 0.00    -0.0822)  ( 0.00    -0.0782)  ( 0.00    -0.0028)  ( 0.00     0.0072)
                     ( 0.00     0.0128)  ( 0.00     0.0255)  ( 0.00     0.0277)  ( 0.00     0.0319)
 ***** SPIN 2 *****
 orbitals (Q,E):
 ---------------
 A :117...136        ( 1.00    -0.3754)  ( 1.00    -0.3567)  ( 1.00    -0.3437)  ( 1.00    -0.3343)
                     ( 1.00    -0.3211)  ( 1.00    -0.3041)  ( 1.00    -0.2914)  ( 1.00    -0.2808)
                     ( 1.00    -0.2669)  ( 1.00    -0.2602)  ( 0.00    -0.1175)  ( 0.00    -0.1053)
                     ( 0.00    -0.0899)  ( 0.00    -0.0720)  ( 0.00    -0.0675)  ( 0.00    -0.0585)
                     ( 0.00    -0.0416)  ( 0.00    -0.0292)  ( 0.00    -0.0023)  ( 0.00     0.0073)
  
 Spin polar: 4 (Spin_A minus Spin_B electrons)


 Fit test: (difference of exact and fit density, squared integrated, result summed over spins)
         SCF:                                          0.00012266183567

 Gross Charges per Atom (Z minus electrons)
 ==========================================
             1.4441   -0.6325   -0.6088   -0.6189   -0.6387   -0.6327   -0.6090   -0.4042   -0.4024   -0.4102
            -0.4131   -0.4036   -0.4132   -0.4137   -0.4070   -0.4028    0.4292    0.0156   -0.1728    0.5400
             0.4471   -0.0061   -0.1753    0.5223    0.4113   -0.0052   -0.1695    0.5383    1.1982    1.1882
             1.1910    0.4133   -0.1674   -0.1242   -0.1058    0.4188   -0.1727   -0.1217   -0.1188    0.4086
            -0.1592   -0.1407   -0.1162
 Net Total:  0.00000000


 =================================================================
 M U L T I P O L E   D E R I V E D   C H A R G E   A N A L Y S I S
 =================================================================

 See: M. Swart, P.Th. van Duijnen, J.G. Snijders, J.Comput.Chem., (2001), p. 79-88.

 ----------------------------------------------------- 
 MDC atomic charges (includes spinA + spinB electrons)
 ----------------------------------------------------- 

        Atom    Level:     MDC-m        MDC-d        MDC-q
 ---------------------------------------------------------
     1     Mn           1.772914     1.213339     1.357508
     2     O           -0.499070    -0.489083    -0.479076
     3     O           -0.504492    -0.492095    -0.511033
     4     O           -0.487232    -0.514987    -0.513625
     5     O           -0.533729    -0.515102    -0.530588
     6     O           -0.512850    -0.500531    -0.489608
     7     O           -0.506898    -0.536846    -0.525326
     8     F           -0.242556    -0.213513    -0.173106
     9     F           -0.241068    -0.220368    -0.172953
    10     F           -0.251248    -0.232021    -0.184848
    11     F           -0.256915    -0.237757    -0.187250
    12     F           -0.241453    -0.220047    -0.160593
    13     F           -0.252404    -0.225048    -0.186277
    14     F           -0.257359    -0.240711    -0.163860
    15     F           -0.247358    -0.221375    -0.164017
    16     F           -0.242539    -0.216772    -0.146999
    17     C            0.239800     0.278025     0.252743
    18     C            0.012578     0.002396    -0.101565
    19     H           -0.043690    -0.020338     0.038015
    20     C            0.259160     0.293832     0.343165
    21     C            0.241493     0.291280     0.282523
    22     C            0.002418    -0.006477    -0.103272
    23     H           -0.051057    -0.029792     0.017184
    24     C            0.247238     0.281584     0.325770
    25     C            0.227561     0.269884     0.254117
    26     C            0.002810    -0.006391    -0.207204
    27     H           -0.051257    -0.031416     0.056981
    28     C            0.251282     0.301508     0.335415
    29     C            0.634040     0.628224     0.497845
    30     C            0.629342     0.626032     0.474200
    31     C            0.632701     0.627976     0.424347
    32     C            0.235648     0.191034     0.070021
    33     H           -0.055561    -0.050390    -0.035034
    34     H           -0.039997    -0.010720     0.037211
    35     H           -0.035713     0.004592     0.042725
    36     C            0.234161     0.192028     0.109775
    37     H           -0.057609    -0.050775    -0.035487
    38     H           -0.044422    -0.014716     0.015402
    39     H           -0.043602    -0.011676     0.013348
    40     C            0.228713     0.189888     0.208455
    41     H           -0.058853    -0.049622    -0.042668
    42     H           -0.046686    -0.018350    -0.026229
    43     H           -0.046242    -0.014704    -0.016130

 -------------------------------- 
 MDC spin density (spinA - spinB)
 -------------------------------- 

        Atom    Level:     MDC-m        MDC-d        MDC-q
 ---------------------------------------------------------
     1     Mn           3.664033     2.713069     2.887912
     2     O            0.020411     0.146218     0.150957
     3     O            0.020767     0.158555     0.142218
     4     O            0.081092     0.168111     0.181207
     5     O            0.024019     0.160206     0.148881
     6     O            0.030223     0.173083     0.180567
     7     O            0.086762     0.185709     0.197320
     8     F            0.000122     0.001507    -0.001658
     9     F            0.000272     0.001148     0.002598
    10     F           -0.000537    -0.000287    -0.001625
    11     F            0.001267     0.001609    -0.000059
    12     F            0.000187     0.000414     0.000770
    13     F            0.000702     0.001161    -0.002102
    14     F           -0.000800    -0.000538    -0.001834
    15     F            0.000008     0.002090     0.001404
    16     F           -0.000031     0.001636     0.003539
    17     C            0.009078     0.033181     0.017273
    18     C            0.008753     0.023272     0.008318
    19     H            0.001082     0.004098    -0.002701
    20     C            0.011368     0.035761     0.024944
    21     C            0.007611     0.029682     0.020892
    22     C            0.009541     0.021047     0.008364
    23     H            0.000775     0.003454    -0.002725
    24     C            0.003093     0.025327     0.012106
    25     C           -0.000024     0.027211    -0.000242
    26     C            0.013930     0.027344     0.009874
    27     H            0.001044     0.004186    -0.004268
    28     C            0.006199     0.029522     0.016255
    29     C           -0.003350    -0.001038    -0.004409
    30     C            0.004432     0.004793     0.004586
    31     C           -0.002093     0.000519    -0.003328
    32     C           -0.003769    -0.001030    -0.003487
    33     H           -0.000458     0.000056    -0.001412
    34     H            0.000614     0.002362    -0.000587
    35     H            0.000828     0.003160     0.003500
    36     C           -0.002984    -0.000704    -0.004056
    37     H           -0.000857    -0.000655    -0.001914
    38     H            0.000186     0.001921    -0.000210
    39     H            0.000317     0.002581     0.003844
    40     C            0.004472     0.005635     0.004290
    41     H            0.000905     0.002198     0.001022
    42     H            0.000198     0.000901     0.001317
    43     H            0.000610     0.001526     0.002661


 ==========
 S**2 value  ***  see also R. Bulo et al., J.Am.Chem.Soc., 124 (2002) 13903-13910, note (29)  ***
 ==========
  
                                       exact      expectation value

 Total S2 (S squared)                  6.00000             6.04679
  pauli hf:                              3.022964404193523         82.2590          1896.94          7936.79
  elstat hf:                            -4.023584616491142       -109.4873         -2524.84        -10563.92
 *** Using NEW gradient routines ***


 Geometry CYCLE 3
 ==============

 Energy gradients wrt nuclear displacements
 ==========================================

     Atom      Cartesian (a.u./angstrom)
                 X         Y         Z
 ----------------------------------------
     1 Mn   -0.000033 -0.000049  0.000206
     2 O     0.000092  0.000251  0.000448
     3 O    -0.000160 -0.000287  0.000369
     4 O    -0.000077 -0.000247 -0.000215
     5 O     0.000819 -0.000608 -0.000572
     6 O    -0.000155 -0.000416 -0.000117
     7 O    -0.000086  0.000332  0.000072
     8 F    -0.000176  0.000071  0.000042
     9 F    -0.000055 -0.000228 -0.000017
    10 F     0.000117  0.000204 -0.000052
    11 F    -0.000302  0.000217 -0.000041
    12 F     0.000070 -0.000056  0.000036
    13 F     0.000217  0.000012  0.000162
    14 F    -0.000056 -0.000226  0.000066
    15 F    -0.000007 -0.000012  0.000168
    16 F    -0.000024  0.000182 -0.000150
    17 C    -0.000407 -0.000158  0.000472
    18 C     0.000434  0.000013  0.000100
    19 H     0.000338  0.000340 -0.000147
    20 C    -0.000577  0.000249 -0.000421
    21 C     0.000456  0.000078 -0.000364
    22 C     0.000280  0.000262  0.000254
    23 H    -0.000229  0.000357  0.000248
    24 C    -0.000716 -0.000362 -0.000311
    25 C    -0.000281  0.000563 -0.000174
    26 C     0.000299  0.000093  0.000186
    27 H     0.000041 -0.000550 -0.000004
    28 C    -0.000136 -0.000012  0.000040
    29 C     0.000042 -0.000008 -0.000177
    30 C    -0.000216 -0.000046 -0.000192
    31 C     0.000081  0.000071 -0.000240
    32 C     0.000175 -0.000193  0.000105
    33 H     0.000359  0.000256 -0.000014
    34 H     0.000176 -0.000335 -0.000122
    35 H    -0.000232  0.000105 -0.000291
    36 C    -0.000036  0.000229  0.000068
    37 H    -0.000227  0.000174  0.000125
    38 H    -0.000115 -0.000292 -0.000041
    39 H     0.000163  0.000020  0.000377
    40 C    -0.000035  0.000159 -0.000138
    41 H     0.000062 -0.000365 -0.000122
    42 H     0.000321  0.000149  0.000091
    43 H    -0.000204  0.000065  0.000290
 ----------------------------------------

 dE(predicted):    -0.17783E-04, dE(actual):    -0.15426E-04, Trust radius:    1.311488, all in a.u.
 
----------------------------------------------------------------------
Geometry Convergence after Step   3       (Hartree/Angstrom,Angstrom)
----------------------------------------------------------------------
current energy                              -11.62321575 Hartree
energy change                      -0.00001543     0.00100000    T
constrained gradient max            0.00081854     0.00100000    T
constrained gradient rms            0.00025530     0.00066667    T
gradient max                        0.00081854
gradient rms                        0.00025530
cart. step max                      0.01925773     0.01000000    F
cart. step rms                      0.00591991     0.00666667    T
 


 Coordinates (Cartesian)
 =======================

     Atom                    bohr                                 angstrom                 Geometric Variables
                   X           Y           Z              X           Y           Z       (0:frozen, *:LT par.)
 --------------------------------------------------------------------------------------------------------------
     1 Mn      3.570754   -0.764763   31.553382       1.889562   -0.404695   16.697331      1       2       3
     2 O       4.894452    1.969117   33.665859       2.590033    1.042012   17.815205      4       5       6
     3 O       6.435650   -0.399342   29.255393       3.405599   -0.211323   15.481287      7       8       9
     4 O       1.595860    2.165136   29.447896       0.844493    1.145740   15.583155     10      11      12
     5 O       0.680006   -0.978416   33.760174       0.359844   -0.517756   17.865114     13      14      15
     6 O       2.212623   -3.448794   29.459681       1.170869   -1.825023   15.589392     16      17      18
     7 O       5.532381   -3.628373   33.688937       2.927610   -1.920052   17.827418     19      20      21
     8 F       4.672810    6.974587   35.124144       2.472745    3.690792   18.586897     22      23      24
     9 F       7.553107    4.833989   37.162834       3.996932    2.558037   19.665725     25      26      27
    10 F       8.652189    7.421531   34.148729       4.578541    3.927305   18.070729     28      29      30
    11 F      -3.088313    6.876264   29.799756      -1.634265    3.638762   15.769352     31      32      33
    12 F      -1.419332    5.163272   26.445513      -0.751078    2.732286   13.994363     34      35      36
    13 F       0.916019    7.431672   28.984248       0.484736    3.932671   15.337804     37      38      39
    14 F       0.691066   -9.826896   28.359742       0.365696   -5.200169   15.007329     40      41      42
    15 F      -1.848445   -6.582246   28.295343      -0.978155   -3.483175   14.973251     43      44      45
    16 F       1.282234   -6.810349   25.617548       0.678529   -3.603882   13.556222     46      47      48
    17 C       6.582114    3.535525   32.977765       3.483105    1.870919   17.451081     49      50      51
    18 C       8.089194    3.456287   30.851140       4.280617    1.828988   16.325720     52      53      54
    19 H       9.449001    4.942040   30.549689       5.000196    2.615215   16.166199     55      56      57
    20 C       7.974321    1.438476   29.111101       4.219829    0.761209   15.404931     58      59      60
    21 C      -0.233848    3.328082   30.391307      -0.123747    1.761145   16.082387     61      62      63
    22 C      -1.598435    2.736776   32.579594      -0.845855    1.448240   17.240379     64      65      66
    23 H      -3.155344    3.942741   33.100250      -1.669736    2.086408   17.515898     67      68      69
    24 C      -1.109417    0.627812   34.089757      -0.587078    0.332224   18.039523     70      71      72
    25 C       2.274480   -5.828553   29.895577       1.203603   -3.084337   15.820058     73      74      75
    26 C       3.578990   -7.142162   31.713442       1.893920   -3.779469   16.782031     76      77      78
    27 H       3.396276   -9.172013   31.748311       1.797232   -4.853620   16.800483     79      80      81
    28 C       5.195230   -5.967432   33.531514       2.749197   -3.157829   17.744113     82      83      84
    29 C       6.882115    5.729305   34.871333       3.641858    3.031818   18.453115     85      86      87
    30 C      -0.991186    5.727546   28.891291      -0.524513    3.030887   15.288613     88      89      90
    31 C       0.590353   -7.293331   28.022849       0.312402   -3.859464   14.829053     91      92      93
    32 C       9.744392    1.368531   26.894299       5.156510    0.724196   14.231850     94      95      96
    33 H      11.246364    2.764666   27.042141       5.951320    1.462998   14.310085     97      98      99
    34 H      10.540424   -0.524003   26.720541       5.577752   -0.277290   14.139901    100     101     102
    35 H       8.641642    1.732134   25.185590       4.572960    0.916606   13.327641    103     104     105
    36 C      -2.763589    0.065079   36.331031      -1.462428    0.034439   19.225553    106     107     108
    37 H      -4.318298    1.397535   36.513891      -2.285145    0.739544   19.322319    109     110     111
    38 H      -3.505769   -1.850907   36.147750      -1.855173   -0.979458   19.128565    112     113     114
    39 H      -1.602763    0.115025   38.036914      -0.848145    0.060869   20.128268    115     116     117
    40 C       6.545653   -7.626165   35.414647       3.463810   -4.035593   18.740624    118     119     120
    41 H       6.932638   -9.504332   34.663804       3.668594   -5.029476   18.343295    121     122     123
    42 H       8.289554   -6.712315   36.011157       4.386643   -3.552004   19.056284    124     125     126
    43 H       5.333696   -7.837414   37.076692       2.822470   -4.147381   19.620141    127     128     129
 --------------------------------------------------------------------------------------------------------------

 Number of elements of the density matrix on this node (used, total):      3355    257403


 ===========================================
 Numerical Integration : Fuzzy Cells (Becke)
 ===========================================
  
 Becke grid quality: GOOD           
  
 Lebedev angular grid order:             min:  11 max:  35
 Nr. of radial points:                   min:  54 max:  83

 Total nr. of points:     553262
 Nr. of blocks:             4323
 Block length:               128
 Nr. of dummy points:         82


 Test of Precision of the Numerical Integration Grid
 ===================================================

 Integral of the Total Core Density:                   0.00000000000000


 ========================
 Density Fitting (zlmFit)
 ========================
  
 ZlmFit Fit Quality: GOOD           
  
 Max L-expansion:                        min:   7 max:   9
 Nr. of radial interpolation points:     min:  72 max: 132


 ======================
 RI Hartree-Fock Scheme
 ======================
  
 Fit Set Quality     : GOOD
 Integration Quality : GOOD
 Threshold Quality   : GOOD
 Response Quality    : DEFAULT
 Is Range Separated  :  F
 
 RIHartreeFock Dependency: number of modified vectors:          22


 =====
 S C F  ***  ScaSCF  ***
 =====
  
 Initial density matrix is taken from previous geometry

 CYCLE    1
 SCF Error: norm([F,P])=      0.049238372700, max([F,P])=      0.005177536761
 ***** SPIN 1 *****
 orbitals (Q,E):
 ---------------
 A :121...140        ( 1.00    -0.3590)  ( 1.00    -0.3471)  ( 1.00    -0.3350)  ( 1.00    -0.3208)
                     ( 1.00    -0.3163)  ( 1.00    -0.2965)  ( 1.00    -0.2759)  ( 1.00    -0.2617)
                     ( 1.00    -0.2601)  ( 1.00    -0.2470)  ( 0.00    -0.1342)  ( 0.00    -0.0965)
                     ( 0.00    -0.0820)  ( 0.00    -0.0780)  ( 0.00    -0.0027)  ( 0.00     0.0073)
                     ( 0.00     0.0129)  ( 0.00     0.0258)  ( 0.00     0.0278)  ( 0.00     0.0320)
 ***** SPIN 2 *****
 orbitals (Q,E):
 ---------------
 A :117...136        ( 1.00    -0.3752)  ( 1.00    -0.3564)  ( 1.00    -0.3436)  ( 1.00    -0.3341)
                     ( 1.00    -0.3208)  ( 1.00    -0.3039)  ( 1.00    -0.2912)  ( 1.00    -0.2806)
                     ( 1.00    -0.2667)  ( 1.00    -0.2600)  ( 0.00    -0.1173)  ( 0.00    -0.1052)
                     ( 0.00    -0.0898)  ( 0.00    -0.0719)  ( 0.00    -0.0673)  ( 0.00    -0.0584)
                     ( 0.00    -0.0415)  ( 0.00    -0.0292)  ( 0.00    -0.0022)  ( 0.00     0.0074)
  
 Spin polar: 4 (Spin_A minus Spin_B electrons)

 CYCLE    2
   MIX coefficients:  0.8000  0.2000
 SCF Error: norm([F,P])=      0.005220098653, max([F,P])=      0.000310533922
 ***** SPIN 1 *****
 orbitals (Q,E):
 ---------------
 A :121...131        ( 1.00    -0.3591)  ( 1.00    -0.3472)  ( 1.00    -0.3350)  ( 1.00    -0.3208)
                     ( 1.00    -0.3164)  ( 1.00    -0.2966)  ( 1.00    -0.2760)  ( 1.00    -0.2617)
                     ( 1.00    -0.2601)  ( 1.00    -0.2471)  ( 0.00    -0.1343)
 ***** SPIN 2 *****
 orbitals (Q,E):
 ---------------
 A :117...127        ( 1.00    -0.3753)  ( 1.00    -0.3565)  ( 1.00    -0.3436)  ( 1.00    -0.3341)
                     ( 1.00    -0.3209)  ( 1.00    -0.3039)  ( 1.00    -0.2912)  ( 1.00    -0.2807)
                     ( 1.00    -0.2668)  ( 1.00    -0.2600)  ( 0.00    -0.1173)
  
 Spin polar: 4 (Spin_A minus Spin_B electrons)

 CYCLE    3
  SDIIS (wt  0.000): -1.2704  2.2704
 A-DIIS (wt  1.000):  0.0000  1.0000
  DIIS coefficients:  0.0000  1.0000
 SCF Error: norm([F,P])=      0.003450294837, max([F,P])=      0.000191877749
 ***** SPIN 1 *****
 orbitals (Q,E):
 ---------------
 A :121...131        ( 1.00    -0.3593)  ( 1.00    -0.3473)  ( 1.00    -0.3353)  ( 1.00    -0.3209)
                     ( 1.00    -0.3166)  ( 1.00    -0.2967)  ( 1.00    -0.2763)  ( 1.00    -0.2619)
                     ( 1.00    -0.2602)  ( 1.00    -0.2472)  ( 0.00    -0.1345)
 ***** SPIN 2 *****
 orbitals (Q,E):
 ---------------
 A :117...127        ( 1.00    -0.3754)  ( 1.00    -0.3568)  ( 1.00    -0.3437)  ( 1.00    -0.3342)
                     ( 1.00    -0.3212)  ( 1.00    -0.3040)  ( 1.00    -0.2914)  ( 1.00    -0.2810)
                     ( 1.00    -0.2669)  ( 1.00    -0.2602)  ( 0.00    -0.1176)
  
 Spin polar: 4 (Spin_A minus Spin_B electrons)

 CYCLE    4
  SDIIS (wt  1.000):  1.5613 -1.7283  1.1669
  DIIS coefficients:  1.5613 -1.7283  1.1669
 SCF Error: norm([F,P])=      0.002608780488, max([F,P])=      0.000148158680
 ***** SPIN 1 *****
 orbitals (Q,E):
 ---------------
 A :121...131        ( 1.00    -0.3593)  ( 1.00    -0.3473)  ( 1.00    -0.3352)  ( 1.00    -0.3209)
                     ( 1.00    -0.3165)  ( 1.00    -0.2967)  ( 1.00    -0.2762)  ( 1.00    -0.2619)
                     ( 1.00    -0.2602)  ( 1.00    -0.2472)  ( 0.00    -0.1345)
 ***** SPIN 2 *****
 orbitals (Q,E):
 ---------------
 A :117...127        ( 1.00    -0.3754)  ( 1.00    -0.3567)  ( 1.00    -0.3437)  ( 1.00    -0.3342)
                     ( 1.00    -0.3211)  ( 1.00    -0.3040)  ( 1.00    -0.2914)  ( 1.00    -0.2809)
                     ( 1.00    -0.2669)  ( 1.00    -0.2601)  ( 0.00    -0.1175)
  
 Spin polar: 4 (Spin_A minus Spin_B electrons)

 CYCLE    5
  SDIIS (wt  1.000):  1.3996 -1.7384  0.8509  0.4879
  DIIS coefficients:  1.3996 -1.7384  0.8509  0.4879
 SCF Error: norm([F,P])=      0.001344013412, max([F,P])=      0.000101965863
 ***** SPIN 1 *****
 orbitals (Q,E):
 ---------------
 A :121...131        ( 1.00    -0.3592)  ( 1.00    -0.3473)  ( 1.00    -0.3352)  ( 1.00    -0.3209)
                     ( 1.00    -0.3165)  ( 1.00    -0.2967)  ( 1.00    -0.2762)  ( 1.00    -0.2619)
                     ( 1.00    -0.2602)  ( 1.00    -0.2472)  ( 0.00    -0.1344)
 ***** SPIN 2 *****
 orbitals (Q,E):
 ---------------
 A :117...127        ( 1.00    -0.3754)  ( 1.00    -0.3567)  ( 1.00    -0.3437)  ( 1.00    -0.3342)
                     ( 1.00    -0.3211)  ( 1.00    -0.3040)  ( 1.00    -0.2913)  ( 1.00    -0.2809)
                     ( 1.00    -0.2669)  ( 1.00    -0.2601)  ( 0.00    -0.1175)
  
 Spin polar: 4 (Spin_A minus Spin_B electrons)

 CYCLE    6
  SDIIS (wt  1.000):  0.7248 -0.9167  0.4192  0.3167  0.4559
  DIIS coefficients:  0.7248 -0.9167  0.4192  0.3167  0.4559
 SCF Error: norm([F,P])=      0.000426509121, max([F,P])=      0.000040367287
 ***** SPIN 1 *****
 orbitals (Q,E):
 ---------------
 A :121...131        ( 1.00    -0.3593)  ( 1.00    -0.3473)  ( 1.00    -0.3352)  ( 1.00    -0.3209)
                     ( 1.00    -0.3165)  ( 1.00    -0.2967)  ( 1.00    -0.2762)  ( 1.00    -0.2619)
                     ( 1.00    -0.2602)  ( 1.00    -0.2472)  ( 0.00    -0.1345)
 ***** SPIN 2 *****
 orbitals (Q,E):
 ---------------
 A :117...127        ( 1.00    -0.3754)  ( 1.00    -0.3567)  ( 1.00    -0.3437)  ( 1.00    -0.3343)
                     ( 1.00    -0.3211)  ( 1.00    -0.3040)  ( 1.00    -0.2914)  ( 1.00    -0.2809)
                     ( 1.00    -0.2669)  ( 1.00    -0.2601)  ( 0.00    -0.1175)
  
 Spin polar: 4 (Spin_A minus Spin_B electrons)

 CYCLE    7
  SDIIS (wt  1.000):  0.2931 -0.3752  0.1615  0.1500  0.3498  0.4209
  DIIS coefficients:  0.2931 -0.3752  0.1615  0.1500  0.3498  0.4209
 SCF Error: norm([F,P])=      0.000224525646, max([F,P])=      0.000024922909
 ***** SPIN 1 *****
 orbitals (Q,E):
 ---------------
 A :121...131        ( 1.00    -0.3593)  ( 1.00    -0.3473)  ( 1.00    -0.3352)  ( 1.00    -0.3209)
                     ( 1.00    -0.3165)  ( 1.00    -0.2967)  ( 1.00    -0.2762)  ( 1.00    -0.2619)
                     ( 1.00    -0.2602)  ( 1.00    -0.2472)  ( 0.00    -0.1344)
 ***** SPIN 2 *****
 orbitals (Q,E):
 ---------------
 A :117...127        ( 1.00    -0.3754)  ( 1.00    -0.3567)  ( 1.00    -0.3437)  ( 1.00    -0.3342)
                     ( 1.00    -0.3211)  ( 1.00    -0.3040)  ( 1.00    -0.2914)  ( 1.00    -0.2809)
                     ( 1.00    -0.2669)  ( 1.00    -0.2601)  ( 0.00    -0.1175)
  
 Spin polar: 4 (Spin_A minus Spin_B electrons)

 CYCLE    8
  SDIIS (wt  1.000):  0.0307 -0.0414  0.0118  0.0222  0.1121  0.2068  0.6579
  DIIS coefficients:  0.0307 -0.0414  0.0118  0.0222  0.1121  0.2068  0.6579
 SCF Error: norm([F,P])=      0.000061105534, max([F,P])=      0.000007881800
 ***** SPIN 1 *****
 orbitals (Q,E):
 ---------------
 A :121...131        ( 1.00    -0.3593)  ( 1.00    -0.3473)  ( 1.00    -0.3352)  ( 1.00    -0.3209)
                     ( 1.00    -0.3165)  ( 1.00    -0.2967)  ( 1.00    -0.2762)  ( 1.00    -0.2619)
                     ( 1.00    -0.2602)  ( 1.00    -0.2472)  ( 0.00    -0.1344)
 ***** SPIN 2 *****
 orbitals (Q,E):
 ---------------
 A :117...127        ( 1.00    -0.3754)  ( 1.00    -0.3567)  ( 1.00    -0.3437)  ( 1.00    -0.3342)
                     ( 1.00    -0.3211)  ( 1.00    -0.3040)  ( 1.00    -0.2913)  ( 1.00    -0.2809)
                     ( 1.00    -0.2669)  ( 1.00    -0.2601)  ( 0.00    -0.1175)
  
 Spin polar: 4 (Spin_A minus Spin_B electrons)

 CYCLE    9
  SDIIS (wt  1.000): -0.0967  0.1222 -0.0576 -0.0460 -0.0636 -0.0265  0.4752  0.6930
  DIIS coefficients: -0.0967  0.1222 -0.0576 -0.0460 -0.0636 -0.0265  0.4752  0.6930
 SCF Error: norm([F,P])=      0.000047449743, max([F,P])=      0.000006110433
 ***** SPIN 1 *****
 orbitals (Q,E):
 ---------------
 A :121...131        ( 1.00    -0.3593)  ( 1.00    -0.3473)  ( 1.00    -0.3352)  ( 1.00    -0.3209)
                     ( 1.00    -0.3165)  ( 1.00    -0.2967)  ( 1.00    -0.2762)  ( 1.00    -0.2619)
                     ( 1.00    -0.2602)  ( 1.00    -0.2472)  ( 0.00    -0.1344)
 ***** SPIN 2 *****
 orbitals (Q,E):
 ---------------
 A :117...127        ( 1.00    -0.3754)  ( 1.00    -0.3567)  ( 1.00    -0.3437)  ( 1.00    -0.3342)
                     ( 1.00    -0.3211)  ( 1.00    -0.3040)  ( 1.00    -0.2914)  ( 1.00    -0.2809)
                     ( 1.00    -0.2669)  ( 1.00    -0.2601)  ( 0.00    -0.1175)
  
 Spin polar: 4 (Spin_A minus Spin_B electrons)

 CYCLE   10
  SDIIS (wt  1.000): -0.0957  0.1224 -0.0534 -0.0499 -0.1193 -0.1340  0.0117  0.5814  0.7368
  DIIS coefficients: -0.0957  0.1224 -0.0534 -0.0499 -0.1193 -0.1340  0.0117  0.5814  0.7368
 SCF Error: norm([F,P])=      0.000033310100, max([F,P])=      0.000004032228
 ***** SPIN 1 *****
 orbitals (Q,E):
 ---------------
 A :121...131        ( 1.00    -0.3593)  ( 1.00    -0.3473)  ( 1.00    -0.3352)  ( 1.00    -0.3209)
                     ( 1.00    -0.3165)  ( 1.00    -0.2967)  ( 1.00    -0.2762)  ( 1.00    -0.2619)
                     ( 1.00    -0.2602)  ( 1.00    -0.2472)  ( 0.00    -0.1344)
 ***** SPIN 2 *****
 orbitals (Q,E):
 ---------------
 A :117...127        ( 1.00    -0.3754)  ( 1.00    -0.3567)  ( 1.00    -0.3437)  ( 1.00    -0.3342)
                     ( 1.00    -0.3211)  ( 1.00    -0.3040)  ( 1.00    -0.2914)  ( 1.00    -0.2809)
                     ( 1.00    -0.2669)  ( 1.00    -0.2601)  ( 0.00    -0.1175)
  
 Spin polar: 4 (Spin_A minus Spin_B electrons)

 CYCLE   11
  SDIIS (wt  1.000): -0.0181  0.0238 -0.0082 -0.0117 -0.0504 -0.0686 -0.1918  0.0681  0.4522  0.8047
  DIIS coefficients: -0.0181  0.0238 -0.0082 -0.0117 -0.0504 -0.0686 -0.1918  0.0681  0.4522  0.8047
 SCF Error: norm([F,P])=      0.000017938231, max([F,P])=      0.000002100117
 ***** SPIN 1 *****
 orbitals (Q,E):
 ---------------
 A :121...131        ( 1.00    -0.3593)  ( 1.00    -0.3473)  ( 1.00    -0.3352)  ( 1.00    -0.3209)
                     ( 1.00    -0.3165)  ( 1.00    -0.2967)  ( 1.00    -0.2762)  ( 1.00    -0.2619)
                     ( 1.00    -0.2602)  ( 1.00    -0.2472)  ( 0.00    -0.1344)
 ***** SPIN 2 *****
 orbitals (Q,E):
 ---------------
 A :117...127        ( 1.00    -0.3754)  ( 1.00    -0.3567)  ( 1.00    -0.3437)  ( 1.00    -0.3342)
                     ( 1.00    -0.3211)  ( 1.00    -0.3040)  ( 1.00    -0.2914)  ( 1.00    -0.2809)
                     ( 1.00    -0.2669)  ( 1.00    -0.2601)  ( 0.00    -0.1175)
  
 Spin polar: 4 (Spin_A minus Spin_B electrons)

 CYCLE   12
  SDIIS (wt  1.000):  0.0003  0.0011 -0.0005 -0.0112 -0.0183 -0.1139 -0.0809  0.1062  0.5112  0.6059
  DIIS coefficients:  0.0003  0.0011 -0.0005 -0.0112 -0.0183 -0.1139 -0.0809  0.1062  0.5112  0.6059
 SCF Error: norm([F,P])=      0.000011458507, max([F,P])=      0.000001168696
 ***** SPIN 1 *****
 orbitals (Q,E):
 ---------------
 A :121...131        ( 1.00    -0.3593)  ( 1.00    -0.3473)  ( 1.00    -0.3352)  ( 1.00    -0.3209)
                     ( 1.00    -0.3165)  ( 1.00    -0.2967)  ( 1.00    -0.2762)  ( 1.00    -0.2619)
                     ( 1.00    -0.2602)  ( 1.00    -0.2472)  ( 0.00    -0.1344)
 ***** SPIN 2 *****
 orbitals (Q,E):
 ---------------
 A :117...127        ( 1.00    -0.3754)  ( 1.00    -0.3567)  ( 1.00    -0.3437)  ( 1.00    -0.3342)
                     ( 1.00    -0.3211)  ( 1.00    -0.3040)  ( 1.00    -0.2914)  ( 1.00    -0.2809)
                     ( 1.00    -0.2669)  ( 1.00    -0.2601)  ( 0.00    -0.1175)
  
 Spin polar: 4 (Spin_A minus Spin_B electrons)

 CYCLE   13
  SDIIS (wt  1.000):  0.0001  0.0009  0.0043  0.0076  0.0020 -0.0421 -0.0758  0.0117  0.2827  0.8087
  DIIS coefficients:  0.0001  0.0009  0.0043  0.0076  0.0020 -0.0421 -0.0758  0.0117  0.2827  0.8087
 SCF Error: norm([F,P])=      0.000006027647, max([F,P])=      0.000000973050
 ***** SPIN 1 *****
 orbitals (Q,E):
 ---------------
 A :121...131        ( 1.00    -0.3593)  ( 1.00    -0.3473)  ( 1.00    -0.3352)  ( 1.00    -0.3209)
                     ( 1.00    -0.3165)  ( 1.00    -0.2967)  ( 1.00    -0.2762)  ( 1.00    -0.2619)
                     ( 1.00    -0.2602)  ( 1.00    -0.2472)  ( 0.00    -0.1344)
 ***** SPIN 2 *****
 orbitals (Q,E):
 ---------------
 A :117...127        ( 1.00    -0.3754)  ( 1.00    -0.3567)  ( 1.00    -0.3437)  ( 1.00    -0.3342)
                     ( 1.00    -0.3211)  ( 1.00    -0.3040)  ( 1.00    -0.2914)  ( 1.00    -0.2809)
                     ( 1.00    -0.2669)  ( 1.00    -0.2601)  ( 0.00    -0.1175)
  
 Spin polar: 4 (Spin_A minus Spin_B electrons)

 SCF CONVERGED

 CYCLE   14
  
 Hartree-Fock exchange energy:   -272.559773012943     
 *** Setting up for NEW gradients in Focky
 *** Using EXACT density in Focky
 ***** SPIN 1 *****
 orbitals (Q,E):
 ---------------
 A :121...140        ( 1.00    -0.3593)  ( 1.00    -0.3473)  ( 1.00    -0.3352)  ( 1.00    -0.3209)
                     ( 1.00    -0.3165)  ( 1.00    -0.2967)  ( 1.00    -0.2762)  ( 1.00    -0.2619)
                     ( 1.00    -0.2602)  ( 1.00    -0.2472)  ( 0.00    -0.1344)  ( 0.00    -0.0968)
                     ( 0.00    -0.0821)  ( 0.00    -0.0782)  ( 0.00    -0.0028)  ( 0.00     0.0072)
                     ( 0.00     0.0128)  ( 0.00     0.0256)  ( 0.00     0.0277)  ( 0.00     0.0319)
 ***** SPIN 2 *****
 orbitals (Q,E):
 ---------------
 A :117...136        ( 1.00    -0.3754)  ( 1.00    -0.3567)  ( 1.00    -0.3437)  ( 1.00    -0.3342)
                     ( 1.00    -0.3211)  ( 1.00    -0.3040)  ( 1.00    -0.2914)  ( 1.00    -0.2809)
                     ( 1.00    -0.2669)  ( 1.00    -0.2601)  ( 0.00    -0.1175)  ( 0.00    -0.1053)
                     ( 0.00    -0.0899)  ( 0.00    -0.0720)  ( 0.00    -0.0675)  ( 0.00    -0.0585)
                     ( 0.00    -0.0417)  ( 0.00    -0.0294)  ( 0.00    -0.0023)  ( 0.00     0.0073)
  
 Spin polar: 4 (Spin_A minus Spin_B electrons)


 Fit test: (difference of exact and fit density, squared integrated, result summed over spins)
         SCF:                                          0.00012268645394

 Gross Charges per Atom (Z minus electrons)
 ==========================================
             1.4441   -0.6323   -0.6087   -0.6190   -0.6384   -0.6328   -0.6089   -0.4042   -0.4024   -0.4101
            -0.4131   -0.4037   -0.4132   -0.4137   -0.4071   -0.4027    0.4292    0.0157   -0.1729    0.5400
             0.4472   -0.0066   -0.1753    0.5223    0.4113   -0.0049   -0.1696    0.5382    1.1981    1.1882
             1.1911    0.4135   -0.1675   -0.1242   -0.1059    0.4188   -0.1727   -0.1218   -0.1189    0.4087
            -0.1589   -0.1409   -0.1162
 Net Total: -0.00000000


 =================================================================
 M U L T I P O L E   D E R I V E D   C H A R G E   A N A L Y S I S
 =================================================================

 See: M. Swart, P.Th. van Duijnen, J.G. Snijders, J.Comput.Chem., (2001), p. 79-88.

 ----------------------------------------------------- 
 MDC atomic charges (includes spinA + spinB electrons)
 ----------------------------------------------------- 

        Atom    Level:     MDC-m        MDC-d        MDC-q
 ---------------------------------------------------------
     1     Mn           1.772888     1.212921     1.357552
     2     O           -0.498990    -0.489266    -0.478662
     3     O           -0.504347    -0.492114    -0.510826
     4     O           -0.487354    -0.515173    -0.513903
     5     O           -0.533489    -0.515017    -0.532137
     6     O           -0.513003    -0.500605    -0.489034
     7     O           -0.506779    -0.536837    -0.525356
     8     F           -0.242379    -0.213379    -0.172824
     9     F           -0.241085    -0.220350    -0.172625
    10     F           -0.251251    -0.232050    -0.184591
    11     F           -0.256939    -0.237746    -0.186758
    12     F           -0.241527    -0.219973    -0.161058
    13     F           -0.252264    -0.225144    -0.186859
    14     F           -0.257344    -0.240699    -0.163653
    15     F           -0.247371    -0.221513    -0.164255
    16     F           -0.242548    -0.216691    -0.146848
    17     C            0.239804     0.278398     0.252487
    18     C            0.012588     0.002252    -0.100718
    19     H           -0.043698    -0.020359     0.037713
    20     C            0.259112     0.294022     0.342362
    21     C            0.241464     0.291617     0.282987
    22     C            0.002244    -0.006941    -0.102129
    23     H           -0.051067    -0.029924     0.014264
    24     C            0.247143     0.281944     0.328379
    25     C            0.227513     0.269936     0.253211
    26     C            0.002920    -0.006359    -0.206671
    27     H           -0.051218    -0.031374     0.056774
    28     C            0.251368     0.301743     0.335636
    29     C            0.634005     0.628242     0.496831
    30     C            0.629291     0.626004     0.474964
    31     C            0.632669     0.627973     0.423931
    32     C            0.235664     0.191101     0.070869
    33     H           -0.055591    -0.050381    -0.035253
    34     H           -0.040049    -0.010801     0.036977
    35     H           -0.035692     0.004581     0.042557
    36     C            0.234143     0.192084     0.112278
    37     H           -0.057664    -0.050790    -0.035388
    38     H           -0.044437    -0.014530     0.014610
    39     H           -0.043696    -0.012074     0.011549
    40     C            0.228732     0.189922     0.209570
    41     H           -0.058816    -0.049494    -0.042522
    42     H           -0.046699    -0.018375    -0.026742
    43     H           -0.046248    -0.014782    -0.016690

 -------------------------------- 
 MDC spin density (spinA - spinB)
 -------------------------------- 

        Atom    Level:     MDC-m        MDC-d        MDC-q
 ---------------------------------------------------------
     1     Mn           3.664742     2.712917     2.888619
     2     O            0.020367     0.146647     0.151474
     3     O            0.020755     0.158621     0.142309
     4     O            0.081136     0.168160     0.181135
     5     O            0.023850     0.160093     0.148992
     6     O            0.030072     0.172834     0.180322
     7     O            0.086685     0.185814     0.197222
     8     F            0.000119     0.001522    -0.001638
     9     F            0.000269     0.001157     0.002606
    10     F           -0.000541    -0.000287    -0.001639
    11     F            0.001274     0.001614    -0.000071
    12     F            0.000188     0.000420     0.000798
    13     F            0.000689     0.001145    -0.002094
    14     F           -0.000801    -0.000538    -0.001843
    15     F            0.000009     0.002097     0.001394
    16     F           -0.000036     0.001623     0.003503
    17     C            0.009040     0.033253     0.017171
    18     C            0.008768     0.023343     0.008190
    19     H            0.001084     0.004124    -0.002727
    20     C            0.011349     0.035809     0.024931
    21     C            0.007564     0.029587     0.020788
    22     C            0.009504     0.020955     0.008164
    23     H            0.000776     0.003477    -0.002658
    24     C            0.003032     0.025193     0.011879
    25     C           -0.000022     0.027199    -0.000284
    26     C            0.013914     0.027277     0.009831
    27     H            0.001046     0.004193    -0.004263
    28     C            0.006181     0.029518     0.016234
    29     C           -0.003367    -0.001031    -0.004443
    30     C            0.004441     0.004797     0.004615
    31     C           -0.002104     0.000512    -0.003344
    32     C           -0.003776    -0.001029    -0.003510
    33     H           -0.000459     0.000059    -0.001420
    34     H            0.000614     0.002368    -0.000594
    35     H            0.000826     0.003163     0.003551
    36     C           -0.003004    -0.000728    -0.004123
    37     H           -0.000861    -0.000659    -0.001921
    38     H            0.000186     0.001935    -0.000214
    39     H            0.000313     0.002556     0.003811
    40     C            0.004471     0.005646     0.004304
    41     H            0.000901     0.002202     0.001004
    42     H            0.000196     0.000907     0.001282
    43     H            0.000611     0.001534     0.002659


 ==========
 S**2 value  ***  see also R. Bulo et al., J.Am.Chem.Soc., 124 (2002) 13903-13910, note (29)  ***
 ==========
  
                                       exact      expectation value

 Total S2 (S squared)                  6.00000             6.04692
  pauli hf:                              3.026954823052051         82.3676          1899.44          7947.27
  elstat hf:                            -4.024193314391049       -109.5039         -2525.22        -10565.52
 *** Using NEW gradient routines ***


 Geometry CYCLE 4
 ==============

 Energy gradients wrt nuclear displacements
 ==========================================

     Atom      Cartesian (a.u./angstrom)
                 X         Y         Z
 ----------------------------------------
     1 Mn    0.000137 -0.000086  0.000157
     2 O     0.000427  0.000606  0.000224
     3 O     0.000186  0.000267  0.000116
     4 O    -0.000523 -0.000046 -0.000101
     5 O    -0.000361 -0.000114 -0.000422
     6 O    -0.000062 -0.000602 -0.000068
     7 O    -0.000256  0.000170  0.000085
     8 F     0.000012  0.000130  0.000005
     9 F     0.000080 -0.000063  0.000088
    10 F    -0.000110 -0.000006  0.000073
    11 F     0.000020 -0.000046 -0.000036
    12 F    -0.000017  0.000019  0.000134
    13 F     0.000182  0.000179  0.000176
    14 F     0.000046 -0.000047 -0.000047
    15 F    -0.000065 -0.000008  0.000154
    16 F    -0.000120 -0.000041  0.000033
    17 C    -0.000355 -0.000355  0.000223
    18 C     0.000060  0.000132  0.000028
    19 H     0.000232  0.000233 -0.000079
    20 C    -0.000347 -0.000335  0.000257
    21 C     0.000471 -0.000184 -0.000228
    22 C     0.000206  0.000139  0.000198
    23 H    -0.000274  0.000224  0.000086
    24 C     0.000398 -0.000083 -0.000171
    25 C    -0.000372  0.000476  0.000159
    26 C     0.000228  0.000107  0.000060
    27 H    -0.000021 -0.000410 -0.000043
    28 C     0.000040  0.000035 -0.000209
    29 C    -0.000053 -0.000098 -0.000284
    30 C    -0.000175 -0.000056 -0.000282
    31 C     0.000234  0.000059 -0.000265
    32 C     0.000126 -0.000114 -0.000192
    33 H     0.000265  0.000227  0.000027
    34 H     0.000103 -0.000239 -0.000030
    35 H    -0.000187  0.000113 -0.000243
    36 C    -0.000093 -0.000029  0.000064
    37 H    -0.000176  0.000124  0.000020
    38 H    -0.000102 -0.000247 -0.000061
    39 H     0.000123  0.000031  0.000279
    40 C    -0.000017  0.000053 -0.000063
    41 H     0.000040 -0.000301 -0.000099
    42 H     0.000233  0.000130  0.000038
    43 H    -0.000161  0.000057  0.000237
 ----------------------------------------

 dE(predicted):    -0.92110E-05, dE(actual):    -0.14312E-04, Trust radius:    1.311488, all in a.u.
 
----------------------------------------------------------------------
Geometry Convergence after Step   4       (Hartree/Angstrom,Angstrom)
----------------------------------------------------------------------
current energy                              -11.62323006 Hartree
energy change                      -0.00001431     0.00100000    T
constrained gradient max            0.00060634     0.00100000    T
constrained gradient rms            0.00020486     0.00066667    T
gradient max                        0.00060634
gradient rms                        0.00020486
cart. step max                      0.06470714     0.01000000    F
cart. step rms                      0.01797902     0.00666667    F
 


 Coordinates (Cartesian)
 =======================

     Atom                    bohr                                 angstrom                 Geometric Variables
                   X           Y           Z              X           Y           Z       (0:frozen, *:LT par.)
 --------------------------------------------------------------------------------------------------------------
     1 Mn      3.601598   -0.743831   31.565229       1.905884   -0.393618   16.703600      1       2       3
     2 O       4.935310    1.986688   33.673244       2.611653    1.051310   17.819113      4       5       6
     3 O       6.463952   -0.380885   29.260037       3.420576   -0.201556   15.483745      7       8       9
     4 O       1.613653    2.185346   29.468866       0.853909    1.156435   15.594252     10      11      12
     5 O       0.716743   -0.960147   33.785649       0.379284   -0.508088   17.878595     13      14      15
     6 O       2.229516   -3.416918   29.468024       1.179809   -1.808155   15.593807     16      17      18
     7 O       5.555646   -3.629135   33.683613       2.939921   -1.920455   17.824600     19      20      21
     8 F       4.728205    6.994694   35.133317       2.502058    3.701433   18.591751     22      23      24
     9 F       7.604202    4.846763   37.169531       4.023970    2.564797   19.669269     25      26      27
    10 F       8.707871    7.429178   34.153453       4.608007    3.931352   18.073229     28      29      30
    11 F      -3.160108    6.808642   29.770569      -1.672257    3.602978   15.753906     31      32      33
    12 F      -1.470355    5.092320   26.428471      -0.778078    2.694740   13.985345     34      35      36
    13 F       0.831848    7.421955   28.939927       0.440195    3.927530   15.314350     37      38      39
    14 F       0.578965   -9.771303   28.418045       0.306375   -5.170751   15.038182     40      41      42
    15 F      -1.870738   -6.459968   28.281634      -0.989952   -3.418468   14.965996     43      44      45
    16 F       1.277979   -6.812930   25.639533       0.676277   -3.605247   13.567857     46      47      48
    17 C       6.624398    3.551038   32.983780       3.505480    1.879128   17.454265     49      50      51
    18 C       8.126586    3.470190   30.855002       4.300404    1.836346   16.327764     52      53      54
    19 H       9.490164    4.951360   30.554197       5.021979    2.620147   16.168585     55      56      57
    20 C       8.007376    1.452239   29.116457       4.237321    0.768492   15.407765     58      59      60
    21 C      -0.250377    3.312266   30.388856      -0.132494    1.752776   16.081090     61      62      63
    22 C      -1.629487    2.696832   32.560351      -0.862287    1.427102   17.230196     64      65      66
    23 H      -3.219411    3.868129   33.056370      -1.703639    2.046926   17.492678     67      68      69
    24 C      -1.107008    0.609687   34.088746      -0.585803    0.322633   18.038987     70      71      72
    25 C       2.257605   -5.796381   29.910548       1.194673   -3.067313   15.827980     73      74      75
    26 C       3.545765   -7.121953   31.729903       1.876338   -3.768775   16.790741     76      77      78
    27 H       3.331991   -9.147669   31.773863       1.763214   -4.840738   16.814004     79      80      81
    28 C       5.192167   -5.964191   33.531710       2.747576   -3.156114   17.744217     82      83      84
    29 C       6.933158    5.743050   34.878376       3.668869    3.039091   18.456842     85      86      87
    30 C      -1.046517    5.686114   28.868414      -0.553793    3.008962   15.276507     88      89      90
    31 C       0.550103   -7.241302   28.044514       0.291102   -3.831932   14.840518     91      92      93
    32 C       9.779015    1.376541   26.901477       5.174832    0.728434   14.235649     94      95      96
    33 H      11.277438    2.775768   27.045588       5.967763    1.468873   14.311909     97      98      99
    34 H      10.578765   -0.514701   26.738183       5.598041   -0.272368   14.149237    100     101     102
    35 H       8.677229    1.729880   25.190962       4.591792    0.915413   13.330483    103     104     105
    36 C      -2.767794    0.026593   36.319917      -1.464654    0.014072   19.219672    106     107     108
    37 H      -4.352637    1.325556   36.478166      -2.303316    0.701454   19.303414    109     110     111
    38 H      -3.465689   -1.905834   36.141858      -1.833963   -1.008524   19.125448    112     113     114
    39 H      -1.624992    0.113443   38.035552      -0.859909    0.060031   20.127547    115     116     117
    40 C       6.542488   -7.638234   35.401230       3.462136   -4.041979   18.733524    118     119     120
    41 H       6.918712   -9.512841   34.637699       3.661225   -5.033979   18.329481    121     122     123
    42 H       8.291716   -6.735130   35.996084       4.387787   -3.564077   19.048307    124     125     126
    43 H       5.335798   -7.855601   37.065611       2.823583   -4.157005   19.614277    127     128     129
 --------------------------------------------------------------------------------------------------------------

 Number of elements of the density matrix on this node (used, total):      3355    257403


 ===========================================
 Numerical Integration : Fuzzy Cells (Becke)
 ===========================================
  
 Becke grid quality: GOOD           
  
 Lebedev angular grid order:             min:  11 max:  35
 Nr. of radial points:                   min:  54 max:  83

 Total nr. of points:     553232
 Nr. of blocks:             4323
 Block length:               128
 Nr. of dummy points:        112


 Test of Precision of the Numerical Integration Grid
 ===================================================

 Integral of the Total Core Density:                   0.00000000000000


 ========================
 Density Fitting (zlmFit)
 ========================
  
 ZlmFit Fit Quality: GOOD           
  
 Max L-expansion:                        min:   7 max:   9
 Nr. of radial interpolation points:     min:  72 max: 132


 ======================
 RI Hartree-Fock Scheme
 ======================
  
 Fit Set Quality     : GOOD
 Integration Quality : GOOD
 Threshold Quality   : GOOD
 Response Quality    : DEFAULT
 Is Range Separated  :  F
 
 RIHartreeFock Dependency: number of modified vectors:          22


 =====
 S C F  ***  ScaSCF  ***
 =====
  
 Initial density matrix is taken from previous geometry

 CYCLE    1
 SCF Error: norm([F,P])=      0.162346711905, max([F,P])=      0.017912111541
 ***** SPIN 1 *****
 orbitals (Q,E):
 ---------------
 A :121...140        ( 1.00    -0.3597)  ( 1.00    -0.3478)  ( 1.00    -0.3352)  ( 1.00    -0.3216)
                     ( 1.00    -0.3167)  ( 1.00    -0.2970)  ( 1.00    -0.2760)  ( 1.00    -0.2624)
                     ( 1.00    -0.2609)  ( 1.00    -0.2477)  ( 0.00    -0.1349)  ( 0.00    -0.0966)
                     ( 0.00    -0.0826)  ( 0.00    -0.0786)  ( 0.00    -0.0030)  ( 0.00     0.0070)
                     ( 0.00     0.0126)  ( 0.00     0.0258)  ( 0.00     0.0275)  ( 0.00     0.0315)
 ***** SPIN 2 *****
 orbitals (Q,E):
 ---------------
 A :117...136        ( 1.00    -0.3759)  ( 1.00    -0.3566)  ( 1.00    -0.3443)  ( 1.00    -0.3348)
                     ( 1.00    -0.3210)  ( 1.00    -0.3044)  ( 1.00    -0.2915)  ( 1.00    -0.2809)
                     ( 1.00    -0.2674)  ( 1.00    -0.2606)  ( 0.00    -0.1176)  ( 0.00    -0.1056)
                     ( 0.00    -0.0906)  ( 0.00    -0.0723)  ( 0.00    -0.0678)  ( 0.00    -0.0589)
                     ( 0.00    -0.0422)  ( 0.00    -0.0300)  ( 0.00    -0.0025)  ( 0.00     0.0071)
  
 Spin polar: 4 (Spin_A minus Spin_B electrons)

 CYCLE    2
  SDIIS (wt  0.000): -0.0079  1.0079
 A-DIIS (wt  1.000):  0.0000  1.0000
  DIIS coefficients:  0.0000  1.0000
 SCF Error: norm([F,P])=      0.011496893991, max([F,P])=      0.000595784606
 ***** SPIN 1 *****
 orbitals (Q,E):
 ---------------
 A :121...131        ( 1.00    -0.3593)  ( 1.00    -0.3474)  ( 1.00    -0.3353)  ( 1.00    -0.3204)
                     ( 1.00    -0.3164)  ( 1.00    -0.2964)  ( 1.00    -0.2767)  ( 1.00    -0.2617)
                     ( 1.00    -0.2596)  ( 1.00    -0.2473)  ( 0.00    -0.1346)
 ***** SPIN 2 *****
 orbitals (Q,E):
 ---------------
 A :117...127        ( 1.00    -0.3754)  ( 1.00    -0.3572)  ( 1.00    -0.3430)  ( 1.00    -0.3333)
                     ( 1.00    -0.3213)  ( 1.00    -0.3035)  ( 1.00    -0.2913)  ( 1.00    -0.2814)
                     ( 1.00    -0.2666)  ( 1.00    -0.2595)  ( 0.00    -0.1176)
  
 Spin polar: 4 (Spin_A minus Spin_B electrons)

 CYCLE    3
  SDIIS (wt  0.000): -0.0086  0.6295  0.3790
 A-DIIS (wt  1.000):  0.0000  0.5796  0.4204
  DIIS coefficients:  0.0000  0.5796  0.4204
 SCF Error: norm([F,P])=      0.017391811841, max([F,P])=      0.001636733548
 ***** SPIN 1 *****
 orbitals (Q,E):
 ---------------
 A :121...131        ( 1.00    -0.3592)  ( 1.00    -0.3475)  ( 1.00    -0.3349)  ( 1.00    -0.3212)
                     ( 1.00    -0.3164)  ( 1.00    -0.2965)  ( 1.00    -0.2761)  ( 1.00    -0.2621)
                     ( 1.00    -0.2601)  ( 1.00    -0.2472)  ( 0.00    -0.1345)
 ***** SPIN 2 *****
 orbitals (Q,E):
 ---------------
 A :117...127        ( 1.00    -0.3755)  ( 1.00    -0.3566)  ( 1.00    -0.3439)  ( 1.00    -0.3343)
                     ( 1.00    -0.3210)  ( 1.00    -0.3038)  ( 1.00    -0.2911)  ( 1.00    -0.2810)
                     ( 1.00    -0.2670)  ( 1.00    -0.2600)  ( 0.00    -0.1174)
  
 Spin polar: 4 (Spin_A minus Spin_B electrons)

 CYCLE    4
  SDIIS (wt  1.000):  0.1851  0.3063  0.5085
  DIIS coefficients:  0.1851  0.3063  0.5085
 SCF Error: norm([F,P])=      0.008325056360, max([F,P])=      0.000859200184
 ***** SPIN 1 *****
 orbitals (Q,E):
 ---------------
 A :121...131        ( 1.00    -0.3595)  ( 1.00    -0.3475)  ( 1.00    -0.3352)  ( 1.00    -0.3211)
                     ( 1.00    -0.3165)  ( 1.00    -0.2966)  ( 1.00    -0.2762)  ( 1.00    -0.2620)
                     ( 1.00    -0.2602)  ( 1.00    -0.2475)  ( 0.00    -0.1348)
 ***** SPIN 2 *****
 orbitals (Q,E):
 ---------------
 A :117...127        ( 1.00    -0.3756)  ( 1.00    -0.3567)  ( 1.00    -0.3437)  ( 1.00    -0.3342)
                     ( 1.00    -0.3210)  ( 1.00    -0.3039)  ( 1.00    -0.2913)  ( 1.00    -0.2810)
                     ( 1.00    -0.2670)  ( 1.00    -0.2600)  ( 0.00    -0.1175)
  
 Spin polar: 4 (Spin_A minus Spin_B electrons)

 CYCLE    5
  SDIIS (wt  1.000):  0.0150  0.1324  0.3253  0.5273
  DIIS coefficients:  0.0150  0.1324  0.3253  0.5273
 SCF Error: norm([F,P])=      0.002701980369, max([F,P])=      0.000254517137
 ***** SPIN 1 *****
 orbitals (Q,E):
 ---------------
 A :121...131        ( 1.00    -0.3593)  ( 1.00    -0.3474)  ( 1.00    -0.3351)  ( 1.00    -0.3210)
                     ( 1.00    -0.3164)  ( 1.00    -0.2966)  ( 1.00    -0.2762)  ( 1.00    -0.2620)
                     ( 1.00    -0.2601)  ( 1.00    -0.2473)  ( 0.00    -0.1345)
 ***** SPIN 2 *****
 orbitals (Q,E):
 ---------------
 A :117...127        ( 1.00    -0.3756)  ( 1.00    -0.3567)  ( 1.00    -0.3437)  ( 1.00    -0.3341)
                     ( 1.00    -0.3210)  ( 1.00    -0.3038)  ( 1.00    -0.2913)  ( 1.00    -0.2810)
                     ( 1.00    -0.2670)  ( 1.00    -0.2600)  ( 0.00    -0.1174)
  
 Spin polar: 4 (Spin_A minus Spin_B electrons)

 CYCLE    6
  SDIIS (wt  1.000): -0.0167  0.0487  0.1562  0.3957  0.4161
  DIIS coefficients: -0.0167  0.0487  0.1562  0.3957  0.4161
 SCF Error: norm([F,P])=      0.001567228236, max([F,P])=      0.000172880438
 ***** SPIN 1 *****
 orbitals (Q,E):
 ---------------
 A :121...131        ( 1.00    -0.3594)  ( 1.00    -0.3475)  ( 1.00    -0.3351)  ( 1.00    -0.3210)
                     ( 1.00    -0.3165)  ( 1.00    -0.2966)  ( 1.00    -0.2762)  ( 1.00    -0.2620)
                     ( 1.00    -0.2601)  ( 1.00    -0.2474)  ( 0.00    -0.1347)
 ***** SPIN 2 *****
 orbitals (Q,E):
 ---------------
 A :117...127        ( 1.00    -0.3756)  ( 1.00    -0.3567)  ( 1.00    -0.3437)  ( 1.00    -0.3342)
                     ( 1.00    -0.3210)  ( 1.00    -0.3038)  ( 1.00    -0.2913)  ( 1.00    -0.2810)
                     ( 1.00    -0.2670)  ( 1.00    -0.2600)  ( 0.00    -0.1175)
  
 Spin polar: 4 (Spin_A minus Spin_B electrons)

 CYCLE    7
  SDIIS (wt  1.000): -0.0118  0.0126  0.0529  0.1787  0.2812  0.4864
  DIIS coefficients: -0.0118  0.0126  0.0529  0.1787  0.2812  0.4864
 SCF Error: norm([F,P])=      0.000509179558, max([F,P])=      0.000050995873
 ***** SPIN 1 *****
 orbitals (Q,E):
 ---------------
 A :121...131        ( 1.00    -0.3594)  ( 1.00    -0.3475)  ( 1.00    -0.3351)  ( 1.00    -0.3210)
                     ( 1.00    -0.3165)  ( 1.00    -0.2966)  ( 1.00    -0.2762)  ( 1.00    -0.2620)
                     ( 1.00    -0.2601)  ( 1.00    -0.2474)  ( 0.00    -0.1347)
 ***** SPIN 2 *****
 orbitals (Q,E):
 ---------------
 A :117...127        ( 1.00    -0.3756)  ( 1.00    -0.3567)  ( 1.00    -0.3437)  ( 1.00    -0.3341)
                     ( 1.00    -0.3210)  ( 1.00    -0.3038)  ( 1.00    -0.2913)  ( 1.00    -0.2810)
                     ( 1.00    -0.2670)  ( 1.00    -0.2600)  ( 0.00    -0.1174)
  
 Spin polar: 4 (Spin_A minus Spin_B electrons)

 CYCLE    8
  SDIIS (wt  1.000): -0.0043  0.0006  0.0090  0.0453  0.1033  0.2716  0.5746
  DIIS coefficients: -0.0043  0.0006  0.0090  0.0453  0.1033  0.2716  0.5746
 SCF Error: norm([F,P])=      0.000174733442, max([F,P])=      0.000018256644
 ***** SPIN 1 *****
 orbitals (Q,E):
 ---------------
 A :121...131        ( 1.00    -0.3594)  ( 1.00    -0.3475)  ( 1.00    -0.3351)  ( 1.00    -0.3210)
                     ( 1.00    -0.3165)  ( 1.00    -0.2966)  ( 1.00    -0.2762)  ( 1.00    -0.2620)
                     ( 1.00    -0.2601)  ( 1.00    -0.2474)  ( 0.00    -0.1347)
 ***** SPIN 2 *****
 orbitals (Q,E):
 ---------------
 A :117...127        ( 1.00    -0.3756)  ( 1.00    -0.3567)  ( 1.00    -0.3437)  ( 1.00    -0.3341)
                     ( 1.00    -0.3210)  ( 1.00    -0.3038)  ( 1.00    -0.2913)  ( 1.00    -0.2810)
                     ( 1.00    -0.2670)  ( 1.00    -0.2600)  ( 0.00    -0.1175)
  
 Spin polar: 4 (Spin_A minus Spin_B electrons)

 CYCLE    9
  SDIIS (wt  1.000):  0.0018 -0.0053 -0.0166 -0.0465 -0.0486 -0.0073  0.4085  0.7139
  DIIS coefficients:  0.0018 -0.0053 -0.0166 -0.0465 -0.0486 -0.0073  0.4085  0.7139
 SCF Error: norm([F,P])=      0.000121679854, max([F,P])=      0.000014754563
 ***** SPIN 1 *****
 orbitals (Q,E):
 ---------------
 A :121...131        ( 1.00    -0.3594)  ( 1.00    -0.3475)  ( 1.00    -0.3351)  ( 1.00    -0.3210)
                     ( 1.00    -0.3165)  ( 1.00    -0.2966)  ( 1.00    -0.2762)  ( 1.00    -0.2620)
                     ( 1.00    -0.2601)  ( 1.00    -0.2474)  ( 0.00    -0.1347)
 ***** SPIN 2 *****
 orbitals (Q,E):
 ---------------
 A :117...127        ( 1.00    -0.3756)  ( 1.00    -0.3567)  ( 1.00    -0.3437)  ( 1.00    -0.3341)
                     ( 1.00    -0.3210)  ( 1.00    -0.3038)  ( 1.00    -0.2913)  ( 1.00    -0.2810)
                     ( 1.00    -0.2670)  ( 1.00    -0.2600)  ( 0.00    -0.1175)
  
 Spin polar: 4 (Spin_A minus Spin_B electrons)

 CYCLE   10
  SDIIS (wt  1.000):  0.0045 -0.0054 -0.0210 -0.0732 -0.1174 -0.1875 -0.0358  0.6403  0.7955
  DIIS coefficients:  0.0045 -0.0054 -0.0210 -0.0732 -0.1174 -0.1875 -0.0358  0.6403  0.7955
 SCF Error: norm([F,P])=      0.000090171913, max([F,P])=      0.000009887472
 ***** SPIN 1 *****
 orbitals (Q,E):
 ---------------
 A :121...131        ( 1.00    -0.3594)  ( 1.00    -0.3475)  ( 1.00    -0.3351)  ( 1.00    -0.3210)
                     ( 1.00    -0.3164)  ( 1.00    -0.2966)  ( 1.00    -0.2762)  ( 1.00    -0.2620)
                     ( 1.00    -0.2601)  ( 1.00    -0.2474)  ( 0.00    -0.1347)
 ***** SPIN 2 *****
 orbitals (Q,E):
 ---------------
 A :117...127        ( 1.00    -0.3756)  ( 1.00    -0.3567)  ( 1.00    -0.3437)  ( 1.00    -0.3341)
                     ( 1.00    -0.3210)  ( 1.00    -0.3038)  ( 1.00    -0.2913)  ( 1.00    -0.2810)
                     ( 1.00    -0.2670)  ( 1.00    -0.2600)  ( 0.00    -0.1175)
  
 Spin polar: 4 (Spin_A minus Spin_B electrons)

 CYCLE   11
  SDIIS (wt  1.000):  0.0016 -0.0007 -0.0040 -0.0192 -0.0418 -0.0869 -0.1600  0.0571  0.3941  0.8600
  DIIS coefficients:  0.0016 -0.0007 -0.0040 -0.0192 -0.0418 -0.0869 -0.1600  0.0571  0.3941  0.8600
 SCF Error: norm([F,P])=      0.000042376816, max([F,P])=      0.000005102434
 ***** SPIN 1 *****
 orbitals (Q,E):
 ---------------
 A :121...131        ( 1.00    -0.3594)  ( 1.00    -0.3475)  ( 1.00    -0.3351)  ( 1.00    -0.3210)
                     ( 1.00    -0.3164)  ( 1.00    -0.2966)  ( 1.00    -0.2762)  ( 1.00    -0.2620)
                     ( 1.00    -0.2601)  ( 1.00    -0.2474)  ( 0.00    -0.1347)
 ***** SPIN 2 *****
 orbitals (Q,E):
 ---------------
 A :117...127        ( 1.00    -0.3756)  ( 1.00    -0.3567)  ( 1.00    -0.3437)  ( 1.00    -0.3341)
                     ( 1.00    -0.3210)  ( 1.00    -0.3038)  ( 1.00    -0.2913)  ( 1.00    -0.2810)
                     ( 1.00    -0.2670)  ( 1.00    -0.2600)  ( 0.00    -0.1175)
  
 Spin polar: 4 (Spin_A minus Spin_B electrons)

 CYCLE   12
  SDIIS (wt  1.000):  0.0012  0.0033  0.0072  0.0049 -0.0018 -0.0902 -0.1399  0.0192  0.5329  0.6633
  DIIS coefficients:  0.0012  0.0033  0.0072  0.0049 -0.0018 -0.0902 -0.1399  0.0192  0.5329  0.6633
 SCF Error: norm([F,P])=      0.000027955659, max([F,P])=      0.000002967420
 ***** SPIN 1 *****
 orbitals (Q,E):
 ---------------
 A :121...131        ( 1.00    -0.3594)  ( 1.00    -0.3475)  ( 1.00    -0.3351)  ( 1.00    -0.3210)
                     ( 1.00    -0.3164)  ( 1.00    -0.2966)  ( 1.00    -0.2762)  ( 1.00    -0.2620)
                     ( 1.00    -0.2601)  ( 1.00    -0.2474)  ( 0.00    -0.1347)
 ***** SPIN 2 *****
 orbitals (Q,E):
 ---------------
 A :117...127        ( 1.00    -0.3756)  ( 1.00    -0.3567)  ( 1.00    -0.3437)  ( 1.00    -0.3341)
                     ( 1.00    -0.3210)  ( 1.00    -0.3038)  ( 1.00    -0.2913)  ( 1.00    -0.2810)
                     ( 1.00    -0.2670)  ( 1.00    -0.2600)  ( 0.00    -0.1175)
  
 Spin polar: 4 (Spin_A minus Spin_B electrons)

 CYCLE   13
  SDIIS (wt  1.000):  0.0001  0.0011  0.0028  0.0094 -0.0058 -0.0496 -0.0616  0.0433  0.3785  0.6819
  DIIS coefficients:  0.0001  0.0011  0.0028  0.0094 -0.0058 -0.0496 -0.0616  0.0433  0.3785  0.6819
 SCF Error: norm([F,P])=      0.000017674360, max([F,P])=      0.000002217582
 ***** SPIN 1 *****
 orbitals (Q,E):
 ---------------
 A :121...131        ( 1.00    -0.3594)  ( 1.00    -0.3475)  ( 1.00    -0.3351)  ( 1.00    -0.3210)
                     ( 1.00    -0.3164)  ( 1.00    -0.2966)  ( 1.00    -0.2762)  ( 1.00    -0.2620)
                     ( 1.00    -0.2601)  ( 1.00    -0.2474)  ( 0.00    -0.1347)
 ***** SPIN 2 *****
 orbitals (Q,E):
 ---------------
 A :117...127        ( 1.00    -0.3756)  ( 1.00    -0.3567)  ( 1.00    -0.3437)  ( 1.00    -0.3341)
                     ( 1.00    -0.3210)  ( 1.00    -0.3038)  ( 1.00    -0.2913)  ( 1.00    -0.2810)
                     ( 1.00    -0.2670)  ( 1.00    -0.2600)  ( 0.00    -0.1175)
  
 Spin polar: 4 (Spin_A minus Spin_B electrons)

 CYCLE   14
  SDIIS (wt  1.000):  0.0010  0.0044  0.0175  0.0449  0.0271 -0.0820 -0.3003 -0.1068  0.5230  0.8713
  DIIS coefficients:  0.0010  0.0044  0.0175  0.0449  0.0271 -0.0820 -0.3003 -0.1068  0.5230  0.8713
 SCF Error: norm([F,P])=      0.000012249623, max([F,P])=      0.000001616725
 ***** SPIN 1 *****
 orbitals (Q,E):
 ---------------
 A :121...131        ( 1.00    -0.3594)  ( 1.00    -0.3475)  ( 1.00    -0.3351)  ( 1.00    -0.3210)
                     ( 1.00    -0.3164)  ( 1.00    -0.2966)  ( 1.00    -0.2762)  ( 1.00    -0.2620)
                     ( 1.00    -0.2601)  ( 1.00    -0.2474)  ( 0.00    -0.1347)
 ***** SPIN 2 *****
 orbitals (Q,E):
 ---------------
 A :117...127        ( 1.00    -0.3756)  ( 1.00    -0.3567)  ( 1.00    -0.3437)  ( 1.00    -0.3341)
                     ( 1.00    -0.3210)  ( 1.00    -0.3038)  ( 1.00    -0.2913)  ( 1.00    -0.2810)
                     ( 1.00    -0.2670)  ( 1.00    -0.2600)  ( 0.00    -0.1175)
  
 Spin polar: 4 (Spin_A minus Spin_B electrons)

 CYCLE   15
  SDIIS (wt  1.000):  0.0010  0.0062  0.0230  0.0301 -0.0249 -0.1586 -0.1488  0.0772  0.4591  0.7356
  DIIS coefficients:  0.0010  0.0062  0.0230  0.0301 -0.0249 -0.1586 -0.1488  0.0772  0.4591  0.7356
 SCF Error: norm([F,P])=      0.000006034670, max([F,P])=      0.000000779462
 ***** SPIN 1 *****
 orbitals (Q,E):
 ---------------
 A :121...131        ( 1.00    -0.3594)  ( 1.00    -0.3475)  ( 1.00    -0.3351)  ( 1.00    -0.3210)
                     ( 1.00    -0.3164)  ( 1.00    -0.2966)  ( 1.00    -0.2762)  ( 1.00    -0.2620)
                     ( 1.00    -0.2601)  ( 1.00    -0.2474)  ( 0.00    -0.1347)
 ***** SPIN 2 *****
 orbitals (Q,E):
 ---------------
 A :117...127        ( 1.00    -0.3756)  ( 1.00    -0.3567)  ( 1.00    -0.3437)  ( 1.00    -0.3341)
                     ( 1.00    -0.3210)  ( 1.00    -0.3038)  ( 1.00    -0.2913)  ( 1.00    -0.2810)
                     ( 1.00    -0.2670)  ( 1.00    -0.2600)  ( 0.00    -0.1175)
  
 Spin polar: 4 (Spin_A minus Spin_B electrons)

 SCF CONVERGED

 CYCLE   16
  
 Hartree-Fock exchange energy:   -272.563767492000     
 *** Setting up for NEW gradients in Focky
 *** Using EXACT density in Focky
 ***** SPIN 1 *****
 orbitals (Q,E):
 ---------------
 A :121...140        ( 1.00    -0.3594)  ( 1.00    -0.3475)  ( 1.00    -0.3351)  ( 1.00    -0.3210)
                     ( 1.00    -0.3164)  ( 1.00    -0.2966)  ( 1.00    -0.2762)  ( 1.00    -0.2620)
                     ( 1.00    -0.2601)  ( 1.00    -0.2474)  ( 0.00    -0.1347)  ( 0.00    -0.0968)
                     ( 0.00    -0.0818)  ( 0.00    -0.0782)  ( 0.00    -0.0029)  ( 0.00     0.0071)
                     ( 0.00     0.0128)  ( 0.00     0.0257)  ( 0.00     0.0276)  ( 0.00     0.0317)
 ***** SPIN 2 *****
 orbitals (Q,E):
 ---------------
 A :117...136        ( 1.00    -0.3756)  ( 1.00    -0.3567)  ( 1.00    -0.3437)  ( 1.00    -0.3341)
                     ( 1.00    -0.3210)  ( 1.00    -0.3038)  ( 1.00    -0.2913)  ( 1.00    -0.2810)
                     ( 1.00    -0.2670)  ( 1.00    -0.2600)  ( 0.00    -0.1175)  ( 0.00    -0.1053)
                     ( 0.00    -0.0901)  ( 0.00    -0.0718)  ( 0.00    -0.0675)  ( 0.00    -0.0585)
                     ( 0.00    -0.0419)  ( 0.00    -0.0297)  ( 0.00    -0.0024)  ( 0.00     0.0072)
  
 Spin polar: 4 (Spin_A minus Spin_B electrons)


 Fit test: (difference of exact and fit density, squared integrated, result summed over spins)
         SCF:                                          0.00012272647292

 Gross Charges per Atom (Z minus electrons)
 ==========================================
             1.4442   -0.6317   -0.6085   -0.6190   -0.6380   -0.6332   -0.6087   -0.4041   -0.4023   -0.4101
            -0.4131   -0.4038   -0.4130   -0.4138   -0.4072   -0.4029    0.4291    0.0158   -0.1731    0.5403
             0.4477   -0.0076   -0.1753    0.5218    0.4110   -0.0039   -0.1697    0.5381    1.1978    1.1878
             1.1914    0.4140   -0.1677   -0.1242   -0.1061    0.4195   -0.1729   -0.1221   -0.1190    0.4089
            -0.1582   -0.1416   -0.1164
 Net Total: -0.00000000


 =================================================================
 M U L T I P O L E   D E R I V E D   C H A R G E   A N A L Y S I S
 =================================================================

 See: M. Swart, P.Th. van Duijnen, J.G. Snijders, J.Comput.Chem., (2001), p. 79-88.

 ----------------------------------------------------- 
 MDC atomic charges (includes spinA + spinB electrons)
 ----------------------------------------------------- 

        Atom    Level:     MDC-m        MDC-d        MDC-q
 ---------------------------------------------------------
     1     Mn           1.772859     1.211867     1.357110
     2     O           -0.498895    -0.489271    -0.477181
     3     O           -0.504015    -0.492084    -0.510812
     4     O           -0.487675    -0.515369    -0.514416
     5     O           -0.533291    -0.515003    -0.535854
     6     O           -0.513455    -0.500676    -0.486402
     7     O           -0.506317    -0.536822    -0.525630
     8     F           -0.241928    -0.213099    -0.172175
     9     F           -0.241038    -0.220050    -0.171597
    10     F           -0.251270    -0.232142    -0.183882
    11     F           -0.257009    -0.237837    -0.185389
    12     F           -0.241789    -0.219714    -0.161972
    13     F           -0.251784    -0.225326    -0.187856
    14     F           -0.257283    -0.240725    -0.163275
    15     F           -0.247234    -0.221588    -0.164966
    16     F           -0.242801    -0.216712    -0.146407
    17     C            0.239821     0.279185     0.251481
    18     C            0.012627     0.001533    -0.099042
    19     H           -0.043802    -0.020484     0.036529
    20     C            0.259076     0.294663     0.343276
    21     C            0.241520     0.291817     0.284967
    22     C            0.001838    -0.007522    -0.101565
    23     H           -0.051212    -0.030221     0.007821
    24     C            0.246965     0.282343     0.333680
    25     C            0.227344     0.269954     0.248993
    26     C            0.003210    -0.006592    -0.205978
    27     H           -0.051235    -0.031264     0.056775
    28     C            0.251624     0.302478     0.336855
    29     C            0.633995     0.628384     0.494463
    30     C            0.629206     0.625925     0.475734
    31     C            0.632655     0.627999     0.423416
    32     C            0.235741     0.191344     0.066389
    33     H           -0.055664    -0.050293    -0.033890
    34     H           -0.040069    -0.010759     0.038241
    35     H           -0.035743     0.004289     0.043471
    36     C            0.234143     0.192251     0.128147
    37     H           -0.057767    -0.050858    -0.037627
    38     H           -0.044649    -0.014584     0.009598
    39     H           -0.043782    -0.012533     0.004898
    40     C            0.228829     0.190123     0.212185
    41     H           -0.058713    -0.049097    -0.041879
    42     H           -0.046713    -0.018409    -0.027951
    43     H           -0.046322    -0.015119    -0.018281

 -------------------------------- 
 MDC spin density (spinA - spinB)
 -------------------------------- 

        Atom    Level:     MDC-m        MDC-d        MDC-q
 ---------------------------------------------------------
     1     Mn           3.666189     2.712200     2.888982
     2     O            0.020326     0.147953     0.152840
     3     O            0.020730     0.158809     0.142668
     4     O            0.081357     0.168371     0.180777
     5     O            0.023514     0.159809     0.149401
     6     O            0.029663     0.172098     0.179868
     7     O            0.086484     0.186016     0.197109
     8     F            0.000118     0.001572    -0.001604
     9     F            0.000261     0.001186     0.002648
    10     F           -0.000553    -0.000288    -0.001667
    11     F            0.001294     0.001633    -0.000077
    12     F            0.000196     0.000452     0.000937
    13     F            0.000650     0.001078    -0.002073
    14     F           -0.000801    -0.000541    -0.001871
    15     F            0.000021     0.002140     0.001467
    16     F           -0.000055     0.001567     0.003372
    17     C            0.008958     0.033494     0.017025
    18     C            0.008813     0.023559     0.008010
    19     H            0.001089     0.004195    -0.002765
    20     C            0.011333     0.036007     0.025057
    21     C            0.007435     0.029243     0.020464
    22     C            0.009321     0.020782     0.007765
    23     H            0.000773     0.003451    -0.002508
    24     C            0.002916     0.024868     0.011299
    25     C            0.000008     0.027204    -0.000365
    26     C            0.013865     0.027053     0.009663
    27     H            0.001047     0.004227    -0.004250
    28     C            0.006155     0.029554     0.016269
    29     C           -0.003407    -0.001005    -0.004518
    30     C            0.004465     0.004810     0.004795
    31     C           -0.002126     0.000496    -0.003341
    32     C           -0.003780    -0.001012    -0.003565
    33     H           -0.000461     0.000069    -0.001422
    34     H            0.000617     0.002383    -0.000597
    35     H            0.000824     0.003172     0.003633
    36     C           -0.003025    -0.000771    -0.004206
    37     H           -0.000864    -0.000664    -0.001943
    38     H            0.000184     0.001959    -0.000207
    39     H            0.000303     0.002506     0.003750
    40     C            0.004466     0.005677     0.004351
    41     H            0.000881     0.002198     0.000949
    42     H            0.000191     0.000921     0.001207
    43     H            0.000625     0.001571     0.002672


 ==========
 S**2 value  ***  see also R. Bulo et al., J.Am.Chem.Soc., 124 (2002) 13903-13910, note (29)  ***
 ==========
  
                                       exact      expectation value

 Total S2 (S squared)                  6.00000             6.04718
  pauli hf:                              3.033177906777659         82.5370          1903.35          7963.61
  elstat hf:                            -4.025321117287966       -109.5346         -2525.93        -10568.48
 *** Using NEW gradient routines ***


 Geometry CYCLE 5
 ==============

 Energy gradients wrt nuclear displacements
 ==========================================

     Atom      Cartesian (a.u./angstrom)
                 X         Y         Z
 ----------------------------------------
     1 Mn    0.000533 -0.000206  0.000137
     2 O     0.000597  0.000738 -0.000175
     3 O     0.000914  0.000781 -0.000272
     4 O    -0.000821 -0.000170 -0.000325
     5 O    -0.001996  0.000803  0.000107
     6 O    -0.000235 -0.000763  0.000272
     7 O    -0.000568 -0.000233  0.000036
     8 F     0.000171 -0.000071 -0.000079
     9 F     0.000130  0.000120  0.000238
    10 F    -0.000192 -0.000236  0.000115
    11 F     0.000398 -0.000273 -0.000025
    12 F     0.000097  0.000274  0.000176
    13 F     0.000018  0.000148  0.000020
    14 F     0.000117  0.000169 -0.000187
    15 F    -0.000300  0.000082  0.000025
    16 F    -0.000335 -0.000232  0.000524
    17 C    -0.000007 -0.000202 -0.000334
    18 C    -0.000257  0.000183 -0.000047
    19 H    -0.000162 -0.000218  0.000138
    20 C    -0.000371 -0.000454  0.000712
    21 C     0.000604  0.000356  0.000831
    22 C    -0.000322  0.000001  0.000055
    23 H     0.000031 -0.000214 -0.000218
    24 C     0.001295 -0.000151 -0.000391
    25 C     0.000598 -0.000048 -0.000249
    26 C    -0.000127 -0.000050  0.000146
    27 H    -0.000130  0.000276 -0.000037
    28 C     0.000250  0.000068 -0.000417
    29 C    -0.000086  0.000127 -0.000274
    30 C    -0.000418 -0.000246 -0.000246
    31 C     0.000265 -0.000148 -0.000138
    32 C     0.000317 -0.000102 -0.000535
    33 H    -0.000112 -0.000044  0.000113
    34 H    -0.000083  0.000155  0.000123
    35 H    -0.000002  0.000083  0.000179
    36 C     0.000065 -0.000201  0.000473
    37 H     0.000079 -0.000061 -0.000174
    38 H     0.000090  0.000093 -0.000180
    39 H    -0.000150  0.000000 -0.000064
    40 C     0.000171 -0.000256  0.000070
    41 H    -0.000048  0.000084  0.000051
    42 H    -0.000098 -0.000028 -0.000098
    43 H     0.000077  0.000069 -0.000075
 ----------------------------------------

 dE(predicted):    -0.20074E-04, dE(actual):    -0.21616E-04, Trust radius:    1.311488, all in a.u.
 
----------------------------------------------------------------------
Geometry Convergence after Step   5       (Hartree/Angstrom,Angstrom)
----------------------------------------------------------------------
current energy                              -11.62325168 Hartree
energy change                      -0.00002162     0.00100000    T
constrained gradient max            0.00199596     0.00100000    F
constrained gradient rms            0.00036658     0.00066667    T
gradient max                        0.00199596
gradient rms                        0.00036658
cart. step max                      0.08500561     0.01000000    F
cart. step rms                      0.02513180     0.00666667    F
 


 Coordinates (Cartesian)
 =======================

     Atom                    bohr                                 angstrom                 Geometric Variables
                   X           Y           Z              X           Y           Z       (0:frozen, *:LT par.)
 --------------------------------------------------------------------------------------------------------------
     1 Mn      3.642164   -0.712823   31.583500       1.927350   -0.377210   16.713268      1       2       3
     2 O       4.993311    2.010528   33.685652       2.642346    1.063926   17.825679      4       5       6
     3 O       6.498222   -0.355270   29.265667       3.438711   -0.188001   15.486724      7       8       9
     4 O       1.634709    2.213653   29.499664       0.865051    1.171414   15.610550     10      11      12
     5 O       0.768724   -0.932577   33.825560       0.406791   -0.493499   17.899716     13      14      15
     6 O       2.252108   -3.368846   29.479264       1.191764   -1.782716   15.599755     16      17      18
     7 O       5.583530   -3.627856   33.679477       2.954677   -1.919779   17.822412     19      20      21
     8 F       4.819865    7.019303   35.160334       2.550563    3.714455   18.606047     22      23      24
     9 F       7.689692    4.849386   37.180710       4.069210    2.566184   19.675185     25      26      27
    10 F       8.798526    7.430593   34.166337       4.655980    3.932101   18.080047     28      29      30
    11 F      -3.268492    6.703574   29.723531      -1.729611    3.547379   15.729015     31      32      33
    12 F      -1.551247    4.974657   26.402004      -0.820884    2.632475   13.971339     34      35      36
    13 F       0.703466    7.398581   28.865189       0.372258    3.915160   15.274800     37      38      39
    14 F       0.452260   -9.688593   28.471950       0.239326   -5.126983   15.066707     40      41      42
    15 F      -1.879636   -6.299330   28.220927      -0.994660   -3.333462   14.933871     43      44      45
    16 F       1.313417   -6.807485   25.658818       0.695030   -3.602366   13.578062     46      47      48
    17 C       6.686131    3.570171   32.993716       3.538148    1.889253   17.459523     49      50      51
    18 C       8.178297    3.487721   30.859112       4.327768    1.845623   16.329939     52      53      54
    19 H       9.546694    4.962817   30.557066       5.051893    2.626210   16.170103     55      56      57
    20 C       8.048721    1.471054   29.120844       4.259200    0.778449   15.410087     58      59      60
    21 C      -0.278345    3.285674   30.384343      -0.147294    1.738704   16.078702     61      62      63
    22 C      -1.670770    2.639922   32.537493      -0.884134    1.396987   17.218100     64      65      66
    23 H      -3.303245    3.763186   33.001297      -1.748002    1.991392   17.463534     67      68      69
    24 C      -1.099876    0.587466   34.094779      -0.582030    0.310874   18.042180     70      71      72
    25 C       2.234226   -5.747330   29.929682       1.182301   -3.041356   15.838106     73      74      75
    26 C       3.495723   -7.089264   31.754062       1.849857   -3.751477   16.803526     76      77      78
    27 H       3.242317   -9.109162   31.807566       1.715760   -4.820361   16.831839     79      80      81
    28 C       5.178682   -5.956249   33.538078       2.740440   -3.151911   17.747587     82      83      84
    29 C       7.015483    5.754649   34.894101       3.712434    3.045229   18.465163     85      86      87
    30 C      -1.132022    5.617756   28.830938      -0.599040    2.972789   15.256676     88      89      90
    31 C       0.517340   -7.166502   28.053917       0.273764   -3.792349   14.845494     91      92      93
    32 C       9.814219    1.390234   26.901807       5.193461    0.735680   14.235823     94      95      96
    33 H      11.308076    2.793976   27.036037       5.983976    1.478509   14.306854     97      98      99
    34 H      10.619092   -0.498893   26.747895       5.619381   -0.264003   14.154376    100     101     102
    35 H       8.707571    1.730361   25.192884       4.607848    0.915668   13.331500    103     104     105
    36 C      -2.764167   -0.019168   36.317003      -1.462734   -0.010143   19.218130    106     107     108
    37 H      -4.387715    1.233769   36.443913      -2.321879    0.652882   19.285288    109     110     111
    38 H      -3.402523   -1.972619   36.153246      -1.800538   -1.043865   19.131474    112     113     114
    39 H      -1.642472    0.120570   38.041965      -0.869159    0.063803   20.130941    115     116     117
    40 C       6.517299   -7.651293   35.396838       3.448806   -4.048890   18.731200    118     119     120
    41 H       6.878386   -9.522671   34.620001       3.639885   -5.039181   18.320116    121     122     123
    42 H       8.273046   -6.765713   35.995902       4.377908   -3.580261   19.048211    124     125     126
    43 H       5.310060   -7.872634   37.059486       2.809963   -4.166018   19.611036    127     128     129
 --------------------------------------------------------------------------------------------------------------

 Number of elements of the density matrix on this node (used, total):      3355    257403


 ===========================================
 Numerical Integration : Fuzzy Cells (Becke)
 ===========================================
  
 Becke grid quality: GOOD           
  
 Lebedev angular grid order:             min:  11 max:  35
 Nr. of radial points:                   min:  54 max:  83

 Total nr. of points:     553185
 Nr. of blocks:             4322
 Block length:               128
 Nr. of dummy points:         31


 Test of Precision of the Numerical Integration Grid
 ===================================================

 Integral of the Total Core Density:                   0.00000000000000


 ========================
 Density Fitting (zlmFit)
 ========================
  
 ZlmFit Fit Quality: GOOD           
  
 Max L-expansion:                        min:   7 max:   9
 Nr. of radial interpolation points:     min:  72 max: 132


 ======================
 RI Hartree-Fock Scheme
 ======================
  
 Fit Set Quality     : GOOD
 Integration Quality : GOOD
 Threshold Quality   : GOOD
 Response Quality    : DEFAULT
 Is Range Separated  :  F
 
 RIHartreeFock Dependency: number of modified vectors:          22


 =====
 S C F  ***  ScaSCF  ***
 =====
  
 Initial density matrix is taken from previous geometry

 CYCLE    1
 SCF Error: norm([F,P])=      0.229409650146, max([F,P])=      0.023613855723
 ***** SPIN 1 *****
 orbitals (Q,E):
 ---------------
 A :121...140        ( 1.00    -0.3607)  ( 1.00    -0.3489)  ( 1.00    -0.3358)  ( 1.00    -0.3228)
                     ( 1.00    -0.3175)  ( 1.00    -0.2978)  ( 1.00    -0.2765)  ( 1.00    -0.2634)
                     ( 1.00    -0.2620)  ( 1.00    -0.2489)  ( 0.00    -0.1360)  ( 0.00    -0.0972)
                     ( 0.00    -0.0836)  ( 0.00    -0.0796)  ( 0.00    -0.0036)  ( 0.00     0.0064)
                     ( 0.00     0.0120)  ( 0.00     0.0254)  ( 0.00     0.0270)  ( 0.00     0.0306)
 ***** SPIN 2 *****
 orbitals (Q,E):
 ---------------
 A :117...136        ( 1.00    -0.3769)  ( 1.00    -0.3572)  ( 1.00    -0.3453)  ( 1.00    -0.3359)
                     ( 1.00    -0.3216)  ( 1.00    -0.3053)  ( 1.00    -0.2922)  ( 1.00    -0.2816)
                     ( 1.00    -0.2685)  ( 1.00    -0.2616)  ( 0.00    -0.1183)  ( 0.00    -0.1063)
                     ( 0.00    -0.0919)  ( 0.00    -0.0730)  ( 0.00    -0.0687)  ( 0.00    -0.0598)
                     ( 0.00    -0.0433)  ( 0.00    -0.0313)  ( 0.00    -0.0031)  ( 0.00     0.0064)
  
 Spin polar: 4 (Spin_A minus Spin_B electrons)

 CYCLE    2
  SDIIS (wt  0.000): -0.0074  1.0074
 A-DIIS (wt  1.000):  0.0000  1.0000
  DIIS coefficients:  0.0000  1.0000
 SCF Error: norm([F,P])=      0.016707973345, max([F,P])=      0.000847795451
 ***** SPIN 1 *****
 orbitals (Q,E):
 ---------------
 A :121...131        ( 1.00    -0.3591)  ( 1.00    -0.3473)  ( 1.00    -0.3349)  ( 1.00    -0.3200)
                     ( 1.00    -0.3161)  ( 1.00    -0.2959)  ( 1.00    -0.2767)  ( 1.00    -0.2614)
                     ( 1.00    -0.2587)  ( 1.00    -0.2471)  ( 0.00    -0.1344)
 ***** SPIN 2 *****
 orbitals (Q,E):
 ---------------
 A :117...127        ( 1.00    -0.3752)  ( 1.00    -0.3573)  ( 1.00    -0.3424)  ( 1.00    -0.3326)
                     ( 1.00    -0.3211)  ( 1.00    -0.3028)  ( 1.00    -0.2910)  ( 1.00    -0.2816)
                     ( 1.00    -0.2662)  ( 1.00    -0.2586)  ( 0.00    -0.1175)
  
 Spin polar: 4 (Spin_A minus Spin_B electrons)

 CYCLE    3
  SDIIS (wt  0.000): -0.0086  0.6318  0.3767
 A-DIIS (wt  1.000):  0.0000  0.5935  0.4065
  DIIS coefficients:  0.0000  0.5935  0.4065
 SCF Error: norm([F,P])=      0.025686043204, max([F,P])=      0.002348059350
 ***** SPIN 1 *****
 orbitals (Q,E):
 ---------------
 A :121...131        ( 1.00    -0.3593)  ( 1.00    -0.3476)  ( 1.00    -0.3347)  ( 1.00    -0.3215)
                     ( 1.00    -0.3163)  ( 1.00    -0.2963)  ( 1.00    -0.2761)  ( 1.00    -0.2621)
                     ( 1.00    -0.2599)  ( 1.00    -0.2473)  ( 0.00    -0.1346)
 ***** SPIN 2 *****
 orbitals (Q,E):
 ---------------
 A :117...127        ( 1.00    -0.3757)  ( 1.00    -0.3566)  ( 1.00    -0.3439)  ( 1.00    -0.3342)
                     ( 1.00    -0.3209)  ( 1.00    -0.3035)  ( 1.00    -0.2909)  ( 1.00    -0.2811)
                     ( 1.00    -0.2670)  ( 1.00    -0.2597)  ( 0.00    -0.1172)
  
 Spin polar: 4 (Spin_A minus Spin_B electrons)

 CYCLE    4
  SDIIS (wt  0.999):  0.2107  0.2859  0.5034
 A-DIIS (wt  0.001):  0.0000  0.1737  0.8263
  DIIS coefficients:  0.2104  0.2857  0.5038
 SCF Error: norm([F,P])=      0.010996220952, max([F,P])=      0.001124417911
 ***** SPIN 1 *****
 orbitals (Q,E):
 ---------------
 A :121...131        ( 1.00    -0.3597)  ( 1.00    -0.3478)  ( 1.00    -0.3350)  ( 1.00    -0.3213)
                     ( 1.00    -0.3165)  ( 1.00    -0.2966)  ( 1.00    -0.2761)  ( 1.00    -0.2621)
                     ( 1.00    -0.2602)  ( 1.00    -0.2478)  ( 0.00    -0.1350)
 ***** SPIN 2 *****
 orbitals (Q,E):
 ---------------
 A :117...127        ( 1.00    -0.3758)  ( 1.00    -0.3567)  ( 1.00    -0.3437)  ( 1.00    -0.3342)
                     ( 1.00    -0.3210)  ( 1.00    -0.3038)  ( 1.00    -0.2912)  ( 1.00    -0.2811)
                     ( 1.00    -0.2671)  ( 1.00    -0.2599)  ( 0.00    -0.1175)
  
 Spin polar: 4 (Spin_A minus Spin_B electrons)

 CYCLE    5
  SDIIS (wt  1.000):  0.0229  0.1110  0.3152  0.5509
  DIIS coefficients:  0.0229  0.1110  0.3152  0.5509
 SCF Error: norm([F,P])=      0.003715207207, max([F,P])=      0.000350701630
 ***** SPIN 1 *****
 orbitals (Q,E):
 ---------------
 A :121...131        ( 1.00    -0.3594)  ( 1.00    -0.3476)  ( 1.00    -0.3349)  ( 1.00    -0.3212)
                     ( 1.00    -0.3164)  ( 1.00    -0.2965)  ( 1.00    -0.2762)  ( 1.00    -0.2621)
                     ( 1.00    -0.2600)  ( 1.00    -0.2475)  ( 0.00    -0.1347)
 ***** SPIN 2 *****
 orbitals (Q,E):
 ---------------
 A :117...127        ( 1.00    -0.3758)  ( 1.00    -0.3567)  ( 1.00    -0.3436)  ( 1.00    -0.3340)
                     ( 1.00    -0.3210)  ( 1.00    -0.3036)  ( 1.00    -0.2912)  ( 1.00    -0.2812)
                     ( 1.00    -0.2670)  ( 1.00    -0.2598)  ( 0.00    -0.1173)
  
 Spin polar: 4 (Spin_A minus Spin_B electrons)

 CYCLE    6
  SDIIS (wt  1.000): -0.0169  0.0358  0.1513  0.4190  0.4108
  DIIS coefficients: -0.0169  0.0358  0.1513  0.4190  0.4108
 SCF Error: norm([F,P])=      0.002368623440, max([F,P])=      0.000263295628
 ***** SPIN 1 *****
 orbitals (Q,E):
 ---------------
 A :121...131        ( 1.00    -0.3595)  ( 1.00    -0.3477)  ( 1.00    -0.3349)  ( 1.00    -0.3212)
                     ( 1.00    -0.3164)  ( 1.00    -0.2965)  ( 1.00    -0.2762)  ( 1.00    -0.2621)
                     ( 1.00    -0.2600)  ( 1.00    -0.2476)  ( 0.00    -0.1349)
 ***** SPIN 2 *****
 orbitals (Q,E):
 ---------------
 A :117...127        ( 1.00    -0.3758)  ( 1.00    -0.3568)  ( 1.00    -0.3437)  ( 1.00    -0.3341)
                     ( 1.00    -0.3210)  ( 1.00    -0.3036)  ( 1.00    -0.2912)  ( 1.00    -0.2812)
                     ( 1.00    -0.2670)  ( 1.00    -0.2598)  ( 0.00    -0.1174)
  
 Spin polar: 4 (Spin_A minus Spin_B electrons)

 CYCLE    7
  SDIIS (wt  1.000): -0.0130  0.0082  0.0523  0.1889  0.2725  0.4910
  DIIS coefficients: -0.0130  0.0082  0.0523  0.1889  0.2725  0.4910
 SCF Error: norm([F,P])=      0.000728076144, max([F,P])=      0.000073643142
 ***** SPIN 1 *****
 orbitals (Q,E):
 ---------------
 A :121...131        ( 1.00    -0.3595)  ( 1.00    -0.3476)  ( 1.00    -0.3349)  ( 1.00    -0.3212)
                     ( 1.00    -0.3164)  ( 1.00    -0.2964)  ( 1.00    -0.2762)  ( 1.00    -0.2621)
                     ( 1.00    -0.2600)  ( 1.00    -0.2476)  ( 0.00    -0.1348)
 ***** SPIN 2 *****
 orbitals (Q,E):
 ---------------
 A :117...127        ( 1.00    -0.3758)  ( 1.00    -0.3568)  ( 1.00    -0.3436)  ( 1.00    -0.3341)
                     ( 1.00    -0.3210)  ( 1.00    -0.3036)  ( 1.00    -0.2912)  ( 1.00    -0.2812)
                     ( 1.00    -0.2670)  ( 1.00    -0.2598)  ( 0.00    -0.1174)
  
 Spin polar: 4 (Spin_A minus Spin_B electrons)

 CYCLE    8
  SDIIS (wt  1.000): -0.0047 -0.0005  0.0070  0.0422  0.0940  0.2851  0.5769
  DIIS coefficients: -0.0047 -0.0005  0.0070  0.0422  0.0940  0.2851  0.5769
 SCF Error: norm([F,P])=      0.000271701037, max([F,P])=      0.000027268211
 ***** SPIN 1 *****
 orbitals (Q,E):
 ---------------
 A :121...131        ( 1.00    -0.3595)  ( 1.00    -0.3476)  ( 1.00    -0.3349)  ( 1.00    -0.3212)
                     ( 1.00    -0.3164)  ( 1.00    -0.2964)  ( 1.00    -0.2762)  ( 1.00    -0.2621)
                     ( 1.00    -0.2600)  ( 1.00    -0.2476)  ( 0.00    -0.1348)
 ***** SPIN 2 *****
 orbitals (Q,E):
 ---------------
 A :117...127        ( 1.00    -0.3758)  ( 1.00    -0.3567)  ( 1.00    -0.3437)  ( 1.00    -0.3341)
                     ( 1.00    -0.3210)  ( 1.00    -0.3036)  ( 1.00    -0.2912)  ( 1.00    -0.2812)
                     ( 1.00    -0.2670)  ( 1.00    -0.2598)  ( 0.00    -0.1174)
  
 Spin polar: 4 (Spin_A minus Spin_B electrons)

 CYCLE    9
  SDIIS (wt  1.000):  0.0018 -0.0037 -0.0162 -0.0487 -0.0471  0.0086  0.3739  0.7315
  DIIS coefficients:  0.0018 -0.0037 -0.0162 -0.0487 -0.0471  0.0086  0.3739  0.7315
 SCF Error: norm([F,P])=      0.000173678519, max([F,P])=      0.000021728299
 ***** SPIN 1 *****
 orbitals (Q,E):
 ---------------
 A :121...131        ( 1.00    -0.3595)  ( 1.00    -0.3476)  ( 1.00    -0.3349)  ( 1.00    -0.3212)
                     ( 1.00    -0.3164)  ( 1.00    -0.2964)  ( 1.00    -0.2762)  ( 1.00    -0.2621)
                     ( 1.00    -0.2600)  ( 1.00    -0.2476)  ( 0.00    -0.1348)
 ***** SPIN 2 *****
 orbitals (Q,E):
 ---------------
 A :117...127        ( 1.00    -0.3758)  ( 1.00    -0.3568)  ( 1.00    -0.3437)  ( 1.00    -0.3341)
                     ( 1.00    -0.3210)  ( 1.00    -0.3036)  ( 1.00    -0.2912)  ( 1.00    -0.2812)
                     ( 1.00    -0.2670)  ( 1.00    -0.2598)  ( 0.00    -0.1174)
  
 Spin polar: 4 (Spin_A minus Spin_B electrons)

 CYCLE   10
  SDIIS (wt  1.000):  0.0048 -0.0035 -0.0203 -0.0764 -0.1129 -0.1856 -0.0625  0.6937  0.7626
  DIIS coefficients:  0.0048 -0.0035 -0.0203 -0.0764 -0.1129 -0.1856 -0.0625  0.6937  0.7626
 SCF Error: norm([F,P])=      0.000140463300, max([F,P])=      0.000014277849
 ***** SPIN 1 *****
 orbitals (Q,E):
 ---------------
 A :121...131        ( 1.00    -0.3595)  ( 1.00    -0.3476)  ( 1.00    -0.3349)  ( 1.00    -0.3212)
                     ( 1.00    -0.3164)  ( 1.00    -0.2964)  ( 1.00    -0.2762)  ( 1.00    -0.2621)
                     ( 1.00    -0.2600)  ( 1.00    -0.2476)  ( 0.00    -0.1348)
 ***** SPIN 2 *****
 orbitals (Q,E):
 ---------------
 A :117...127        ( 1.00    -0.3758)  ( 1.00    -0.3568)  ( 1.00    -0.3437)  ( 1.00    -0.3341)
                     ( 1.00    -0.3210)  ( 1.00    -0.3036)  ( 1.00    -0.2912)  ( 1.00    -0.2812)
                     ( 1.00    -0.2670)  ( 1.00    -0.2598)  ( 0.00    -0.1174)
  
 Spin polar: 4 (Spin_A minus Spin_B electrons)

 CYCLE   11
  SDIIS (wt  1.000):  0.0020 -0.0007 -0.0054 -0.0252 -0.0454 -0.0988 -0.1462  0.1404  0.4087  0.7706
  DIIS coefficients:  0.0020 -0.0007 -0.0054 -0.0252 -0.0454 -0.0988 -0.1462  0.1404  0.4087  0.7706
 SCF Error: norm([F,P])=      0.000063063547, max([F,P])=      0.000007185377
 ***** SPIN 1 *****
 orbitals (Q,E):
 ---------------
 A :121...131        ( 1.00    -0.3595)  ( 1.00    -0.3476)  ( 1.00    -0.3349)  ( 1.00    -0.3212)
                     ( 1.00    -0.3164)  ( 1.00    -0.2964)  ( 1.00    -0.2762)  ( 1.00    -0.2621)
                     ( 1.00    -0.2600)  ( 1.00    -0.2476)  ( 0.00    -0.1348)
 ***** SPIN 2 *****
 orbitals (Q,E):
 ---------------
 A :117...127        ( 1.00    -0.3758)  ( 1.00    -0.3568)  ( 1.00    -0.3437)  ( 1.00    -0.3341)
                     ( 1.00    -0.3210)  ( 1.00    -0.3036)  ( 1.00    -0.2912)  ( 1.00    -0.2812)
                     ( 1.00    -0.2671)  ( 1.00    -0.2598)  ( 0.00    -0.1174)
  
 Spin polar: 4 (Spin_A minus Spin_B electrons)

 CYCLE   12
  SDIIS (wt  1.000):  0.0008  0.0030  0.0070  0.0057 -0.0021 -0.0678 -0.1205  0.0079  0.4391  0.7269
  DIIS coefficients:  0.0008  0.0030  0.0070  0.0057 -0.0021 -0.0678 -0.1205  0.0079  0.4391  0.7269
 SCF Error: norm([F,P])=      0.000037777349, max([F,P])=      0.000004246014
 ***** SPIN 1 *****
 orbitals (Q,E):
 ---------------
 A :121...131        ( 1.00    -0.3595)  ( 1.00    -0.3476)  ( 1.00    -0.3349)  ( 1.00    -0.3212)
                     ( 1.00    -0.3164)  ( 1.00    -0.2964)  ( 1.00    -0.2762)  ( 1.00    -0.2621)
                     ( 1.00    -0.2600)  ( 1.00    -0.2476)  ( 0.00    -0.1348)
 ***** SPIN 2 *****
 orbitals (Q,E):
 ---------------
 A :117...127        ( 1.00    -0.3758)  ( 1.00    -0.3568)  ( 1.00    -0.3437)  ( 1.00    -0.3341)
                     ( 1.00    -0.3210)  ( 1.00    -0.3036)  ( 1.00    -0.2912)  ( 1.00    -0.2812)
                     ( 1.00    -0.2671)  ( 1.00    -0.2598)  ( 0.00    -0.1174)
  
 Spin polar: 4 (Spin_A minus Spin_B electrons)

 CYCLE   13
  SDIIS (wt  1.000):  0.0002  0.0014  0.0033  0.0102 -0.0049 -0.0577 -0.0586  0.0455  0.4223  0.6383
  DIIS coefficients:  0.0002  0.0014  0.0033  0.0102 -0.0049 -0.0577 -0.0586  0.0455  0.4223  0.6383
 SCF Error: norm([F,P])=      0.000026775517, max([F,P])=      0.000003249748
 ***** SPIN 1 *****
 orbitals (Q,E):
 ---------------
 A :121...131        ( 1.00    -0.3595)  ( 1.00    -0.3476)  ( 1.00    -0.3349)  ( 1.00    -0.3212)
                     ( 1.00    -0.3164)  ( 1.00    -0.2964)  ( 1.00    -0.2762)  ( 1.00    -0.2621)
                     ( 1.00    -0.2600)  ( 1.00    -0.2476)  ( 0.00    -0.1348)
 ***** SPIN 2 *****
 orbitals (Q,E):
 ---------------
 A :117...127        ( 1.00    -0.3758)  ( 1.00    -0.3568)  ( 1.00    -0.3437)  ( 1.00    -0.3341)
                     ( 1.00    -0.3210)  ( 1.00    -0.3036)  ( 1.00    -0.2912)  ( 1.00    -0.2812)
                     ( 1.00    -0.2671)  ( 1.00    -0.2598)  ( 0.00    -0.1174)
  
 Spin polar: 4 (Spin_A minus Spin_B electrons)

 CYCLE   14
  SDIIS (wt  1.000):  0.0009  0.0039  0.0199  0.0420  0.0187 -0.0773 -0.3011 -0.1824  0.5002  0.9751
  DIIS coefficients:  0.0009  0.0039  0.0199  0.0420  0.0187 -0.0773 -0.3011 -0.1824  0.5002  0.9751
 SCF Error: norm([F,P])=      0.000018130178, max([F,P])=      0.000002497428
 ***** SPIN 1 *****
 orbitals (Q,E):
 ---------------
 A :121...131        ( 1.00    -0.3595)  ( 1.00    -0.3476)  ( 1.00    -0.3349)  ( 1.00    -0.3212)
                     ( 1.00    -0.3164)  ( 1.00    -0.2964)  ( 1.00    -0.2762)  ( 1.00    -0.2621)
                     ( 1.00    -0.2600)  ( 1.00    -0.2476)  ( 0.00    -0.1348)
 ***** SPIN 2 *****
 orbitals (Q,E):
 ---------------
 A :117...127        ( 1.00    -0.3758)  ( 1.00    -0.3568)  ( 1.00    -0.3437)  ( 1.00    -0.3341)
                     ( 1.00    -0.3210)  ( 1.00    -0.3036)  ( 1.00    -0.2912)  ( 1.00    -0.2812)
                     ( 1.00    -0.2671)  ( 1.00    -0.2598)  ( 0.00    -0.1174)
  
 Spin polar: 4 (Spin_A minus Spin_B electrons)

 CYCLE   15
  SDIIS (wt  1.000):  0.0013  0.0084  0.0233  0.0271 -0.0278 -0.1730 -0.2040  0.0990  0.5470  0.6986
  DIIS coefficients:  0.0013  0.0084  0.0233  0.0271 -0.0278 -0.1730 -0.2040  0.0990  0.5470  0.6986
 SCF Error: norm([F,P])=      0.000009530288, max([F,P])=      0.000001173964
 ***** SPIN 1 *****
 orbitals (Q,E):
 ---------------
 A :121...131        ( 1.00    -0.3595)  ( 1.00    -0.3476)  ( 1.00    -0.3349)  ( 1.00    -0.3212)
                     ( 1.00    -0.3164)  ( 1.00    -0.2964)  ( 1.00    -0.2762)  ( 1.00    -0.2621)
                     ( 1.00    -0.2600)  ( 1.00    -0.2476)  ( 0.00    -0.1348)
 ***** SPIN 2 *****
 orbitals (Q,E):
 ---------------
 A :117...127        ( 1.00    -0.3758)  ( 1.00    -0.3568)  ( 1.00    -0.3437)  ( 1.00    -0.3341)
                     ( 1.00    -0.3210)  ( 1.00    -0.3036)  ( 1.00    -0.2912)  ( 1.00    -0.2812)
                     ( 1.00    -0.2671)  ( 1.00    -0.2598)  ( 0.00    -0.1174)
  
 Spin polar: 4 (Spin_A minus Spin_B electrons)

 CYCLE   16
  SDIIS (wt  1.000): -0.0002  0.0015  0.0084  0.0033 -0.0154 -0.0683 -0.1073  0.0272  0.4380  0.7128
  DIIS coefficients: -0.0002  0.0015  0.0084  0.0033 -0.0154 -0.0683 -0.1073  0.0272  0.4380  0.7128
 SCF Error: norm([F,P])=      0.000005798068, max([F,P])=      0.000000616125
 ***** SPIN 1 *****
 orbitals (Q,E):
 ---------------
 A :121...131        ( 1.00    -0.3595)  ( 1.00    -0.3476)  ( 1.00    -0.3349)  ( 1.00    -0.3212)
                     ( 1.00    -0.3164)  ( 1.00    -0.2964)  ( 1.00    -0.2762)  ( 1.00    -0.2621)
                     ( 1.00    -0.2600)  ( 1.00    -0.2476)  ( 0.00    -0.1348)
 ***** SPIN 2 *****
 orbitals (Q,E):
 ---------------
 A :117...127        ( 1.00    -0.3758)  ( 1.00    -0.3568)  ( 1.00    -0.3437)  ( 1.00    -0.3341)
                     ( 1.00    -0.3210)  ( 1.00    -0.3036)  ( 1.00    -0.2912)  ( 1.00    -0.2812)
                     ( 1.00    -0.2671)  ( 1.00    -0.2598)  ( 0.00    -0.1174)
  
 Spin polar: 4 (Spin_A minus Spin_B electrons)

 SCF CONVERGED

 CYCLE   17
  
 Hartree-Fock exchange energy:   -272.567712495691     
 *** Setting up for NEW gradients in Focky
 *** Using EXACT density in Focky
 ***** SPIN 1 *****
 orbitals (Q,E):
 ---------------
 A :121...140        ( 1.00    -0.3595)  ( 1.00    -0.3476)  ( 1.00    -0.3349)  ( 1.00    -0.3212)
                     ( 1.00    -0.3164)  ( 1.00    -0.2964)  ( 1.00    -0.2762)  ( 1.00    -0.2621)
                     ( 1.00    -0.2600)  ( 1.00    -0.2476)  ( 0.00    -0.1348)  ( 0.00    -0.0968)
                     ( 0.00    -0.0815)  ( 0.00    -0.0782)  ( 0.00    -0.0029)  ( 0.00     0.0070)
                     ( 0.00     0.0129)  ( 0.00     0.0259)  ( 0.00     0.0276)  ( 0.00     0.0315)
 ***** SPIN 2 *****
 orbitals (Q,E):
 ---------------
 A :117...136        ( 1.00    -0.3758)  ( 1.00    -0.3568)  ( 1.00    -0.3437)  ( 1.00    -0.3341)
                     ( 1.00    -0.3210)  ( 1.00    -0.3036)  ( 1.00    -0.2912)  ( 1.00    -0.2812)
                     ( 1.00    -0.2671)  ( 1.00    -0.2598)  ( 0.00    -0.1174)  ( 0.00    -0.1052)
                     ( 0.00    -0.0904)  ( 0.00    -0.0715)  ( 0.00    -0.0674)  ( 0.00    -0.0585)
                     ( 0.00    -0.0422)  ( 0.00    -0.0300)  ( 0.00    -0.0024)  ( 0.00     0.0071)
  
 Spin polar: 4 (Spin_A minus Spin_B electrons)


 Fit test: (difference of exact and fit density, squared integrated, result summed over spins)
         SCF:                                          0.00012276554819

 Gross Charges per Atom (Z minus electrons)
 ==========================================
             1.4440   -0.6307   -0.6081   -0.6188   -0.6376   -0.6337   -0.6084   -0.4040   -0.4021   -0.4100
            -0.4131   -0.4039   -0.4126   -0.4139   -0.4074   -0.4031    0.4290    0.0159   -0.1733    0.5404
             0.4480   -0.0086   -0.1753    0.5209    0.4107   -0.0030   -0.1700    0.5380    1.1973    1.1872
             1.1918    0.4148   -0.1682   -0.1240   -0.1065    0.4202   -0.1731   -0.1225   -0.1192    0.4093
            -0.1572   -0.1424   -0.1168
 Net Total: -0.00000000


 =================================================================
 M U L T I P O L E   D E R I V E D   C H A R G E   A N A L Y S I S
 =================================================================

 See: M. Swart, P.Th. van Duijnen, J.G. Snijders, J.Comput.Chem., (2001), p. 79-88.

 ----------------------------------------------------- 
 MDC atomic charges (includes spinA + spinB electrons)
 ----------------------------------------------------- 

        Atom    Level:     MDC-m        MDC-d        MDC-q
 ---------------------------------------------------------
     1     Mn           1.772820     1.210531     1.355909
     2     O           -0.498769    -0.488976    -0.475150
     3     O           -0.503604    -0.491861    -0.510155
     4     O           -0.487976    -0.515424    -0.514774
     5     O           -0.533329    -0.515190    -0.539550
     6     O           -0.513935    -0.500427    -0.482902
     7     O           -0.505660    -0.536794    -0.526568
     8     F           -0.241371    -0.212807    -0.170975
     9     F           -0.240913    -0.219507    -0.169815
    10     F           -0.251331    -0.232325    -0.182926
    11     F           -0.257142    -0.238069    -0.184167
    12     F           -0.242200    -0.219342    -0.162952
    13     F           -0.251055    -0.225456    -0.189052
    14     F           -0.257232    -0.240782    -0.162661
    15     F           -0.246990    -0.221882    -0.165530
    16     F           -0.243188    -0.216455    -0.145082
    17     C            0.239852     0.280125     0.250048
    18     C            0.012640     0.000284    -0.097636
    19     H           -0.043929    -0.020528     0.035666
    20     C            0.259009     0.295307     0.343279
    21     C            0.241605     0.291805     0.287769
    22     C            0.001319    -0.008129    -0.103786
    23     H           -0.051422    -0.030544     0.001187
    24     C            0.246728     0.282549     0.341657
    25     C            0.227102     0.270065     0.242559
    26     C            0.003540    -0.007883    -0.205458
    27     H           -0.051275    -0.031167     0.056747
    28     C            0.251938     0.303711     0.340183
    29     C            0.633998     0.628582     0.490535
    30     C            0.629151     0.625860     0.477066
    31     C            0.632662     0.628108     0.421703
    32     C            0.235844     0.191644     0.063419
    33     H           -0.055762    -0.050218    -0.032994
    34     H           -0.040083    -0.010654     0.039174
    35     H           -0.035739     0.004071     0.044242
    36     C            0.234136     0.192440     0.147468
    37     H           -0.057858    -0.050901    -0.040083
    38     H           -0.044929    -0.014787     0.003030
    39     H           -0.043893    -0.012963    -0.003645
    40     C            0.228958     0.190430     0.214104
    41     H           -0.058565    -0.048229    -0.040574
    42     H           -0.046735    -0.018390    -0.029114
    43     H           -0.046417    -0.015820    -0.020197

 -------------------------------- 
 MDC spin density (spinA - spinB)
 -------------------------------- 

        Atom    Level:     MDC-m        MDC-d        MDC-q
 ---------------------------------------------------------
     1     Mn           3.667620     2.711022     2.887834
     2     O            0.020356     0.149822     0.154699
     3     O            0.020680     0.158954     0.143130
     4     O            0.081703     0.168667     0.180161
     5     O            0.023204     0.159553     0.150146
     6     O            0.029099     0.171001     0.179213
     7     O            0.086279     0.186248     0.197103
     8     F            0.000116     0.001634    -0.001550
     9     F            0.000253     0.001233     0.002735
    10     F           -0.000568    -0.000290    -0.001692
    11     F            0.001321     0.001660    -0.000072
    12     F            0.000212     0.000500     0.001144
    13     F            0.000596     0.000984    -0.002041
    14     F           -0.000804    -0.000546    -0.001905
    15     F            0.000033     0.002162     0.001625
    16     F           -0.000078     0.001511     0.003236
    17     C            0.008847     0.033832     0.016920
    18     C            0.008907     0.023903     0.007915
    19     H            0.001097     0.004283    -0.002795
    20     C            0.011332     0.036280     0.025350
    21     C            0.007260     0.028794     0.020129
    22     C            0.009076     0.020602     0.007412
    23     H            0.000767     0.003398    -0.002319
    24     C            0.002792     0.024499     0.010592
    25     C            0.000020     0.027151    -0.000422
    26     C            0.013881     0.026759     0.009540
    27     H            0.001051     0.004309    -0.004239
    28     C            0.006125     0.029639     0.016392
    29     C           -0.003454    -0.000964    -0.004583
    30     C            0.004504     0.004834     0.005119
    31     C           -0.002160     0.000464    -0.003341
    32     C           -0.003779    -0.000986    -0.003614
    33     H           -0.000465     0.000078    -0.001413
    34     H            0.000622     0.002400    -0.000578
    35     H            0.000823     0.003188     0.003753
    36     C           -0.003029    -0.000804    -0.004265
    37     H           -0.000862    -0.000664    -0.001956
    38     H            0.000182     0.001987    -0.000177
    39     H            0.000289     0.002445     0.003661
    40     C            0.004463     0.005717     0.004440
    41     H            0.000851     0.002172     0.000875
    42     H            0.000184     0.000936     0.001127
    43     H            0.000649     0.001632     0.002709


 ==========
 S**2 value  ***  see also R. Bulo et al., J.Am.Chem.Soc., 124 (2002) 13903-13910, note (29)  ***
 ==========
  
                                       exact      expectation value

 Total S2 (S squared)                  6.00000             6.04741
  pauli hf:                              3.070233754476774         83.5453          1926.60          8060.90
  elstat hf:                            -4.026371706121616       -109.5631         -2526.59        -10571.24
 *** Using NEW gradient routines ***


 Geometry CYCLE 6
 ==============

 Energy gradients wrt nuclear displacements
 ==========================================

     Atom      Cartesian (a.u./angstrom)
                 X         Y         Z
 ----------------------------------------
     1 Mn    0.000883 -0.000282  0.000170
     2 O     0.000569  0.000649 -0.000564
     3 O     0.001567  0.001260 -0.000825
     4 O    -0.000905 -0.000184 -0.000463
     5 O    -0.003553  0.001510  0.000539
     6 O    -0.000070 -0.000929  0.000348
     7 O    -0.000884 -0.000651 -0.000067
     8 F     0.000344 -0.000303 -0.000170
     9 F     0.000162  0.000344  0.000362
    10 F    -0.000255 -0.000470  0.000155
    11 F     0.000721 -0.000514 -0.000028
    12 F     0.000152  0.000443  0.000218
    13 F    -0.000096  0.000184 -0.000176
    14 F     0.000130  0.000409 -0.000275
    15 F    -0.000380  0.000318 -0.000103
    16 F    -0.000530 -0.000343  0.000811
    17 C     0.000307  0.000214 -0.001005
    18 C    -0.000640  0.000252 -0.000215
    19 H    -0.000648 -0.000685  0.000323
    20 C     0.000135 -0.000826  0.001410
    21 C     0.000170  0.000644  0.001563
    22 C    -0.000852 -0.000115 -0.000207
    23 H     0.000471 -0.000683 -0.000494
    24 C     0.002288  0.000031 -0.000077
    25 C     0.000579 -0.000605  0.000147
    26 C    -0.000366 -0.000246  0.000104
    27 H    -0.000153  0.001025 -0.000013
    28 C     0.000753  0.000019 -0.000679
    29 C    -0.000071  0.000309 -0.000133
    30 C    -0.000500 -0.000302 -0.000122
    31 C     0.000562 -0.000203 -0.000310
    32 C     0.000349 -0.000014 -0.000968
    33 H    -0.000577 -0.000388  0.000188
    34 H    -0.000330  0.000602  0.000305
    35 H     0.000271  0.000018  0.000608
    36 C     0.000123 -0.000436  0.000861
    37 H     0.000374 -0.000284 -0.000348
    38 H     0.000271  0.000472 -0.000250
    39 H    -0.000431 -0.000056 -0.000537
    40 C     0.000289 -0.000603  0.000295
    41 H    -0.000145  0.000558  0.000244
    42 H    -0.000487 -0.000202 -0.000233
    43 H     0.000399  0.000065 -0.000389
 ----------------------------------------

 dE(predicted):    -0.28629E-04, dE(actual):    -0.18193E-05, Trust radius:    1.311488, all in a.u.
 
----------------------------------------------------------------------
Geometry Convergence after Step   6       (Hartree/Angstrom,Angstrom)
----------------------------------------------------------------------
current energy                              -11.62325350 Hartree
energy change                      -0.00000182     0.00100000    T
constrained gradient max            0.00355327     0.00100000    F
constrained gradient rms            0.00064760     0.00066667    T
[truncated: 394,563 more chars]
