# Supplementary material for: Density functional theory calculated data of different electronic states and bond stretch isomers of tris(trifluoroacetylacetonato)-manganese(III)
Source: Data Brief. 2019 Nov 6;27:104758. doi: 10.1016/j.dib.2019.104758 (PMC6864354; doi:10.1016/j.dib.2019.104758)
Supplement: Multimedia component 1 [file mmc1.zip › DFT_files/Mntfaa3_B3LYP_D3_mer_CH3-CH3-Z-out.inp]

Title Mntfaa3

COMMENT
 ADF2018 DEFAULT integration, geometry and scf
END

UNITS
  length angstrom
END

Atoms Cartesian
Mn       0.342761000     -0.331005000      0.080943000
O        2.202596000      0.355217000      0.089566000
O        0.888735000     -1.771119000      1.324993000
O       -1.531909000     -0.845139000      0.283644000
O       -0.081639000      1.115454000      1.770207000
O       -0.154418000      1.071165000     -1.180694000
O        0.679737000     -1.614011000     -1.709551000
C        3.076535000      0.069161000      0.969083000
C        3.047182000     -0.953071000      1.909347000
C        1.970733000     -1.861788000      1.997734000
C       -2.486970000     -0.070271000      0.670792000
C       -2.431828000      1.071673000      1.439246000
C       -1.216468000      1.609575000      1.983953000
C       -0.403537000      0.975776000     -2.439436000
C       -0.207837000     -0.083557000     -3.296526000
C        0.359827000     -1.337431000     -2.893923000
H        3.897900000     -1.086569000      2.562821000
H       -3.361997000      1.579311000      1.659153000
H       -0.474811000      0.047736000     -4.337305000
C        4.308388000      1.004195000      0.892745000
F        3.920814000      2.297185000      0.942016000
F        5.182367000      0.798438000      1.908133000
F        4.973518000      0.806209000     -0.271829000
C        2.060097000     -3.052504000      2.917487000
H        1.166639000     -3.092158000      3.548548000
H        2.067681000     -3.965491000      2.310258000
H        2.955795000     -3.028887000      3.539549000
C       -1.308767000      2.848951000      2.847925000
H       -2.211989000      2.857085000      3.464870000
H       -0.418433000      2.932475000      3.474053000
H       -1.348847000      3.728456000      2.191146000
C       -3.854092000     -0.579482000      0.163760000
F       -3.835692000     -0.722219000     -1.185604000
F       -4.137582000     -1.793343000      0.700393000
F       -4.878727000      0.252777000      0.470192000
C        0.577676000     -2.382713000     -3.966738000
H        1.122188000     -1.959280000     -4.818042000
H        1.126423000     -3.232019000     -3.558316000
H       -0.392516000     -2.728249000     -4.345566000
C       -0.992196000      2.299245000     -2.981522000
F       -0.112337000      3.316091000     -2.803337000
F       -1.294660000      2.244028000     -4.300607000
F       -2.131559000      2.619148000     -2.316994000
end

SYMMETRY nosym

CHARGE 0 4

unrestricted

NumericalQuality good
ExactDensity

GEOMETRY
  Iterations 200
END

SCF
  Iterations 200
END

BASIS
  Type TZP
  Core none
END

XC
   hybrid b3lyp
DISPERSION Grimme3
END


endinput
