# Supplementary material for: Density functional theory calculated data of different electronic states and bond stretch isomers of tris(trifluoroacetylacetonato)-manganese(III)
Source: Data Brief. 2019 Nov 6;27:104758. doi: 10.1016/j.dib.2019.104758 (PMC6864354; doi:10.1016/j.dib.2019.104758)
Supplement: Multimedia component 1 [file mmc1.zip › DFT_files/Mntfaa3_B3LYP_D3_mer_CH3-CH3-Z-out.out]

 
Create H   file=TZP-H
XC
::  gga OLYP
   hybrid b3lyp
DISPERSION Grimme3
End
ExactDensity

 *******************************************************************************
 *                                                                             *
 *  -------------------------------------                                      *
 *   Amsterdam Density Functional  (ADF)         2018                          *
 *  -------------------------------------                                      *
 *                                               r74086 2019-04-17             *
 *                                                                             *
 *                                                                             *
 *                              =================                              *
 *                              |               |                              *
 *                              |     A D F     |                              *
 *                              |               |                              *
 *                              =================                              *
 *                                                                             *
 *                                                                             *
 *   Online information and documentation:  https://www.scm.com/support/       *
 *   E-mail:  support@scm.com   info@scm.com                                   *
 *                                                                             *
 *   Scientific publications using ADF results must be properly referenced     *
 *   See the User Manuals (or the web site) for recommended citations          *
 *   The terms and conditions of the End User License Agreement apply to       *
 *   the use of ADF, https://www.scm.com/license-terms/                        *
 *                                                                             *
 **********************  x86_64_linux_intel / intelmpi  ************************
 
 Licensed to: Dr. Jeanet Conradie / University of the Free State / Bloemfontein / ZA
 SCM User ID: u7775
  
 ADF 2018  RunTime: Sep03-2019 16:51:40  Nodes: 1  Procs: 1

 Temporary files are created in /scratch/conradj/198419.login.Mntfaa3_B3LYP_D3_mer_CH3-CH3/kid_0.1077315577

 Hydrogen (TZP)


 ===========================
 A T T A C H E D   F I L E S
 ===========================
  
 CREATE - Data File:    TZP-H
                        Hydrogen (TZP)


 ===============================
 M O D E L   P A R A M E T E R S
 ===============================
  
 DENSITY FUNCTIONAL POTENTIAL (scf)
    Hybrid:                            B3LYP                                   == Not Default ==

 SPIN  (restricted / unrestr.)
    Molecule:                          Restricted                               

 OTHER ASPECTS
    Relativistic Corrections:          ---                                      

    Nuclear Charge Density Model:      Point Charge Nuclei                      
    Core Treatment:                    Frozen Orbital(s)                        

    Hyperfine or Zeeman Interaction:   ---                                      

 Settings for Grimme 3 dispersion correction

      damping                      Zero
      s6                          1.000
      sr,6                        1.261
      s8                          1.703

 Other (technical) parameters

      rs8                         1.000
      alpha                      14.000
      version                         3
 


 =====================================
 S Y M M E T R Y ,   E L E C T R O N S
 =====================================
  
 Symmetry: ATOM

 Irreducible Representations, including subspecies
 -------------------------------------------------
 S
 P:x  P:y  P:z
 D:z2  D:x2-y2  D:xy  D:xz  D:yz
 F:z3  F:z  F:xyz  F:z2x  F:z2y  F:x  F:y


 Configuration of Valence Electrons
 ==================================

          Occupation Numbers
          -------------------------------------------------
 S        1
 P        0
 D        0
 F        0
          -------------------------------------------------

 Total:   1

 Net Charge: 0 (Nuclei minus Electrons)

 Preset values for MO occupations will be applied through SCF cycle no. 1000000
 Thereafter, the program will assign electrons to MOs that are spatially
 similar to the occupied MOs in a "reference" cycle ("KeepOrbitals").
 The reference cycle is always the PREVIOUS cycle: it will evolve with
 the SCF procedure.


 ================================
 (Slater-type)  F U N C T I O N S  ***  (Basis and Fit)  ***
 ================================
  

 Atom Type    1  (H)
 ==============

 Valence Basis Sets:   4
 -----------------------
   1 S    0.690000
   1 S    0.920000
   1 S    1.580000
   2 P    1.250000

 Charge Fitting Sets (for the computation of the Coulomb Potential):  11
 -----------------------------------------------------------------------
   1 S    3.160000
   1 S    2.090000
   1 S    1.380000
   2 S    1.500000
   2 P    4.000000
   2 P    2.650000
   2 P    1.750000
   3 D    4.000000
   3 D    2.500000
   4 F    3.000000
   5 G    4.000000


 BAS: List of all Elementary Cartesian Basis Functions
 =====================================================

 The numbering in the list below (to the right of the function characteristics) is referred
 to in print-outs of MO eigenvectors and Mulliken populations in the BAS representation
 (as contrasted to the SFO representation).

 Notes:
 1. The functions are characterized by a polynomial prefactor (powers of x,y,z and r) and
    an exponential decay factor alpha.
 2. Since the basis sets are specific for an atom TYPE, the individual functions occur on
    all atoms of that type.
 3. The word 'Core' in the left margin signals that it is a Core Function (CF) : not a
    degree of freedom in the valence set, but only used to ensure orthogonalization of
    the other valence basis functions on the frozen Core Orbitals.


 (power of) X  Y  Z  R     Alpha  on Atom
            ==========     =====     ==========

 H                                    1
                                  ---------------------------------------------------------------------------
            0  0  0  0     0.690      1
            0  0  0  0     0.920      2
            0  0  0  0     1.580      3
            1  0  0  0     1.250      4
            0  1  0  0     1.250      5
            0  0  1  0     1.250      6

 Total number of charge fitting functions (nprimf)        50
 Total number of Cartesian basis functions (naos)          6
 Total number of Cartesian core functions  (ncos)          0


 BAS: List of all Elementary Cartesian Basis Functions
 =====================================================

 The numbering in the list below (to the right of the function characteristics) is referred
 to in print-outs of MO eigenvectors and Mulliken populations in the BAS representation
 (as contrasted to the SFO representation).

 Notes:
 1. The functions are characterized by a polynomial prefactor (powers of x,y,z and r) and
    an exponential decay factor alpha.
 2. Since the basis sets are specific for an atom TYPE, the individual functions occur on
    all atoms of that type.
 3. The word 'Core' in the left margin signals that it is a Core Function (CF) : not a
    degree of freedom in the valence set, but only used to ensure orthogonalization of
    the other valence basis functions on the frozen Core Orbitals.


 (power of) X  Y  Z  R     Alpha  on Atom
            ==========     =====     ==========

 H                                    1
                                  ---------------------------------------------------------------------------
            0  0  0  0     0.690      1
            0  0  0  0     0.920      2
            0  0  0  0     1.580      3
            1  0  0  0     1.250      4
            0  1  0  0     1.250      5
            0  0  1  0     1.250      6
1
 ***************************************************************************************************


                                              ***********************
                                              *  T E C H N I C A L  *
                                              ***********************
  


 =============================================================
 P A R A L L E L I Z A T I O N  and  V E C T O R I Z A T I O N
 =============================================================
  
 Nr of parallel processes:                                1
 Maximum vector length in NumInt loops:                 128

 IO buffersize (Mb):                                    256.000000


 =====================
 S C F   U P D A T E S
 =====================
  
 Max. nr. of cycles:                               300
 Convergence criterion:                              0.0000000100
   secondary criterion:                              0.0000000100

 Mix parameter (when DIIS does not apply):           0.2000000000
 Special mix parameter for the first cycle:          1.0000000000
 Mixed ADIIS+DIIS will be used
    Max number of expansion vectors:                10
    Pure ADIIS when Max([F,P]) is above              0.1000000000
    Pure DIIS when Max([F,P]) is below               0.0010000000
 Automatic ElectronSmearing (in case of problematic SCF convergence) disabled


 =================
 P R E C I S I O N  ***  (General: NumInt, NeglectFunctionTails, ...)  ***
 =================
  

 NumInt:           Target precision:                12.0000000000
 -------           Initial precision:               10.0000000000
                   Min. precision (optimization):   10.0000000000

 Neglect Functions:          Basis functions:        0.1000000000E-13
 ------------------          Fit functions:          0.1000000000E-13


 ===========================
 L I N E A R   S C A L I N G
 ===========================
  

 Cut-off radii density fit:                        0.1000000000E-97
 Overlap cut-off criterion AO matrix elements:     0.1000000000E-97
 Cut-offs for Coulomb potential and fitted density:0.1000000000E-97
 Cut-off criterion for Coulomb multipole terms:    0.1000000000E-97
 Progressive Convergence parameter:                 0.000000000    
1
 ***************************************************************************************************


                                            ***************************
                                            *  C O M P U T A T I O N  *
                                            ***************************
  

 Number of elements of the density matrix on this node (used, total):        21        21


 ===========================================
 Numerical Integration : Fuzzy Cells (Becke)
 ===========================================
  
 Becke grid quality: VERYGOOD       
  
 Lebedev angular grid order:             min:  13 max:  41
 Nr. of radial points:                   min:  64 max:  64

 Total nr. of points:         64
 Nr. of blocks:                1
 Block length:                64
 Nr. of dummy points:          0


 Test of Precision of the Numerical Integration Grid
 ===================================================

 Integral of the Total Core Density:                   0.00000000000000


 ========================
 Density Fitting (zlmFit)
 ========================
  
 ZlmFit Fit Quality: VERYGOOD       
  
 Max L-expansion:                        min:   0 max:   0
 Nr. of radial interpolation points:     min: 120 max: 120


 ======================
 RI Hartree-Fock Scheme
 ======================
  
 Fit Set Quality     : NORMAL
 Integration Quality : NORMAL
 Threshold Quality   : NORMAL
 Response Quality    : DEFAULT
 Is Range Separated  :  F
 
 RIHartreeFock Dependency: number of modified vectors:           0


 =====
 S C F  ***  ScaSCF  ***
 =====
  

 CYCLE    1
 SCF Error: norm([F,P])=      0.000000000000, max([F,P])=      0.000000000000
 orbitals (Q,E):
 ---------------
 S :1...3            ( 1.00    -0.5000)  ( 0.00    -0.0900)  ( 0.00     1.2939)
 P :1...1            ( 0.00     0.1562)

 CYCLE    2
 SCF Error: norm([F,P])=      0.040536834468, max([F,P])=      0.039703679636
 orbitals (Q,E):
 ---------------
 S :1...2            ( 1.00    -0.2244)  ( 0.00     0.1150)
 P :1...1            ( 0.00     0.4529)

 CYCLE    3
  SDIIS (wt  0.000):  0.1557  0.8443
 A-DIIS (wt  1.000):  0.0000  1.0000
  DIIS coefficients:  0.0000  1.0000
 SCF Error: norm([F,P])=      0.008313654668, max([F,P])=      0.007794621938
 orbitals (Q,E):
 ---------------
 S :1...2            ( 1.00    -0.2469)  ( 0.00     0.1029)
 P :1...1            ( 0.00     0.4336)

 CYCLE    4
  SDIIS (wt  0.998):  0.1233  0.8767
 A-DIIS (wt  0.002):  0.0000  1.0000
  DIIS coefficients:  0.1231  0.8769
 SCF Error: norm([F,P])=      0.001179162075, max([F,P])=      0.001154838934
 orbitals (Q,E):
 ---------------
 S :1...2            ( 1.00    -0.2440)  ( 0.00     0.1043)
 P :1...1            ( 0.00     0.4361)

 CYCLE    5
  SDIIS (wt  1.000):  0.0228  0.9772
  DIIS coefficients:  0.0228  0.9772
 SCF Error: norm([F,P])=      0.000028800769, max([F,P])=      0.000025040825
 orbitals (Q,E):
 ---------------
 S :1...2            ( 1.00    -0.2441)  ( 0.00     0.1042)
 P :1...1            ( 0.00     0.4360)

 CYCLE    6
  SDIIS (wt  1.000): -0.0498  1.0498
  DIIS coefficients: -0.0498  1.0498
 SCF Error: norm([F,P])=      0.000001366010, max([F,P])=      0.000001174407
 orbitals (Q,E):
 ---------------
 S :1...2            ( 1.00    -0.2441)  ( 0.00     0.1042)
 P :1...1            ( 0.00     0.4360)

 CYCLE    7
  SDIIS (wt  1.000): -0.0040  1.0040
  DIIS coefficients: -0.0040  1.0040
 SCF Error: norm([F,P])=      0.000000005492, max([F,P])=      0.000000004914
 orbitals (Q,E):
 ---------------
 S :1...2            ( 1.00    -0.2441)  ( 0.00     0.1042)
 P :1...1            ( 0.00     0.4360)

 SCF CONVERGED

 CYCLE    8
1
 ***************************************************************************************************


                                                *******************
                                                *  R E S U L T S  *
                                                *******************
  
  
 Hartree-Fock exchange energy:  -0.141924470562692     
 *** Setting up for NEW gradients in Focky
 *** Using EXACT density in Focky

 Orbital Energies, per Irrep and Spin:
 ======================================
                        Occup              E (au)              E (eV)       Diff (eV) with prev. cycle
                        -----      --------------------        ------       --------------------------
 S
               1        1.000     -0.24405897196805E+00        -6.641               4.91E-09
               2        0.000      0.10423819970487E+00         2.836
               3        0.000      0.15643464692864E+01        42.568
 P
               1        0.000      0.43601746737302E+00        11.865


 Partially Occupied:
               1 S                -0.24405897196805E+00
  
 LUMO :        2 S                 0.10423819970487E+00
  


 Orbital Energies, all Irreps
 ========================================

 Irrep        no.  (spin)   Occup              E (au)                E (eV)
 ---------------------------------------------------------------------------
 S             1             1.00       -0.24405897196805E+00        -6.6412
 S             2             0.00        0.10423819970487E+00         2.8365
 P             1             0.00        0.43601746737302E+00        11.8646
 S             3             0.00        0.15643464692864E+01        42.5680


 All Electron Calculation, thus no Orbital Energies of the Core Orbitals are calculated


 =======================================
 M U L L I K E N   P O P U L A T I O N S
 =======================================
  
 The survey below gives for each atom:
 a) the total charge (Z minus electrons)
 b) the net spin polarization (nr of electrons spin-A minus spin-B)
 c) for each spin the atomic electron valence density (integrated) per L-value.

 Atom              Charge    Spin density          S         P         D         F
 ----              ------    ------------       ------    ------    ------    ------
 1 H              -0.0000                       1.0000    0.0000    0.0000    0.0000

 Populations of individual BAS functions
 ----------------------------------------
 1 H            0.2951  0.5898  0.1152  0.0000  0.0000  0.0000

 Gross Charges per Atom (Z minus electrons)
 ==========================================
            -0.0000
 Net Total: -0.00000000


 =======================================================================
 Electrostatic potential at the Nuclei due to electrons and other nuclei
 =======================================================================
  
         Atom                  Potential
         ----                  ---------
     1)   H                   0.92814178
 
 
 ========================
 No memory problems found
 ========================
 
 Maximum number of active allocate calls:         309
 
 *******************************************************************************

                             A D F   E X I T
 NORMAL TERMINATION


 =================
 Timing Statistics
 =================
  
 Total Used :                     CPU=        0.38      System=        0.08     Elapsed=        0.96

 Calls  Section                     ( Mean, Percentage )
 ---------------------------------------------------------------------------------------------------
     3  ><      ................      0.00    0.87             0.00    0.59             0.00    0.65
     1  INIT    ................      0.04   10.71             0.00    5.58             0.48   49.85
     1  GEOMET  ................      0.01    3.56             0.06   71.00             0.08    8.47
     1  INPUTA  ................      0.00    0.78             0.00    0.21             0.00    0.33
     1  MAINSY  ................      0.01    2.25             0.00    2.62             0.02    2.02
     1  SYMFIT  ................      0.00    0.34             0.00    0.76             0.00    0.35
     1  CORORT  ................      0.00    0.23             0.00    0.00             0.00    0.24
     1  SYMORB  ................      0.00    0.17             0.00    0.00             0.00    0.19
     1  FITINT  ................      0.01    1.45             0.00    1.21             0.02    1.57
     1  CLSMAT  ................      0.00    0.45             0.00    0.00             0.00    0.29
     1  ORTHON  ................      0.00    1.17             0.00    0.00             0.01    0.58
     1  GENPT   ................      0.01    2.88             0.00    0.00             0.01    1.40
     1  PTBAS   ................      0.00    0.92             0.00    0.00             0.00    0.50
     8  FOCKY   ................      0.03   61.92             0.00    9.72             0.03   25.82
     8  FOCKTR  ................      0.00    0.96             0.00    0.30             0.00    0.40
     8  SDIIS   ................      0.00    3.99             0.00    4.17             0.00    3.21
     1  COREPS  ................      0.01    2.93             0.00    2.40             0.01    1.36
     1  POPAN   ................      0.00    1.13             0.00    0.19             0.01    0.61
     1  DEBYE   ................      0.00    0.39             0.00    0.00             0.00    0.29
     1  EXIT PROCEDURE .........      0.01    2.92             0.00    1.24             0.02    1.89


 Currently Open Files (EXIT00)
 ====================

 Unit    Access Format  Status   Type       Ident (file)
 -------------------------------------------------------
   3      SEQ    FORM   TRANSP  NORMAL      LOGFILE
                                          ( logfile )


 Buffered I/O statistics
 =======================
 Memory available:                    268435456
 Number of records fitting in memory:     64527
 Input :   0.2% of                        15458  *4k bytes
 Output:  20.5% of                          748  *4k bytes
 Records from serial files evicted:           0
                    others evicted:           0
 Hash table lookups:      31950 with          0 conflicts (  0.00%)

 ***************************************************************************************************
 (LOGFILE)
 <Sep03-2019> <16:51:40>  ADF 2018  RunTime: Sep03-2019 16:51:40  Nodes: 1  Procs: 1
 <Sep03-2019> <16:51:40>  Hydrogen (TZP)
 <Sep03-2019> <16:51:40>  RunType   : CREATE
 <Sep03-2019> <16:51:41>  Net Charge: 0 (Nuclei minus Electrons)
 <Sep03-2019> <16:51:41>  Symmetry  : ATOM
  Coordinates
    Atom         X           Y           Z   (Angstrom)
    1.H         0.000000    0.000000    0.000000
 <Sep03-2019> <16:51:41>  >>>> CORORT
 <Sep03-2019> <16:51:41>  >>>> FITINT
 <Sep03-2019> <16:51:41>  >>>> CLSMAT
 <Sep03-2019> <16:51:41>  >>>> ORTHON
 <Sep03-2019> <16:51:41>  >>>> GENPT
 <Sep03-2019> <16:51:41>  Block Length=  64
 <Sep03-2019> <16:51:41>  >>>> PTBAS
 <Sep03-2019> <16:51:41>  >>>> CYCLE
 <Sep03-2019> <16:51:41>  CalcFitR12Fit
 <Sep03-2019> <16:51:41>  CalcFitCoeff
 <Sep03-2019> <16:51:41>              |Error|         MaxErr       Wt(A-DIIS)
 <Sep03-2019> <16:51:41>      1      0.00000000      0.00000000
 <Sep03-2019> <16:51:41>      2      0.04053683      0.03970368
 <Sep03-2019> <16:51:41>      3      0.00831365      0.00779462    100.0
 <Sep03-2019> <16:51:41>      4      0.00117916      0.00115484      0.2
 <Sep03-2019> <16:51:41>      5      0.00002880      0.00002504      0.0
 <Sep03-2019> <16:51:41>      6      0.00000137      0.00000117      0.0
 <Sep03-2019> <16:51:41>      7      0.00000001      0.00000000      0.0
 <Sep03-2019> <16:51:41>  SCF converged
 <Sep03-2019> <16:51:41>      8      0.00000000      0.00000000      0.0
 <Sep03-2019> <16:51:41>  >>>> POPAN
 <Sep03-2019> <16:51:41>  >>>> DEBYE
 <Sep03-2019> <16:51:41>  NORMAL TERMINATION
 <Sep03-2019> <16:51:41>  END
 
Create F   file=TZP-F
XC
::  gga OLYP
   hybrid b3lyp
DISPERSION Grimme3
End
ExactDensity

 *******************************************************************************
 *                                                                             *
 *  -------------------------------------                                      *
 *   Amsterdam Density Functional  (ADF)         2018                          *
 *  -------------------------------------                                      *
 *                                               r74086 2019-04-17             *
 *                                                                             *
 *                                                                             *
 *                              =================                              *
 *                              |               |                              *
 *                              |     A D F     |                              *
 *                              |               |                              *
 *                              =================                              *
 *                                                                             *
 *                                                                             *
 *   Online information and documentation:  https://www.scm.com/support/       *
 *   E-mail:  support@scm.com   info@scm.com                                   *
 *                                                                             *
 *   Scientific publications using ADF results must be properly referenced     *
 *   See the User Manuals (or the web site) for recommended citations          *
 *   The terms and conditions of the End User License Agreement apply to       *
 *   the use of ADF, https://www.scm.com/license-terms/                        *
 *                                                                             *
 **********************  x86_64_linux_intel / intelmpi  ************************
 
 Licensed to: Dr. Jeanet Conradie / University of the Free State / Bloemfontein / ZA
 SCM User ID: u7775
  
 ADF 2018  RunTime: Sep03-2019 16:51:41  Nodes: 1  Procs: 1

 Temporary files are created in /scratch/conradj/198419.login.Mntfaa3_B3LYP_D3_mer_CH3-CH3/kid_0.1876446062

 Fluorine (TZP)


 ===========================
 A T T A C H E D   F I L E S
 ===========================
  
 CREATE - Data File:    TZP-F
                        Fluorine (TZP)


 ===============================
 M O D E L   P A R A M E T E R S
 ===============================
  
 DENSITY FUNCTIONAL POTENTIAL (scf)
    Hybrid:                            B3LYP                                   == Not Default ==

 SPIN  (restricted / unrestr.)
    Molecule:                          Restricted                               

 OTHER ASPECTS
    Relativistic Corrections:          ---                                      

    Nuclear Charge Density Model:      Point Charge Nuclei                      
    Core Treatment:                    Frozen Orbital(s)                        

    Hyperfine or Zeeman Interaction:   ---                                      

 Settings for Grimme 3 dispersion correction

      damping                      Zero
      s6                          1.000
      sr,6                        1.261
      s8                          1.703

 Other (technical) parameters

      rs8                         1.000
      alpha                      14.000
      version                         3
 


 =====================================
 S Y M M E T R Y ,   E L E C T R O N S
 =====================================
  
 Symmetry: ATOM

 Irreducible Representations, including subspecies
 -------------------------------------------------
 S
 P:x  P:y  P:z
 D:z2  D:x2-y2  D:xy  D:xz  D:yz
 F:z3  F:z  F:xyz  F:z2x  F:z2y  F:x  F:y


 Configuration of Valence Electrons
 ==================================

          Occupation Numbers
          -------------------------------------------------
 S        2*2
 P        5
 D        0
 F        0
          -------------------------------------------------

 Total:   9

 Net Charge: 0 (Nuclei minus Electrons)

 Preset values for MO occupations will be applied through SCF cycle no. 1000000
 Thereafter, the program will assign electrons to MOs that are spatially
 similar to the occupied MOs in a "reference" cycle ("KeepOrbitals").
 The reference cycle is always the PREVIOUS cycle: it will evolve with
 the SCF procedure.


 ================================
 (Slater-type)  F U N C T I O N S  ***  (Basis and Fit)  ***
 ================================
  

 Atom Type    1  (F)
 ==============

 Valence Basis Sets:   9
 -----------------------
   1 S   10.880000
   1 S    7.700000
   2 S    3.240000
   2 S    1.940000
   2 S    0.740000
   2 P    4.540000
   2 P    2.300000
   2 P    1.240000
   3 D    2.000000

 Charge Fitting Sets (for the computation of the Coulomb Potential):  23
 -----------------------------------------------------------------------
   1 S   21.760000
   2 S   24.390000
   2 S   16.560000
   2 S   11.240000
   2 S    7.630000
   3 S    7.600000
   3 S    5.480000
   3 S    3.950000
   3 S    2.850000
   3 S    2.050000
   3 S    1.480000
   2 P   14.400000
   2 P    7.530000
   3 P    5.900000
   3 P    3.420000
   3 P    1.980000
   3 D    9.700000
   3 D    6.160000
   3 D    3.910000
   3 D    2.480000
   4 F    6.500000
   4 F    3.750000
   5 G    4.500000


 BAS: List of all Elementary Cartesian Basis Functions
 =====================================================

 The numbering in the list below (to the right of the function characteristics) is referred
 to in print-outs of MO eigenvectors and Mulliken populations in the BAS representation
 (as contrasted to the SFO representation).

 Notes:
 1. The functions are characterized by a polynomial prefactor (powers of x,y,z and r) and
    an exponential decay factor alpha.
 2. Since the basis sets are specific for an atom TYPE, the individual functions occur on
    all atoms of that type.
 3. The word 'Core' in the left margin signals that it is a Core Function (CF) : not a
    degree of freedom in the valence set, but only used to ensure orthogonalization of
    the other valence basis functions on the frozen Core Orbitals.


 (power of) X  Y  Z  R     Alpha  on Atom
            ==========     =====     ==========

 F                                    1
                                  ---------------------------------------------------------------------------
            0  0  0  0    10.880      1
            0  0  0  0     7.700      2
            0  0  0  1     3.240      3
            0  0  0  1     1.940      4
            0  0  0  1     0.740      5
            1  0  0  0     4.540      6
            0  1  0  0     4.540      7
            0  0  1  0     4.540      8
            1  0  0  0     2.300      9
            0  1  0  0     2.300     10
            0  0  1  0     2.300     11
            1  0  0  0     1.240     12
            0  1  0  0     1.240     13
            0  0  1  0     1.240     14
            2  0  0  0     2.000     15
            1  1  0  0     2.000     16
            1  0  1  0     2.000     17
            0  2  0  0     2.000     18
            0  1  1  0     2.000     19
            0  0  2  0     2.000     20

 Total number of charge fitting functions (nprimf)        85
 Total number of Cartesian basis functions (naos)         20
 Total number of Cartesian core functions  (ncos)          0


 BAS: List of all Elementary Cartesian Basis Functions
 =====================================================

 The numbering in the list below (to the right of the function characteristics) is referred
 to in print-outs of MO eigenvectors and Mulliken populations in the BAS representation
 (as contrasted to the SFO representation).

 Notes:
 1. The functions are characterized by a polynomial prefactor (powers of x,y,z and r) and
    an exponential decay factor alpha.
 2. Since the basis sets are specific for an atom TYPE, the individual functions occur on
    all atoms of that type.
 3. The word 'Core' in the left margin signals that it is a Core Function (CF) : not a
    degree of freedom in the valence set, but only used to ensure orthogonalization of
    the other valence basis functions on the frozen Core Orbitals.


 (power of) X  Y  Z  R     Alpha  on Atom
            ==========     =====     ==========

 F                                    1
                                  ---------------------------------------------------------------------------
            0  0  0  0    10.880      1
            0  0  0  0     7.700      2
            0  0  0  1     3.240      3
            0  0  0  1     1.940      4
            0  0  0  1     0.740      5
            1  0  0  0     4.540      6
            0  1  0  0     4.540      7
            0  0  1  0     4.540      8
            1  0  0  0     2.300      9
            0  1  0  0     2.300     10
            0  0  1  0     2.300     11
            1  0  0  0     1.240     12
            0  1  0  0     1.240     13
            0  0  1  0     1.240     14
            2  0  0  0     2.000     15
            1  1  0  0     2.000     16
            1  0  1  0     2.000     17
            0  2  0  0     2.000     18
            0  1  1  0     2.000     19
            0  0  2  0     2.000     20
1
 ***************************************************************************************************


                                              ***********************
                                              *  T E C H N I C A L  *
                                              ***********************
  


 =============================================================
 P A R A L L E L I Z A T I O N  and  V E C T O R I Z A T I O N
 =============================================================
  
 Nr of parallel processes:                                1
 Maximum vector length in NumInt loops:                 128

 IO buffersize (Mb):                                    256.000000


 =====================
 S C F   U P D A T E S
 =====================
  
 Max. nr. of cycles:                               300
 Convergence criterion:                              0.0000000100
   secondary criterion:                              0.0000000100

 Mix parameter (when DIIS does not apply):           0.2000000000
 Special mix parameter for the first cycle:          1.0000000000
 Mixed ADIIS+DIIS will be used
    Max number of expansion vectors:                10
    Pure ADIIS when Max([F,P]) is above              0.1000000000
    Pure DIIS when Max([F,P]) is below               0.0010000000
 Automatic ElectronSmearing (in case of problematic SCF convergence) disabled


 =================
 P R E C I S I O N  ***  (General: NumInt, NeglectFunctionTails, ...)  ***
 =================
  

 NumInt:           Target precision:                12.0000000000
 -------           Initial precision:               10.0000000000
                   Min. precision (optimization):   10.0000000000

 Neglect Functions:          Basis functions:        0.1000000000E-13
 ------------------          Fit functions:          0.1000000000E-13


 ===========================
 L I N E A R   S C A L I N G
 ===========================
  

 Cut-off radii density fit:                        0.1000000000E-97
 Overlap cut-off criterion AO matrix elements:     0.1000000000E-97
 Cut-offs for Coulomb potential and fitted density:0.1000000000E-97
 Cut-off criterion for Coulomb multipole terms:    0.1000000000E-97
 Progressive Convergence parameter:                 0.000000000    
1
 ***************************************************************************************************


                                            ***************************
                                            *  C O M P U T A T I O N  *
                                            ***************************
  

 Number of elements of the density matrix on this node (used, total):       210       210


 ===========================================
 Numerical Integration : Fuzzy Cells (Becke)
 ===========================================
  
 Becke grid quality: VERYGOOD       
  
 Lebedev angular grid order:             min:  13 max:  41
 Nr. of radial points:                   min:  76 max:  76

 Total nr. of points:         76
 Nr. of blocks:                1
 Block length:                76
 Nr. of dummy points:          0


 Test of Precision of the Numerical Integration Grid
 ===================================================

 Integral of the Total Core Density:                   0.00000000000000


 ========================
 Density Fitting (zlmFit)
 ========================
  
 ZlmFit Fit Quality: VERYGOOD       
  
 Max L-expansion:                        min:   0 max:   0
 Nr. of radial interpolation points:     min: 170 max: 170


 ======================
 RI Hartree-Fock Scheme
 ======================
  
 Fit Set Quality     : NORMAL
 Integration Quality : NORMAL
 Threshold Quality   : NORMAL
 Response Quality    : DEFAULT
 Is Range Separated  :  F
 
 RIHartreeFock Dependency: number of modified vectors:           0


 =====
 S C F  ***  ScaSCF  ***
 =====
  

 CYCLE    1
 SCF Error: norm([F,P])=      0.000000000000, max([F,P])=      0.000000000000
 orbitals (Q,E):
 ---------------
 S :1...5            ( 2.00   -40.4878)  ( 2.00   -10.0106)  ( 0.00    -4.4145)  ( 0.00    -2.1243)
                     ( 0.00    34.3132)
 P :1...3            ( 5.00   -10.1248)  ( 0.00    -4.4262)  ( 0.00    -2.4124)
 D :1...1            ( 0.00    -4.0000)

 CYCLE    2
  SDIIS (wt  0.000):  1.0000  0.0000
 A-DIIS (wt  1.000):  0.0000  1.0000
  DIIS coefficients:  0.0000  1.0000
 SCF Error: norm([F,P])=     11.417463016604, max([F,P])=      4.812900877027
 orbitals (Q,E):
 ---------------
 S :1...3            ( 2.00   -19.3334)  ( 2.00    -0.0460)  ( 0.00     0.2785)
 P :1...2            ( 5.00     0.3692)  ( 0.00     1.5242)
 D :1...1            ( 0.00     1.6939)

 CYCLE    3
  SDIIS (wt  0.000):  0.2306  0.7694
 A-DIIS (wt  1.000):  0.4166  0.5834
  DIIS coefficients:  0.4166  0.5834
 SCF Error: norm([F,P])=      5.104764109948, max([F,P])=      3.139075950015
 orbitals (Q,E):
 ---------------
 S :1...3            ( 2.00   -25.3701)  ( 2.00    -1.8808)  ( 0.00    -0.0677)
 P :1...2            ( 5.00    -1.1332)  ( 0.00     0.1992)
 D :1...1            ( 0.00     0.7235)

 CYCLE    4
  SDIIS (wt  0.000): -0.0283  0.1197  0.9086
 A-DIIS (wt  1.000):  0.0000  0.0000  1.0000
  DIIS coefficients:  0.0000  0.0000  1.0000
 SCF Error: norm([F,P])=      1.136793511130, max([F,P])=      0.535988014159
 orbitals (Q,E):
 ---------------
 S :1...3            ( 2.00   -23.9832)  ( 2.00    -0.8752)  ( 0.00     0.0807)
 P :1...2            ( 5.00    -0.1605)  ( 0.00     0.6121)
 D :1...1            ( 0.00     1.3076)

 CYCLE    5
  SDIIS (wt  0.000):  0.0065 -0.0442  0.5219  0.5158
 A-DIIS (wt  1.000):  0.0000  0.0000  0.5985  0.4015
  DIIS coefficients:  0.0000  0.0000  0.5985  0.4015
 SCF Error: norm([F,P])=      1.532424282428, max([F,P])=      0.751335895979
 orbitals (Q,E):
 ---------------
 S :1...3            ( 2.00   -24.7465)  ( 2.00    -1.1870)  ( 0.00     0.0451)
 P :1...2            ( 5.00    -0.4440)  ( 0.00     0.4701)
 D :1...1            ( 0.00     1.1691)

 CYCLE    6
  SDIIS (wt  0.587):  0.0017  0.0024  0.0231 -0.0390  1.0118
 A-DIIS (wt  0.413):  0.0000  0.0000  0.0000  0.0000  1.0000
  DIIS coefficients:  0.0010  0.0014  0.0136 -0.0229  1.0069
 SCF Error: norm([F,P])=      0.089063123841, max([F,P])=      0.041917136003
 orbitals (Q,E):
 ---------------
 S :1...3            ( 2.00   -24.8154)  ( 2.00    -1.2124)  ( 0.00     0.0403)
 P :1...2            ( 5.00    -0.4706)  ( 0.00     0.4622)
 D :1...1            ( 0.00     1.1616)

 CYCLE    7
  SDIIS (wt  0.830): -0.0003  0.0002  0.0016  0.0086  0.1858  0.8041
 A-DIIS (wt  0.170):  0.0000  0.0000  0.0000  0.0000  0.1339  0.8661
  DIIS coefficients: -0.0002  0.0001  0.0013  0.0071  0.1770  0.8146
 SCF Error: norm([F,P])=      0.037660935244, max([F,P])=      0.017831178118
 orbitals (Q,E):
 ---------------
 S :1...3            ( 2.00   -24.7909)  ( 2.00    -1.2031)  ( 0.00     0.0411)
 P :1...2            ( 5.00    -0.4616)  ( 0.00     0.4656)
 D :1...1            ( 0.00     1.1654)

 CYCLE    8
  SDIIS (wt  0.994): -0.0000  0.0000  0.0002 -0.0001 -0.0052  0.0652  0.9398
 A-DIIS (wt  0.006):  0.0000  0.0000  0.0000  0.0000  0.0000  0.0000  1.0000
  DIIS coefficients: -0.0000  0.0000  0.0002 -0.0001 -0.0051  0.0648  0.9402
 SCF Error: norm([F,P])=      0.003370496124, max([F,P])=      0.001602826519
 orbitals (Q,E):
 ---------------
 S :1...3            ( 2.00   -24.7928)  ( 2.00    -1.2039)  ( 0.00     0.0410)
 P :1...2            ( 5.00    -0.4623)  ( 0.00     0.4654)
 D :1...1            ( 0.00     1.1651)

 CYCLE    9
  SDIIS (wt  1.000):  0.0000 -0.0000 -0.0000  0.0000  0.0000 -0.0029 -0.0287  1.0316
  DIIS coefficients:  0.0000 -0.0000 -0.0000  0.0000  0.0000 -0.0029 -0.0287  1.0316
 SCF Error: norm([F,P])=      0.000019322802, max([F,P])=      0.000009233054
 orbitals (Q,E):
 ---------------
 S :1...3            ( 2.00   -24.7928)  ( 2.00    -1.2039)  ( 0.00     0.0410)
 P :1...2            ( 5.00    -0.4623)  ( 0.00     0.4654)
 D :1...1            ( 0.00     1.1651)

 CYCLE   10
  SDIIS (wt  1.000):  0.0000  0.0000 -0.0000 -0.0244  1.0244
  DIIS coefficients:  0.0000  0.0000 -0.0000 -0.0244  1.0244
 SCF Error: norm([F,P])=      0.000000714168, max([F,P])=      0.000000333395
 orbitals (Q,E):
 ---------------
 S :1...3            ( 2.00   -24.7928)  ( 2.00    -1.2039)  ( 0.00     0.0410)
 P :1...2            ( 5.00    -0.4623)  ( 0.00     0.4654)
 D :1...1            ( 0.00     1.1651)

 CYCLE   11
  SDIIS (wt  1.000):  0.0000  0.0000 -0.0009  0.0187  0.9822
  DIIS coefficients:  0.0000  0.0000 -0.0009  0.0187  0.9822
 SCF Error: norm([F,P])=      0.000000006167, max([F,P])=      0.000000003088
 orbitals (Q,E):
 ---------------
 S :1...3            ( 2.00   -24.7928)  ( 2.00    -1.2039)  ( 0.00     0.0410)
 P :1...2            ( 5.00    -0.4623)  ( 0.00     0.4654)
 D :1...1            ( 0.00     1.1651)

 SCF CONVERGED

 CYCLE   12
1
 ***************************************************************************************************


                                                *******************
                                                *  R E S U L T S  *
                                                *******************
  
  
 Hartree-Fock exchange energy:   -9.60844692110818     
 *** Setting up for NEW gradients in Focky
 *** Using EXACT density in Focky

 Orbital Energies, per Irrep and Spin:
 ======================================
                        Occup              E (au)              E (eV)       Diff (eV) with prev. cycle
                        -----      --------------------        ------       --------------------------
 S
               1        2.000     -0.24792794256052E+02      -674.646              -2.17E-09
               2        2.000     -0.12039265200766E+01       -32.761              -1.19E-09
               3        0.000      0.41020267529305E-01         1.116
               4        0.000      0.16459564764492E+01        44.789
               5        0.000      0.48791665719915E+02      1327.689
 P
               1        5.000     -0.46233638692480E+00       -12.581              -1.14E-09
               2        0.000      0.46537963568390E+00        12.664
               3        0.000      0.46923696039227E+01       127.686
 D
               1        0.000      0.11651248915471E+01        31.705


 Partially Occupied:
               1 P                -0.46233638692480E+00
  
 HOMO :        2 S                -0.12039265200766E+01
 LUMO :        3 S                 0.41020267529305E-01
  


 Orbital Energies, all Irreps
 ========================================

 Irrep        no.  (spin)   Occup              E (au)                E (eV)
 ---------------------------------------------------------------------------
 S             1             2.00       -0.24792794256052E+02      -674.6463
 S             2             2.00       -0.12039265200766E+01       -32.7605
 P             1             5.00       -0.46233638692480E+00       -12.5808
 S             3             0.00        0.41020267529305E-01         1.1162
 P             2             0.00        0.46537963568390E+00        12.6636
 D             1             0.00        0.11651248915471E+01        31.7047
 S             4             0.00        0.16459564764492E+01        44.7888
 P             3             0.00        0.46923696039227E+01       127.6859
 S             5             0.00        0.48791665719915E+02      1327.6888


 All Electron Calculation, thus no Orbital Energies of the Core Orbitals are calculated


 =======================================
 M U L L I K E N   P O P U L A T I O N S
 =======================================
  
 The survey below gives for each atom:
 a) the total charge (Z minus electrons)
 b) the net spin polarization (nr of electrons spin-A minus spin-B)
 c) for each spin the atomic electron valence density (integrated) per L-value.

 Atom              Charge    Spin density          S         P         D         F
 ----              ------    ------------       ------    ------    ------    ------
 1 F               0.0000                       4.0000    5.0000    0.0000    0.0000

 Populations of individual BAS functions
 ----------------------------------------
 1 F            0.5707  1.4049  1.1495  0.8781 -0.0032  0.3568  0.3568  0.3568  0.9296  0.9296
                0.9296  0.3802  0.3802  0.3802  0.0000  0.0000  0.0000  0.0000  0.0000  0.0000

 Gross Charges per Atom (Z minus electrons)
 ==========================================
             0.0000
 Net Total:  0.00000000


 =======================================================================
 Electrostatic potential at the Nuclei due to electrons and other nuclei
 =======================================================================
  
         Atom                  Potential
         ----                  ---------
     1)   F                  26.49297201
 
 
 ========================
 No memory problems found
 ========================
 
 Maximum number of active allocate calls:         369
 
 *******************************************************************************

                             A D F   E X I T
 NORMAL TERMINATION


 =================
 Timing Statistics
 =================
  
 Total Used :                     CPU=        0.64      System=        0.09     Elapsed=        1.22

 Calls  Section                     ( Mean, Percentage )
 ---------------------------------------------------------------------------------------------------
     3  ><      ................      0.00    0.33             0.00    1.18             0.00    0.44
     1  INIT    ................      0.04    5.57             0.01   10.75             0.46   37.73
     1  GEOMET  ................      0.02    2.55             0.06   64.57             0.08    6.87
     1  INPUTA  ................      0.00    0.50             0.00    0.00             0.00    0.26
     1  MAINSY  ................      0.01    1.62             0.00    0.00             0.02    1.58
     1  SYMFIT  ................      0.00    0.30             0.00    0.00             0.00    0.26
     1  CORORT  ................      0.00    0.15             0.00    0.00             0.00    0.19
     1  SYMORB  ................      0.00    0.07             0.00    0.23             0.00    0.14
     1  FITINT  ................      0.01    0.95             0.00    2.15             0.02    1.37
     1  CLSMAT  ................      0.00    0.19             0.00    0.23             0.00    0.21
     1  ORTHON  ................      0.00    0.74             0.00    0.00             0.01    0.48
     1  GENPT   ................      0.01    1.96             0.00    1.19             0.02    1.32
     1  PTBAS   ................      0.00    0.36             0.00    1.46             0.00    0.39
    12  FOCKY   ................      0.04   73.94             0.00   11.35             0.04   40.35
    12  FOCKTR  ................      0.00    1.05             0.00    0.44             0.00    0.59
    12  SDIIS   ................      0.00    3.80             0.00    4.71             0.00    3.82
     1  COREPS  ................      0.02    2.94             0.00    0.04             0.02    1.56
     1  POPAN   ................      0.01    0.84             0.00    0.00             0.01    0.56
     1  DEBYE   ................      0.00    0.24             0.00    0.00             0.00    0.23
     1  EXIT PROCEDURE .........      0.01    1.92             0.00    1.69             0.02    1.64


 Currently Open Files (EXIT00)
 ====================

 Unit    Access Format  Status   Type       Ident (file)
 -------------------------------------------------------
   3      SEQ    FORM   TRANSP  NORMAL      LOGFILE
                                          ( logfile )


 Buffered I/O statistics
 =======================
 Memory available:                    268435456
 Number of records fitting in memory:     64527
 Input :   0.1% of                        26754  *4k bytes
 Output:  13.5% of                         1288  *4k bytes
 Records from serial files evicted:           0
                    others evicted:           0
 Hash table lookups:      54270 with          0 conflicts (  0.00%)

 ***************************************************************************************************
 (LOGFILE)
 <Sep03-2019> <16:51:40>  ADF 2018  RunTime: Sep03-2019 16:51:40  Nodes: 1  Procs: 1
 <Sep03-2019> <16:51:40>  Hydrogen (TZP)
 <Sep03-2019> <16:51:40>  RunType   : CREATE
 <Sep03-2019> <16:51:41>  Net Charge: 0 (Nuclei minus Electrons)
 <Sep03-2019> <16:51:41>  Symmetry  : ATOM
  Coordinates
    Atom         X           Y           Z   (Angstrom)
    1.H         0.000000    0.000000    0.000000
 <Sep03-2019> <16:51:41>  >>>> CORORT
 <Sep03-2019> <16:51:41>  >>>> FITINT
 <Sep03-2019> <16:51:41>  >>>> CLSMAT
 <Sep03-2019> <16:51:41>  >>>> ORTHON
 <Sep03-2019> <16:51:41>  >>>> GENPT
 <Sep03-2019> <16:51:41>  Block Length=  64
 <Sep03-2019> <16:51:41>  >>>> PTBAS
 <Sep03-2019> <16:51:41>  >>>> CYCLE
 <Sep03-2019> <16:51:41>  CalcFitR12Fit
 <Sep03-2019> <16:51:41>  CalcFitCoeff
 <Sep03-2019> <16:51:41>              |Error|         MaxErr       Wt(A-DIIS)
 <Sep03-2019> <16:51:41>      1      0.00000000      0.00000000
 <Sep03-2019> <16:51:41>      2      0.04053683      0.03970368
 <Sep03-2019> <16:51:41>      3      0.00831365      0.00779462    100.0
 <Sep03-2019> <16:51:41>      4      0.00117916      0.00115484      0.2
 <Sep03-2019> <16:51:41>      5      0.00002880      0.00002504      0.0
 <Sep03-2019> <16:51:41>      6      0.00000137      0.00000117      0.0
 <Sep03-2019> <16:51:41>      7      0.00000001      0.00000000      0.0
 <Sep03-2019> <16:51:41>  SCF converged
 <Sep03-2019> <16:51:41>      8      0.00000000      0.00000000      0.0
 <Sep03-2019> <16:51:41>  >>>> POPAN
 <Sep03-2019> <16:51:41>  >>>> DEBYE
 <Sep03-2019> <16:51:41>  NORMAL TERMINATION
 <Sep03-2019> <16:51:41>  END
 <Sep03-2019> <16:51:41>  ADF 2018  RunTime: Sep03-2019 16:51:41  Nodes: 1  Procs: 1
 <Sep03-2019> <16:51:41>  Fluorine (TZP)
 <Sep03-2019> <16:51:42>  RunType   : CREATE
 <Sep03-2019> <16:51:42>  Net Charge: 0 (Nuclei minus Electrons)
 <Sep03-2019> <16:51:42>  Symmetry  : ATOM
  Coordinates
    Atom         X           Y           Z   (Angstrom)
    1.F         0.000000    0.000000    0.000000
 <Sep03-2019> <16:51:42>  >>>> CORORT
 <Sep03-2019> <16:51:42>  >>>> FITINT
 <Sep03-2019> <16:51:42>  >>>> CLSMAT
 <Sep03-2019> <16:51:42>  >>>> ORTHON
 <Sep03-2019> <16:51:42>  >>>> GENPT
 <Sep03-2019> <16:51:42>  Block Length=  76
 <Sep03-2019> <16:51:42>  >>>> PTBAS
 <Sep03-2019> <16:51:42>  >>>> CYCLE
 <Sep03-2019> <16:51:42>  CalcFitR12Fit
 <Sep03-2019> <16:51:42>  CalcFitCoeff
 <Sep03-2019> <16:51:42>              |Error|         MaxErr       Wt(A-DIIS)
 <Sep03-2019> <16:51:42>      1      0.00000000      0.00000000
 <Sep03-2019> <16:51:42>      2     11.41746302      4.81290088    100.0
 <Sep03-2019> <16:51:42>      3      5.10476411      3.13907595    100.0
 <Sep03-2019> <16:51:42>      4      1.13679351      0.53598801    100.0
 <Sep03-2019> <16:51:42>      5      1.53242428      0.75133590    100.0
 <Sep03-2019> <16:51:42>      6      0.08906312      0.04191714     41.3
 <Sep03-2019> <16:51:42>      7      0.03766094      0.01783118     17.0
 <Sep03-2019> <16:51:42>      8      0.00337050      0.00160283      0.6
 <Sep03-2019> <16:51:42>      9      0.00001932      0.00000923      0.0
 <Sep03-2019> <16:51:42>     10      0.00000071      0.00000033      0.0
 <Sep03-2019> <16:51:42>     11      0.00000001      0.00000000      0.0
 <Sep03-2019> <16:51:42>  SCF converged
 <Sep03-2019> <16:51:42>     12      0.00000000      0.00000000      0.0
 <Sep03-2019> <16:51:42>  >>>> POPAN
 <Sep03-2019> <16:51:42>  >>>> DEBYE
 <Sep03-2019> <16:51:42>  NORMAL TERMINATION
 <Sep03-2019> <16:51:42>  END
 
Create C   file=TZP-C
XC
::  gga OLYP
   hybrid b3lyp
DISPERSION Grimme3
End
ExactDensity

 *******************************************************************************
 *                                                                             *
 *  -------------------------------------                                      *
 *   Amsterdam Density Functional  (ADF)         2018                          *
 *  -------------------------------------                                      *
 *                                               r74086 2019-04-17             *
 *                                                                             *
 *                                                                             *
 *                              =================                              *
 *                              |               |                              *
 *                              |     A D F     |                              *
 *                              |               |                              *
 *                              =================                              *
 *                                                                             *
 *                                                                             *
 *   Online information and documentation:  https://www.scm.com/support/       *
 *   E-mail:  support@scm.com   info@scm.com                                   *
 *                                                                             *
 *   Scientific publications using ADF results must be properly referenced     *
 *   See the User Manuals (or the web site) for recommended citations          *
 *   The terms and conditions of the End User License Agreement apply to       *
 *   the use of ADF, https://www.scm.com/license-terms/                        *
 *                                                                             *
 **********************  x86_64_linux_intel / intelmpi  ************************
 
 Licensed to: Dr. Jeanet Conradie / University of the Free State / Bloemfontein / ZA
 SCM User ID: u7775
  
 ADF 2018  RunTime: Sep03-2019 16:51:43  Nodes: 1  Procs: 1

 Temporary files are created in /scratch/conradj/198419.login.Mntfaa3_B3LYP_D3_mer_CH3-CH3/kid_0.2099446425

 Carbon (TZP)


 ===========================
 A T T A C H E D   F I L E S
 ===========================
  
 CREATE - Data File:    TZP-C
                        Carbon (TZP)


 ===============================
 M O D E L   P A R A M E T E R S
 ===============================
  
 DENSITY FUNCTIONAL POTENTIAL (scf)
    Hybrid:                            B3LYP                                   == Not Default ==

 SPIN  (restricted / unrestr.)
    Molecule:                          Restricted                               

 OTHER ASPECTS
    Relativistic Corrections:          ---                                      

    Nuclear Charge Density Model:      Point Charge Nuclei                      
    Core Treatment:                    Frozen Orbital(s)                        

    Hyperfine or Zeeman Interaction:   ---                                      

 Settings for Grimme 3 dispersion correction

      damping                      Zero
      s6                          1.000
      sr,6                        1.261
      s8                          1.703

 Other (technical) parameters

      rs8                         1.000
      alpha                      14.000
      version                         3
 


 =====================================
 S Y M M E T R Y ,   E L E C T R O N S
 =====================================
  
 Symmetry: ATOM

 Irreducible Representations, including subspecies
 -------------------------------------------------
 S
 P:x  P:y  P:z
 D:z2  D:x2-y2  D:xy  D:xz  D:yz
 F:z3  F:z  F:xyz  F:z2x  F:z2y  F:x  F:y


 Configuration of Valence Electrons
 ==================================

          Occupation Numbers
          -------------------------------------------------
 S        2*2
 P        2
 D        0
 F        0
          -------------------------------------------------

 Total:   6

 Net Charge: 0 (Nuclei minus Electrons)

 Preset values for MO occupations will be applied through SCF cycle no. 1000000
 Thereafter, the program will assign electrons to MOs that are spatially
 similar to the occupied MOs in a "reference" cycle ("KeepOrbitals").
 The reference cycle is always the PREVIOUS cycle: it will evolve with
 the SCF procedure.


 ================================
 (Slater-type)  F U N C T I O N S  ***  (Basis and Fit)  ***
 ================================
  

 Atom Type    1  (C)
 ==============

 Valence Basis Sets:   9
 -----------------------
   1 S    7.680000
   1 S    5.000000
   2 S    1.280000
   2 S    2.100000
   2 S    4.600000
   2 P    0.820000
   2 P    1.480000
   2 P    2.940000
   3 D    2.200000

 Charge Fitting Sets (for the computation of the Coulomb Potential):  22
 -----------------------------------------------------------------------
   1 S   15.360000
   2 S   17.530000
   2 S   12.070000
   2 S    8.310000
   2 S    5.730000
   3 S    5.780000
   3 S    4.220000
   3 S    3.080000
   3 S    2.250000
   3 S    1.640000
   2 P    9.880000
   2 P    5.800000
   3 P    5.050000
   3 P    3.230000
   3 P    2.060000
   3 D    7.200000
   3 D    4.400000
   3 D    2.690000
   3 D    1.640000
   4 F    5.400000
   4 F    3.550000
   5 G    4.500000


 BAS: List of all Elementary Cartesian Basis Functions
 =====================================================

 The numbering in the list below (to the right of the function characteristics) is referred
 to in print-outs of MO eigenvectors and Mulliken populations in the BAS representation
 (as contrasted to the SFO representation).

 Notes:
 1. The functions are characterized by a polynomial prefactor (powers of x,y,z and r) and
    an exponential decay factor alpha.
 2. Since the basis sets are specific for an atom TYPE, the individual functions occur on
    all atoms of that type.
 3. The word 'Core' in the left margin signals that it is a Core Function (CF) : not a
    degree of freedom in the valence set, but only used to ensure orthogonalization of
    the other valence basis functions on the frozen Core Orbitals.


 (power of) X  Y  Z  R     Alpha  on Atom
            ==========     =====     ==========

 C                                    1
                                  ---------------------------------------------------------------------------
            0  0  0  0     7.680      1
            0  0  0  0     5.000      2
            0  0  0  1     1.280      3
            0  0  0  1     2.100      4
            0  0  0  1     4.600      5
            1  0  0  0     0.820      6
            0  1  0  0     0.820      7
            0  0  1  0     0.820      8
            1  0  0  0     1.480      9
            0  1  0  0     1.480     10
            0  0  1  0     1.480     11
            1  0  0  0     2.940     12
            0  1  0  0     2.940     13
            0  0  1  0     2.940     14
            2  0  0  0     2.200     15
            1  1  0  0     2.200     16
            1  0  1  0     2.200     17
            0  2  0  0     2.200     18
            0  1  1  0     2.200     19
            0  0  2  0     2.200     20

 Total number of charge fitting functions (nprimf)        84
 Total number of Cartesian basis functions (naos)         20
 Total number of Cartesian core functions  (ncos)          0


 BAS: List of all Elementary Cartesian Basis Functions
 =====================================================

 The numbering in the list below (to the right of the function characteristics) is referred
 to in print-outs of MO eigenvectors and Mulliken populations in the BAS representation
 (as contrasted to the SFO representation).

 Notes:
 1. The functions are characterized by a polynomial prefactor (powers of x,y,z and r) and
    an exponential decay factor alpha.
 2. Since the basis sets are specific for an atom TYPE, the individual functions occur on
    all atoms of that type.
 3. The word 'Core' in the left margin signals that it is a Core Function (CF) : not a
    degree of freedom in the valence set, but only used to ensure orthogonalization of
    the other valence basis functions on the frozen Core Orbitals.


 (power of) X  Y  Z  R     Alpha  on Atom
            ==========     =====     ==========

 C                                    1
                                  ---------------------------------------------------------------------------
            0  0  0  0     7.680      1
            0  0  0  0     5.000      2
            0  0  0  1     1.280      3
            0  0  0  1     2.100      4
            0  0  0  1     4.600      5
            1  0  0  0     0.820      6
            0  1  0  0     0.820      7
            0  0  1  0     0.820      8
            1  0  0  0     1.480      9
            0  1  0  0     1.480     10
            0  0  1  0     1.480     11
            1  0  0  0     2.940     12
            0  1  0  0     2.940     13
            0  0  1  0     2.940     14
            2  0  0  0     2.200     15
            1  1  0  0     2.200     16
            1  0  1  0     2.200     17
            0  2  0  0     2.200     18
            0  1  1  0     2.200     19
            0  0  2  0     2.200     20
1
 ***************************************************************************************************


                                              ***********************
                                              *  T E C H N I C A L  *
                                              ***********************
  


 =============================================================
 P A R A L L E L I Z A T I O N  and  V E C T O R I Z A T I O N
 =============================================================
  
 Nr of parallel processes:                                1
 Maximum vector length in NumInt loops:                 128

 IO buffersize (Mb):                                    256.000000


 =====================
 S C F   U P D A T E S
 =====================
  
 Max. nr. of cycles:                               300
 Convergence criterion:                              0.0000000100
   secondary criterion:                              0.0000000100

 Mix parameter (when DIIS does not apply):           0.2000000000
 Special mix parameter for the first cycle:          1.0000000000
 Mixed ADIIS+DIIS will be used
    Max number of expansion vectors:                10
    Pure ADIIS when Max([F,P]) is above              0.1000000000
    Pure DIIS when Max([F,P]) is below               0.0010000000
 Automatic ElectronSmearing (in case of problematic SCF convergence) disabled


 =================
 P R E C I S I O N  ***  (General: NumInt, NeglectFunctionTails, ...)  ***
 =================
  

 NumInt:           Target precision:                12.0000000000
 -------           Initial precision:               10.0000000000
                   Min. precision (optimization):   10.0000000000

 Neglect Functions:          Basis functions:        0.1000000000E-13
 ------------------          Fit functions:          0.1000000000E-13


 ===========================
 L I N E A R   S C A L I N G
 ===========================
  

 Cut-off radii density fit:                        0.1000000000E-97
 Overlap cut-off criterion AO matrix elements:     0.1000000000E-97
 Cut-offs for Coulomb potential and fitted density:0.1000000000E-97
 Cut-off criterion for Coulomb multipole terms:    0.1000000000E-97
 Progressive Convergence parameter:                 0.000000000    
1
 ***************************************************************************************************


                                            ***************************
                                            *  C O M P U T A T I O N  *
                                            ***************************
  

 Number of elements of the density matrix on this node (used, total):       210       210


 ===========================================
 Numerical Integration : Fuzzy Cells (Becke)
 ===========================================
  
 Becke grid quality: VERYGOOD       
  
 Lebedev angular grid order:             min:  13 max:  41
 Nr. of radial points:                   min:  72 max:  72

 Total nr. of points:         72
 Nr. of blocks:                1
 Block length:                72
 Nr. of dummy points:          0


 Test of Precision of the Numerical Integration Grid
 ===================================================

 Integral of the Total Core Density:                   0.00000000000000


 ========================
 Density Fitting (zlmFit)
 ========================
  
 ZlmFit Fit Quality: VERYGOOD       
  
 Max L-expansion:                        min:   0 max:   0
 Nr. of radial interpolation points:     min: 160 max: 160


 ======================
 RI Hartree-Fock Scheme
 ======================
  
 Fit Set Quality     : NORMAL
 Integration Quality : NORMAL
 Threshold Quality   : NORMAL
 Response Quality    : DEFAULT
 Is Range Separated  :  F
 
 RIHartreeFock Dependency: number of modified vectors:           0


 =====
 S C F  ***  ScaSCF  ***
 =====
  

 CYCLE    1
 SCF Error: norm([F,P])=      0.000000000000, max([F,P])=      0.000000000000
 orbitals (Q,E):
 ---------------
 S :1...5            ( 2.00   -17.9995)  ( 2.00    -4.4761)  ( 0.00    -1.9482)  ( 0.00     0.6812)
                     ( 0.00    42.8100)
 P :1...3            ( 2.00    -4.4994)  ( 0.00    -1.9807)  ( 0.00    -1.0849)
 D :1...1            ( 0.00    -1.9800)

 CYCLE    2
  SDIIS (wt  0.000):  1.0000 -0.0000
 A-DIIS (wt  1.000):  0.0000  1.0000
  DIIS coefficients:  0.0000  1.0000
 SCF Error: norm([F,P])=      4.505384998572, max([F,P])=      3.329849281988
 orbitals (Q,E):
 ---------------
 S :1...3            ( 2.00    -8.0776)  ( 2.00    -0.0675)  ( 0.00     0.8204)
 P :1...2            ( 2.00     0.1170)  ( 0.00     0.6042)
 D :1...1            ( 0.00     1.8130)

 CYCLE    3
  SDIIS (wt  0.000):  0.1978  0.8022
 A-DIIS (wt  1.000):  0.0463  0.9537
  DIIS coefficients:  0.0463  0.9537
 SCF Error: norm([F,P])=      1.486233295202, max([F,P])=      1.210863110380
 orbitals (Q,E):
 ---------------
 S :1...3            ( 2.00   -11.4522)  ( 2.00    -1.0449)  ( 0.00     0.1092)
 P :1...2            ( 2.00    -0.6795)  ( 0.00     0.0180)
 D :1...1            ( 0.00     0.8293)

 CYCLE    4
  SDIIS (wt  0.000): -0.0657  0.2502  0.8155
 A-DIIS (wt  1.000):  0.0000  0.1203  0.8797
  DIIS coefficients:  0.0000  0.1203  0.8797
 SCF Error: norm([F,P])=      0.775995598844, max([F,P])=      0.612587534517
 orbitals (Q,E):
 ---------------
 S :1...3            ( 2.00    -9.9425)  ( 2.00    -0.4367)  ( 0.00     0.4820)
 P :1...2            ( 2.00    -0.0797)  ( 0.00     0.2569)
 D :1...1            ( 0.00     1.4133)

 CYCLE    5
  SDIIS (wt  0.000): -0.0165 -0.0643  0.2999  0.7809
 A-DIIS (wt  1.000):  0.0000  0.0000  0.0815  0.9185
  DIIS coefficients:  0.0000  0.0000  0.0815  0.9185
 SCF Error: norm([F,P])=      0.332820215129, max([F,P])=      0.266183660048
 orbitals (Q,E):
 ---------------
 S :1...3            ( 2.00   -10.5869)  ( 2.00    -0.6641)  ( 0.00     0.3391)
 P :1...2            ( 2.00    -0.2816)  ( 0.00     0.1493)
 D :1...1            ( 0.00     1.1946)

 CYCLE    6
  SDIIS (wt  0.000):  0.0027 -0.0121 -0.0988  0.3111  0.7971
 A-DIIS (wt  1.000):  0.0000  0.0000  0.0000  0.1921  0.8079
  DIIS coefficients:  0.0000  0.0000  0.0000  0.1921  0.8079
 SCF Error: norm([F,P])=      0.191970387742, max([F,P])=      0.149422588380
 orbitals (Q,E):
 ---------------
 S :1...3            ( 2.00   -10.2640)  ( 2.00    -0.5338)  ( 0.00     0.4211)
 P :1...2            ( 2.00    -0.1606)  ( 0.00     0.2052)
 D :1...1            ( 0.00     1.3209)

 CYCLE    7
  SDIIS (wt  0.470): -0.0001  0.0023  0.0001 -0.1209  0.1514  0.9673
 A-DIIS (wt  0.530):  0.0000  0.0000  0.0000  0.0000  0.0000  1.0000
  DIIS coefficients: -0.0000  0.0011  0.0001 -0.0568  0.0711  0.9846
 SCF Error: norm([F,P])=      0.068163053138, max([F,P])=      0.053501013267
 orbitals (Q,E):
 ---------------
 S :1...3            ( 2.00   -10.3809)  ( 2.00    -0.5774)  ( 0.00     0.3935)
 P :1...2            ( 2.00    -0.2001)  ( 0.00     0.1852)
 D :1...1            ( 0.00     1.2786)

 CYCLE    8
  SDIIS (wt  0.788): -0.0001  0.0003  0.0043 -0.0151 -0.0680  0.2586  0.8200
 A-DIIS (wt  0.212):  0.0000  0.0000  0.0000  0.0000  0.0000  0.0333  0.9667
  DIIS coefficients: -0.0001  0.0003  0.0034 -0.0119 -0.0536  0.2108  0.8511
 SCF Error: norm([F,P])=      0.028239664999, max([F,P])=      0.022006422969
 orbitals (Q,E):
 ---------------
 S :1...3            ( 2.00   -10.3415)  ( 2.00    -0.5620)  ( 0.00     0.4034)
 P :1...2            ( 2.00    -0.1860)  ( 0.00     0.1921)
 D :1...1            ( 0.00     1.2937)

 CYCLE    9
  SDIIS (wt  0.977):  0.0000  0.0000 -0.0001 -0.0005 -0.0010  0.0037  0.1397  0.8582
 A-DIIS (wt  0.023):  0.0000  0.0000  0.0000  0.0000  0.0000  0.0000  0.0000  1.0000
  DIIS coefficients:  0.0000  0.0000 -0.0001 -0.0005 -0.0010  0.0037  0.1366  0.8614
 SCF Error: norm([F,P])=      0.004150959296, max([F,P])=      0.003232153632
 orbitals (Q,E):
 ---------------
 S :1...3            ( 2.00   -10.3466)  ( 2.00    -0.5640)  ( 0.00     0.4021)
 P :1...2            ( 2.00    -0.1878)  ( 0.00     0.1912)
 D :1...1            ( 0.00     1.2917)

 CYCLE   10
  SDIIS (wt  1.000): -0.0000 -0.0000  0.0000  0.0000 -0.0001 -0.0005 -0.0032  1.0037
  DIIS coefficients: -0.0000 -0.0000  0.0000  0.0000 -0.0001 -0.0005 -0.0032  1.0037
 SCF Error: norm([F,P])=      0.000077558930, max([F,P])=      0.000060353238
 orbitals (Q,E):
 ---------------
 S :1...3            ( 2.00   -10.3465)  ( 2.00    -0.5639)  ( 0.00     0.4021)
 P :1...2            ( 2.00    -0.1878)  ( 0.00     0.1912)
 D :1...1            ( 0.00     1.2918)

 CYCLE   11
  SDIIS (wt  1.000):  0.0000  0.0000 -0.0001 -0.0003  0.0120  0.9883
  DIIS coefficients:  0.0000  0.0000 -0.0001 -0.0003  0.0120  0.9883
 SCF Error: norm([F,P])=      0.000000133573, max([F,P])=      0.000000101962
 orbitals (Q,E):
 ---------------
 S :1...3            ( 2.00   -10.3465)  ( 2.00    -0.5639)  ( 0.00     0.4021)
 P :1...2            ( 2.00    -0.1878)  ( 0.00     0.1912)
 D :1...1            ( 0.00     1.2918)

 CYCLE   12
  SDIIS (wt  1.000):  0.0000  0.0001 -0.0040  1.0039
  DIIS coefficients:  0.0000  0.0001 -0.0040  1.0039
 SCF Error: norm([F,P])=      0.000000001690, max([F,P])=      0.000000001344
 orbitals (Q,E):
 ---------------
 S :1...3            ( 2.00   -10.3465)  ( 2.00    -0.5639)  ( 0.00     0.4021)
 P :1...2            ( 2.00    -0.1878)  ( 0.00     0.1912)
 D :1...1            ( 0.00     1.2918)

 SCF CONVERGED

 CYCLE   13
1
 ***************************************************************************************************


                                                *******************
                                                *  R E S U L T S  *
                                                *******************
  
  
 Hartree-Fock exchange energy:   -4.64369339639251     
 *** Setting up for NEW gradients in Focky
 *** Using EXACT density in Focky

 Orbital Energies, per Irrep and Spin:
 ======================================
                        Occup              E (au)              E (eV)       Diff (eV) with prev. cycle
                        -----      --------------------        ------       --------------------------
 S
               1        2.000     -0.10346539907244E+02      -281.544              -2.03E-09
               2        2.000     -0.56391811941805E+00       -15.345              -1.06E-09
               3        0.000      0.40212804025784E+00        10.942
               4        0.000      0.55087123974262E+01       149.900
               5        0.000      0.50545679425265E+02      1375.418
 P
               1        2.000     -0.18779793391131E+00        -5.110              -9.12E-10
               2        0.000      0.19124012964918E+00         5.204
               3        0.000      0.20892463012344E+01        56.851
 D
               1        0.000      0.12917544257274E+01        35.150


 Partially Occupied:
               1 P                -0.18779793391131E+00
  
 HOMO :        2 S                -0.56391811941805E+00
 LUMO :        2 P                 0.19124012964918E+00
  


 Orbital Energies, all Irreps
 ========================================

 Irrep        no.  (spin)   Occup              E (au)                E (eV)
 ---------------------------------------------------------------------------
 S             1             2.00       -0.10346539907244E+02      -281.5437
 S             2             2.00       -0.56391811941805E+00       -15.3450
 P             1             2.00       -0.18779793391131E+00        -5.1102
 P             2             0.00        0.19124012964918E+00         5.2039
 S             3             0.00        0.40212804025784E+00        10.9425
 D             1             0.00        0.12917544257274E+01        35.1504
 P             3             0.00        0.20892463012344E+01        56.8513
 S             4             0.00        0.55087123974262E+01       149.8997
 S             5             0.00        0.50545679425265E+02      1375.4179


 All Electron Calculation, thus no Orbital Energies of the Core Orbitals are calculated


 =======================================
 M U L L I K E N   P O P U L A T I O N S
 =======================================
  
 The survey below gives for each atom:
 a) the total charge (Z minus electrons)
 b) the net spin polarization (nr of electrons spin-A minus spin-B)
 c) for each spin the atomic electron valence density (integrated) per L-value.

 Atom              Charge    Spin density          S         P         D         F
 ----              ------    ------------       ------    ------    ------    ------
 1 C               0.0000                       4.0000    2.0000    0.0000    0.0000

 Populations of individual BAS functions
 ----------------------------------------
 1 C            0.4746  1.5304  0.9148  1.1405 -0.0604  0.1986  0.1986  0.1986  0.3658  0.3658
                0.3658  0.1023  0.1023  0.1023  0.0000  0.0000  0.0000  0.0000  0.0000  0.0000

 Gross Charges per Atom (Z minus electrons)
 ==========================================
             0.0000
 Net Total:  0.00000000


 =======================================================================
 Electrostatic potential at the Nuclei due to electrons and other nuclei
 =======================================================================
  
         Atom                  Potential
         ----                  ---------
     1)   C                  14.64659694
 
 
 ========================
 No memory problems found
 ========================
 
 Maximum number of active allocate calls:         369
 
 *******************************************************************************

                             A D F   E X I T
 NORMAL TERMINATION


 =================
 Timing Statistics
 =================
  
 Total Used :                     CPU=        0.63      System=        0.09     Elapsed=        1.21

 Calls  Section                     ( Mean, Percentage )
 ---------------------------------------------------------------------------------------------------
     3  ><      ................      0.00    0.49             0.00    0.95             0.00    0.51
     1  INIT    ................      0.04    5.97             0.01    6.71             0.45   37.60
     1  GEOMET  ................      0.02    2.65             0.06   63.50             0.08    6.97
     1  INPUTA  ................      0.00    0.48             0.00    0.19             0.00    0.27
     1  MAINSY  ................      0.01    1.55             0.00    0.17             0.02    1.55
     1  SYMFIT  ................      0.00    0.31             0.00    0.03             0.00    0.28
     1  CORORT  ................      0.00    0.16             0.00    0.00             0.00    0.19
     1  SYMORB  ................      0.00    0.06             0.00    0.30             0.00    0.13
     1  FITINT  ................      0.01    0.97             0.00    1.30             0.02    1.34
     1  CLSMAT  ................      0.00    0.11             0.00    0.65             0.00    0.21
     1  ORTHON  ................      0.00    0.71             0.00    0.36             0.01    0.50
     1  GENPT   ................      0.01    2.08             0.00    0.35             0.02    1.34
     1  PTBAS   ................      0.00    0.55             0.00    0.00             0.01    0.42
    13  FOCKY   ................      0.04   72.81             0.00   17.71             0.04   40.01
    13  FOCKTR  ................      0.00    1.20             0.00    0.28             0.00    0.65
    13  SDIIS   ................      0.00    4.53             0.00    2.33             0.00    4.09
     1  COREPS  ................      0.02    2.52             0.00    2.27             0.02    1.50
     1  POPAN   ................      0.01    0.88             0.00    0.00             0.01    0.57
     1  DEBYE   ................      0.00    0.20             0.00    0.37             0.00    0.24
     1  EXIT PROCEDURE .........      0.01    1.75             0.00    2.53             0.02    1.63


 Currently Open Files (EXIT00)
 ====================

 Unit    Access Format  Status   Type       Ident (file)
 -------------------------------------------------------
   3      SEQ    FORM   TRANSP  NORMAL      LOGFILE
                                          ( logfile )


 Buffered I/O statistics
 =======================
 Memory available:                    268435456
 Number of records fitting in memory:     64527
 Input :   0.1% of                        27928  *4k bytes
 Output:  13.4% of                         1298  *4k bytes
 Records from serial files evicted:           0
                    others evicted:           0
 Hash table lookups:      56427 with          0 conflicts (  0.00%)

 ***************************************************************************************************
 (LOGFILE)
 <Sep03-2019> <16:51:40>  ADF 2018  RunTime: Sep03-2019 16:51:40  Nodes: 1  Procs: 1
 <Sep03-2019> <16:51:40>  Hydrogen (TZP)
 <Sep03-2019> <16:51:40>  RunType   : CREATE
 <Sep03-2019> <16:51:41>  Net Charge: 0 (Nuclei minus Electrons)
 <Sep03-2019> <16:51:41>  Symmetry  : ATOM
  Coordinates
    Atom         X           Y           Z   (Angstrom)
    1.H         0.000000    0.000000    0.000000
 <Sep03-2019> <16:51:41>  >>>> CORORT
 <Sep03-2019> <16:51:41>  >>>> FITINT
 <Sep03-2019> <16:51:41>  >>>> CLSMAT
 <Sep03-2019> <16:51:41>  >>>> ORTHON
 <Sep03-2019> <16:51:41>  >>>> GENPT
 <Sep03-2019> <16:51:41>  Block Length=  64
 <Sep03-2019> <16:51:41>  >>>> PTBAS
 <Sep03-2019> <16:51:41>  >>>> CYCLE
 <Sep03-2019> <16:51:41>  CalcFitR12Fit
 <Sep03-2019> <16:51:41>  CalcFitCoeff
 <Sep03-2019> <16:51:41>              |Error|         MaxErr       Wt(A-DIIS)
 <Sep03-2019> <16:51:41>      1      0.00000000      0.00000000
 <Sep03-2019> <16:51:41>      2      0.04053683      0.03970368
 <Sep03-2019> <16:51:41>      3      0.00831365      0.00779462    100.0
 <Sep03-2019> <16:51:41>      4      0.00117916      0.00115484      0.2
 <Sep03-2019> <16:51:41>      5      0.00002880      0.00002504      0.0
 <Sep03-2019> <16:51:41>      6      0.00000137      0.00000117      0.0
 <Sep03-2019> <16:51:41>      7      0.00000001      0.00000000      0.0
 <Sep03-2019> <16:51:41>  SCF converged
 <Sep03-2019> <16:51:41>      8      0.00000000      0.00000000      0.0
 <Sep03-2019> <16:51:41>  >>>> POPAN
 <Sep03-2019> <16:51:41>  >>>> DEBYE
 <Sep03-2019> <16:51:41>  NORMAL TERMINATION
 <Sep03-2019> <16:51:41>  END
 <Sep03-2019> <16:51:41>  ADF 2018  RunTime: Sep03-2019 16:51:41  Nodes: 1  Procs: 1
 <Sep03-2019> <16:51:41>  Fluorine (TZP)
 <Sep03-2019> <16:51:42>  RunType   : CREATE
 <Sep03-2019> <16:51:42>  Net Charge: 0 (Nuclei minus Electrons)
 <Sep03-2019> <16:51:42>  Symmetry  : ATOM
  Coordinates
    Atom         X           Y           Z   (Angstrom)
    1.F         0.000000    0.000000    0.000000
 <Sep03-2019> <16:51:42>  >>>> CORORT
 <Sep03-2019> <16:51:42>  >>>> FITINT
 <Sep03-2019> <16:51:42>  >>>> CLSMAT
 <Sep03-2019> <16:51:42>  >>>> ORTHON
 <Sep03-2019> <16:51:42>  >>>> GENPT
 <Sep03-2019> <16:51:42>  Block Length=  76
 <Sep03-2019> <16:51:42>  >>>> PTBAS
 <Sep03-2019> <16:51:42>  >>>> CYCLE
 <Sep03-2019> <16:51:42>  CalcFitR12Fit
 <Sep03-2019> <16:51:42>  CalcFitCoeff
 <Sep03-2019> <16:51:42>              |Error|         MaxErr       Wt(A-DIIS)
 <Sep03-2019> <16:51:42>      1      0.00000000      0.00000000
 <Sep03-2019> <16:51:42>      2     11.41746302      4.81290088    100.0
 <Sep03-2019> <16:51:42>      3      5.10476411      3.13907595    100.0
 <Sep03-2019> <16:51:42>      4      1.13679351      0.53598801    100.0
 <Sep03-2019> <16:51:42>      5      1.53242428      0.75133590    100.0
 <Sep03-2019> <16:51:42>      6      0.08906312      0.04191714     41.3
 <Sep03-2019> <16:51:42>      7      0.03766094      0.01783118     17.0
 <Sep03-2019> <16:51:42>      8      0.00337050      0.00160283      0.6
 <Sep03-2019> <16:51:42>      9      0.00001932      0.00000923      0.0
 <Sep03-2019> <16:51:42>     10      0.00000071      0.00000033      0.0
 <Sep03-2019> <16:51:42>     11      0.00000001      0.00000000      0.0
 <Sep03-2019> <16:51:42>  SCF converged
 <Sep03-2019> <16:51:42>     12      0.00000000      0.00000000      0.0
 <Sep03-2019> <16:51:42>  >>>> POPAN
 <Sep03-2019> <16:51:42>  >>>> DEBYE
 <Sep03-2019> <16:51:42>  NORMAL TERMINATION
 <Sep03-2019> <16:51:42>  END
 <Sep03-2019> <16:51:43>  ADF 2018  RunTime: Sep03-2019 16:51:43  Nodes: 1  Procs: 1
 <Sep03-2019> <16:51:43>  Carbon (TZP)
 <Sep03-2019> <16:51:43>  RunType   : CREATE
 <Sep03-2019> <16:51:43>  Net Charge: 0 (Nuclei minus Electrons)
 <Sep03-2019> <16:51:43>  Symmetry  : ATOM
  Coordinates
    Atom         X           Y           Z   (Angstrom)
    1.C         0.000000    0.000000    0.000000
 <Sep03-2019> <16:51:43>  >>>> CORORT
 <Sep03-2019> <16:51:43>  >>>> FITINT
 <Sep03-2019> <16:51:43>  >>>> CLSMAT
 <Sep03-2019> <16:51:43>  >>>> ORTHON
 <Sep03-2019> <16:51:43>  >>>> GENPT
 <Sep03-2019> <16:51:43>  Block Length=  72
 <Sep03-2019> <16:51:43>  >>>> PTBAS
 <Sep03-2019> <16:51:43>  >>>> CYCLE
 <Sep03-2019> <16:51:43>  CalcFitR12Fit
 <Sep03-2019> <16:51:43>  CalcFitCoeff
 <Sep03-2019> <16:51:43>              |Error|         MaxErr       Wt(A-DIIS)
 <Sep03-2019> <16:51:43>      1      0.00000000      0.00000000
 <Sep03-2019> <16:51:43>      2      4.50538500      3.32984928    100.0
 <Sep03-2019> <16:51:43>      3      1.48623330      1.21086311    100.0
 <Sep03-2019> <16:51:43>      4      0.77599560      0.61258753    100.0
 <Sep03-2019> <16:51:43>      5      0.33282022      0.26618366    100.0
 <Sep03-2019> <16:51:43>      6      0.19197039      0.14942259    100.0
 <Sep03-2019> <16:51:43>      7      0.06816305      0.05350101     53.0
 <Sep03-2019> <16:51:43>      8      0.02823966      0.02200642     21.2
 <Sep03-2019> <16:51:43>      9      0.00415096      0.00323215      2.3
 <Sep03-2019> <16:51:43>     10      0.00007756      0.00006035      0.0
 <Sep03-2019> <16:51:43>     11      0.00000013      0.00000010      0.0
 <Sep03-2019> <16:51:43>     12      0.00000000      0.00000000      0.0
 <Sep03-2019> <16:51:43>  SCF converged
 <Sep03-2019> <16:51:43>     13      0.00000000      0.00000000      0.0
 <Sep03-2019> <16:51:43>  >>>> POPAN
 <Sep03-2019> <16:51:43>  >>>> DEBYE
 <Sep03-2019> <16:51:43>  NORMAL TERMINATION
 <Sep03-2019> <16:51:44>  END
 
Create O   file=TZP-O
XC
::  gga OLYP
   hybrid b3lyp
DISPERSION Grimme3
End
ExactDensity

 *******************************************************************************
 *                                                                             *
 *  -------------------------------------                                      *
 *   Amsterdam Density Functional  (ADF)         2018                          *
 *  -------------------------------------                                      *
 *                                               r74086 2019-04-17             *
 *                                                                             *
 *                                                                             *
 *                              =================                              *
 *                              |               |                              *
 *                              |     A D F     |                              *
 *                              |               |                              *
 *                              =================                              *
 *                                                                             *
 *                                                                             *
 *   Online information and documentation:  https://www.scm.com/support/       *
 *   E-mail:  support@scm.com   info@scm.com                                   *
 *                                                                             *
 *   Scientific publications using ADF results must be properly referenced     *
 *   See the User Manuals (or the web site) for recommended citations          *
 *   The terms and conditions of the End User License Agreement apply to       *
 *   the use of ADF, https://www.scm.com/license-terms/                        *
 *                                                                             *
 **********************  x86_64_linux_intel / intelmpi  ************************
 
 Licensed to: Dr. Jeanet Conradie / University of the Free State / Bloemfontein / ZA
 SCM User ID: u7775
  
 ADF 2018  RunTime: Sep03-2019 16:51:44  Nodes: 1  Procs: 1

 Temporary files are created in /scratch/conradj/198419.login.Mntfaa3_B3LYP_D3_mer_CH3-CH3/kid_0.1750387966

 Oxygen (TZP)


 ===========================
 A T T A C H E D   F I L E S
 ===========================
  
 CREATE - Data File:    TZP-O
                        Oxygen (TZP)


 ===============================
 M O D E L   P A R A M E T E R S
 ===============================
  
 DENSITY FUNCTIONAL POTENTIAL (scf)
    Hybrid:                            B3LYP                                   == Not Default ==

 SPIN  (restricted / unrestr.)
    Molecule:                          Restricted                               

 OTHER ASPECTS
    Relativistic Corrections:          ---                                      

    Nuclear Charge Density Model:      Point Charge Nuclei                      
    Core Treatment:                    Frozen Orbital(s)                        

    Hyperfine or Zeeman Interaction:   ---                                      

 Settings for Grimme 3 dispersion correction

      damping                      Zero
      s6                          1.000
      sr,6                        1.261
      s8                          1.703

 Other (technical) parameters

      rs8                         1.000
      alpha                      14.000
      version                         3
 


 =====================================
 S Y M M E T R Y ,   E L E C T R O N S
 =====================================
  
 Symmetry: ATOM

 Irreducible Representations, including subspecies
 -------------------------------------------------
 S
 P:x  P:y  P:z
 D:z2  D:x2-y2  D:xy  D:xz  D:yz
 F:z3  F:z  F:xyz  F:z2x  F:z2y  F:x  F:y


 Configuration of Valence Electrons
 ==================================

          Occupation Numbers
          -------------------------------------------------
 S        2*2
 P        4
 D        0
 F        0
          -------------------------------------------------

 Total:   8

 Net Charge: 0 (Nuclei minus Electrons)

 Preset values for MO occupations will be applied through SCF cycle no. 1000000
 Thereafter, the program will assign electrons to MOs that are spatially
 similar to the occupied MOs in a "reference" cycle ("KeepOrbitals").
 The reference cycle is always the PREVIOUS cycle: it will evolve with
 the SCF procedure.


 ================================
 (Slater-type)  F U N C T I O N S  ***  (Basis and Fit)  ***
 ================================
  

 Atom Type    1  (O)
 ==============

 Valence Basis Sets:   9
 -----------------------
   1 S    9.800000
   1 S    6.800000
   2 S    7.580000
   2 S    2.880000
   2 S    1.720000
   2 P    4.080000
   2 P    2.080000
   2 P    1.120000
   3 D    2.000000

 Charge Fitting Sets (for the computation of the Coulomb Potential):  22
 -----------------------------------------------------------------------
   1 S   19.600000
   2 S   22.600000
   2 S   15.680000
   2 S   10.890000
   2 S    7.560000
   3 S    7.690000
   3 S    5.650000
   3 S    4.150000
   3 S    3.050000
   3 S    2.240000
   2 P   12.860000
   2 P    7.680000
   3 P    6.780000
   3 P    4.390000
   3 P    2.840000
   3 D    8.800000
   3 D    5.580000
   3 D    3.530000
   3 D    2.240000
   4 F    6.200000
   4 F    3.700000
   5 G    4.500000


 BAS: List of all Elementary Cartesian Basis Functions
 =====================================================

 The numbering in the list below (to the right of the function characteristics) is referred
 to in print-outs of MO eigenvectors and Mulliken populations in the BAS representation
 (as contrasted to the SFO representation).

 Notes:
 1. The functions are characterized by a polynomial prefactor (powers of x,y,z and r) and
    an exponential decay factor alpha.
 2. Since the basis sets are specific for an atom TYPE, the individual functions occur on
    all atoms of that type.
 3. The word 'Core' in the left margin signals that it is a Core Function (CF) : not a
    degree of freedom in the valence set, but only used to ensure orthogonalization of
    the other valence basis functions on the frozen Core Orbitals.


 (power of) X  Y  Z  R     Alpha  on Atom
            ==========     =====     ==========

 O                                    1
                                  ---------------------------------------------------------------------------
            0  0  0  0     9.800      1
            0  0  0  0     6.800      2
            0  0  0  1     7.580      3
            0  0  0  1     2.880      4
            0  0  0  1     1.720      5
            1  0  0  0     4.080      6
            0  1  0  0     4.080      7
            0  0  1  0     4.080      8
            1  0  0  0     2.080      9
            0  1  0  0     2.080     10
            0  0  1  0     2.080     11
            1  0  0  0     1.120     12
            0  1  0  0     1.120     13
            0  0  1  0     1.120     14
            2  0  0  0     2.000     15
            1  1  0  0     2.000     16
            1  0  1  0     2.000     17
            0  2  0  0     2.000     18
            0  1  1  0     2.000     19
            0  0  2  0     2.000     20

 Total number of charge fitting functions (nprimf)        84
 Total number of Cartesian basis functions (naos)         20
 Total number of Cartesian core functions  (ncos)          0


 BAS: List of all Elementary Cartesian Basis Functions
 =====================================================

 The numbering in the list below (to the right of the function characteristics) is referred
 to in print-outs of MO eigenvectors and Mulliken populations in the BAS representation
 (as contrasted to the SFO representation).

 Notes:
 1. The functions are characterized by a polynomial prefactor (powers of x,y,z and r) and
    an exponential decay factor alpha.
 2. Since the basis sets are specific for an atom TYPE, the individual functions occur on
    all atoms of that type.
 3. The word 'Core' in the left margin signals that it is a Core Function (CF) : not a
    degree of freedom in the valence set, but only used to ensure orthogonalization of
    the other valence basis functions on the frozen Core Orbitals.


 (power of) X  Y  Z  R     Alpha  on Atom
            ==========     =====     ==========

 O                                    1
                                  ---------------------------------------------------------------------------
            0  0  0  0     9.800      1
            0  0  0  0     6.800      2
            0  0  0  1     7.580      3
            0  0  0  1     2.880      4
            0  0  0  1     1.720      5
            1  0  0  0     4.080      6
            0  1  0  0     4.080      7
            0  0  1  0     4.080      8
            1  0  0  0     2.080      9
            0  1  0  0     2.080     10
            0  0  1  0     2.080     11
            1  0  0  0     1.120     12
            0  1  0  0     1.120     13
            0  0  1  0     1.120     14
            2  0  0  0     2.000     15
            1  1  0  0     2.000     16
            1  0  1  0     2.000     17
            0  2  0  0     2.000     18
            0  1  1  0     2.000     19
            0  0  2  0     2.000     20
1
 ***************************************************************************************************


                                              ***********************
                                              *  T E C H N I C A L  *
                                              ***********************
  


 =============================================================
 P A R A L L E L I Z A T I O N  and  V E C T O R I Z A T I O N
 =============================================================
  
 Nr of parallel processes:                                1
 Maximum vector length in NumInt loops:                 128

 IO buffersize (Mb):                                    256.000000


 =====================
 S C F   U P D A T E S
 =====================
  
 Max. nr. of cycles:                               300
 Convergence criterion:                              0.0000000100
   secondary criterion:                              0.0000000100

 Mix parameter (when DIIS does not apply):           0.2000000000
 Special mix parameter for the first cycle:          1.0000000000
 Mixed ADIIS+DIIS will be used
    Max number of expansion vectors:                10
    Pure ADIIS when Max([F,P]) is above              0.1000000000
    Pure DIIS when Max([F,P]) is below               0.0010000000
 Automatic ElectronSmearing (in case of problematic SCF convergence) disabled


 =================
 P R E C I S I O N  ***  (General: NumInt, NeglectFunctionTails, ...)  ***
 =================
  

 NumInt:           Target precision:                12.0000000000
 -------           Initial precision:               10.0000000000
                   Min. precision (optimization):   10.0000000000

 Neglect Functions:          Basis functions:        0.1000000000E-13
 ------------------          Fit functions:          0.1000000000E-13


 ===========================
 L I N E A R   S C A L I N G
 ===========================
  

 Cut-off radii density fit:                        0.1000000000E-97
 Overlap cut-off criterion AO matrix elements:     0.1000000000E-97
 Cut-offs for Coulomb potential and fitted density:0.1000000000E-97
 Cut-off criterion for Coulomb multipole terms:    0.1000000000E-97
 Progressive Convergence parameter:                 0.000000000    
1
 ***************************************************************************************************


                                            ***************************
                                            *  C O M P U T A T I O N  *
                                            ***************************
  

 Number of elements of the density matrix on this node (used, total):       210       210


 ===========================================
 Numerical Integration : Fuzzy Cells (Becke)
 ===========================================
  
 Becke grid quality: VERYGOOD       
  
 Lebedev angular grid order:             min:  13 max:  41
 Nr. of radial points:                   min:  68 max:  68

 Total nr. of points:         68
 Nr. of blocks:                1
 Block length:                68
 Nr. of dummy points:          0


 Test of Precision of the Numerical Integration Grid
 ===================================================

 Integral of the Total Core Density:                   0.00000000000000


 ========================
 Density Fitting (zlmFit)
 ========================
  
 ZlmFit Fit Quality: VERYGOOD       
  
 Max L-expansion:                        min:   0 max:   0
 Nr. of radial interpolation points:     min: 180 max: 180


 ======================
 RI Hartree-Fock Scheme
 ======================
  
 Fit Set Quality     : NORMAL
 Integration Quality : NORMAL
 Threshold Quality   : NORMAL
 Response Quality    : DEFAULT
 Is Range Separated  :  F
 
 RIHartreeFock Dependency: number of modified vectors:           0


 =====
 S C F  ***  ScaSCF  ***
 =====
  

 CYCLE    1
 SCF Error: norm([F,P])=      0.000000000000, max([F,P])=      0.000000000000
 orbitals (Q,E):
 ---------------
 S :1...5            ( 2.00   -31.9999)  ( 2.00    -7.9363)  ( 0.00    -3.4636)  ( 0.00     4.3191)
                     ( 0.00   110.5486)
 P :1...3            ( 4.00    -7.9991)  ( 0.00    -3.4855)  ( 0.00    -1.8903)
 D :1...1            ( 0.00    -3.3333)

 CYCLE    2
  SDIIS (wt  0.000):  1.0000  0.0000
 A-DIIS (wt  1.000):  0.0000  1.0000
  DIIS coefficients:  0.0000  1.0000
 SCF Error: norm([F,P])=      8.799682738239, max([F,P])=      5.524474927360
 orbitals (Q,E):
 ---------------
 S :1...3            ( 2.00   -14.9557)  ( 2.00    -0.0379)  ( 0.00     1.7682)
 P :1...2            ( 4.00     0.2357)  ( 0.00     1.2204)
 D :1...1            ( 0.00     1.5901)

 CYCLE    3
  SDIIS (wt  0.000):  0.2180  0.7820
 A-DIIS (wt  1.000):  0.2827  0.7173
  DIIS coefficients:  0.2827  0.7173
 SCF Error: norm([F,P])=      3.451499304473, max([F,P])=      2.413963612974
 orbitals (Q,E):
 ---------------
 S :1...3            ( 2.00   -20.3378)  ( 2.00    -1.6374)  ( 0.00     0.3933)
 P :1...2            ( 4.00    -1.0231)  ( 0.00     0.1270)
 D :1...1            ( 0.00     0.6775)

 CYCLE    4
  SDIIS (wt  0.000): -0.0546  0.1851  0.8695
 A-DIIS (wt  1.000):  0.0000  0.0000  1.0000
  DIIS coefficients:  0.0000  0.0000  1.0000
 SCF Error: norm([F,P])=      1.254556338461, max([F,P])=      0.638020293363
 orbitals (Q,E):
 ---------------
 S :1...3            ( 2.00   -18.3722)  ( 2.00    -0.6308)  ( 0.00     1.0818)
 P :1...2            ( 4.00    -0.0631)  ( 0.00     0.5547)
 D :1...1            ( 0.00     1.2970)

 CYCLE    5
  SDIIS (wt  0.000): -0.0198 -0.0868  0.5273  0.5793
 A-DIIS (wt  1.000):  0.0000  0.0000  0.5678  0.4322
  DIIS coefficients:  0.0000  0.0000  0.5678  0.4322
 SCF Error: norm([F,P])=      1.353801623935, max([F,P])=      0.757312131246
 orbitals (Q,E):
 ---------------
 S :1...3            ( 2.00   -19.2527)  ( 2.00    -0.9725)  ( 0.00     0.8352)
 P :1...2            ( 4.00    -0.3602)  ( 0.00     0.3765)
 D :1...1            ( 0.00     1.1073)

 CYCLE    6
  SDIIS (wt  0.632):  0.0032 -0.0014  0.0159 -0.0082  0.9905
 A-DIIS (wt  0.368):  0.0000  0.0000  0.0000  0.0000  1.0000
  DIIS coefficients:  0.0020 -0.0009  0.0100 -0.0052  0.9940
 SCF Error: norm([F,P])=      0.060567007103, max([F,P])=      0.037440553023
 orbitals (Q,E):
 ---------------
 S :1...3            ( 2.00   -19.3067)  ( 2.00    -0.9715)  ( 0.00     0.8394)
 P :1...2            ( 4.00    -0.3620)  ( 0.00     0.3795)
 D :1...1            ( 0.00     1.1167)

 CYCLE    7
  SDIIS (wt  0.968): -0.0001  0.0003  0.0000  0.0017  0.0444  0.9537
 A-DIIS (wt  0.032):  0.0000  0.0000  0.0000  0.0000  0.0000  1.0000
  DIIS coefficients: -0.0001  0.0003  0.0000  0.0016  0.0430  0.9552
 SCF Error: norm([F,P])=      0.006526918338, max([F,P])=      0.004191039009
 orbitals (Q,E):
 ---------------
 S :1...3            ( 2.00   -19.3014)  ( 2.00    -0.9706)  ( 0.00     0.8400)
 P :1...2            ( 4.00    -0.3612)  ( 0.00     0.3797)
 D :1...1            ( 0.00     1.1169)

 CYCLE    8
  SDIIS (wt  1.000):  0.0000 -0.0000 -0.0000  0.0001 -0.0006 -0.0257  1.0262
  DIIS coefficients:  0.0000 -0.0000 -0.0000  0.0001 -0.0006 -0.0257  1.0262
 SCF Error: norm([F,P])=      0.000272686548, max([F,P])=      0.000156875099
 orbitals (Q,E):
 ---------------
 S :1...3            ( 2.00   -19.3011)  ( 2.00    -0.9705)  ( 0.00     0.8401)
 P :1...2            ( 4.00    -0.3611)  ( 0.00     0.3798)
 D :1...1            ( 0.00     1.1170)

 CYCLE    9
  SDIIS (wt  1.000): -0.0000 -0.0000  0.0000 -0.0000 -0.0000 -0.0000 -0.0311  1.0311
  DIIS coefficients: -0.0000 -0.0000  0.0000 -0.0000 -0.0000 -0.0000 -0.0311  1.0311
 SCF Error: norm([F,P])=      0.000008314456, max([F,P])=      0.000004462855
 orbitals (Q,E):
 ---------------
 S :1...3            ( 2.00   -19.3011)  ( 2.00    -0.9705)  ( 0.00     0.8401)
 P :1...2            ( 4.00    -0.3611)  ( 0.00     0.3798)
 D :1...1            ( 0.00     1.1170)

 CYCLE   10
  SDIIS (wt  1.000): -0.0000 -0.0000 -0.0000  0.0015 -0.0248  1.0233
  DIIS coefficients: -0.0000 -0.0000 -0.0000  0.0015 -0.0248  1.0233
 SCF Error: norm([F,P])=      0.000000612585, max([F,P])=      0.000000354569
 orbitals (Q,E):
 ---------------
 S :1...3            ( 2.00   -19.3011)  ( 2.00    -0.9705)  ( 0.00     0.8401)
 P :1...2            ( 4.00    -0.3611)  ( 0.00     0.3798)
 D :1...1            ( 0.00     1.1170)

 CYCLE   11
  SDIIS (wt  1.000): -0.0000 -0.0001  0.0007 -0.0488  1.0481
  DIIS coefficients: -0.0000 -0.0001  0.0007 -0.0488  1.0481
 SCF Error: norm([F,P])=      0.000000006015, max([F,P])=      0.000000003425
 orbitals (Q,E):
 ---------------
 S :1...3            ( 2.00   -19.3011)  ( 2.00    -0.9705)  ( 0.00     0.8401)
 P :1...2            ( 4.00    -0.3611)  ( 0.00     0.3798)
 D :1...1            ( 0.00     1.1170)

 SCF CONVERGED

 CYCLE   12
1
 ***************************************************************************************************


                                                *******************
                                                *  R E S U L T S  *
                                                *******************
  
  
 Hartree-Fock exchange energy:   -7.59919104059885     
 *** Setting up for NEW gradients in Focky
 *** Using EXACT density in Focky

 Orbital Energies, per Irrep and Spin:
 ======================================
                        Occup              E (au)              E (eV)       Diff (eV) with prev. cycle
                        -----      --------------------        ------       --------------------------
 S
               1        2.000     -0.19301144619753E+02      -525.211              -1.34E-10
               2        2.000     -0.97050499908016E+00       -26.409              -2.16E-11
               3        0.000      0.84008539249278E+00        22.860
               4        0.000      0.13636306128675E+02       371.063
               5        0.000      0.12373582271000E+03      3367.023
 P
               1        4.000     -0.36108197429726E+00        -9.826               3.50E-11
               2        0.000      0.37978842713503E+00        10.335
               3        0.000      0.39357354700188E+01       107.097
 D
               1        0.000      0.11169785904527E+01        30.395


 Partially Occupied:
               1 P                -0.36108197429726E+00
  
 HOMO :        2 S                -0.97050499908016E+00
 LUMO :        2 P                 0.37978842713503E+00
  


 Orbital Energies, all Irreps
 ========================================

 Irrep        no.  (spin)   Occup              E (au)                E (eV)
 ---------------------------------------------------------------------------
 S             1             2.00       -0.19301144619753E+02      -525.2109
 S             2             2.00       -0.97050499908016E+00       -26.4088
 P             1             4.00       -0.36108197429726E+00        -9.8255
 P             2             0.00        0.37978842713503E+00        10.3346
 S             3             0.00        0.84008539249278E+00        22.8599
 D             1             0.00        0.11169785904527E+01        30.3945
 P             3             0.00        0.39357354700188E+01       107.0968
 S             4             0.00        0.13636306128675E+02       371.0628
 S             5             0.00        0.12373582271000E+03      3367.0231


 All Electron Calculation, thus no Orbital Energies of the Core Orbitals are calculated


 =======================================
 M U L L I K E N   P O P U L A T I O N S
 =======================================
  
 The survey below gives for each atom:
 a) the total charge (Z minus electrons)
 b) the net spin polarization (nr of electrons spin-A minus spin-B)
 c) for each spin the atomic electron valence density (integrated) per L-value.

 Atom              Charge    Spin density          S         P         D         F
 ----              ------    ------------       ------    ------    ------    ------
 1 O               0.0000                       4.0000    4.0000    0.0000    0.0000

 Populations of individual BAS functions
 ----------------------------------------
 1 O            0.5980  1.4045 -0.0373  1.1552  0.8795  0.2457  0.2457  0.2457  0.7407  0.7407
                0.7407  0.3469  0.3469  0.3469  0.0000  0.0000  0.0000  0.0000  0.0000  0.0000

 Gross Charges per Atom (Z minus electrons)
 ==========================================
             0.0000
 Net Total:  0.00000000


 =======================================================================
 Electrostatic potential at the Nuclei due to electrons and other nuclei
 =======================================================================
  
         Atom                  Potential
         ----                  ---------
     1)   O                  22.21179119
 
 
 ========================
 No memory problems found
 ========================
 
 Maximum number of active allocate calls:         369
 
 *******************************************************************************

                             A D F   E X I T
 NORMAL TERMINATION


 =================
 Timing Statistics
 =================
  
 Total Used :                     CPU=        0.66      System=        0.07     Elapsed=        2.11

 Calls  Section                     ( Mean, Percentage )
 ---------------------------------------------------------------------------------------------------
     3  ><      ................      0.00    0.31             0.00    1.43             0.00    0.27
     1  INIT    ................      0.04    5.30             0.01    9.32             0.46   21.84
     1  GEOMET  ................      0.02    2.74             0.06   75.29             0.08    3.95
     1  INPUTA  ................      0.00    0.51             0.00    0.00             0.00    0.16
     1  MAINSY  ................      0.01    1.36             0.00    1.47             0.02    0.89
     1  SYMFIT  ................      0.00    0.06             0.00    2.03             0.00    0.15
     1  CORORT  ................      0.00    0.08             0.00    0.38             0.00    0.09
     1  SYMORB  ................      0.00    0.11             0.00    0.00             0.00    0.08
     1  FITINT  ................      0.01    1.13             0.00    0.67             0.02    0.80
     1  CLSMAT  ................      0.00    0.16             0.00    0.32             0.00    0.12
     1  ORTHON  ................      0.00    0.61             0.00    1.41             0.01    0.29
     1  GENPT   ................      0.01    2.02             0.00    0.00             0.02    0.75
     1  PTBAS   ................      0.00    0.52             0.00    0.00             0.00    0.22
    12  FOCKY   ................      0.04   73.97             0.00    6.55             0.04   23.65
    12  FOCKTR  ................      0.00    1.09             0.00    0.01             0.00    0.34
    12  SDIIS   ................      0.00    4.16             0.00    0.02             0.08   44.11
     1  COREPS  ................      0.02    2.95             0.00    0.00             0.02    0.92
     1  POPAN   ................      0.01    0.83             0.00    0.00             0.01    0.32
     1  DEBYE   ................      0.00    0.26             0.00    0.00             0.00    0.14
     1  EXIT PROCEDURE .........      0.01    1.84             0.00    1.11             0.02    0.91


 Currently Open Files (EXIT00)
 ====================

 Unit    Access Format  Status   Type       Ident (file)
 -------------------------------------------------------
   3      SEQ    FORM   TRANSP  NORMAL      LOGFILE
                                          ( logfile )


 Buffered I/O statistics
 =======================
 Memory available:                    268435456
 Number of records fitting in memory:     64527
 Input :   0.1% of                        26775  *4k bytes
 Output:  13.5% of                         1289  *4k bytes
 Records from serial files evicted:           0
                    others evicted:           0
 Hash table lookups:      54296 with          0 conflicts (  0.00%)

 ***************************************************************************************************
 (LOGFILE)
 <Sep03-2019> <16:51:40>  ADF 2018  RunTime: Sep03-2019 16:51:40  Nodes: 1  Procs: 1
 <Sep03-2019> <16:51:40>  Hydrogen (TZP)
 <Sep03-2019> <16:51:40>  RunType   : CREATE
 <Sep03-2019> <16:51:41>  Net Charge: 0 (Nuclei minus Electrons)
 <Sep03-2019> <16:51:41>  Symmetry  : ATOM
  Coordinates
    Atom         X           Y           Z   (Angstrom)
    1.H         0.000000    0.000000    0.000000
 <Sep03-2019> <16:51:41>  >>>> CORORT
 <Sep03-2019> <16:51:41>  >>>> FITINT
 <Sep03-2019> <16:51:41>  >>>> CLSMAT
 <Sep03-2019> <16:51:41>  >>>> ORTHON
 <Sep03-2019> <16:51:41>  >>>> GENPT
 <Sep03-2019> <16:51:41>  Block Length=  64
 <Sep03-2019> <16:51:41>  >>>> PTBAS
 <Sep03-2019> <16:51:41>  >>>> CYCLE
 <Sep03-2019> <16:51:41>  CalcFitR12Fit
 <Sep03-2019> <16:51:41>  CalcFitCoeff
 <Sep03-2019> <16:51:41>              |Error|         MaxErr       Wt(A-DIIS)
 <Sep03-2019> <16:51:41>      1      0.00000000      0.00000000
 <Sep03-2019> <16:51:41>      2      0.04053683      0.03970368
 <Sep03-2019> <16:51:41>      3      0.00831365      0.00779462    100.0
 <Sep03-2019> <16:51:41>      4      0.00117916      0.00115484      0.2
 <Sep03-2019> <16:51:41>      5      0.00002880      0.00002504      0.0
 <Sep03-2019> <16:51:41>      6      0.00000137      0.00000117      0.0
 <Sep03-2019> <16:51:41>      7      0.00000001      0.00000000      0.0
 <Sep03-2019> <16:51:41>  SCF converged
 <Sep03-2019> <16:51:41>      8      0.00000000      0.00000000      0.0
 <Sep03-2019> <16:51:41>  >>>> POPAN
 <Sep03-2019> <16:51:41>  >>>> DEBYE
 <Sep03-2019> <16:51:41>  NORMAL TERMINATION
 <Sep03-2019> <16:51:41>  END
 <Sep03-2019> <16:51:41>  ADF 2018  RunTime: Sep03-2019 16:51:41  Nodes: 1  Procs: 1
 <Sep03-2019> <16:51:41>  Fluorine (TZP)
 <Sep03-2019> <16:51:42>  RunType   : CREATE
 <Sep03-2019> <16:51:42>  Net Charge: 0 (Nuclei minus Electrons)
 <Sep03-2019> <16:51:42>  Symmetry  : ATOM
  Coordinates
    Atom         X           Y           Z   (Angstrom)
    1.F         0.000000    0.000000    0.000000
 <Sep03-2019> <16:51:42>  >>>> CORORT
 <Sep03-2019> <16:51:42>  >>>> FITINT
 <Sep03-2019> <16:51:42>  >>>> CLSMAT
 <Sep03-2019> <16:51:42>  >>>> ORTHON
 <Sep03-2019> <16:51:42>  >>>> GENPT
 <Sep03-2019> <16:51:42>  Block Length=  76
 <Sep03-2019> <16:51:42>  >>>> PTBAS
 <Sep03-2019> <16:51:42>  >>>> CYCLE
 <Sep03-2019> <16:51:42>  CalcFitR12Fit
 <Sep03-2019> <16:51:42>  CalcFitCoeff
 <Sep03-2019> <16:51:42>              |Error|         MaxErr       Wt(A-DIIS)
 <Sep03-2019> <16:51:42>      1      0.00000000      0.00000000
 <Sep03-2019> <16:51:42>      2     11.41746302      4.81290088    100.0
 <Sep03-2019> <16:51:42>      3      5.10476411      3.13907595    100.0
 <Sep03-2019> <16:51:42>      4      1.13679351      0.53598801    100.0
 <Sep03-2019> <16:51:42>      5      1.53242428      0.75133590    100.0
 <Sep03-2019> <16:51:42>      6      0.08906312      0.04191714     41.3
 <Sep03-2019> <16:51:42>      7      0.03766094      0.01783118     17.0
 <Sep03-2019> <16:51:42>      8      0.00337050      0.00160283      0.6
 <Sep03-2019> <16:51:42>      9      0.00001932      0.00000923      0.0
 <Sep03-2019> <16:51:42>     10      0.00000071      0.00000033      0.0
 <Sep03-2019> <16:51:42>     11      0.00000001      0.00000000      0.0
 <Sep03-2019> <16:51:42>  SCF converged
 <Sep03-2019> <16:51:42>     12      0.00000000      0.00000000      0.0
 <Sep03-2019> <16:51:42>  >>>> POPAN
 <Sep03-2019> <16:51:42>  >>>> DEBYE
 <Sep03-2019> <16:51:42>  NORMAL TERMINATION
 <Sep03-2019> <16:51:42>  END
 <Sep03-2019> <16:51:43>  ADF 2018  RunTime: Sep03-2019 16:51:43  Nodes: 1  Procs: 1
 <Sep03-2019> <16:51:43>  Carbon (TZP)
 <Sep03-2019> <16:51:43>  RunType   : CREATE
 <Sep03-2019> <16:51:43>  Net Charge: 0 (Nuclei minus Electrons)
 <Sep03-2019> <16:51:43>  Symmetry  : ATOM
  Coordinates
    Atom         X           Y           Z   (Angstrom)
    1.C         0.000000    0.000000    0.000000
 <Sep03-2019> <16:51:43>  >>>> CORORT
 <Sep03-2019> <16:51:43>  >>>> FITINT
 <Sep03-2019> <16:51:43>  >>>> CLSMAT
 <Sep03-2019> <16:51:43>  >>>> ORTHON
 <Sep03-2019> <16:51:43>  >>>> GENPT
 <Sep03-2019> <16:51:43>  Block Length=  72
 <Sep03-2019> <16:51:43>  >>>> PTBAS
 <Sep03-2019> <16:51:43>  >>>> CYCLE
 <Sep03-2019> <16:51:43>  CalcFitR12Fit
 <Sep03-2019> <16:51:43>  CalcFitCoeff
 <Sep03-2019> <16:51:43>              |Error|         MaxErr       Wt(A-DIIS)
 <Sep03-2019> <16:51:43>      1      0.00000000      0.00000000
 <Sep03-2019> <16:51:43>      2      4.50538500      3.32984928    100.0
 <Sep03-2019> <16:51:43>      3      1.48623330      1.21086311    100.0
 <Sep03-2019> <16:51:43>      4      0.77599560      0.61258753    100.0
 <Sep03-2019> <16:51:43>      5      0.33282022      0.26618366    100.0
 <Sep03-2019> <16:51:43>      6      0.19197039      0.14942259    100.0
 <Sep03-2019> <16:51:43>      7      0.06816305      0.05350101     53.0
 <Sep03-2019> <16:51:43>      8      0.02823966      0.02200642     21.2
 <Sep03-2019> <16:51:43>      9      0.00415096      0.00323215      2.3
 <Sep03-2019> <16:51:43>     10      0.00007756      0.00006035      0.0
 <Sep03-2019> <16:51:43>     11      0.00000013      0.00000010      0.0
 <Sep03-2019> <16:51:43>     12      0.00000000      0.00000000      0.0
 <Sep03-2019> <16:51:43>  SCF converged
 <Sep03-2019> <16:51:43>     13      0.00000000      0.00000000      0.0
 <Sep03-2019> <16:51:43>  >>>> POPAN
 <Sep03-2019> <16:51:43>  >>>> DEBYE
 <Sep03-2019> <16:51:43>  NORMAL TERMINATION
 <Sep03-2019> <16:51:44>  END
 <Sep03-2019> <16:51:44>  ADF 2018  RunTime: Sep03-2019 16:51:44  Nodes: 1  Procs: 1
 <Sep03-2019> <16:51:44>  Oxygen (TZP)
 <Sep03-2019> <16:51:44>  RunType   : CREATE
 <Sep03-2019> <16:51:44>  Net Charge: 0 (Nuclei minus Electrons)
 <Sep03-2019> <16:51:44>  Symmetry  : ATOM
  Coordinates
    Atom         X           Y           Z   (Angstrom)
    1.O         0.000000    0.000000    0.000000
 <Sep03-2019> <16:51:44>  >>>> CORORT
 <Sep03-2019> <16:51:44>  >>>> FITINT
 <Sep03-2019> <16:51:44>  >>>> CLSMAT
 <Sep03-2019> <16:51:44>  >>>> ORTHON
 <Sep03-2019> <16:51:44>  >>>> GENPT
 <Sep03-2019> <16:51:44>  Block Length=  68
 <Sep03-2019> <16:51:44>  >>>> PTBAS
 <Sep03-2019> <16:51:44>  >>>> CYCLE
 <Sep03-2019> <16:51:44>  CalcFitR12Fit
 <Sep03-2019> <16:51:44>  CalcFitCoeff
 <Sep03-2019> <16:51:44>              |Error|         MaxErr       Wt(A-DIIS)
 <Sep03-2019> <16:51:44>      1      0.00000000      0.00000000
 <Sep03-2019> <16:51:44>      2      8.79968274      5.52447493    100.0
 <Sep03-2019> <16:51:45>      3      3.45149930      2.41396361    100.0
 <Sep03-2019> <16:51:45>      4      1.25455634      0.63802029    100.0
 <Sep03-2019> <16:51:45>      5      1.35380162      0.75731213    100.0
 <Sep03-2019> <16:51:45>      6      0.06056701      0.03744055     36.8
 <Sep03-2019> <16:51:45>      7      0.00652692      0.00419104      3.2
 <Sep03-2019> <16:51:45>      8      0.00027269      0.00015688      0.0
 <Sep03-2019> <16:51:45>      9      0.00000831      0.00000446      0.0
 <Sep03-2019> <16:51:45>     10      0.00000061      0.00000035      0.0
 <Sep03-2019> <16:51:46>     11      0.00000001      0.00000000      0.0
 <Sep03-2019> <16:51:46>  SCF converged
 <Sep03-2019> <16:51:46>     12      0.00000000      0.00000000      0.0
 <Sep03-2019> <16:51:46>  >>>> POPAN
 <Sep03-2019> <16:51:46>  >>>> DEBYE
 <Sep03-2019> <16:51:46>  NORMAL TERMINATION
 <Sep03-2019> <16:51:46>  END
 
Create Mn   file=TZP-Mn
XC
::  gga OLYP
   hybrid b3lyp
DISPERSION Grimme3
End
ExactDensity

 *******************************************************************************
 *                                                                             *
 *  -------------------------------------                                      *
 *   Amsterdam Density Functional  (ADF)         2018                          *
 *  -------------------------------------                                      *
 *                                               r74086 2019-04-17             *
 *                                                                             *
 *                                                                             *
 *                              =================                              *
 *                              |               |                              *
 *                              |     A D F     |                              *
 *                              |               |                              *
 *                              =================                              *
 *                                                                             *
 *                                                                             *
 *   Online information and documentation:  https://www.scm.com/support/       *
 *   E-mail:  support@scm.com   info@scm.com                                   *
 *                                                                             *
 *   Scientific publications using ADF results must be properly referenced     *
 *   See the User Manuals (or the web site) for recommended citations          *
 *   The terms and conditions of the End User License Agreement apply to       *
 *   the use of ADF, https://www.scm.com/license-terms/                        *
 *                                                                             *
 **********************  x86_64_linux_intel / intelmpi  ************************
 
 Licensed to: Dr. Jeanet Conradie / University of the Free State / Bloemfontein / ZA
 SCM User ID: u7775
  
 ADF 2018  RunTime: Sep03-2019 16:51:46  Nodes: 1  Procs: 1

 Temporary files are created in /scratch/conradj/198419.login.Mntfaa3_B3LYP_D3_mer_CH3-CH3/kid_0.1556050282

 Manganese (TZP)


 ===========================
 A T T A C H E D   F I L E S
 ===========================
  
 CREATE - Data File:    TZP-Mn
                        Manganese (TZP)


 ===============================
 M O D E L   P A R A M E T E R S
 ===============================
  
 DENSITY FUNCTIONAL POTENTIAL (scf)
    Hybrid:                            B3LYP                                   == Not Default ==

 SPIN  (restricted / unrestr.)
    Molecule:                          Restricted                               

 OTHER ASPECTS
    Relativistic Corrections:          ---                                      

    Nuclear Charge Density Model:      Point Charge Nuclei                      
    Core Treatment:                    Frozen Orbital(s)                        

    Hyperfine or Zeeman Interaction:   ---                                      

 Settings for Grimme 3 dispersion correction

      damping                      Zero
      s6                          1.000
      sr,6                        1.261
      s8                          1.703

 Other (technical) parameters

      rs8                         1.000
      alpha                      14.000
      version                         3
 


 =====================================
 S Y M M E T R Y ,   E L E C T R O N S
 =====================================
  
 Symmetry: ATOM

 Irreducible Representations, including subspecies
 -------------------------------------------------
 S
 P:x  P:y  P:z
 D:z2  D:x2-y2  D:xy  D:xz  D:yz
 F:z3  F:z  F:xyz  F:z2x  F:z2y  F:x  F:y


 Configuration of Valence Electrons
 ==================================

          Occupation Numbers
          -------------------------------------------------
 S        4*2
 P        2*6
 D        5
 F        0
          -------------------------------------------------

 Total:   25

 Net Charge: 0 (Nuclei minus Electrons)

 Preset values for MO occupations will be applied through SCF cycle no. 1000000
 Thereafter, the program will assign electrons to MOs that are spatially
 similar to the occupied MOs in a "reference" cycle ("KeepOrbitals").
 The reference cycle is always the PREVIOUS cycle: it will evolve with
 the SCF procedure.


 ================================
 (Slater-type)  F U N C T I O N S  ***  (Basis and Fit)  ***
 ================================
  

 Atom Type    1  (Mn)
 ==============

 Valence Basis Sets:  18
 -----------------------
   1 S   29.650000
   1 S   23.000000
   2 S    9.650000
   2 S    6.750000
   2 P   13.800000
   2 P    8.700000
   3 S    5.650000
   3 S    3.500000
   3 P    5.950000
   3 P    4.000000
   3 P    2.700000
   3 D    5.950000
   3 D    2.850000
   3 D    1.320000
   4 S    2.200000
   4 S    1.360000
   4 S    0.880000
   4 P    1.350000

 Charge Fitting Sets (for the computation of the Coulomb Potential):  41
 -----------------------------------------------------------------------
   1 S   59.300000
   2 S   65.740000
   2 S   44.220000
   3 S   43.670000
   3 S   31.240000
   4 S   29.560000
   4 S   22.000000
   4 S   16.380000
   5 S   15.190000
   5 S   11.630000
   5 S    8.910000
   6 S    8.170000
   6 S    6.390000
   6 S    5.000000
   6 S    3.910000
   7 S    3.570000
   7 S    2.840000
   7 S    2.260000
   7 S    1.800000
   2 P   43.450000
   3 P   29.100000
   4 P   19.720000
   5 P   13.590000
   5 P    7.840000
   6 P    5.490000
   6 P    3.310000
   7 P    2.350000
   3 D   32.500000
   4 D   22.150000
   5 D   15.340000
   5 D    8.890000
   6 D    6.250000
   6 D    3.780000
   7 D    2.700000
   4 F   16.350000
   5 F    9.360000
   5 F    4.510000
   6 F    2.670000
   5 G   10.400000
   5 G    5.560000
   5 G    2.970000


 BAS: List of all Elementary Cartesian Basis Functions
 =====================================================

 The numbering in the list below (to the right of the function characteristics) is referred
 to in print-outs of MO eigenvectors and Mulliken populations in the BAS representation
 (as contrasted to the SFO representation).

 Notes:
 1. The functions are characterized by a polynomial prefactor (powers of x,y,z and r) and
    an exponential decay factor alpha.
 2. Since the basis sets are specific for an atom TYPE, the individual functions occur on
    all atoms of that type.
 3. The word 'Core' in the left margin signals that it is a Core Function (CF) : not a
    degree of freedom in the valence set, but only used to ensure orthogonalization of
    the other valence basis functions on the frozen Core Orbitals.


 (power of) X  Y  Z  R     Alpha  on Atom
            ==========     =====     ==========

 Mn                                   1
                                  ---------------------------------------------------------------------------
            0  0  0  0    29.650      1
            0  0  0  0    23.000      2
            0  0  0  1     9.650      3
            0  0  0  1     6.750      4
            1  0  0  0    13.800      5
            0  1  0  0    13.800      6
            0  0  1  0    13.800      7
            1  0  0  0     8.700      8
            0  1  0  0     8.700      9
            0  0  1  0     8.700     10
            0  0  0  2     5.650     11
            0  0  0  2     3.500     12
            1  0  0  1     5.950     13
            0  1  0  1     5.950     14
            0  0  1  1     5.950     15
            1  0  0  1     4.000     16
            0  1  0  1     4.000     17
            0  0  1  1     4.000     18
            1  0  0  1     2.700     19
            0  1  0  1     2.700     20
            0  0  1  1     2.700     21
            2  0  0  0     5.950     22
            1  1  0  0     5.950     23
            1  0  1  0     5.950     24
            0  2  0  0     5.950     25
            0  1  1  0     5.950     26
            0  0  2  0     5.950     27
            2  0  0  0     2.850     28
            1  1  0  0     2.850     29
            1  0  1  0     2.850     30
            0  2  0  0     2.850     31
            0  1  1  0     2.850     32
            0  0  2  0     2.850     33
            2  0  0  0     1.320     34
            1  1  0  0     1.320     35
            1  0  1  0     1.320     36
            0  2  0  0     1.320     37
            0  1  1  0     1.320     38
            0  0  2  0     1.320     39
            0  0  0  3     2.200     40
            0  0  0  3     1.360     41
            0  0  0  3     0.880     42
            1  0  0  2     1.350     43
            0  1  0  2     1.350     44
            0  0  1  2     1.350     45

 Total number of charge fitting functions (nprimf)       170
 Total number of Cartesian basis functions (naos)         45
 Total number of Cartesian core functions  (ncos)          0


 BAS: List of all Elementary Cartesian Basis Functions
 =====================================================

 The numbering in the list below (to the right of the function characteristics) is referred
 to in print-outs of MO eigenvectors and Mulliken populations in the BAS representation
 (as contrasted to the SFO representation).

 Notes:
 1. The functions are characterized by a polynomial prefactor (powers of x,y,z and r) and
    an exponential decay factor alpha.
 2. Since the basis sets are specific for an atom TYPE, the individual functions occur on
    all atoms of that type.
 3. The word 'Core' in the left margin signals that it is a Core Function (CF) : not a
    degree of freedom in the valence set, but only used to ensure orthogonalization of
    the other valence basis functions on the frozen Core Orbitals.


 (power of) X  Y  Z  R     Alpha  on Atom
            ==========     =====     ==========

 Mn                                   1
                                  ---------------------------------------------------------------------------
            0  0  0  0    29.650      1
            0  0  0  0    23.000      2
            0  0  0  1     9.650      3
            0  0  0  1     6.750      4
            1  0  0  0    13.800      5
            0  1  0  0    13.800      6
            0  0  1  0    13.800      7
            1  0  0  0     8.700      8
            0  1  0  0     8.700      9
            0  0  1  0     8.700     10
            0  0  0  2     5.650     11
            0  0  0  2     3.500     12
            1  0  0  1     5.950     13
            0  1  0  1     5.950     14
            0  0  1  1     5.950     15
            1  0  0  1     4.000     16
            0  1  0  1     4.000     17
            0  0  1  1     4.000     18
            1  0  0  1     2.700     19
            0  1  0  1     2.700     20
            0  0  1  1     2.700     21
            2  0  0  0     5.950     22
            1  1  0  0     5.950     23
            1  0  1  0     5.950     24
            0  2  0  0     5.950     25
            0  1  1  0     5.950     26
            0  0  2  0     5.950     27
            2  0  0  0     2.850     28
            1  1  0  0     2.850     29
            1  0  1  0     2.850     30
            0  2  0  0     2.850     31
            0  1  1  0     2.850     32
            0  0  2  0     2.850     33
            2  0  0  0     1.320     34
            1  1  0  0     1.320     35
            1  0  1  0     1.320     36
            0  2  0  0     1.320     37
            0  1  1  0     1.320     38
            0  0  2  0     1.320     39
            0  0  0  3     2.200     40
            0  0  0  3     1.360     41
            0  0  0  3     0.880     42
            1  0  0  2     1.350     43
            0  1  0  2     1.350     44
            0  0  1  2     1.350     45
1
 ***************************************************************************************************


                                              ***********************
                                              *  T E C H N I C A L  *
                                              ***********************
  


 =============================================================
 P A R A L L E L I Z A T I O N  and  V E C T O R I Z A T I O N
 =============================================================
  
 Nr of parallel processes:                                1
 Maximum vector length in NumInt loops:                 128

 IO buffersize (Mb):                                    256.000000


 =====================
 S C F   U P D A T E S
 =====================
  
 Max. nr. of cycles:                               300
 Convergence criterion:                              0.0000000100
   secondary criterion:                              0.0000000100

 Mix parameter (when DIIS does not apply):           0.2000000000
 Special mix parameter for the first cycle:          1.0000000000
 Mixed ADIIS+DIIS will be used
    Max number of expansion vectors:                10
    Pure ADIIS when Max([F,P]) is above              0.1000000000
    Pure DIIS when Max([F,P]) is below               0.0010000000
 Automatic ElectronSmearing (in case of problematic SCF convergence) disabled


 =================
 P R E C I S I O N  ***  (General: NumInt, NeglectFunctionTails, ...)  ***
 =================
  

 NumInt:           Target precision:                12.0000000000
 -------           Initial precision:               10.0000000000
                   Min. precision (optimization):   10.0000000000

 Neglect Functions:          Basis functions:        0.1000000000E-13
 ------------------          Fit functions:          0.1000000000E-13


 ===========================
 L I N E A R   S C A L I N G
 ===========================
  

 Cut-off radii density fit:                        0.1000000000E-97
 Overlap cut-off criterion AO matrix elements:     0.1000000000E-97
 Cut-offs for Coulomb potential and fitted density:0.1000000000E-97
 Cut-off criterion for Coulomb multipole terms:    0.1000000000E-97
 Progressive Convergence parameter:                 0.000000000    
1
 ***************************************************************************************************


                                            ***************************
                                            *  C O M P U T A T I O N  *
                                            ***************************
  

 Number of elements of the density matrix on this node (used, total):      1035      1035


 ===========================================
 Numerical Integration : Fuzzy Cells (Becke)
 ===========================================
  
 Becke grid quality: VERYGOOD       
  
 Lebedev angular grid order:             min:  13 max:  41
 Nr. of radial points:                   min:  98 max:  98

 Total nr. of points:         98
 Nr. of blocks:                1
 Block length:                98
 Nr. of dummy points:          0


 Test of Precision of the Numerical Integration Grid
 ===================================================

 Integral of the Total Core Density:                   0.00000000000000


 ========================
 Density Fitting (zlmFit)
 ========================
  
 ZlmFit Fit Quality: VERYGOOD       
  
 Max L-expansion:                        min:   0 max:   0
 Nr. of radial interpolation points:     min: 220 max: 220


 ======================
 RI Hartree-Fock Scheme
 ======================
  
 Fit Set Quality     : NORMAL
 Integration Quality : NORMAL
 Threshold Quality   : NORMAL
 Response Quality    : DEFAULT
 Is Range Separated  :  F
 
 RIHartreeFock Dependency: number of modified vectors:           0


 =====
 S C F  ***  ScaSCF  ***
 =====
  

 CYCLE    1
 SCF Error: norm([F,P])=      0.000000000000, max([F,P])=      0.000000000000
 orbitals (Q,E):
 ---------------
 S :1...9            ( 2.00  -312.4891)  ( 2.00   -78.1068)  ( 2.00   -34.6405)  ( 2.00   -19.1972)
                     ( 0.00   -11.5982)  ( 0.00    -7.3972)  ( 0.00    -5.2372)  ( 0.00    -3.5190)
                     ( 0.00   416.9433)
 P :1...6            ( 6.00   -78.0990)  ( 6.00   -34.4900)  ( 0.00   -19.1666)  ( 0.00   -11.7973)
                     ( 0.00    -6.5610)  ( 0.00    11.2233)
 D :1...3            ( 5.00   -32.5737)  ( 0.00   -16.4191)  ( 0.00    -8.0201)

 CYCLE    2
  SDIIS (wt  0.000):  1.0000  0.0000
 A-DIIS (wt  1.000):  0.0000  1.0000
  DIIS coefficients:  0.0000  1.0000
 SCF Error: norm([F,P])=     71.094287665918, max([F,P])=     20.756059098034
 orbitals (Q,E):
 ---------------
 S :1...5            ( 2.00  -212.5629)  ( 2.00   -13.7886)  ( 2.00    -0.0747)  ( 2.00     0.0747)
                     ( 0.00     0.4644)
 P :1...3            ( 6.00    -8.9025)  ( 6.00     0.1524)  ( 0.00     0.9740)
 D :1...2            ( 5.00     0.5655)  ( 0.00     3.0667)

 CYCLE    3
  SDIIS (wt  0.000):  0.1397  0.8603
 A-DIIS (wt  1.000):  0.3408  0.6592
  DIIS coefficients:  0.3408  0.6592
 SCF Error: norm([F,P])=     25.512088918043, max([F,P])=      7.056952616814
 orbitals (Q,E):
 ---------------
 S :1...5            ( 2.00  -238.8885)  ( 2.00   -31.1615)  ( 2.00    -6.5451)  ( 2.00    -1.5625)
                     ( 0.00    -0.2062)
 P :1...3            ( 6.00   -27.2087)  ( 6.00    -5.3505)  ( 0.00    -1.1721)
 D :1...2            ( 5.00    -3.4247)  ( 0.00    -0.5064)

 CYCLE    4
  SDIIS (wt  0.000): -0.0111  0.0541  0.9570
 A-DIIS (wt  1.000):  0.0000  0.0064  0.9936
  DIIS coefficients:  0.0000  0.0064  0.9936
 SCF Error: norm([F,P])=      5.912304587390, max([F,P])=      1.802172831557
 orbitals (Q,E):
 ---------------
 S :1...5            ( 2.00  -232.0512)  ( 2.00   -24.3486)  ( 2.00    -1.7150)  ( 2.00    -0.0204)
                     ( 0.00     0.1455)
 P :1...3            ( 6.00   -20.3511)  ( 6.00    -0.6823)  ( 0.00     0.1816)
 D :1...2            ( 5.00     0.4132)  ( 0.00     1.3809)

 CYCLE    5
  SDIIS (wt  0.000): -0.0029 -0.0352  0.5958  0.4423
 A-DIIS (wt  1.000):  0.0000  0.0000  0.6644  0.3356
  DIIS coefficients:  0.0000  0.0000  0.6644  0.3356
 SCF Error: norm([F,P])=      7.864849241500, max([F,P])=      2.368621438357
 orbitals (Q,E):
 ---------------
 S :1...5            ( 2.00  -235.1236)  ( 2.00   -27.0415)  ( 2.00    -3.2087)  ( 2.00    -0.2084)
                     ( 0.00     0.0359)
 P :1...3            ( 6.00   -23.1039)  ( 6.00    -2.0692)  ( 0.00    -0.0152)
 D :1...2            ( 5.00    -0.2246)  ( 0.00     0.4383)

 CYCLE    6
  SDIIS (wt  0.000):  0.0014 -0.0034  0.0997 -0.0519  0.9542
 A-DIIS (wt  1.000):  0.0000  0.0000  0.0000  0.0000  1.0000
  DIIS coefficients:  0.0000  0.0000  0.0000  0.0000  1.0000
 SCF Error: norm([F,P])=      1.077293849962, max([F,P])=      0.364878126058
 orbitals (Q,E):
 ---------------
 S :1...5            ( 2.00  -236.1351)  ( 2.00   -27.8785)  ( 2.00    -3.4802)  ( 2.00    -0.2198)
                     ( 0.00     0.0525)
 P :1...3            ( 6.00   -23.9741)  ( 6.00    -2.3258)  ( 0.00    -0.0140)
 D :1...2            ( 5.00    -0.4215)  ( 0.00     0.3987)

 CYCLE    7
  SDIIS (wt  0.000): -0.0002 -0.0001 -0.0180  0.0069  0.4882  0.5231
 A-DIIS (wt  1.000):  0.0000  0.0000  0.0000  0.0000  0.6305  0.3695
  DIIS coefficients:  0.0000  0.0000  0.0000  0.0000  0.6305  0.3695
 SCF Error: norm([F,P])=      1.265371370044, max([F,P])=      0.394747312626
 orbitals (Q,E):
 ---------------
 S :1...5            ( 2.00  -235.6307)  ( 2.00   -27.4605)  ( 2.00    -3.2707)  ( 2.00    -0.1975)
                     ( 0.00     0.0591)
 P :1...3            ( 6.00   -23.5430)  ( 6.00    -2.1255)  ( 0.00     0.0019)
 D :1...2            ( 5.00    -0.2572)  ( 0.00     0.4458)

 CYCLE    8
  SDIIS (wt  0.493): -0.0001  0.0004  0.0020 -0.0015  0.0784 -0.0589  0.9796
 A-DIIS (wt  0.507):  0.0000  0.0000  0.0000  0.0000  0.0000  0.0000  1.0000
  DIIS coefficients: -0.0001  0.0002  0.0010 -0.0007  0.0386 -0.0290  0.9900
 SCF Error: norm([F,P])=      0.149284587720, max([F,P])=      0.051226337462
 orbitals (Q,E):
 ---------------
 S :1...5            ( 2.00  -235.5276)  ( 2.00   -27.3904)  ( 2.00    -3.2573)  ( 2.00    -0.2052)
                     ( 0.00     0.0556)
 P :1...3            ( 6.00   -23.4681)  ( 6.00    -2.1143)  ( 0.00    -0.0062)
 D :1...2            ( 5.00    -0.2528)  ( 0.00     0.4419)

 CYCLE    9
  SDIIS (wt  0.744): -0.0000  0.0000 -0.0010 -0.0007  0.0101  0.0663  0.0215  0.9039
 A-DIIS (wt  0.256):  0.0000  0.0000  0.0000  0.0000  0.0000  0.0000  0.3511  0.6489
  DIIS coefficients: -0.0000  0.0000 -0.0008 -0.0006  0.0075  0.0494  0.1058  0.8387
 SCF Error: norm([F,P])=      0.083872500956, max([F,P])=      0.026309678293
 orbitals (Q,E):
 ---------------
 S :1...5            ( 2.00  -235.5676)  ( 2.00   -27.4222)  ( 2.00    -3.2727)  ( 2.00    -0.2067)
                     ( 0.00     0.0553)
 P :1...3            ( 6.00   -23.5011)  ( 6.00    -2.1289)  ( 0.00    -0.0072)
 D :1...2            ( 5.00    -0.2641)  ( 0.00     0.4380)

 CYCLE   10
  SDIIS (wt  0.992):  0.0000 -0.0000  0.0000  0.0000  0.0008 -0.0041  0.0609  0.1010  0.8413
 A-DIIS (wt  0.008):  0.0000  0.0000  0.0000  0.0000  0.0000  0.0000  0.0000  0.0000  1.0000
  DIIS coefficients:  0.0000 -0.0000  0.0000  0.0000  0.0008 -0.0040  0.0605  0.1002  0.8425
 SCF Error: norm([F,P])=      0.006988956928, max([F,P])=      0.001753347852
 orbitals (Q,E):
 ---------------
 S :1...5            ( 2.00  -235.5656)  ( 2.00   -27.4200)  ( 2.00    -3.2710)  ( 2.00    -0.2064)
                     ( 0.00     0.0553)
 P :1...3            ( 6.00   -23.4989)  ( 6.00    -2.1272)  ( 0.00    -0.0070)
 D :1...2            ( 5.00    -0.2627)  ( 0.00     0.4385)

 CYCLE   11
  SDIIS (wt  1.000):  0.0000 -0.0000 -0.0000  0.0000 -0.0000  0.0000 -0.0010 -0.0028 -0.0686  1.0723
  DIIS coefficients:  0.0000 -0.0000 -0.0000  0.0000 -0.0000  0.0000 -0.0010 -0.0028 -0.0686  1.0723
 SCF Error: norm([F,P])=      0.000269823892, max([F,P])=      0.000068367514
 orbitals (Q,E):
 ---------------
 S :1...5            ( 2.00  -235.5656)  ( 2.00   -27.4199)  ( 2.00    -3.2709)  ( 2.00    -0.2064)
                     ( 0.00     0.0554)
 P :1...3            ( 6.00   -23.4988)  ( 6.00    -2.1271)  ( 0.00    -0.0070)
 D :1...2            ( 5.00    -0.2626)  ( 0.00     0.4386)

 CYCLE   12
  SDIIS (wt  1.000):  0.0000 -0.0000  0.0000 -0.0000  0.0000  0.0001  0.0036 -0.0655  1.0618
  DIIS coefficients:  0.0000 -0.0000  0.0000 -0.0000  0.0000  0.0001  0.0036 -0.0655  1.0618
 SCF Error: norm([F,P])=      0.000001488995, max([F,P])=      0.000000466020
 orbitals (Q,E):
 ---------------
 S :1...5            ( 2.00  -235.5656)  ( 2.00   -27.4199)  ( 2.00    -3.2709)  ( 2.00    -0.2064)
                     ( 0.00     0.0554)
 P :1...3            ( 6.00   -23.4988)  ( 6.00    -2.1271)  ( 0.00    -0.0070)
 D :1...2            ( 5.00    -0.2626)  ( 0.00     0.4386)

 CYCLE   13
  SDIIS (wt  1.000): -0.0000 -0.0000 -0.0000  0.0001 -0.0008  0.0079  0.9929
  DIIS coefficients: -0.0000 -0.0000 -0.0000  0.0001 -0.0008  0.0079  0.9929
 SCF Error: norm([F,P])=      0.000000204090, max([F,P])=      0.000000057854
 orbitals (Q,E):
 ---------------
 S :1...5            ( 2.00  -235.5656)  ( 2.00   -27.4199)  ( 2.00    -3.2709)  ( 2.00    -0.2064)
                     ( 0.00     0.0554)
 P :1...3            ( 6.00   -23.4988)  ( 6.00    -2.1271)  ( 0.00    -0.0070)
 D :1...2            ( 5.00    -0.2626)  ( 0.00     0.4386)

 CYCLE   14
  SDIIS (wt  1.000):  0.0000  0.0000 -0.0001  0.0019 -0.0091  1.0074
  DIIS coefficients:  0.0000  0.0000 -0.0001  0.0019 -0.0091  1.0074
 SCF Error: norm([F,P])=      0.000000004536, max([F,P])=      0.000000001159
 orbitals (Q,E):
 ---------------
 S :1...5            ( 2.00  -235.5656)  ( 2.00   -27.4199)  ( 2.00    -3.2709)  ( 2.00    -0.2064)
                     ( 0.00     0.0554)
 P :1...3            ( 6.00   -23.4988)  ( 6.00    -2.1271)  ( 0.00    -0.0070)
 D :1...2            ( 5.00    -0.2626)  ( 0.00     0.4386)

 SCF CONVERGED

 CYCLE   15
1
 ***************************************************************************************************


                                                *******************
                                                *  R E S U L T S  *
                                                *******************
  
  
 Hartree-Fock exchange energy:   -49.6089173086804     
 *** Setting up for NEW gradients in Focky
 *** Using EXACT density in Focky

 Orbital Energies, per Irrep and Spin:
 ======================================
                        Occup              E (au)              E (eV)       Diff (eV) with prev. cycle
                        -----      --------------------        ------       --------------------------
 S
               1        2.000     -0.23556557258499E+03     -6410.065              -1.34E-08
               2        2.000     -0.27419920027773E+02      -746.134              -1.62E-08
               3        2.000     -0.32708670301563E+01       -89.005              -1.26E-08
               4        2.000     -0.20637516766308E+00        -5.616              -1.51E-09
               5        0.000      0.55354430546393E-01         1.506
               6        0.000      0.59802868528715E+00        16.273
               7        0.000      0.39611330646379E+01       107.788
               8        0.000      0.27990733441188E+02       761.667
               9        0.000      0.48825652032376E+03     13286.136
 P
               1        6.000     -0.23498827206069E+02      -639.436              -1.59E-08
               2        6.000     -0.21271302635907E+01       -57.882              -1.19E-08
               3        0.000     -0.69882334557008E-02        -0.190
               4        0.000      0.11395230336057E+01        31.008
               5        0.000      0.77788373613897E+01       211.673
               6        0.000      0.60189758221720E+02      1637.847
 D
               1        5.000     -0.26264678981350E+00        -7.147              -9.36E-09
               2        0.000      0.43856509324690E+00        11.934
               3        0.000      0.41957304477066E+01       114.172


 Partially Occupied:
               1 D                -0.26264678981350E+00
  
 HOMO :        4 S                -0.20637516766308E+00
 LUMO :        3 P                -0.69882334557008E-02
  


 Orbital Energies, all Irreps
 ========================================

 Irrep        no.  (spin)   Occup              E (au)                E (eV)
 ---------------------------------------------------------------------------
 S             1             2.00       -0.23556557258499E+03     -6410.0654
 S             2             2.00       -0.27419920027773E+02      -746.1340
 P             1             6.00       -0.23498827206069E+02      -639.4356
 S             3             2.00       -0.32708670301563E+01       -89.0048
 P             2             6.00       -0.21271302635907E+01       -57.8822
 D             1             5.00       -0.26264678981350E+00        -7.1470
 S             4             2.00       -0.20637516766308E+00        -5.6158
 P             3             0.00       -0.69882334557008E-02        -0.1902
 S             5             0.00        0.55354430546393E-01         1.5063
 D             2             0.00        0.43856509324690E+00        11.9340
 S             6             0.00        0.59802868528715E+00        16.2732
 P             4             0.00        0.11395230336057E+01        31.0080
 S             7             0.00        0.39611330646379E+01       107.7879
 D             3             0.00        0.41957304477066E+01       114.1716
 P             5             0.00        0.77788373613897E+01       211.6729
 S             8             0.00        0.27990733441188E+02       761.6666
 P             6             0.00        0.60189758221720E+02      1637.8467
 S             9             0.00        0.48825652032376E+03     13286.1359


 All Electron Calculation, thus no Orbital Energies of the Core Orbitals are calculated


 =======================================
 M U L L I K E N   P O P U L A T I O N S
 =======================================
  
 The survey below gives for each atom:
 a) the total charge (Z minus electrons)
 b) the net spin polarization (nr of electrons spin-A minus spin-B)
 c) for each spin the atomic electron valence density (integrated) per L-value.

 Atom              Charge    Spin density          S         P         D         F
 ----              ------    ------------       ------    ------    ------    ------
 1 Mn              0.0000                       8.0000   12.0000    5.0000    0.0000

 Populations of individual BAS functions
 ----------------------------------------
 1 Mn           0.4314  1.5124  1.8763 -0.0447  0.6719  0.6719  0.6719  1.3130  1.3130  1.3130
                1.2830  0.9461  0.4228  0.4228  0.4228  1.2040  1.2040  1.2040  0.3870  0.3870
                0.3870  0.1692  0.2538  0.2538  0.1692  0.2538  0.1692  0.3756  0.5634  0.5634
                0.3756  0.5634  0.3756  0.1219  0.1828  0.1828  0.1219  0.1828  0.1219  0.5619
                1.1696  0.2640  0.0013  0.0013  0.0013

 Gross Charges per Atom (Z minus electrons)
 ==========================================
             0.0000
 Net Total:  0.00000000


 =======================================================================
 Electrostatic potential at the Nuclei due to electrons and other nuclei
 =======================================================================
  
         Atom                  Potential
         ----                  ---------
     1)   Mn                109.33074214
 
 
 ========================
 No memory problems found
 ========================
 
 Maximum number of active allocate calls:         369
 
 *******************************************************************************

                             A D F   E X I T
 NORMAL TERMINATION


 =================
 Timing Statistics
 =================
  
 Total Used :                     CPU=        1.26      System=        0.11     Elapsed=        1.92

 Calls  Section                     ( Mean, Percentage )
 ---------------------------------------------------------------------------------------------------
     3  ><      ................      0.00    0.11             0.00    2.25             0.00    0.34
     1  INIT    ................      0.04    2.98             0.01    7.58             0.52   26.98
     1  GEOMET  ................      0.02    1.31             0.06   50.39             0.08    4.32
     1  INPUTA  ................      0.00    0.19             0.00    0.97             0.00    0.18
     1  MAINSY  ................      0.01    0.71             0.00    1.14             0.02    1.01
     1  SYMFIT  ................      0.00    0.08             0.00    0.82             0.00    0.16
     1  CORORT  ................      0.00    0.04             0.00    0.25             0.00    0.11
     1  SYMORB  ................      0.00    0.05             0.00    0.00             0.00    0.10
     1  FITINT  ................      0.01    0.80             0.00    2.20             0.02    1.12
     1  CLSMAT  ................      0.00    0.12             0.00    0.01             0.00    0.15
     1  ORTHON  ................      0.00    0.39             0.00    0.01             0.01    0.32
     1  GENPT   ................      0.02    1.50             0.00    0.06             0.02    1.14
     1  PTBAS   ................      0.00    0.21             0.00    0.91             0.01    0.26
    15  FOCKY   ................      0.07   84.45             0.00   23.02             0.07   57.02
    15  FOCKTR  ................      0.00    0.63             0.00    1.29             0.00    0.49
    15  SDIIS   ................      0.00    2.44             0.00    4.76             0.00    2.98
     1  COREPS  ................      0.03    2.20             0.00    0.00             0.03    1.44
     1  POPAN   ................      0.01    0.76             0.00    1.40             0.01    0.64
     1  DEBYE   ................      0.00    0.06             0.00    0.75             0.00    0.15
     1  EXIT PROCEDURE .........      0.01    0.97             0.00    2.17             0.02    1.11


 Currently Open Files (EXIT00)
 ====================

 Unit    Access Format  Status   Type       Ident (file)
 -------------------------------------------------------
   3      SEQ    FORM   TRANSP  NORMAL      LOGFILE
                                          ( logfile )


 Buffered I/O statistics
 =======================
 Memory available:                    268435456
 Number of records fitting in memory:     64527
 Input :   0.1% of                        37307  *4k bytes
 Output:   6.0% of                         2960  *4k bytes
 Records from serial files evicted:           0
                    others evicted:           0
 Hash table lookups:      80397 with          0 conflicts (  0.00%)

 ***************************************************************************************************
 (LOGFILE)
 <Sep03-2019> <16:51:40>  ADF 2018  RunTime: Sep03-2019 16:51:40  Nodes: 1  Procs: 1
 <Sep03-2019> <16:51:40>  Hydrogen (TZP)
 <Sep03-2019> <16:51:40>  RunType   : CREATE
 <Sep03-2019> <16:51:41>  Net Charge: 0 (Nuclei minus Electrons)
 <Sep03-2019> <16:51:41>  Symmetry  : ATOM
  Coordinates
    Atom         X           Y           Z   (Angstrom)
    1.H         0.000000    0.000000    0.000000
 <Sep03-2019> <16:51:41>  >>>> CORORT
 <Sep03-2019> <16:51:41>  >>>> FITINT
 <Sep03-2019> <16:51:41>  >>>> CLSMAT
 <Sep03-2019> <16:51:41>  >>>> ORTHON
 <Sep03-2019> <16:51:41>  >>>> GENPT
 <Sep03-2019> <16:51:41>  Block Length=  64
 <Sep03-2019> <16:51:41>  >>>> PTBAS
 <Sep03-2019> <16:51:41>  >>>> CYCLE
 <Sep03-2019> <16:51:41>  CalcFitR12Fit
 <Sep03-2019> <16:51:41>  CalcFitCoeff
 <Sep03-2019> <16:51:41>              |Error|         MaxErr       Wt(A-DIIS)
 <Sep03-2019> <16:51:41>      1      0.00000000      0.00000000
 <Sep03-2019> <16:51:41>      2      0.04053683      0.03970368
 <Sep03-2019> <16:51:41>      3      0.00831365      0.00779462    100.0
 <Sep03-2019> <16:51:41>      4      0.00117916      0.00115484      0.2
 <Sep03-2019> <16:51:41>      5      0.00002880      0.00002504      0.0
 <Sep03-2019> <16:51:41>      6      0.00000137      0.00000117      0.0
 <Sep03-2019> <16:51:41>      7      0.00000001      0.00000000      0.0
 <Sep03-2019> <16:51:41>  SCF converged
 <Sep03-2019> <16:51:41>      8      0.00000000      0.00000000      0.0
 <Sep03-2019> <16:51:41>  >>>> POPAN
 <Sep03-2019> <16:51:41>  >>>> DEBYE
 <Sep03-2019> <16:51:41>  NORMAL TERMINATION
 <Sep03-2019> <16:51:41>  END
 <Sep03-2019> <16:51:41>  ADF 2018  RunTime: Sep03-2019 16:51:41  Nodes: 1  Procs: 1
 <Sep03-2019> <16:51:41>  Fluorine (TZP)
 <Sep03-2019> <16:51:42>  RunType   : CREATE
 <Sep03-2019> <16:51:42>  Net Charge: 0 (Nuclei minus Electrons)
 <Sep03-2019> <16:51:42>  Symmetry  : ATOM
  Coordinates
    Atom         X           Y           Z   (Angstrom)
    1.F         0.000000    0.000000    0.000000
 <Sep03-2019> <16:51:42>  >>>> CORORT
 <Sep03-2019> <16:51:42>  >>>> FITINT
 <Sep03-2019> <16:51:42>  >>>> CLSMAT
 <Sep03-2019> <16:51:42>  >>>> ORTHON
 <Sep03-2019> <16:51:42>  >>>> GENPT
 <Sep03-2019> <16:51:42>  Block Length=  76
 <Sep03-2019> <16:51:42>  >>>> PTBAS
 <Sep03-2019> <16:51:42>  >>>> CYCLE
 <Sep03-2019> <16:51:42>  CalcFitR12Fit
 <Sep03-2019> <16:51:42>  CalcFitCoeff
 <Sep03-2019> <16:51:42>              |Error|         MaxErr       Wt(A-DIIS)
 <Sep03-2019> <16:51:42>      1      0.00000000      0.00000000
 <Sep03-2019> <16:51:42>      2     11.41746302      4.81290088    100.0
 <Sep03-2019> <16:51:42>      3      5.10476411      3.13907595    100.0
 <Sep03-2019> <16:51:42>      4      1.13679351      0.53598801    100.0
 <Sep03-2019> <16:51:42>      5      1.53242428      0.75133590    100.0
 <Sep03-2019> <16:51:42>      6      0.08906312      0.04191714     41.3
 <Sep03-2019> <16:51:42>      7      0.03766094      0.01783118     17.0
 <Sep03-2019> <16:51:42>      8      0.00337050      0.00160283      0.6
 <Sep03-2019> <16:51:42>      9      0.00001932      0.00000923      0.0
 <Sep03-2019> <16:51:42>     10      0.00000071      0.00000033      0.0
 <Sep03-2019> <16:51:42>     11      0.00000001      0.00000000      0.0
 <Sep03-2019> <16:51:42>  SCF converged
 <Sep03-2019> <16:51:42>     12      0.00000000      0.00000000      0.0
 <Sep03-2019> <16:51:42>  >>>> POPAN
 <Sep03-2019> <16:51:42>  >>>> DEBYE
 <Sep03-2019> <16:51:42>  NORMAL TERMINATION
 <Sep03-2019> <16:51:42>  END
 <Sep03-2019> <16:51:43>  ADF 2018  RunTime: Sep03-2019 16:51:43  Nodes: 1  Procs: 1
 <Sep03-2019> <16:51:43>  Carbon (TZP)
 <Sep03-2019> <16:51:43>  RunType   : CREATE
 <Sep03-2019> <16:51:43>  Net Charge: 0 (Nuclei minus Electrons)
 <Sep03-2019> <16:51:43>  Symmetry  : ATOM
  Coordinates
    Atom         X           Y           Z   (Angstrom)
    1.C         0.000000    0.000000    0.000000
 <Sep03-2019> <16:51:43>  >>>> CORORT
 <Sep03-2019> <16:51:43>  >>>> FITINT
 <Sep03-2019> <16:51:43>  >>>> CLSMAT
 <Sep03-2019> <16:51:43>  >>>> ORTHON
 <Sep03-2019> <16:51:43>  >>>> GENPT
 <Sep03-2019> <16:51:43>  Block Length=  72
 <Sep03-2019> <16:51:43>  >>>> PTBAS
 <Sep03-2019> <16:51:43>  >>>> CYCLE
 <Sep03-2019> <16:51:43>  CalcFitR12Fit
 <Sep03-2019> <16:51:43>  CalcFitCoeff
 <Sep03-2019> <16:51:43>              |Error|         MaxErr       Wt(A-DIIS)
 <Sep03-2019> <16:51:43>      1      0.00000000      0.00000000
 <Sep03-2019> <16:51:43>      2      4.50538500      3.32984928    100.0
 <Sep03-2019> <16:51:43>      3      1.48623330      1.21086311    100.0
 <Sep03-2019> <16:51:43>      4      0.77599560      0.61258753    100.0
 <Sep03-2019> <16:51:43>      5      0.33282022      0.26618366    100.0
 <Sep03-2019> <16:51:43>      6      0.19197039      0.14942259    100.0
 <Sep03-2019> <16:51:43>      7      0.06816305      0.05350101     53.0
 <Sep03-2019> <16:51:43>      8      0.02823966      0.02200642     21.2
 <Sep03-2019> <16:51:43>      9      0.00415096      0.00323215      2.3
 <Sep03-2019> <16:51:43>     10      0.00007756      0.00006035      0.0
 <Sep03-2019> <16:51:43>     11      0.00000013      0.00000010      0.0
 <Sep03-2019> <16:51:43>     12      0.00000000      0.00000000      0.0
 <Sep03-2019> <16:51:43>  SCF converged
 <Sep03-2019> <16:51:43>     13      0.00000000      0.00000000      0.0
 <Sep03-2019> <16:51:43>  >>>> POPAN
 <Sep03-2019> <16:51:43>  >>>> DEBYE
 <Sep03-2019> <16:51:43>  NORMAL TERMINATION
 <Sep03-2019> <16:51:44>  END
 <Sep03-2019> <16:51:44>  ADF 2018  RunTime: Sep03-2019 16:51:44  Nodes: 1  Procs: 1
 <Sep03-2019> <16:51:44>  Oxygen (TZP)
 <Sep03-2019> <16:51:44>  RunType   : CREATE
 <Sep03-2019> <16:51:44>  Net Charge: 0 (Nuclei minus Electrons)
 <Sep03-2019> <16:51:44>  Symmetry  : ATOM
  Coordinates
    Atom         X           Y           Z   (Angstrom)
    1.O         0.000000    0.000000    0.000000
 <Sep03-2019> <16:51:44>  >>>> CORORT
 <Sep03-2019> <16:51:44>  >>>> FITINT
 <Sep03-2019> <16:51:44>  >>>> CLSMAT
 <Sep03-2019> <16:51:44>  >>>> ORTHON
 <Sep03-2019> <16:51:44>  >>>> GENPT
 <Sep03-2019> <16:51:44>  Block Length=  68
 <Sep03-2019> <16:51:44>  >>>> PTBAS
 <Sep03-2019> <16:51:44>  >>>> CYCLE
 <Sep03-2019> <16:51:44>  CalcFitR12Fit
 <Sep03-2019> <16:51:44>  CalcFitCoeff
 <Sep03-2019> <16:51:44>              |Error|         MaxErr       Wt(A-DIIS)
 <Sep03-2019> <16:51:44>      1      0.00000000      0.00000000
 <Sep03-2019> <16:51:44>      2      8.79968274      5.52447493    100.0
 <Sep03-2019> <16:51:45>      3      3.45149930      2.41396361    100.0
 <Sep03-2019> <16:51:45>      4      1.25455634      0.63802029    100.0
 <Sep03-2019> <16:51:45>      5      1.35380162      0.75731213    100.0
 <Sep03-2019> <16:51:45>      6      0.06056701      0.03744055     36.8
 <Sep03-2019> <16:51:45>      7      0.00652692      0.00419104      3.2
 <Sep03-2019> <16:51:45>      8      0.00027269      0.00015688      0.0
 <Sep03-2019> <16:51:45>      9      0.00000831      0.00000446      0.0
 <Sep03-2019> <16:51:45>     10      0.00000061      0.00000035      0.0
 <Sep03-2019> <16:51:46>     11      0.00000001      0.00000000      0.0
 <Sep03-2019> <16:51:46>  SCF converged
 <Sep03-2019> <16:51:46>     12      0.00000000      0.00000000      0.0
 <Sep03-2019> <16:51:46>  >>>> POPAN
 <Sep03-2019> <16:51:46>  >>>> DEBYE
 <Sep03-2019> <16:51:46>  NORMAL TERMINATION
 <Sep03-2019> <16:51:46>  END
 <Sep03-2019> <16:51:46>  ADF 2018  RunTime: Sep03-2019 16:51:46  Nodes: 1  Procs: 1
 <Sep03-2019> <16:51:46>  Manganese (TZP)
 <Sep03-2019> <16:51:46>  RunType   : CREATE
 <Sep03-2019> <16:51:46>  Net Charge: 0 (Nuclei minus Electrons)
 <Sep03-2019> <16:51:46>  Symmetry  : ATOM
  Coordinates
    Atom         X           Y           Z   (Angstrom)
    1.Mn        0.000000    0.000000    0.000000
 <Sep03-2019> <16:51:46>  >>>> CORORT
 <Sep03-2019> <16:51:46>  >>>> FITINT
 <Sep03-2019> <16:51:46>  >>>> CLSMAT
 <Sep03-2019> <16:51:46>  >>>> ORTHON
 <Sep03-2019> <16:51:46>  >>>> GENPT
 <Sep03-2019> <16:51:46>  Block Length=  98
 <Sep03-2019> <16:51:46>  >>>> PTBAS
 <Sep03-2019> <16:51:46>  >>>> CYCLE
 <Sep03-2019> <16:51:47>  CalcFitR12Fit
 <Sep03-2019> <16:51:47>  CalcFitCoeff
 <Sep03-2019> <16:51:47>              |Error|         MaxErr       Wt(A-DIIS)
 <Sep03-2019> <16:51:47>      1      0.00000000      0.00000000
 <Sep03-2019> <16:51:47>      2     71.09428767     20.75605910    100.0
 <Sep03-2019> <16:51:47>      3     25.51208892      7.05695262    100.0
 <Sep03-2019> <16:51:47>      4      5.91230459      1.80217283    100.0
 <Sep03-2019> <16:51:47>      5      7.86484924      2.36862144    100.0
 <Sep03-2019> <16:51:47>      6      1.07729385      0.36487813    100.0
 <Sep03-2019> <16:51:47>      7      1.26537137      0.39474731    100.0
 <Sep03-2019> <16:51:47>      8      0.14928459      0.05122634     50.7
 <Sep03-2019> <16:51:47>      9      0.08387250      0.02630968     25.6
 <Sep03-2019> <16:51:47>     10      0.00698896      0.00175335      0.8
 <Sep03-2019> <16:51:47>     11      0.00026982      0.00006837      0.0
 <Sep03-2019> <16:51:48>     12      0.00000149      0.00000047      0.0
 <Sep03-2019> <16:51:48>     13      0.00000020      0.00000006      0.0
 <Sep03-2019> <16:51:48>     14      0.00000000      0.00000000      0.0
 <Sep03-2019> <16:51:48>  SCF converged
 <Sep03-2019> <16:51:48>     15      0.00000000      0.00000000      0.0
 <Sep03-2019> <16:51:48>  >>>> POPAN
 <Sep03-2019> <16:51:48>  >>>> DEBYE
 <Sep03-2019> <16:51:48>  NORMAL TERMINATION
 <Sep03-2019> <16:51:48>  END


 Parallel Execution: Process Information
 ==============================================================================
 Rank   Node Name                              NodeID   MyNodeRank  NodeMaster
    0   node0515                                  0          0          0
    1   node0515                                  0          1         -1
    2   node0515                                  0          2         -1
    3   node0515                                  0          3         -1
    4   node0515                                  0          4         -1
    5   node0515                                  0          5         -1
    6   node0515                                  0          6         -1
    7   node0515                                  0          7         -1
    8   node0515                                  0          8         -1
    9   node0515                                  0          9         -1
   10   node0515                                  0         10         -1
   11   node0515                                  0         11         -1
   12   node0515                                  0         12         -1
   13   node0515                                  0         13         -1
   14   node0515                                  0         14         -1
   15   node0515                                  0         15         -1
   16   node0515                                  0         16         -1
   17   node0515                                  0         17         -1
   18   node0515                                  0         18         -1
   19   node0515                                  0         19         -1
   20   node0515                                  0         20         -1
   21   node0515                                  0         21         -1
   22   node0515                                  0         22         -1
   23   node0515                                  0         23         -1
   24   node0515                                  0         24         -1
   25   node0515                                  0         25         -1
   26   node0515                                  0         26         -1
   27   node0515                                  0         27         -1
   28   node0515                                  0         28         -1
   29   node0515                                  0         29         -1
 ==============================================================================


May use up to 245904MB of RAM as shared memory on node 0
 
Title Mntfaa3

COMMENT
 ADF2018 DEFAULT integration, geometry and scf
END

UNITS
  length angstrom
END

::Atoms Internal
Atoms Cartesian
Mn       0.342761000     -0.331005000      0.080943000
O        2.202596000      0.355217000      0.089566000
O        0.888735000     -1.771119000      1.324993000
O       -1.531909000     -0.845139000      0.283644000
O       -0.081639000      1.115454000      1.770207000
O       -0.154418000      1.071165000     -1.180694000
O        0.679737000     -1.614011000     -1.709551000
C        3.076535000      0.069161000      0.969083000
C        3.047182000     -0.953071000      1.909347000
C        1.970733000     -1.861788000      1.997734000
C       -2.486970000     -0.070271000      0.670792000
C       -2.431828000      1.071673000      1.439246000
C       -1.216468000      1.609575000      1.983953000
C       -0.403537000      0.975776000     -2.439436000
C       -0.207837000     -0.083557000     -3.296526000
C        0.359827000     -1.337431000     -2.893923000
H        3.897900000     -1.086569000      2.562821000
H       -3.361997000      1.579311000      1.659153000
H       -0.474811000      0.047736000     -4.337305000
C        4.308388000      1.004195000      0.892745000
F        3.920814000      2.297185000      0.942016000
F        5.182367000      0.798438000      1.908133000
F        4.973518000      0.806209000     -0.271829000
C        2.060097000     -3.052504000      2.917487000
H        1.166639000     -3.092158000      3.548548000
H        2.067681000     -3.965491000      2.310258000
H        2.955795000     -3.028887000      3.539549000
C       -1.308767000      2.848951000      2.847925000
H       -2.211989000      2.857085000      3.464870000
H       -0.418433000      2.932475000      3.474053000
H       -1.348847000      3.728456000      2.191146000
C       -3.854092000     -0.579482000      0.163760000
F       -3.835692000     -0.722219000     -1.185604000
F       -4.137582000     -1.793343000      0.700393000
F       -4.878727000      0.252777000      0.470192000
C        0.577676000     -2.382713000     -3.966738000
H        1.122188000     -1.959280000     -4.818042000
H        1.126423000     -3.232019000     -3.558316000
H       -0.392516000     -2.728249000     -4.345566000
C       -0.992196000      2.299245000     -2.981522000
F       -0.112337000      3.316091000     -2.803337000
F       -1.294660000      2.244028000     -4.300607000
F       -2.131559000      2.619148000     -2.316994000
end

SYMMETRY nosym

CHARGE 0 4

unrestricted

::INTEGRATION  6.0  :: 5 = Std for Geom Opt / TS, 4 = LT not ADF18

NumericalQuality good
ExactDensity

::RELATIVISTIC Scalar ZORA
::Relativistic Spinorbit ZORA

GEOMETRY
::  Frequencies
::  TransitionState
  Iterations 200
:: not ADF18  Convergence e=0.001 grad=0.001 rad=0.01     :: Std for Geom Opt / TS, LT =  e=0.001 grad=0.01 rad=0.01
END

SCF
  Iterations 1000
:: not ADF18  Convergens 1e-6     :: Std for Geom Opt / TS, LT = 1e-5
END

XC
::  gga OLYP
   hybrid b3lyp
DISPERSION Grimme3
END

::FULLSCF
::NOPRINT LOGFILE
::BADER energy

Fragments
H t21.H
F t21.F
C t21.C
O t21.O
Mn t21.Mn
End

 *******************************************************************************
 *                                                                             *
 *  -------------------------------------                                      *
 *   Amsterdam Density Functional  (ADF)         2018                          *
 *  -------------------------------------                                      *
 *                                               r74086 2019-04-17             *
 *                                                                             *
 *                                                                             *
 *                              =================                              *
 *                              |               |                              *
 *                              |     A D F     |                              *
 *                              |               |                              *
 *                              =================                              *
 *                                                                             *
 *                                                                             *
 *   Online information and documentation:  https://www.scm.com/support/       *
 *   E-mail:  support@scm.com   info@scm.com                                   *
 *                                                                             *
 *   Scientific publications using ADF results must be properly referenced     *
 *   See the User Manuals (or the web site) for recommended citations          *
 *   The terms and conditions of the End User License Agreement apply to       *
 *   the use of ADF, https://www.scm.com/license-terms/                        *
 *                                                                             *
 **********************  x86_64_linux_intel / intelmpi  ************************
 
 Licensed to: Dr. Jeanet Conradie / University of the Free State / Bloemfontein / ZA
 SCM User ID: u7775
  
 ADF 2018  RunTime: Sep03-2019 16:51:50  Nodes: 1  Procs: 30

 Temporary files are created in /scratch/conradj/198419.login.Mntfaa3_B3LYP_D3_mer_CH3-CH3/kid_0.19327175


Communication costs MPI_COMM_WORLD:      1.511 usec per message,   0.0160 usec per 8-byte item
Communication costs for intra-node:      1.265 usec per message,   0.0159 usec per 8-byte item

 Mntfaa3

 *** Comments in Input File:

  ADF2018 DEFAULT integration, geometry and scf

 -------------------------------------------------------------------------------


 ===========================
 A T T A C H E D   F I L E S
 ===========================
  


 ===============================
 M O D E L   P A R A M E T E R S
 ===============================
  
 DENSITY FUNCTIONAL POTENTIAL (scf)
    Hybrid:                            B3LYP                                   == Not Default ==

 SPIN  (restricted / unrestr.)
    Molecule:                          UNrestricted                            == Not Default ==
    Fragments:                         Restricted                               

 OTHER ASPECTS
    Relativistic Corrections:          ---                                      

    Nuclear Charge Density Model:      Point Charge Nuclei                      
    Core Treatment:                    Frozen Orbital(s)                        

    Hyperfine or Zeeman Interaction:   ---                                      

 Settings for Grimme 3 dispersion correction

      damping                      Zero
      s6                          1.000
      sr,6                        1.261
      s8                          1.703

 Other (technical) parameters

      rs8                         1.000
      alpha                      14.000
      version                         3
 


 Fragment File(s)
 ----------------
 Mn:
         file : t21.Mn
         jobid: ADF 2018  RunTime: Sep03-2019 16:51:46  Nodes: 1  Procs: 1
         title: Manganese (TZP)
 O:
         file : t21.O
         jobid: ADF 2018  RunTime: Sep03-2019 16:51:44  Nodes: 1  Procs: 1
         title: Oxygen (TZP)
 C:
         file : t21.C
         jobid: ADF 2018  RunTime: Sep03-2019 16:51:43  Nodes: 1  Procs: 1
         title: Carbon (TZP)
 H:
         file : t21.H
         jobid: ADF 2018  RunTime: Sep03-2019 16:51:40  Nodes: 1  Procs: 1
         title: Hydrogen (TZP)
 F:
         file : t21.F
         jobid: ADF 2018  RunTime: Sep03-2019 16:51:41  Nodes: 1  Procs: 1
         title: Fluorine (TZP)


                                   *********************************************
                                   *  R U N   T Y P E : GEOMETRY OPTIMIZATION  *
                                   *********************************************
  


 ===============
 G E O M E T R Y  ***  3D  Molecule  ***
 ===============
  

 ATOMS
 =====                            X Y Z                    CHARGE
                                (Angstrom)             Nucl     +Core       At.Mass
                       --------------------------    ----------------       -------
    1  Mn              0.3428   -0.3310    0.0809     25.00     25.00       54.9380
    2  O               2.2026    0.3552    0.0896      8.00      8.00       15.9949
    3  O               0.8887   -1.7711    1.3250      8.00      8.00       15.9949
    4  O              -1.5319   -0.8451    0.2836      8.00      8.00       15.9949
    5  O              -0.0816    1.1155    1.7702      8.00      8.00       15.9949
    6  O              -0.1544    1.0712   -1.1807      8.00      8.00       15.9949
    7  O               0.6797   -1.6140   -1.7096      8.00      8.00       15.9949
    8  C               3.0765    0.0692    0.9691      6.00      6.00       12.0000
    9  C               3.0472   -0.9531    1.9093      6.00      6.00       12.0000
   10  C               1.9707   -1.8618    1.9977      6.00      6.00       12.0000
   11  C              -2.4870   -0.0703    0.6708      6.00      6.00       12.0000
   12  C              -2.4318    1.0717    1.4392      6.00      6.00       12.0000
   13  C              -1.2165    1.6096    1.9840      6.00      6.00       12.0000
   14  C              -0.4035    0.9758   -2.4394      6.00      6.00       12.0000
   15  C              -0.2078   -0.0836   -3.2965      6.00      6.00       12.0000
   16  C               0.3598   -1.3374   -2.8939      6.00      6.00       12.0000
   17  H               3.8979   -1.0866    2.5628      1.00      1.00        1.0078
   18  H              -3.3620    1.5793    1.6592      1.00      1.00        1.0078
   19  H              -0.4748    0.0477   -4.3373      1.00      1.00        1.0078
   20  C               4.3084    1.0042    0.8927      6.00      6.00       12.0000
   21  F               3.9208    2.2972    0.9420      9.00      9.00       18.9984
   22  F               5.1824    0.7984    1.9081      9.00      9.00       18.9984
   23  F               4.9735    0.8062   -0.2718      9.00      9.00       18.9984
   24  C               2.0601   -3.0525    2.9175      6.00      6.00       12.0000
   25  H               1.1666   -3.0922    3.5485      1.00      1.00        1.0078
   26  H               2.0677   -3.9655    2.3103      1.00      1.00        1.0078
   27  H               2.9558   -3.0289    3.5395      1.00      1.00        1.0078
   28  C              -1.3088    2.8490    2.8479      6.00      6.00       12.0000
   29  H              -2.2120    2.8571    3.4649      1.00      1.00        1.0078
   30  H              -0.4184    2.9325    3.4741      1.00      1.00        1.0078
   31  H              -1.3488    3.7285    2.1911      1.00      1.00        1.0078
   32  C              -3.8541   -0.5795    0.1638      6.00      6.00       12.0000
   33  F              -3.8357   -0.7222   -1.1856      9.00      9.00       18.9984
   34  F              -4.1376   -1.7933    0.7004      9.00      9.00       18.9984
   35  F              -4.8787    0.2528    0.4702      9.00      9.00       18.9984
   36  C               0.5777   -2.3827   -3.9667      6.00      6.00       12.0000
   37  H               1.1222   -1.9593   -4.8180      1.00      1.00        1.0078
   38  H               1.1264   -3.2320   -3.5583      1.00      1.00        1.0078
   39  H              -0.3925   -2.7282   -4.3456      1.00      1.00        1.0078
   40  C              -0.9922    2.2992   -2.9815      6.00      6.00       12.0000
   41  F              -0.1123    3.3161   -2.8033      9.00      9.00       18.9984
   42  F              -1.2947    2.2440   -4.3006      9.00      9.00       18.9984
   43  F              -2.1316    2.6191   -2.3170      9.00      9.00       18.9984


 FRAGMENTS
 =========                                     Atoms in this Fragment     Cart. coord.s (Angstrom)
                                               -------------------------------------------------------
    1  Mn                                                1  Mn           0.3428   -0.3310    0.0809
    2  O                                                 2  O            2.2026    0.3552    0.0896
    3  O                                                 3  O            0.8887   -1.7711    1.3250
    4  O                                                 4  O           -1.5319   -0.8451    0.2836
    5  O                                                 5  O           -0.0816    1.1155    1.7702
    6  O                                                 6  O           -0.1544    1.0712   -1.1807
    7  O                                                 7  O            0.6797   -1.6140   -1.7096
    8  C                                                 8  C            3.0765    0.0692    0.9691
    9  C                                                 9  C            3.0472   -0.9531    1.9093
   10  C                                                10  C            1.9707   -1.8618    1.9977
   11  C                                                11  C           -2.4870   -0.0703    0.6708
   12  C                                                12  C           -2.4318    1.0717    1.4392
   13  C                                                13  C           -1.2165    1.6096    1.9840
   14  C                                                14  C           -0.4035    0.9758   -2.4394
   15  C                                                15  C           -0.2078   -0.0836   -3.2965
   16  C                                                16  C            0.3598   -1.3374   -2.8939
   17  C                                                20  C            4.3084    1.0042    0.8927
   18  C                                                24  C            2.0601   -3.0525    2.9175
   19  C                                                28  C           -1.3088    2.8490    2.8479
   20  C                                                32  C           -3.8541   -0.5795    0.1638
   21  C                                                36  C            0.5777   -2.3827   -3.9667
   22  C                                                40  C           -0.9922    2.2992   -2.9815
   23  H                                                17  H            3.8979   -1.0866    2.5628
   24  H                                                18  H           -3.3620    1.5793    1.6592
   25  H                                                19  H           -0.4748    0.0477   -4.3373
   26  H                                                25  H            1.1666   -3.0922    3.5485
   27  H                                                26  H            2.0677   -3.9655    2.3103
   28  H                                                27  H            2.9558   -3.0289    3.5395
   29  H                                                29  H           -2.2120    2.8571    3.4649
   30  H                                                30  H           -0.4184    2.9325    3.4741
   31  H                                                31  H           -1.3488    3.7285    2.1911
   32  H                                                37  H            1.1222   -1.9593   -4.8180
   33  H                                                38  H            1.1264   -3.2320   -3.5583
   34  H                                                39  H           -0.3925   -2.7282   -4.3456
   35  F                                                21  F            3.9208    2.2972    0.9420
   36  F                                                22  F            5.1824    0.7984    1.9081
   37  F                                                23  F            4.9735    0.8062   -0.2718
   38  F                                                33  F           -3.8357   -0.7222   -1.1856
   39  F                                                34  F           -4.1376   -1.7933    0.7004
   40  F                                                35  F           -4.8787    0.2528    0.4702
   41  F                                                41  F           -0.1123    3.3161   -2.8033
   42  F                                                42  F           -1.2947    2.2440   -4.3006
   43  F                                                43  F           -2.1316    2.6191   -2.3170


 =====================================
 S Y M M E T R Y ,   E L E C T R O N S
 =====================================
  
 Symmetry: NOSYM

 Irreducible Representations, including subspecies
 -------------------------------------------------
 A


 Configuration of Valence Electrons
 ==================================
 ( determined in the SCF procedure )

 Total:   130 (Spin-A)  + 126 (Spin-B)

 Net Charge: 0 (Nuclei minus Electrons)
 Spin polar: 4 (Spin_A minus Spin_B electrons)

 Aufbau principle for MO occupations will be applied through SCF cycle no.     500
 Thereafter, the program will assign electrons to MOs that are spatially
 similar to the occupied MOs in a "reference" cycle ("KeepOrbitals").
 The reference cycle is always the PREVIOUS cycle: it will evolve with
 the SCF procedure.
1
 ***************************************************************************************************


                                      ****************************************
                                      *  B U I L D : (Fragments, Functions)  *
                                      ****************************************
  

 Total nr. of (C)SFOs (summation over all irreps) :   684

 Specify PRINT SFO in the input file to get a full list

 Nr. of SFOs for ir.rep.           A :   684


 ================================
 (Slater-type)  F U N C T I O N S  ***  (Basis and Fit)  ***
 ================================
  

 Atom Type    1  (Mn)
 ==============

 Valence Basis Sets:  18
 -----------------------
   1 S   29.650000
   1 S   23.000000
   2 S    9.650000
   2 S    6.750000
   2 P   13.800000
   2 P    8.700000
   3 S    5.650000
   3 S    3.500000
   3 P    5.950000
   3 P    4.000000
   3 P    2.700000
   3 D    5.950000
   3 D    2.850000
   3 D    1.320000
   4 S    2.200000
   4 S    1.360000
   4 S    0.880000
   4 P    1.350000

 Charge Fitting Sets (for the computation of the Coulomb Potential):  41
 -----------------------------------------------------------------------
   1 S   59.300000
   2 S   65.740000
   2 S   44.220000
   3 S   43.670000
   3 S   31.240000
   4 S   29.560000
   4 S   22.000000
   4 S   16.380000
   5 S   15.190000
   5 S   11.630000
   5 S    8.910000
   6 S    8.170000
   6 S    6.390000
   6 S    5.000000
   6 S    3.910000
   7 S    3.570000
   7 S    2.840000
   7 S    2.260000
   7 S    1.800000
   2 P   43.450000
   3 P   29.100000
   4 P   19.720000
   5 P   13.590000
   5 P    7.840000
   6 P    5.490000
   6 P    3.310000
   7 P    2.350000
   3 D   32.500000
   4 D   22.150000
   5 D   15.340000
   5 D    8.890000
   6 D    6.250000
   6 D    3.780000
   7 D    2.700000
   4 F   16.350000
   5 F    9.360000
   5 F    4.510000
   6 F    2.670000
   5 G   10.400000
   5 G    5.560000
   5 G    2.970000

 Atom Type    2  (O)
 ==============

 Valence Basis Sets:   9
 -----------------------
   1 S    9.800000
   1 S    6.800000
   2 S    7.580000
   2 S    2.880000
   2 S    1.720000
   2 P    4.080000
   2 P    2.080000
   2 P    1.120000
   3 D    2.000000

 Charge Fitting Sets (for the computation of the Coulomb Potential):  22
 -----------------------------------------------------------------------
   1 S   19.600000
   2 S   22.600000
   2 S   15.680000
   2 S   10.890000
   2 S    7.560000
   3 S    7.690000
   3 S    5.650000
   3 S    4.150000
   3 S    3.050000
   3 S    2.240000
   2 P   12.860000
   2 P    7.680000
   3 P    6.780000
   3 P    4.390000
   3 P    2.840000
   3 D    8.800000
   3 D    5.580000
   3 D    3.530000
   3 D    2.240000
   4 F    6.200000
   4 F    3.700000
   5 G    4.500000

 Atom Type    3  (C)
 ==============

 Valence Basis Sets:   9
 -----------------------
   1 S    7.680000
   1 S    5.000000
   2 S    1.280000
   2 S    2.100000
   2 S    4.600000
   2 P    0.820000
   2 P    1.480000
   2 P    2.940000
   3 D    2.200000

 Charge Fitting Sets (for the computation of the Coulomb Potential):  22
 -----------------------------------------------------------------------
   1 S   15.360000
   2 S   17.530000
   2 S   12.070000
   2 S    8.310000
   2 S    5.730000
   3 S    5.780000
   3 S    4.220000
   3 S    3.080000
   3 S    2.250000
   3 S    1.640000
   2 P    9.880000
   2 P    5.800000
   3 P    5.050000
   3 P    3.230000
   3 P    2.060000
   3 D    7.200000
   3 D    4.400000
   3 D    2.690000
   3 D    1.640000
   4 F    5.400000
   4 F    3.550000
   5 G    4.500000

 Atom Type    4  (H)
 ==============

 Valence Basis Sets:   4
 -----------------------
   1 S    0.690000
   1 S    0.920000
   1 S    1.580000
   2 P    1.250000

 Charge Fitting Sets (for the computation of the Coulomb Potential):  11
 -----------------------------------------------------------------------
   1 S    3.160000
   1 S    2.090000
   1 S    1.380000
   2 S    1.500000
   2 P    4.000000
   2 P    2.650000
   2 P    1.750000
   3 D    4.000000
   3 D    2.500000
   4 F    3.000000
   5 G    4.000000

 Atom Type    5  (F)
 ==============

 Valence Basis Sets:   9
 -----------------------
   1 S   10.880000
   1 S    7.700000
   2 S    3.240000
   2 S    1.940000
   2 S    0.740000
   2 P    4.540000
   2 P    2.300000
   2 P    1.240000
   3 D    2.000000

 Charge Fitting Sets (for the computation of the Coulomb Potential):  23
 -----------------------------------------------------------------------
   1 S   21.760000
   2 S   24.390000
   2 S   16.560000
   2 S   11.240000
   2 S    7.630000
   3 S    7.600000
   3 S    5.480000
   3 S    3.950000
   3 S    2.850000
   3 S    2.050000
   3 S    1.480000
   2 P   14.400000
   2 P    7.530000
   3 P    5.900000
   3 P    3.420000
   3 P    1.980000
   3 D    9.700000
   3 D    6.160000
   3 D    3.910000
   3 D    2.480000
   4 F    6.500000
   4 F    3.750000
   5 G    4.500000


 BAS: List of all Elementary Cartesian Basis Functions
 =====================================================

 The numbering in the list below (to the right of the function characteristics) is referred
 to in print-outs of MO eigenvectors and Mulliken populations in the BAS representation
 (as contrasted to the SFO representation).

 Notes:
 1. The functions are characterized by a polynomial prefactor (powers of x,y,z and r) and
    an exponential decay factor alpha.
 2. Since the basis sets are specific for an atom TYPE, the individual functions occur on
    all atoms of that type.
 3. The word 'Core' in the left margin signals that it is a Core Function (CF) : not a
    degree of freedom in the valence set, but only used to ensure orthogonalization of
    the other valence basis functions on the frozen Core Orbitals.


 (power of) X  Y  Z  R     Alpha  on Atom
            ==========     =====     ==========

 Mn                                   1
                                  ---------------------------------------------------------------------------
            0  0  0  0    29.650      1
            0  0  0  0    23.000      2
            0  0  0  1     9.650      3
            0  0  0  1     6.750      4
            1  0  0  0    13.800      5
            0  1  0  0    13.800      6
            0  0  1  0    13.800      7
            1  0  0  0     8.700      8
            0  1  0  0     8.700      9
            0  0  1  0     8.700     10
            0  0  0  2     5.650     11
            0  0  0  2     3.500     12
            1  0  0  1     5.950     13
            0  1  0  1     5.950     14
            0  0  1  1     5.950     15
            1  0  0  1     4.000     16
            0  1  0  1     4.000     17
            0  0  1  1     4.000     18
            1  0  0  1     2.700     19
            0  1  0  1     2.700     20
            0  0  1  1     2.700     21
            2  0  0  0     5.950     22
            1  1  0  0     5.950     23
            1  0  1  0     5.950     24
            0  2  0  0     5.950     25
            0  1  1  0     5.950     26
            0  0  2  0     5.950     27
            2  0  0  0     2.850     28
            1  1  0  0     2.850     29
            1  0  1  0     2.850     30
            0  2  0  0     2.850     31
            0  1  1  0     2.850     32
            0  0  2  0     2.850     33
            2  0  0  0     1.320     34
            1  1  0  0     1.320     35
            1  0  1  0     1.320     36
            0  2  0  0     1.320     37
            0  1  1  0     1.320     38
            0  0  2  0     1.320     39
            0  0  0  3     2.200     40
            0  0  0  3     1.360     41
            0  0  0  3     0.880     42
            1  0  0  2     1.350     43
            0  1  0  2     1.350     44
            0  0  1  2     1.350     45

 O                                    2    3    4    5    6    7
                                  ---------------------------------------------------------------------------
            0  0  0  0     9.800     46   66   86  106  126  146
            0  0  0  0     6.800     47   67   87  107  127  147
            0  0  0  1     7.580     48   68   88  108  128  148
            0  0  0  1     2.880     49   69   89  109  129  149
            0  0  0  1     1.720     50   70   90  110  130  150
            1  0  0  0     4.080     51   71   91  111  131  151
            0  1  0  0     4.080     52   72   92  112  132  152
            0  0  1  0     4.080     53   73   93  113  133  153
            1  0  0  0     2.080     54   74   94  114  134  154
            0  1  0  0     2.080     55   75   95  115  135  155
            0  0  1  0     2.080     56   76   96  116  136  156
            1  0  0  0     1.120     57   77   97  117  137  157
            0  1  0  0     1.120     58   78   98  118  138  158
            0  0  1  0     1.120     59   79   99  119  139  159
            2  0  0  0     2.000     60   80  100  120  140  160
            1  1  0  0     2.000     61   81  101  121  141  161
            1  0  1  0     2.000     62   82  102  122  142  162
            0  2  0  0     2.000     63   83  103  123  143  163
            0  1  1  0     2.000     64   84  104  124  144  164
            0  0  2  0     2.000     65   85  105  125  145  165

 C                                    8    9   10   11   12   13   14   15   16   17   18   19   20   21   22
                                  ---------------------------------------------------------------------------
            0  0  0  0     7.680    166  186  206  226  246  266  286  306  326  346  366  386  406  426  446
            0  0  0  0     5.000    167  187  207  227  247  267  287  307  327  347  367  387  407  427  447
            0  0  0  1     1.280    168  188  208  228  248  268  288  308  328  348  368  388  408  428  448
            0  0  0  1     2.100    169  189  209  229  249  269  289  309  329  349  369  389  409  429  449
            0  0  0  1     4.600    170  190  210  230  250  270  290  310  330  350  370  390  410  430  450
            1  0  0  0     0.820    171  191  211  231  251  271  291  311  331  351  371  391  411  431  451
            0  1  0  0     0.820    172  192  212  232  252  272  292  312  332  352  372  392  412  432  452
            0  0  1  0     0.820    173  193  213  233  253  273  293  313  333  353  373  393  413  433  453
            1  0  0  0     1.480    174  194  214  234  254  274  294  314  334  354  374  394  414  434  454
            0  1  0  0     1.480    175  195  215  235  255  275  295  315  335  355  375  395  415  435  455
            0  0  1  0     1.480    176  196  216  236  256  276  296  316  336  356  376  396  416  436  456
            1  0  0  0     2.940    177  197  217  237  257  277  297  317  337  357  377  397  417  437  457
            0  1  0  0     2.940    178  198  218  238  258  278  298  318  338  358  378  398  418  438  458
            0  0  1  0     2.940    179  199  219  239  259  279  299  319  339  359  379  399  419  439  459
            2  0  0  0     2.200    180  200  220  240  260  280  300  320  340  360  380  400  420  440  460
            1  1  0  0     2.200    181  201  221  241  261  281  301  321  341  361  381  401  421  441  461
            1  0  1  0     2.200    182  202  222  242  262  282  302  322  342  362  382  402  422  442  462
            0  2  0  0     2.200    183  203  223  243  263  283  303  323  343  363  383  403  423  443  463
            0  1  1  0     2.200    184  204  224  244  264  284  304  324  344  364  384  404  424  444  464
            0  0  2  0     2.200    185  205  225  245  265  285  305  325  345  365  385  405  425  445  465

 H                                   23   24   25   26   27   28   29   30   31   32   33   34
                                  ---------------------------------------------------------------------------
            0  0  0  0     0.690    466  472  478  484  490  496  502  508  514  520  526  532
            0  0  0  0     0.920    467  473  479  485  491  497  503  509  515  521  527  533
            0  0  0  0     1.580    468  474  480  486  492  498  504  510  516  522  528  534
            1  0  0  0     1.250    469  475  481  487  493  499  505  511  517  523  529  535
            0  1  0  0     1.250    470  476  482  488  494  500  506  512  518  524  530  536
            0  0  1  0     1.250    471  477  483  489  495  501  507  513  519  525  531  537

 F                                   35   36   37   38   39   40   41   42   43
                                  ---------------------------------------------------------------------------
            0  0  0  0    10.880    538  558  578  598  618  638  658  678  698
            0  0  0  0     7.700    539  559  579  599  619  639  659  679  699
            0  0  0  1     3.240    540  560  580  600  620  640  660  680  700
            0  0  0  1     1.940    541  561  581  601  621  641  661  681  701
            0  0  0  1     0.740    542  562  582  602  622  642  662  682  702
            1  0  0  0     4.540    543  563  583  603  623  643  663  683  703
            0  1  0  0     4.540    544  564  584  604  624  644  664  684  704
            0  0  1  0     4.540    545  565  585  605  625  645  665  685  705
            1  0  0  0     2.300    546  566  586  606  626  646  666  686  706
            0  1  0  0     2.300    547  567  587  607  627  647  667  687  707
            0  0  1  0     2.300    548  568  588  608  628  648  668  688  708
            1  0  0  0     1.240    549  569  589  609  629  649  669  689  709
            0  1  0  0     1.240    550  570  590  610  630  650  670  690  710
            0  0  1  0     1.240    551  571  591  611  631  651  671  691  711
            2  0  0  0     2.000    552  572  592  612  632  652  672  692  712
            1  1  0  0     2.000    553  573  593  613  633  653  673  693  713
            1  0  1  0     2.000    554  574  594  614  634  654  674  694  714
            0  2  0  0     2.000    555  575  595  615  635  655  675  695  715
            0  1  1  0     2.000    556  576  596  616  636  656  676  696  716
            0  0  2  0     2.000    557  577  597  617  637  657  677  697  717

 Total number of charge fitting functions (nprimf)      3299
 Total number of Cartesian basis functions (naos)        717
 Total number of Cartesian core functions  (ncos)          0


 Coordinates (Cartesian)
 =======================

     Atom                    bohr                                 angstrom                 Geometric Variables
                   X           Y           Z              X           Y           Z       (0:frozen, *:LT par.)
 --------------------------------------------------------------------------------------------------------------
     1 Mn      0.647724   -0.625509    0.152960       0.342761   -0.331005    0.080943      1       2       3
     2 O       4.162303    0.671263    0.169255       2.202596    0.355217    0.089566      4       5       6
     3 O       1.679466   -3.346930    2.503874       0.888735   -1.771119    1.324993      7       8       9
     4 O      -2.894888   -1.597081    0.536009      -1.531909   -0.845139    0.283644     10      11      12
     5 O      -0.154275    2.107903    3.345206      -0.081639    1.115454    1.770207     13      14      15
     6 O      -0.291808    2.024208   -2.231188      -0.154418    1.071165   -1.180694     16      17      18
     7 O       1.284517   -3.050039   -3.230583       0.679737   -1.614011   -1.709551     19      20      21
     8 C       5.813809    0.130695    1.831301       3.076535    0.069161    0.969083     22      23      24
     9 C       5.758339   -1.801043    3.608143       3.047182   -0.953071    1.909347     25      26      27
    10 C       3.724146   -3.518269    3.775170       1.970733   -1.861788    1.997734     28      29      30
    11 C      -4.699692   -0.132793    1.267613      -2.486970   -0.070271    0.670792     31      32      33
    12 C      -4.595489    2.025168    2.719781      -2.431828    1.071673    1.439246     34      35      36
    13 C      -2.298791    3.041656    3.749128      -1.216468    1.609575    1.983953     37      38      39
    14 C      -0.762574    1.843949   -4.609866      -0.403537    0.975776   -2.439436     40      41      42
    15 C      -0.392755   -0.157900   -6.229531      -0.207837   -0.083557   -3.296526     43      44      45
    16 C       0.679974   -2.527378   -5.468722       0.359827   -1.337431   -2.893923     46      47      48
    17 H       7.365963   -2.053318    4.843030       3.897900   -1.086569    2.562821     49      50      51
    18 H      -6.353254    2.984465    3.135345      -3.361997    1.579311    1.659153     52      53      54
    19 H      -0.897263    0.090208   -8.196319      -0.474811    0.047736   -4.337305     55      56      57
    20 C       8.141673    1.897654    1.687044       4.308388    1.004195    0.892745     58      59      60
    21 F       7.409265    4.341051    1.780152       3.920814    2.297185    0.942016     61      62      63
    22 F       9.793254    1.508829    3.605849       5.182367    0.798438    1.908133     64      65      66
    23 F       9.398587    1.523514   -0.513682       4.973518    0.806209   -0.271829     67      68      69
    24 C       3.893019   -5.768397    5.513251       2.060097   -3.052504    2.917487     70      71      72
    25 H       2.204628   -5.843332    6.705784       1.166639   -3.092158    3.548548     73      74      75
    26 H       3.907351   -7.493692    4.365755       2.067681   -3.965491    2.310258     76      77      78
    27 H       5.585643   -5.723767    6.688778       2.955795   -3.028887    3.539549     79      80      81
    28 C      -2.473211    5.383737    5.381798      -1.308767    2.848951    2.847925     82      83      84
    29 H      -4.180053    5.399108    6.547655      -2.211989    2.857085    3.464870     85      86      87
    30 H      -0.790724    5.541575    6.565009      -0.418433    2.932475    3.474053     88      89      90
    31 H      -2.548951    7.045761    4.140666      -1.348847    3.728456    2.191146     91      92      93
    32 C      -7.283178   -1.095062    0.309462      -3.854092   -0.579482    0.163760     94      95      96
    33 F      -7.248407   -1.364796   -2.240467      -3.835692   -0.722219   -1.185604     97      98      99
    34 F      -7.818897   -3.388927    1.323551      -4.137582   -1.793343    0.700393    100     101     102
    35 F      -9.219458    0.477679    0.888534      -4.878727    0.252777    0.470192    103     104     105
    36 C       1.091649   -4.502675   -7.496048       0.577676   -2.382713   -3.966738    106     107     108
    37 H       2.120628   -3.702503   -9.104780       1.122188   -1.959280   -4.818042    109     110     111
    38 H       2.128631   -6.107631   -6.724243       1.126423   -3.232019   -3.558316    112     113     114
    39 H      -0.741748   -5.155643   -8.211930      -0.392516   -2.728249   -4.345566    115     116     117
    40 C      -1.874979    4.344943   -5.634260      -0.992196    2.299245   -2.981522    118     119     120
    41 F      -0.212286    6.266504   -5.297539      -0.112337    3.316091   -2.803337    121     122     123
    42 F      -2.446553    4.240598   -8.126969      -1.294660    2.244028   -4.300607    124     125     126
    43 F      -4.028063    4.949472   -4.378484      -2.131559    2.619148   -2.316994    127     128     129
 --------------------------------------------------------------------------------------------------------------
1
 ***************************************************************************************************


                                              ***********************
                                              *  T E C H N I C A L  *
                                              ***********************
  


 =============================================================
 P A R A L L E L I Z A T I O N  and  V E C T O R I Z A T I O N
 =============================================================
  
 Nr of parallel processes:                               30
 Maximum vector length in NumInt loops:                 128

 IO buffersize (Mb):                                    256.000000


 ===============================
 G E O M E T R Y   U P D A T E S
 ===============================
  
 Optimization coordinates:                       Delocalized
 Optimization code branch:                       NEW
 Hessian update method:                          BFGS (Broyden-Fletcher-Goldfarb-Shanno)

 Iterative Geometry Improvements:
    Max. nr. of iterations:                        200
    Convergence criteria:
         Change in energy (hartree):                 0.0010000000
         Gradients (au/Angstrom):                    0.0010000000
         Cart/bondlength changes (Angstrom):         0.0100000000
    Max. step to take:
         Trust Radius:                               0.2000000000

 GDIIS (Geometry Direct Inversion in Iteration Space):
    First geometry cycle:                            0
    Max. number expansion vectors:                   5


 =====================
 S C F   U P D A T E S
 =====================
  
 Max. nr. of cycles:                              1000
 Convergence criterion:                              0.0000010000
   secondary criterion:                              0.0010000000

 Mix parameter (when DIIS does not apply):           0.2000000000
 Mixed ADIIS+DIIS will be used
    Max number of expansion vectors:                10
    Pure ADIIS when Max([F,P]) is above              0.1000000000
    Pure DIIS when Max([F,P]) is below               0.0010000000


 =================
 P R E C I S I O N  ***  (General: NumInt, NeglectFunctionTails, ...)  ***
 =================
  

 NumInt:           Target precision:                 6.0000000000
 -------           Initial precision:                6.0000000000
                   Min. precision (optimization):    6.0000000000

 Neglect Functions:          Basis functions:        0.1000000000E-07
 ------------------          Fit functions:          0.1000000000E-07


 ===========================
 L I N E A R   S C A L I N G
 ===========================
  

 Cut-off radii density fit:                        0.1000000000E-09
 Overlap cut-off criterion AO matrix elements:     0.1000000000E-07
 Cut-offs for Coulomb potential and fitted density:0.1000000000E-09
 Cut-off criterion for Coulomb multipole terms:    0.1000000000E-09
 Progressive Convergence parameter:                 0.000000000    
1
 ***************************************************************************************************


                                            ***************************
                                            *  C O M P U T A T I O N  *
                                            ***************************
  

 Number of elements of the density matrix on this node (used, total):      8535    257403


 ===========================================
 Numerical Integration : Fuzzy Cells (Becke)
 ===========================================
  
 Becke grid quality: GOOD           
  
 Lebedev angular grid order:             min:  11 max:  35
 Nr. of radial points:                   min:  54 max:  83

 Total nr. of points:     553272
 Nr. of blocks:             4323
 Block length:               128
 Nr. of dummy points:         72


 Test of Precision of the Numerical Integration Grid
 ===================================================

 Integral of the Total Core Density:                   0.00000000000000


 ========================
 Density Fitting (zlmFit)
 ========================
  
 ZlmFit Fit Quality: GOOD           
  
 Max L-expansion:                        min:   7 max:   9
 Nr. of radial interpolation points:     min:  72 max: 132


 ======================
 RI Hartree-Fock Scheme
 ======================
  
 Fit Set Quality     : GOOD
 Integration Quality : GOOD
 Threshold Quality   : GOOD
 Response Quality    : DEFAULT
 Is Range Separated  :  F
 
 RIHartreeFock Dependency: number of modified vectors:          21


 =====
 S C F  ***  ScaSCF  ***
 =====
  
 Initial density matrix is calculated as sum of fragments

 CYCLE    1
 SCF Error: norm([F,P])=     13.039276912052, max([F,P])=      0.528989602087
 ***** SPIN 1 *****
 orbitals (Q,E):
 ---------------
 A :121...140        ( 1.00    -0.4265)  ( 1.00    -0.4214)  ( 1.00    -0.4136)  ( 1.00    -0.3908)
                     ( 1.00    -0.3885)  ( 1.00    -0.3851)  ( 1.00    -0.2803)  ( 1.00    -0.2746)
                     ( 1.00    -0.2734)  ( 1.00    -0.2366)  ( 0.00    -0.2170)  ( 0.00    -0.2132)
                     ( 0.00    -0.2094)  ( 0.00    -0.1967)  ( 0.00    -0.0983)  ( 0.00    -0.0972)
                     ( 0.00    -0.0959)  ( 0.00    -0.0644)  ( 0.00    -0.0486)  ( 0.00    -0.0476)
 ***** SPIN 2 *****
 orbitals (Q,E):
 ---------------
 A :117...136        ( 1.00    -0.4856)  ( 1.00    -0.4680)  ( 1.00    -0.4557)  ( 1.00    -0.4530)
                     ( 1.00    -0.4265)  ( 1.00    -0.4214)  ( 1.00    -0.4136)  ( 1.00    -0.3908)
                     ( 1.00    -0.3885)  ( 1.00    -0.3851)  ( 0.00    -0.2803)  ( 0.00    -0.2746)
                     ( 0.00    -0.2734)  ( 0.00    -0.2366)  ( 0.00    -0.2170)  ( 0.00    -0.2132)
                     ( 0.00    -0.2094)  ( 0.00    -0.1967)  ( 0.00    -0.0983)  ( 0.00    -0.0972)
  
 Spin polar: 4 (Spin_A minus Spin_B electrons)

 CYCLE    2
   MIX coefficients:  0.8000  0.2000
 SCF Error: norm([F,P])=      2.371802779935, max([F,P])=      0.142820746477
 ***** SPIN 1 *****
 orbitals (Q,E):
 ---------------
 A :121...131        ( 1.00    -0.3917)  ( 1.00    -0.3898)  ( 1.00    -0.3660)  ( 1.00    -0.3630)
                     ( 1.00    -0.3596)  ( 1.00    -0.3446)  ( 1.00    -0.3362)  ( 1.00    -0.3266)
                     ( 1.00    -0.3193)  ( 1.00    -0.2839)  ( 0.00    -0.2321)
 ***** SPIN 2 *****
 orbitals (Q,E):
 ---------------
 A :117...127        ( 1.00    -0.4500)  ( 1.00    -0.4245)  ( 1.00    -0.4170)  ( 1.00    -0.4088)
                     ( 1.00    -0.3888)  ( 1.00    -0.3816)  ( 1.00    -0.3641)  ( 1.00    -0.3504)
                     ( 1.00    -0.3471)  ( 1.00    -0.3360)  ( 0.00    -0.2974)
  
 Spin polar: 4 (Spin_A minus Spin_B electrons)

 CYCLE    3
  SDIIS (wt  0.000): -0.0774  1.0774
 A-DIIS (wt  1.000):  0.0000  1.0000
  DIIS coefficients:  0.0000  1.0000
 SCF Error: norm([F,P])=      1.188738002648, max([F,P])=      0.072524562672
 ***** SPIN 1 *****
 orbitals (Q,E):
 ---------------
 A :121...131        ( 1.00    -0.2329)  ( 1.00    -0.2189)  ( 1.00    -0.2101)  ( 1.00    -0.2018)
                     ( 1.00    -0.1963)  ( 1.00    -0.1899)  ( 1.00    -0.1093)  ( 1.00    -0.0957)
                     ( 1.00    -0.0870)  ( 1.00    -0.0414)  ( 0.00    -0.0397)
 ***** SPIN 2 *****
 orbitals (Q,E):
 ---------------
 A :117...127        ( 1.00    -0.2978)  ( 1.00    -0.2656)  ( 1.00    -0.2471)  ( 1.00    -0.2419)
                     ( 1.00    -0.2254)  ( 1.00    -0.2066)  ( 1.00    -0.1898)  ( 1.00    -0.1884)
                     ( 1.00    -0.1828)  ( 1.00    -0.1804)  ( 0.00    -0.0550)
  
 Spin polar: 4 (Spin_A minus Spin_B electrons)

 CYCLE    4
  SDIIS (wt  0.000): -0.1908  0.9037  0.2871
 A-DIIS (wt  1.000):  0.0000  0.8094  0.1906
  DIIS coefficients:  0.0000  0.8094  0.1906
 SCF Error: norm([F,P])=      2.869849311103, max([F,P])=      0.279586038955
 ***** SPIN 1 *****
 orbitals (Q,E):
 ---------------
 A :121...131        ( 1.00    -0.3231)  ( 1.00    -0.3132)  ( 1.00    -0.2969)  ( 1.00    -0.2894)
                     ( 1.00    -0.2822)  ( 1.00    -0.2569)  ( 1.00    -0.2400)  ( 1.00    -0.2319)
                     ( 1.00    -0.2257)  ( 1.00    -0.2123)  ( 0.00    -0.1073)
 ***** SPIN 2 *****
 orbitals (Q,E):
 ---------------
 A :117...127        ( 1.00    -0.3389)  ( 1.00    -0.3170)  ( 1.00    -0.3117)  ( 1.00    -0.2979)
                     ( 1.00    -0.2794)  ( 1.00    -0.2624)  ( 1.00    -0.2451)  ( 1.00    -0.2385)
                     ( 1.00    -0.2335)  ( 1.00    -0.2215)  ( 0.00    -0.1048)
  
 Spin polar: 4 (Spin_A minus Spin_B electrons)

 CYCLE    5
  SDIIS (wt  0.785):  0.1879  0.0949 -0.0072  0.7244
 A-DIIS (wt  0.215):  0.0000  0.2110  0.0000  0.7890
  DIIS coefficients:  0.1474  0.1199 -0.0056  0.7383
 SCF Error: norm([F,P])=      0.745386285411, max([F,P])=      0.022322275770
 ***** SPIN 1 *****
 orbitals (Q,E):
 ---------------
 A :121...131        ( 1.00    -0.3421)  ( 1.00    -0.3371)  ( 1.00    -0.3208)  ( 1.00    -0.3140)
                     ( 1.00    -0.3110)  ( 1.00    -0.2892)  ( 1.00    -0.2790)  ( 1.00    -0.2642)
                     ( 1.00    -0.2588)  ( 1.00    -0.2379)  ( 0.00    -0.1170)
 ***** SPIN 2 *****
 orbitals (Q,E):
 ---------------
 A :117...127        ( 1.00    -0.3717)  ( 1.00    -0.3549)  ( 1.00    -0.3370)  ( 1.00    -0.3269)
                     ( 1.00    -0.3186)  ( 1.00    -0.2893)  ( 1.00    -0.2870)  ( 1.00    -0.2775)
                     ( 1.00    -0.2658)  ( 1.00    -0.2584)  ( 0.00    -0.1145)
  
 Spin polar: 4 (Spin_A minus Spin_B electrons)

 CYCLE    6
  SDIIS (wt  0.785):  0.0608  0.0390 -0.0401  0.4150  0.5253
 A-DIIS (wt  0.215):  0.0000  0.0000  0.0000  0.0784  0.9216
  DIIS coefficients:  0.0477  0.0306 -0.0315  0.3425  0.6107
 SCF Error: norm([F,P])=      0.313309678140, max([F,P])=      0.031880228970
 ***** SPIN 1 *****
 orbitals (Q,E):
 ---------------
 A :121...131        ( 1.00    -0.3707)  ( 1.00    -0.3544)  ( 1.00    -0.3406)  ( 1.00    -0.3294)
                     ( 1.00    -0.3231)  ( 1.00    -0.2981)  ( 1.00    -0.2795)  ( 1.00    -0.2653)
                     ( 1.00    -0.2649)  ( 1.00    -0.2622)  ( 0.00    -0.1543)
 ***** SPIN 2 *****
 orbitals (Q,E):
 ---------------
 A :117...127        ( 1.00    -0.3776)  ( 1.00    -0.3589)  ( 1.00    -0.3474)  ( 1.00    -0.3370)
                     ( 1.00    -0.3235)  ( 1.00    -0.3023)  ( 1.00    -0.2897)  ( 1.00    -0.2825)
                     ( 1.00    -0.2688)  ( 1.00    -0.2612)  ( 0.00    -0.1281)
  
 Spin polar: 4 (Spin_A minus Spin_B electrons)

 CYCLE    7
  SDIIS (wt  0.858): -0.0041 -0.0053 -0.0085  0.0618  0.4049  0.5511
 A-DIIS (wt  0.142):  0.0000  0.0000  0.0000  0.0000  0.2383  0.7617
  DIIS coefficients: -0.0035 -0.0045 -0.0073  0.0531  0.3813  0.5810
 SCF Error: norm([F,P])=      0.162722392462, max([F,P])=      0.015058371555
 ***** SPIN 1 *****
 orbitals (Q,E):
 ---------------
 A :121...131        ( 1.00    -0.3626)  ( 1.00    -0.3481)  ( 1.00    -0.3328)  ( 1.00    -0.3233)
                     ( 1.00    -0.3171)  ( 1.00    -0.2917)  ( 1.00    -0.2754)  ( 1.00    -0.2635)
                     ( 1.00    -0.2602)  ( 1.00    -0.2548)  ( 0.00    -0.1431)
 ***** SPIN 2 *****
 orbitals (Q,E):
 ---------------
 A :117...127        ( 1.00    -0.3742)  ( 1.00    -0.3547)  ( 1.00    -0.3430)  ( 1.00    -0.3327)
                     ( 1.00    -0.3195)  ( 1.00    -0.2956)  ( 1.00    -0.2850)  ( 1.00    -0.2790)
                     ( 1.00    -0.2672)  ( 1.00    -0.2596)  ( 0.00    -0.1171)
  
 Spin polar: 4 (Spin_A minus Spin_B electrons)

 CYCLE    8
  SDIIS (wt  0.981): -0.0071 -0.0100  0.0004 -0.0168  0.1453  0.3451  0.5432
 A-DIIS (wt  0.019):  0.0000  0.0000  0.0000  0.0000  0.0000  0.0000  1.0000
  DIIS coefficients: -0.0070 -0.0098  0.0004 -0.0165  0.1426  0.3387  0.5517
 SCF Error: norm([F,P])=      0.037460440324, max([F,P])=      0.002837676219
 ***** SPIN 1 *****
 orbitals (Q,E):
 ---------------
 A :121...131        ( 1.00    -0.3639)  ( 1.00    -0.3494)  ( 1.00    -0.3339)  ( 1.00    -0.3230)
                     ( 1.00    -0.3177)  ( 1.00    -0.2923)  ( 1.00    -0.2768)  ( 1.00    -0.2626)
                     ( 1.00    -0.2597)  ( 1.00    -0.2559)  ( 0.00    -0.1459)
 ***** SPIN 2 *****
 orbitals (Q,E):
 ---------------
 A :117...127        ( 1.00    -0.3745)  ( 1.00    -0.3560)  ( 1.00    -0.3431)  ( 1.00    -0.3331)
                     ( 1.00    -0.3206)  ( 1.00    -0.2968)  ( 1.00    -0.2862)  ( 1.00    -0.2804)
                     ( 1.00    -0.2666)  ( 1.00    -0.2593)  ( 0.00    -0.1183)
  
 Spin polar: 4 (Spin_A minus Spin_B electrons)

 CYCLE    9
  SDIIS (wt  0.995):  0.0004 -0.0089  0.0011 -0.0126  0.0182  0.0872  0.3315  0.5831
 A-DIIS (wt  0.005):  0.0000  0.0000  0.0000  0.0000  0.0000  0.0000  0.0404  0.9596
  DIIS coefficients:  0.0004 -0.0089  0.0011 -0.0125  0.0181  0.0868  0.3301  0.5850
 SCF Error: norm([F,P])=      0.018968840743, max([F,P])=      0.001489820317
 ***** SPIN 1 *****
 orbitals (Q,E):
 ---------------
 A :121...131        ( 1.00    -0.3638)  ( 1.00    -0.3497)  ( 1.00    -0.3337)  ( 1.00    -0.3232)
                     ( 1.00    -0.3177)  ( 1.00    -0.2921)  ( 1.00    -0.2768)  ( 1.00    -0.2627)
                     ( 1.00    -0.2600)  ( 1.00    -0.2556)  ( 0.00    -0.1467)
 ***** SPIN 2 *****
 orbitals (Q,E):
 ---------------
 A :117...127        ( 1.00    -0.3748)  ( 1.00    -0.3565)  ( 1.00    -0.3435)  ( 1.00    -0.3337)
                     ( 1.00    -0.3213)  ( 1.00    -0.2965)  ( 1.00    -0.2864)  ( 1.00    -0.2806)
                     ( 1.00    -0.2669)  ( 1.00    -0.2598)  ( 0.00    -0.1180)
  
 Spin polar: 4 (Spin_A minus Spin_B electrons)

 CYCLE   10
  SDIIS (wt  1.000):  0.0039 -0.0055  0.0000 -0.0000 -0.0227 -0.0443  0.0609  0.3760  0.6318
  DIIS coefficients:  0.0039 -0.0055  0.0000 -0.0000 -0.0227 -0.0443  0.0609  0.3760  0.6318
 SCF Error: norm([F,P])=      0.009333595811, max([F,P])=      0.000772531418
 ***** SPIN 1 *****
 orbitals (Q,E):
 ---------------
 A :121...131        ( 1.00    -0.3635)  ( 1.00    -0.3495)  ( 1.00    -0.3333)  ( 1.00    -0.3225)
                     ( 1.00    -0.3172)  ( 1.00    -0.2919)  ( 1.00    -0.2765)  ( 1.00    -0.2626)
                     ( 1.00    -0.2598)  ( 1.00    -0.2553)  ( 0.00    -0.1468)
 ***** SPIN 2 *****
 orbitals (Q,E):
 ---------------
 A :117...127        ( 1.00    -0.3747)  ( 1.00    -0.3564)  ( 1.00    -0.3433)  ( 1.00    -0.3335)
                     ( 1.00    -0.3212)  ( 1.00    -0.2966)  ( 1.00    -0.2864)  ( 1.00    -0.2806)
                     ( 1.00    -0.2669)  ( 1.00    -0.2598)  ( 0.00    -0.1175)
  
 Spin polar: 4 (Spin_A minus Spin_B electrons)

 CYCLE   11
  SDIIS (wt  1.000):  0.0027 -0.0018 -0.0004  0.0034 -0.0180 -0.0526 -0.0548  0.0704  0.3988  0.6522
  DIIS coefficients:  0.0027 -0.0018 -0.0004  0.0034 -0.0180 -0.0526 -0.0548  0.0704  0.3988  0.6522
 SCF Error: norm([F,P])=      0.004524875025, max([F,P])=      0.000344438140
 ***** SPIN 1 *****
 orbitals (Q,E):
 ---------------
 A :121...131        ( 1.00    -0.3633)  ( 1.00    -0.3495)  ( 1.00    -0.3331)  ( 1.00    -0.3224)
                     ( 1.00    -0.3170)  ( 1.00    -0.2917)  ( 1.00    -0.2764)  ( 1.00    -0.2624)
                     ( 1.00    -0.2596)  ( 1.00    -0.2551)  ( 0.00    -0.1472)
 ***** SPIN 2 *****
 orbitals (Q,E):
 ---------------
 A :117...127        ( 1.00    -0.3746)  ( 1.00    -0.3564)  ( 1.00    -0.3434)  ( 1.00    -0.3337)
                     ( 1.00    -0.3213)  ( 1.00    -0.2965)  ( 1.00    -0.2864)  ( 1.00    -0.2805)
                     ( 1.00    -0.2668)  ( 1.00    -0.2598)  ( 0.00    -0.1173)
  
 Spin polar: 4 (Spin_A minus Spin_B electrons)

 CYCLE   12
  SDIIS (wt  1.000):  0.0009  0.0000  0.0011 -0.0017 -0.0161 -0.0579 -0.0913  0.0257  0.4259  0.7134
  DIIS coefficients:  0.0009  0.0000  0.0011 -0.0017 -0.0161 -0.0579 -0.0913  0.0257  0.4259  0.7134
 SCF Error: norm([F,P])=      0.002482737774, max([F,P])=      0.000228098697
 ***** SPIN 1 *****
 orbitals (Q,E):
 ---------------
 A :121...131        ( 1.00    -0.3633)  ( 1.00    -0.3496)  ( 1.00    -0.3331)  ( 1.00    -0.3223)
                     ( 1.00    -0.3170)  ( 1.00    -0.2917)  ( 1.00    -0.2764)  ( 1.00    -0.2624)
                     ( 1.00    -0.2596)  ( 1.00    -0.2551)  ( 0.00    -0.1475)
 ***** SPIN 2 *****
 orbitals (Q,E):
 ---------------
 A :117...127        ( 1.00    -0.3747)  ( 1.00    -0.3566)  ( 1.00    -0.3434)  ( 1.00    -0.3338)
                     ( 1.00    -0.3214)  ( 1.00    -0.2965)  ( 1.00    -0.2864)  ( 1.00    -0.2806)
                     ( 1.00    -0.2668)  ( 1.00    -0.2599)  ( 0.00    -0.1173)
  
 Spin polar: 4 (Spin_A minus Spin_B electrons)

 CYCLE   13
  SDIIS (wt  1.000): -0.0000  0.0004  0.0011 -0.0045 -0.0270 -0.0524 -0.0135  0.1986  0.4709  0.4264
  DIIS coefficients: -0.0000  0.0004  0.0011 -0.0045 -0.0270 -0.0524 -0.0135  0.1986  0.4709  0.4264
 SCF Error: norm([F,P])=      0.001648588746, max([F,P])=      0.000118134109
 ***** SPIN 1 *****
 orbitals (Q,E):
 ---------------
 A :121...131        ( 1.00    -0.3633)  ( 1.00    -0.3496)  ( 1.00    -0.3331)  ( 1.00    -0.3223)
                     ( 1.00    -0.3169)  ( 1.00    -0.2917)  ( 1.00    -0.2764)  ( 1.00    -0.2624)
                     ( 1.00    -0.2596)  ( 1.00    -0.2551)  ( 0.00    -0.1475)
 ***** SPIN 2 *****
 orbitals (Q,E):
 ---------------
 A :117...127        ( 1.00    -0.3747)  ( 1.00    -0.3565)  ( 1.00    -0.3434)  ( 1.00    -0.3338)
                     ( 1.00    -0.3214)  ( 1.00    -0.2966)  ( 1.00    -0.2864)  ( 1.00    -0.2806)
                     ( 1.00    -0.2669)  ( 1.00    -0.2599)  ( 0.00    -0.1173)
  
 Spin polar: 4 (Spin_A minus Spin_B electrons)

 CYCLE   14
  SDIIS (wt  1.000):  0.0004  0.0028  0.0044 -0.0049 -0.0304 -0.0533 -0.0094  0.1254  0.2980  0.6671
  DIIS coefficients:  0.0004  0.0028  0.0044 -0.0049 -0.0304 -0.0533 -0.0094  0.1254  0.2980  0.6671
 SCF Error: norm([F,P])=      0.000843789196, max([F,P])=      0.000079662120
 ***** SPIN 1 *****
 orbitals (Q,E):
 ---------------
 A :121...131        ( 1.00    -0.3633)  ( 1.00    -0.3496)  ( 1.00    -0.3330)  ( 1.00    -0.3222)
                     ( 1.00    -0.3169)  ( 1.00    -0.2917)  ( 1.00    -0.2764)  ( 1.00    -0.2624)
                     ( 1.00    -0.2596)  ( 1.00    -0.2550)  ( 0.00    -0.1475)
 ***** SPIN 2 *****
 orbitals (Q,E):
 ---------------
 A :117...127        ( 1.00    -0.3747)  ( 1.00    -0.3565)  ( 1.00    -0.3434)  ( 1.00    -0.3338)
                     ( 1.00    -0.3214)  ( 1.00    -0.2966)  ( 1.00    -0.2864)  ( 1.00    -0.2806)
                     ( 1.00    -0.2669)  ( 1.00    -0.2599)  ( 0.00    -0.1172)
  
 Spin polar: 4 (Spin_A minus Spin_B electrons)

 CYCLE   15
  SDIIS (wt  1.000):  0.0005  0.0012  0.0006 -0.0047 -0.0158 -0.0184 -0.0046  0.0627  0.2555  0.7231
  DIIS coefficients:  0.0005  0.0012  0.0006 -0.0047 -0.0158 -0.0184 -0.0046  0.0627  0.2555  0.7231
 SCF Error: norm([F,P])=      0.000216472453, max([F,P])=      0.000020322428
 ***** SPIN 1 *****
 orbitals (Q,E):
 ---------------
 A :121...131        ( 1.00    -0.3633)  ( 1.00    -0.3496)  ( 1.00    -0.3330)  ( 1.00    -0.3222)
                     ( 1.00    -0.3169)  ( 1.00    -0.2917)  ( 1.00    -0.2764)  ( 1.00    -0.2624)
                     ( 1.00    -0.2596)  ( 1.00    -0.2550)  ( 0.00    -0.1475)
 ***** SPIN 2 *****
 orbitals (Q,E):
 ---------------
 A :117...127        ( 1.00    -0.3747)  ( 1.00    -0.3565)  ( 1.00    -0.3434)  ( 1.00    -0.3338)
                     ( 1.00    -0.3214)  ( 1.00    -0.2965)  ( 1.00    -0.2864)  ( 1.00    -0.2806)
                     ( 1.00    -0.2668)  ( 1.00    -0.2599)  ( 0.00    -0.1172)
  
 Spin polar: 4 (Spin_A minus Spin_B electrons)

 CYCLE   16
  SDIIS (wt  1.000):  0.0004  0.0029  0.0062  0.0014 -0.0138 -0.0390 -0.0238  0.0336  0.5582  0.4737
  DIIS coefficients:  0.0004  0.0029  0.0062  0.0014 -0.0138 -0.0390 -0.0238  0.0336  0.5582  0.4737
 SCF Error: norm([F,P])=      0.000240631715, max([F,P])=      0.000019062798
 ***** SPIN 1 *****
 orbitals (Q,E):
 ---------------
 A :121...131        ( 1.00    -0.3633)  ( 1.00    -0.3496)  ( 1.00    -0.3330)  ( 1.00    -0.3222)
                     ( 1.00    -0.3169)  ( 1.00    -0.2917)  ( 1.00    -0.2764)  ( 1.00    -0.2624)
                     ( 1.00    -0.2596)  ( 1.00    -0.2550)  ( 0.00    -0.1475)
 ***** SPIN 2 *****
 orbitals (Q,E):
 ---------------
 A :117...127        ( 1.00    -0.3747)  ( 1.00    -0.3565)  ( 1.00    -0.3434)  ( 1.00    -0.3338)
                     ( 1.00    -0.3214)  ( 1.00    -0.2965)  ( 1.00    -0.2864)  ( 1.00    -0.2806)
                     ( 1.00    -0.2669)  ( 1.00    -0.2599)  ( 0.00    -0.1172)
  
 Spin polar: 4 (Spin_A minus Spin_B electrons)

 CYCLE   17
  SDIIS (wt  1.000):  0.0007  0.0041  0.0041 -0.0007 -0.0178 -0.0196 -0.0055  0.1016  0.2315  0.7017
  DIIS coefficients:  0.0007  0.0041  0.0041 -0.0007 -0.0178 -0.0196 -0.0055  0.1016  0.2315  0.7017
 SCF Error: norm([F,P])=      0.000103493651, max([F,P])=      0.000010574350
 ***** SPIN 1 *****
 orbitals (Q,E):
 ---------------
 A :121...131        ( 1.00    -0.3633)  ( 1.00    -0.3496)  ( 1.00    -0.3330)  ( 1.00    -0.3222)
                     ( 1.00    -0.3169)  ( 1.00    -0.2917)  ( 1.00    -0.2764)  ( 1.00    -0.2624)
                     ( 1.00    -0.2596)  ( 1.00    -0.2550)  ( 0.00    -0.1475)
 ***** SPIN 2 *****
 orbitals (Q,E):
 ---------------
 A :117...127        ( 1.00    -0.3747)  ( 1.00    -0.3565)  ( 1.00    -0.3434)  ( 1.00    -0.3338)
                     ( 1.00    -0.3214)  ( 1.00    -0.2965)  ( 1.00    -0.2864)  ( 1.00    -0.2806)
                     ( 1.00    -0.2669)  ( 1.00    -0.2599)  ( 0.00    -0.1172)
  
 Spin polar: 4 (Spin_A minus Spin_B electrons)

 CYCLE   18
  SDIIS (wt  1.000):  0.0022  0.0014 -0.0023 -0.0132 -0.0264 -0.0513 -0.2377 -0.0395  0.4269  0.9399
  DIIS coefficients:  0.0022  0.0014 -0.0023 -0.0132 -0.0264 -0.0513 -0.2377 -0.0395  0.4269  0.9399
 SCF Error: norm([F,P])=      0.000079509919, max([F,P])=      0.000008453576
 ***** SPIN 1 *****
 orbitals (Q,E):
 ---------------
 A :121...131        ( 1.00    -0.3633)  ( 1.00    -0.3496)  ( 1.00    -0.3330)  ( 1.00    -0.3222)
                     ( 1.00    -0.3169)  ( 1.00    -0.2917)  ( 1.00    -0.2764)  ( 1.00    -0.2624)
                     ( 1.00    -0.2596)  ( 1.00    -0.2550)  ( 0.00    -0.1475)
 ***** SPIN 2 *****
 orbitals (Q,E):
 ---------------
 A :117...127        ( 1.00    -0.3747)  ( 1.00    -0.3565)  ( 1.00    -0.3434)  ( 1.00    -0.3338)
                     ( 1.00    -0.3214)  ( 1.00    -0.2965)  ( 1.00    -0.2864)  ( 1.00    -0.2806)
                     ( 1.00    -0.2669)  ( 1.00    -0.2599)  ( 0.00    -0.1172)
  
 Spin polar: 4 (Spin_A minus Spin_B electrons)

 CYCLE   19
  SDIIS (wt  1.000): -0.0011 -0.0014 -0.0004  0.0014  0.0007 -0.0901 -0.0550 -0.0720  0.1930  1.0251
  DIIS coefficients: -0.0011 -0.0014 -0.0004  0.0014  0.0007 -0.0901 -0.0550 -0.0720  0.1930  1.0251
 SCF Error: norm([F,P])=      0.000030593873, max([F,P])=      0.000004280085
 ***** SPIN 1 *****
 orbitals (Q,E):
 ---------------
 A :121...131        ( 1.00    -0.3633)  ( 1.00    -0.3496)  ( 1.00    -0.3330)  ( 1.00    -0.3222)
                     ( 1.00    -0.3169)  ( 1.00    -0.2917)  ( 1.00    -0.2764)  ( 1.00    -0.2624)
                     ( 1.00    -0.2596)  ( 1.00    -0.2550)  ( 0.00    -0.1475)
 ***** SPIN 2 *****
 orbitals (Q,E):
 ---------------
 A :117...127        ( 1.00    -0.3747)  ( 1.00    -0.3565)  ( 1.00    -0.3434)  ( 1.00    -0.3338)
                     ( 1.00    -0.3214)  ( 1.00    -0.2965)  ( 1.00    -0.2864)  ( 1.00    -0.2806)
                     ( 1.00    -0.2669)  ( 1.00    -0.2599)  ( 0.00    -0.1172)
  
 Spin polar: 4 (Spin_A minus Spin_B electrons)

 CYCLE   20
  SDIIS (wt  1.000):  0.0010  0.0028  0.0048  0.0058 -0.0152 -0.0142 -0.1280 -0.1138  0.6197  0.6371
  DIIS coefficients:  0.0010  0.0028  0.0048  0.0058 -0.0152 -0.0142 -0.1280 -0.1138  0.6197  0.6371
 SCF Error: norm([F,P])=      0.000028917446, max([F,P])=      0.000002536155
 ***** SPIN 1 *****
 orbitals (Q,E):
 ---------------
 A :121...131        ( 1.00    -0.3633)  ( 1.00    -0.3496)  ( 1.00    -0.3330)  ( 1.00    -0.3222)
                     ( 1.00    -0.3169)  ( 1.00    -0.2917)  ( 1.00    -0.2764)  ( 1.00    -0.2624)
                     ( 1.00    -0.2596)  ( 1.00    -0.2550)  ( 0.00    -0.1475)
 ***** SPIN 2 *****
 orbitals (Q,E):
 ---------------
 A :117...127        ( 1.00    -0.3747)  ( 1.00    -0.3565)  ( 1.00    -0.3434)  ( 1.00    -0.3338)
                     ( 1.00    -0.3214)  ( 1.00    -0.2965)  ( 1.00    -0.2864)  ( 1.00    -0.2806)
                     ( 1.00    -0.2669)  ( 1.00    -0.2599)  ( 0.00    -0.1172)
  
 Spin polar: 4 (Spin_A minus Spin_B electrons)

 CYCLE   21
  SDIIS (wt  1.000):  0.0016  0.0053  0.0115  0.0468  0.0229 -0.1077 -0.2041  0.0704  0.4474  0.7058
  DIIS coefficients:  0.0016  0.0053  0.0115  0.0468  0.0229 -0.1077 -0.2041  0.0704  0.4474  0.7058
 SCF Error: norm([F,P])=      0.000016799482, max([F,P])=      0.000001235884
 ***** SPIN 1 *****
 orbitals (Q,E):
 ---------------
 A :121...131        ( 1.00    -0.3633)  ( 1.00    -0.3496)  ( 1.00    -0.3330)  ( 1.00    -0.3222)
                     ( 1.00    -0.3169)  ( 1.00    -0.2917)  ( 1.00    -0.2764)  ( 1.00    -0.2624)
                     ( 1.00    -0.2596)  ( 1.00    -0.2550)  ( 0.00    -0.1475)
 ***** SPIN 2 *****
 orbitals (Q,E):
 ---------------
 A :117...127        ( 1.00    -0.3747)  ( 1.00    -0.3565)  ( 1.00    -0.3434)  ( 1.00    -0.3338)
                     ( 1.00    -0.3214)  ( 1.00    -0.2965)  ( 1.00    -0.2865)  ( 1.00    -0.2806)
                     ( 1.00    -0.2669)  ( 1.00    -0.2599)  ( 0.00    -0.1172)
  
 Spin polar: 4 (Spin_A minus Spin_B electrons)

 CYCLE   22
  SDIIS (wt  1.000):  0.0018  0.0064  0.0418  0.0227 -0.0463 -0.1286 -0.1218  0.1620  0.5192  0.5428
  DIIS coefficients:  0.0018  0.0064  0.0418  0.0227 -0.0463 -0.1286 -0.1218  0.1620  0.5192  0.5428
 SCF Error: norm([F,P])=      0.000010790500, max([F,P])=      0.000000907898
 ***** SPIN 1 *****
 orbitals (Q,E):
 ---------------
 A :121...131        ( 1.00    -0.3633)  ( 1.00    -0.3496)  ( 1.00    -0.3330)  ( 1.00    -0.3222)
                     ( 1.00    -0.3169)  ( 1.00    -0.2917)  ( 1.00    -0.2764)  ( 1.00    -0.2624)
                     ( 1.00    -0.2596)  ( 1.00    -0.2550)  ( 0.00    -0.1475)
 ***** SPIN 2 *****
 orbitals (Q,E):
 ---------------
 A :117...127        ( 1.00    -0.3747)  ( 1.00    -0.3565)  ( 1.00    -0.3434)  ( 1.00    -0.3338)
                     ( 1.00    -0.3214)  ( 1.00    -0.2965)  ( 1.00    -0.2864)  ( 1.00    -0.2806)
                     ( 1.00    -0.2669)  ( 1.00    -0.2599)  ( 0.00    -0.1172)
  
 Spin polar: 4 (Spin_A minus Spin_B electrons)

 CYCLE   23
  SDIIS (wt  1.000):  0.0012  0.0178  0.0114 -0.0089 -0.0505 -0.0976  0.0181  0.2035  0.3344  0.5704
  DIIS coefficients:  0.0012  0.0178  0.0114 -0.0089 -0.0505 -0.0976  0.0181  0.2035  0.3344  0.5704
 SCF Error: norm([F,P])=      0.000004838712, max([F,P])=      0.000000299409
 ***** SPIN 1 *****
 orbitals (Q,E):
 ---------------
 A :121...131        ( 1.00    -0.3633)  ( 1.00    -0.3496)  ( 1.00    -0.3330)  ( 1.00    -0.3222)
                     ( 1.00    -0.3169)  ( 1.00    -0.2917)  ( 1.00    -0.2764)  ( 1.00    -0.2624)
                     ( 1.00    -0.2596)  ( 1.00    -0.2550)  ( 0.00    -0.1475)
 ***** SPIN 2 *****
 orbitals (Q,E):
 ---------------
 A :117...127        ( 1.00    -0.3747)  ( 1.00    -0.3565)  ( 1.00    -0.3434)  ( 1.00    -0.3338)
                     ( 1.00    -0.3214)  ( 1.00    -0.2965)  ( 1.00    -0.2865)  ( 1.00    -0.2806)
                     ( 1.00    -0.2669)  ( 1.00    -0.2599)  ( 0.00    -0.1172)
  
 Spin polar: 4 (Spin_A minus Spin_B electrons)

 SCF CONVERGED

 CYCLE   24
  
 Hartree-Fock exchange energy:   -272.417887359307     
 *** Setting up for NEW gradients in Focky
 *** Using EXACT density in Focky
 ***** SPIN 1 *****
 orbitals (Q,E):
 ---------------
 A :121...140        ( 1.00    -0.3633)  ( 1.00    -0.3496)  ( 1.00    -0.3330)  ( 1.00    -0.3222)
                     ( 1.00    -0.3169)  ( 1.00    -0.2917)  ( 1.00    -0.2764)  ( 1.00    -0.2624)
                     ( 1.00    -0.2596)  ( 1.00    -0.2550)  ( 0.00    -0.1475)  ( 0.00    -0.0992)
                     ( 0.00    -0.0785)  ( 0.00    -0.0765)  ( 0.00    -0.0031)  ( 0.00     0.0086)
                     ( 0.00     0.0112)  ( 0.00     0.0236)  ( 0.00     0.0256)  ( 0.00     0.0294)
 ***** SPIN 2 *****
 orbitals (Q,E):
 ---------------
 A :117...136        ( 1.00    -0.3747)  ( 1.00    -0.3565)  ( 1.00    -0.3434)  ( 1.00    -0.3338)
                     ( 1.00    -0.3214)  ( 1.00    -0.2965)  ( 1.00    -0.2864)  ( 1.00    -0.2806)
                     ( 1.00    -0.2669)  ( 1.00    -0.2599)  ( 0.00    -0.1172)  ( 0.00    -0.1070)
                     ( 0.00    -0.0935)  ( 0.00    -0.0739)  ( 0.00    -0.0718)  ( 0.00    -0.0639)
                     ( 0.00    -0.0506)  ( 0.00    -0.0418)  ( 0.00    -0.0025)  ( 0.00     0.0090)
  
 Spin polar: 4 (Spin_A minus Spin_B electrons)


 Fit test: (difference of exact and fit density, squared integrated, result summed over spins)
         SCF:                                          0.00012059373257

 Gross Charges per Atom (Z minus electrons)
 ==========================================
             1.4278   -0.6132   -0.6095   -0.6520   -0.6108   -0.6473   -0.6077    0.4377    0.0063    0.5355
             0.4073    0.0168    0.5393    0.4083    0.0087    0.5339   -0.1693   -0.1686   -0.1637    1.1894
            -0.3977   -0.4103   -0.4019    0.4084   -0.1145   -0.1096   -0.1666    0.4024   -0.1505   -0.1435
            -0.1100    1.1921   -0.4101   -0.4067   -0.4125    0.3997   -0.1322   -0.1518   -0.1186    1.1893
            -0.4039   -0.4117   -0.4087
 Net Total:  0.00000000


 =================================================================
 M U L T I P O L E   D E R I V E D   C H A R G E   A N A L Y S I S
 =================================================================

 See: M. Swart, P.Th. van Duijnen, J.G. Snijders, J.Comput.Chem., (2001), p. 79-88.

 ----------------------------------------------------- 
 MDC atomic charges (includes spinA + spinB electrons)
 ----------------------------------------------------- 

        Atom    Level:     MDC-m        MDC-d        MDC-q
 ---------------------------------------------------------
     1     Mn           1.757629     1.208222     1.333888
     2     O           -0.487461    -0.482002    -0.452888
     3     O           -0.506219    -0.495273    -0.506898
     4     O           -0.525119    -0.516122    -0.483802
     5     O           -0.500509    -0.536036    -0.498176
     6     O           -0.522607    -0.498688    -0.484359
     7     O           -0.501576    -0.534155    -0.513043
     8     C            0.243495     0.286209     0.216781
     9     C            0.009632    -0.012091    -0.124954
    10     C            0.255885     0.295493     0.389502
    11     C            0.226381     0.265287     0.213076
    12     C            0.014096     0.004002    -0.165040
    13     C            0.256051     0.298668     0.321866
    14     C            0.228122     0.262825     0.234839
    15     C            0.009020    -0.000811    -0.241384
    16     C            0.256668     0.306924     0.347968
    17     H           -0.044523    -0.020562     0.039981
    18     H           -0.048759    -0.023654     0.067563
    19     H           -0.048629    -0.026113     0.076726
    20     C            0.637121     0.630081     0.453454
    21     F           -0.235976    -0.206689    -0.142222
    22     F           -0.254020    -0.236583    -0.181815
    23     F           -0.243638    -0.216880    -0.147630
    24     C            0.235060     0.190830    -0.025020
    25     H           -0.038742    -0.003992     0.060532
    26     H           -0.037889    -0.001879     0.055807
    27     H           -0.055631    -0.047875    -0.001718
    28     C            0.228453     0.188076     0.199153
    29     H           -0.057740    -0.052719    -0.060150
    30     H           -0.047027    -0.020174    -0.027415
    31     H           -0.043419    -0.004767     0.002014
    32     C            0.635427     0.628230     0.472313
    33     F           -0.252041    -0.223184    -0.174997
    34     F           -0.249588    -0.227172    -0.158696
    35     F           -0.254970    -0.235272    -0.179081
    36     C            0.229064     0.189979     0.130302
    37     H           -0.053043    -0.037301    -0.001166
    38     H           -0.047153    -0.019054    -0.014082
    39     H           -0.047751    -0.020644     0.007282
    40     C            0.635863     0.627291     0.501184
    41     F           -0.246560    -0.222147    -0.163494
    42     F           -0.254474    -0.235163    -0.180489
    43     F           -0.252903    -0.225117    -0.195713

 -------------------------------- 
 MDC spin density (spinA - spinB)
 -------------------------------- 

        Atom    Level:     MDC-m        MDC-d        MDC-q
 ---------------------------------------------------------
     1     Mn           3.714082     2.762431     2.917541
     2     O            0.018664     0.148591     0.142350
     3     O            0.013677     0.162429     0.167582
     4     O            0.027485     0.169635     0.175161
     5     O            0.072427     0.147338     0.149573
     6     O            0.017557     0.147663     0.151693
     7     O            0.078463     0.178220     0.182349
     8     C            0.006770     0.034193     0.018494
     9     C            0.009630     0.026244     0.007020
    10     C            0.009698     0.037147     0.015211
    11     C            0.001525     0.027233     0.004312
    12     C            0.009166     0.020483     0.010870
    13     C            0.004951     0.023166     0.019364
    14     C           -0.001578     0.021558     0.001037
    15     C            0.014339     0.026255     0.016819
    16     C            0.005191     0.027597     0.018607
    17     H            0.001147     0.004624    -0.003787
    18     H            0.000715     0.002626    -0.003642
    19     H            0.001057     0.004007    -0.003044
    20     C           -0.003915    -0.001101    -0.002816
    21     F            0.000096     0.002087     0.006673
    22     F           -0.000686    -0.000296    -0.000979
    23     F            0.000091     0.001018     0.000221
    24     C           -0.004499    -0.001322    -0.002980
    25     H            0.000574     0.003294     0.001909
    26     H            0.000689     0.002553     0.002900
    27     H           -0.000690     0.000106    -0.002256
    28     C            0.004048     0.004521     0.004444
    29     H            0.000290     0.001364     0.000981
    30     H            0.000147     0.000179     0.000447
    31     H            0.000981     0.001438     0.003982
    32     C           -0.001859     0.000992    -0.003710
    33     F            0.000164     0.003069     0.000327
    34     F           -0.000224     0.001194     0.001842
    35     F           -0.000690    -0.000474    -0.002018
    36     C            0.003980     0.005330     0.004852
    37     H            0.000579     0.001837     0.000420
    38     H            0.000095     0.000990     0.000441
    39     H            0.000773     0.001723     0.001924
    40     C           -0.003409    -0.001352    -0.004952
    41     F           -0.000185     0.001029     0.003414
    42     F           -0.001133    -0.001014    -0.001976
    43     F           -0.000179     0.001395    -0.000598


 ==========
 S**2 value  ***  see also R. Bulo et al., J.Am.Chem.Soc., 124 (2002) 13903-13910, note (29)  ***
 ==========
  
                                       exact      expectation value

 Total S2 (S squared)                  6.00000             6.05964
  pauli hf:                              3.509441181037460         95.4968          2202.21          9214.04
  elstat hf:                            -3.960212398200390       -107.7629         -2485.07        -10397.54
 *** Using NEW gradient routines ***


 Geometry CYCLE 1
 ==============

 Energy gradients wrt nuclear displacements
 ==========================================

     Atom      Cartesian (a.u./angstrom)
                 X         Y         Z
 ----------------------------------------
     1 Mn    0.001096 -0.002190 -0.000255
     2 O     0.005263  0.005534 -0.005555
     3 O    -0.004573 -0.008953  0.003014
     4 O    -0.008160 -0.004607  0.002186
     5 O     0.008959 -0.000032  0.004239
     6 O    -0.000603  0.007873 -0.005450
     7 O     0.004532 -0.007574  0.004567
     8 C     0.003992  0.003026 -0.000351
     9 C    -0.001341 -0.004703  0.003679
    10 C     0.005599 -0.001316  0.004580
    11 C    -0.003154 -0.007440 -0.002412
    12 C     0.004166  0.008507  0.007354
    13 C    -0.010455  0.005284  0.002191
    14 C    -0.000737  0.006166  0.002319
    15 C     0.002498 -0.009934 -0.004153
    16 C    -0.002181  0.002129 -0.011330
    17 H     0.003213 -0.001325  0.002774
    18 H    -0.003807  0.002091  0.001193
    19 H    -0.000978  0.000322 -0.004571
    20 C    -0.001758 -0.002869  0.001508
    21 F    -0.002721  0.009152  0.000743
    22 F     0.003601  0.000559  0.004945
    23 F     0.004191 -0.001147 -0.007686
    24 C     0.001129  0.000584 -0.000019
    25 H    -0.003418 -0.001139  0.003229
    26 H     0.000431 -0.004926 -0.001765
    27 H     0.003079 -0.000412  0.002167
    28 C    -0.000774 -0.000598  0.000408
    29 H    -0.003355  0.001350  0.002951
    30 H     0.003405  0.001281  0.003008
    31 H    -0.000174  0.004916 -0.001820
    32 C     0.001713  0.002114  0.001834
    33 F    -0.000367 -0.001611 -0.009426
    34 F    -0.001334 -0.007092  0.003000
    35 F    -0.004599  0.004242  0.000609
    36 C     0.000179  0.000588 -0.000011
    37 H     0.002166  0.000787 -0.004406
    38 H     0.002214 -0.003634  0.000432
    39 H    -0.003549 -0.002245 -0.002804
    40 C     0.000448 -0.002624 -0.000985
    41 F     0.006325  0.007144  0.001663
    42 F    -0.002101 -0.000077 -0.005253
    43 F    -0.008056  0.002801  0.003658
 ----------------------------------------
 
----------------------------------------------------------------------
Geometry Convergence after Step   1       (Hartree/Angstrom,Angstrom)
----------------------------------------------------------------------
current energy                              -11.61940210 Hartree
energy change                     -11.61940210     0.00100000    F
constrained gradient max            0.01132950     0.00100000    F
constrained gradient rms            0.00420313     0.00066667    F
gradient max                        0.01132950
gradient rms                        0.00420313
cart. step max                      0.18608007     0.01000000    F
cart. step rms                      0.05445861     0.00666667    F
 


 Coordinates (Cartesian)
 =======================

     Atom                    bohr                                 angstrom                 Geometric Variables
                   X           Y           Z              X           Y           Z       (0:frozen, *:LT par.)
 --------------------------------------------------------------------------------------------------------------
     1 Mn      0.686754   -0.565362    0.164713       0.363414   -0.299177    0.087162      1       2       3
     2 O       4.191754    0.712243    0.170462       2.218181    0.376903    0.090204      4       5       6
     3 O       1.683439   -3.264985    2.518134       0.890838   -1.727756    1.332539      7       8       9
     4 O      -2.824996   -1.602056    0.452986      -1.494923   -0.847771    0.239710     10      11      12
     5 O      -0.180700    2.106698    3.361350      -0.095622    1.114817    1.778750     13      14      15
     6 O      -0.280020    2.093998   -2.165115      -0.148180    1.108096   -1.145729     16      17      18
     7 O       1.340381   -2.967973   -3.200227       0.709299   -1.570584   -1.693487     19      20      21
     8 C       5.852698    0.128925    1.794483       3.097114    0.068224    0.949600     22      23      24
     9 C       5.766072   -1.756481    3.597998       3.051274   -0.929490    1.903979     25      26      27
    10 C       3.700894   -3.421064    3.806256       1.958429   -1.810349    2.014184     28      29      30
    11 C      -4.651229   -0.170199    1.165163      -2.461325   -0.090065    0.616577     31      32      33
    12 C      -4.596953    1.960319    2.625892      -2.432603    1.037356    1.389562     34      35      36
    13 C      -2.337239    2.984474    3.720920      -1.236814    1.579316    1.969026     37      38      39
    14 C      -0.755910    1.910546   -4.534229      -0.400010    1.011017   -2.399411     40      41      42
    15 C      -0.389368   -0.073840   -6.147914      -0.206045   -0.039074   -3.253336     43      44      45
    16 C       0.701840   -2.437114   -5.405451       0.371398   -1.289665   -2.860442     46      47      48
    17 H       7.375403   -2.022772    4.818162       3.902895   -1.070405    2.549661     49      50      51
    18 H      -6.369481    2.887158    3.022976      -3.370584    1.527818    1.599690     52      53      54
    19 H      -0.922966    0.171508   -8.100944      -0.488413    0.090758   -4.286835     55      56      57
    20 C       8.291674    1.705528    1.511260       4.387765    0.902527    0.799724     58      59      60
    21 F       7.760905    4.189273    1.587759       4.106894    2.216868    0.840206     61      62      63
    22 F       9.991029    1.209256    3.352425       5.287025    0.639911    1.774027     64      65      66
    23 F       9.407542    1.198201   -0.726130       4.978257    0.634061   -0.384251     67      68      69
    24 C       3.797306   -5.596980    5.627669       2.009448   -2.961794    2.978034     70      71      72
    25 H       2.095880   -5.579664    6.792791       1.109092   -2.952631    3.594590     73      74      75
    26 H       3.780896   -7.356120    4.545646       2.000764   -3.892691    2.405452     76      77      78
    27 H       5.472125   -5.545056    6.819578       2.895724   -2.934317    3.608765     79      80      81
    28 C      -2.585633    5.289736    5.377277      -1.368258    2.799208    2.845533     82      83      84
    29 H      -4.314521    5.251867    6.498847      -2.283146    2.779168    3.439042     85      86      87
    30 H      -0.935519    5.453284    6.594212      -0.495055    2.885753    3.489507     88      89      90
    31 H      -2.662820    6.958015    4.155982      -1.409104    3.682023    2.199251     91      92      93
    32 C      -7.215515   -1.187062    0.237077      -3.818286   -0.628166    0.125456     94      95      96
    33 F      -7.209932   -1.417239   -2.305369      -3.815332   -0.749971   -1.219949     97      98      99
    34 F      -7.674553   -3.498498    1.224677      -4.061198   -1.851326    0.648071    100     101     102
    35 F      -9.177957    0.319453    0.868589      -4.856766    0.169047    0.459638    103     104     105
    36 C       1.059925   -4.416985   -7.423694       0.560888   -2.337368   -3.928450    106     107     108
    37 H       2.058510   -3.627861   -9.048744       1.089317   -1.919782   -4.788389    109     110     111
    38 H       2.099150   -6.017869   -6.660995       1.110822   -3.184519   -3.524847    112     113     114
    39 H      -0.789808   -5.055728   -8.090139      -0.417948   -2.675376   -4.281117    115     116     117
    40 C      -1.893086    4.386242   -5.563318      -1.001778    2.321099   -2.943981    118     119     120
    41 F      -0.257938    6.319218   -5.246531      -0.136495    3.343986   -2.776345    121     122     123
    42 F      -2.468560    4.261841   -8.047273      -1.306306    2.255269   -4.258433    124     125     126
    43 F      -4.036201    4.966381   -4.301722      -2.135866    2.628096   -2.276373    127     128     129
 --------------------------------------------------------------------------------------------------------------

 Number of elements of the density matrix on this node (used, total):      8535    257403


 ===========================================
 Numerical Integration : Fuzzy Cells (Becke)
 ===========================================
  
 Becke grid quality: GOOD           
  
 Lebedev angular grid order:             min:  11 max:  35
 Nr. of radial points:                   min:  54 max:  83

 Total nr. of points:     553381
 Nr. of blocks:             4324
 Block length:               128
 Nr. of dummy points:         91


 Test of Precision of the Numerical Integration Grid
 ===================================================

 Integral of the Total Core Density:                   0.00000000000000


 ========================
 Density Fitting (zlmFit)
 ========================
  
 ZlmFit Fit Quality: GOOD           
  
 Max L-expansion:                        min:   7 max:   9
 Nr. of radial interpolation points:     min:  72 max: 132


 ======================
 RI Hartree-Fock Scheme
 ======================
  
 Fit Set Quality     : GOOD
 Integration Quality : GOOD
 Threshold Quality   : GOOD
 Response Quality    : DEFAULT
 Is Range Separated  :  F
 
 RIHartreeFock Dependency: number of modified vectors:          22


 =====
 S C F  ***  ScaSCF  ***
 =====
  
 Initial density matrix is taken from previous geometry

 CYCLE    1
 SCF Error: norm([F,P])=      0.364159616743, max([F,P])=      0.048733683805
 ***** SPIN 1 *****
 orbitals (Q,E):
 ---------------
 A :121...140        ( 1.00    -0.3547)  ( 1.00    -0.3427)  ( 1.00    -0.3247)  ( 1.00    -0.3143)
                     ( 1.00    -0.3087)  ( 1.00    -0.2833)  ( 1.00    -0.2697)  ( 1.00    -0.2536)
                     ( 1.00    -0.2500)  ( 1.00    -0.2435)  ( 0.00    -0.1341)  ( 0.00    -0.0915)
                     ( 0.00    -0.0666)  ( 0.00    -0.0651)  ( 0.00     0.0022)  ( 0.00     0.0148)
                     ( 0.00     0.0174)  ( 0.00     0.0302)  ( 0.00     0.0316)  ( 0.00     0.0387)
 ***** SPIN 2 *****
 orbitals (Q,E):
 ---------------
 A :117...136        ( 1.00    -0.3680)  ( 1.00    -0.3505)  ( 1.00    -0.3354)  ( 1.00    -0.3252)
                     ( 1.00    -0.3139)  ( 1.00    -0.2877)  ( 1.00    -0.2793)  ( 1.00    -0.2730)
                     ( 1.00    -0.2577)  ( 1.00    -0.2513)  ( 0.00    -0.1088)  ( 0.00    -0.0966)
                     ( 0.00    -0.0831)  ( 0.00    -0.0628)  ( 0.00    -0.0611)  ( 0.00    -0.0524)
                     ( 0.00    -0.0375)  ( 0.00    -0.0296)  ( 0.00     0.0028)  ( 0.00     0.0152)
  
 Spin polar: 4 (Spin_A minus Spin_B electrons)

 CYCLE    2
   MIX coefficients:  0.8000  0.2000
 SCF Error: norm([F,P])=      0.042040913441, max([F,P])=      0.002436224533
 ***** SPIN 1 *****
 orbitals (Q,E):
 ---------------
 A :121...131        ( 1.00    -0.3569)  ( 1.00    -0.3446)  ( 1.00    -0.3269)  ( 1.00    -0.3166)
                     ( 1.00    -0.3107)  ( 1.00    -0.2857)  ( 1.00    -0.2712)  ( 1.00    -0.2561)
                     ( 1.00    -0.2525)  ( 1.00    -0.2461)  ( 0.00    -0.1364)
 ***** SPIN 2 *****
 orbitals (Q,E):
 ---------------
 A :117...127        ( 1.00    -0.3703)  ( 1.00    -0.3520)  ( 1.00    -0.3376)  ( 1.00    -0.3277)
                     ( 1.00    -0.3157)  ( 1.00    -0.2903)  ( 1.00    -0.2813)  ( 1.00    -0.2750)
                     ( 1.00    -0.2602)  ( 1.00    -0.2538)  ( 0.00    -0.1106)
  
 Spin polar: 4 (Spin_A minus Spin_B electrons)

 CYCLE    3
  SDIIS (wt  0.000): -1.1923  2.1923
 A-DIIS (wt  1.000):  0.0000  1.0000
  DIIS coefficients:  0.0000  1.0000
 SCF Error: norm([F,P])=      0.025475171131, max([F,P])=      0.001330338715
 ***** SPIN 1 *****
 orbitals (Q,E):
 ---------------
 A :121...131        ( 1.00    -0.3644)  ( 1.00    -0.3512)  ( 1.00    -0.3342)  ( 1.00    -0.3246)
                     ( 1.00    -0.3177)  ( 1.00    -0.2942)  ( 1.00    -0.2769)  ( 1.00    -0.2648)
                     ( 1.00    -0.2611)  ( 1.00    -0.2548)  ( 0.00    -0.1436)
 ***** SPIN 2 *****
 orbitals (Q,E):
 ---------------
 A :117...127        ( 1.00    -0.3781)  ( 1.00    -0.3575)  ( 1.00    -0.3454)  ( 1.00    -0.3360)
                     ( 1.00    -0.3218)  ( 1.00    -0.2993)  ( 1.00    -0.2887)  ( 1.00    -0.2815)
                     ( 1.00    -0.2689)  ( 1.00    -0.2623)  ( 0.00    -0.1170)
  
 Spin polar: 4 (Spin_A minus Spin_B electrons)

 CYCLE    4
  SDIIS (wt  0.993):  1.4862 -1.5240  1.0378
 A-DIIS (wt  0.007):  0.0000  0.3539  0.6461
  DIIS coefficients:  1.4760 -1.5111  1.0351
 SCF Error: norm([F,P])=      0.026062034533, max([F,P])=      0.001681429017
 ***** SPIN 1 *****
 orbitals (Q,E):
 ---------------
 A :121...131        ( 1.00    -0.3629)  ( 1.00    -0.3499)  ( 1.00    -0.3328)  ( 1.00    -0.3228)
                     ( 1.00    -0.3165)  ( 1.00    -0.2922)  ( 1.00    -0.2763)  ( 1.00    -0.2627)
                     ( 1.00    -0.2591)  ( 1.00    -0.2528)  ( 0.00    -0.1421)
 ***** SPIN 2 *****
 orbitals (Q,E):
 ---------------
 A :117...127        ( 1.00    -0.3764)  ( 1.00    -0.3569)  ( 1.00    -0.3437)  ( 1.00    -0.3341)
                     ( 1.00    -0.3210)  ( 1.00    -0.2971)  ( 1.00    -0.2871)  ( 1.00    -0.2805)
                     ( 1.00    -0.2668)  ( 1.00    -0.2602)  ( 0.00    -0.1160)
  
 Spin polar: 4 (Spin_A minus Spin_B electrons)

 CYCLE    5
  SDIIS (wt  1.000):  1.3341 -1.5902  0.7447  0.5114
  DIIS coefficients:  1.3341 -1.5902  0.7447  0.5114
 SCF Error: norm([F,P])=      0.008151979454, max([F,P])=      0.000522380961
 ***** SPIN 1 *****
 orbitals (Q,E):
 ---------------
 A :121...131        ( 1.00    -0.3627)  ( 1.00    -0.3498)  ( 1.00    -0.3327)  ( 1.00    -0.3227)
                     ( 1.00    -0.3164)  ( 1.00    -0.2922)  ( 1.00    -0.2762)  ( 1.00    -0.2627)
                     ( 1.00    -0.2591)  ( 1.00    -0.2527)  ( 0.00    -0.1417)
 ***** SPIN 2 *****
 orbitals (Q,E):
 ---------------
 A :117...127        ( 1.00    -0.3765)  ( 1.00    -0.3568)  ( 1.00    -0.3437)  ( 1.00    -0.3340)
                     ( 1.00    -0.3208)  ( 1.00    -0.2970)  ( 1.00    -0.2871)  ( 1.00    -0.2805)
                     ( 1.00    -0.2668)  ( 1.00    -0.2602)  ( 0.00    -0.1158)
  
 Spin polar: 4 (Spin_A minus Spin_B electrons)

 CYCLE    6
  SDIIS (wt  1.000):  0.5383 -0.6778  0.2708  0.3327  0.5360
  DIIS coefficients:  0.5383 -0.6778  0.2708  0.3327  0.5360
 SCF Error: norm([F,P])=      0.003186840244, max([F,P])=      0.000181550762
 ***** SPIN 1 *****
 orbitals (Q,E):
 ---------------
 A :121...131        ( 1.00    -0.3629)  ( 1.00    -0.3498)  ( 1.00    -0.3328)  ( 1.00    -0.3227)
                     ( 1.00    -0.3164)  ( 1.00    -0.2923)  ( 1.00    -0.2763)  ( 1.00    -0.2628)
                     ( 1.00    -0.2592)  ( 1.00    -0.2529)  ( 0.00    -0.1419)
 ***** SPIN 2 *****
 orbitals (Q,E):
 ---------------
 A :117...127        ( 1.00    -0.3766)  ( 1.00    -0.3568)  ( 1.00    -0.3437)  ( 1.00    -0.3340)
                     ( 1.00    -0.3208)  ( 1.00    -0.2972)  ( 1.00    -0.2872)  ( 1.00    -0.2806)
                     ( 1.00    -0.2668)  ( 1.00    -0.2603)  ( 0.00    -0.1160)
  
 Spin polar: 4 (Spin_A minus Spin_B electrons)

 CYCLE    7
  SDIIS (wt  1.000):  0.2039 -0.2664  0.0959  0.1633  0.3449  0.4585
  DIIS coefficients:  0.2039 -0.2664  0.0959  0.1633  0.3449  0.4585
 SCF Error: norm([F,P])=      0.001333954309, max([F,P])=      0.000122616194
 ***** SPIN 1 *****
 orbitals (Q,E):
 ---------------
 A :121...131        ( 1.00    -0.3628)  ( 1.00    -0.3498)  ( 1.00    -0.3328)  ( 1.00    -0.3227)
                     ( 1.00    -0.3164)  ( 1.00    -0.2923)  ( 1.00    -0.2762)  ( 1.00    -0.2628)
                     ( 1.00    -0.2592)  ( 1.00    -0.2528)  ( 0.00    -0.1418)
 ***** SPIN 2 *****
 orbitals (Q,E):
 ---------------
 A :117...127        ( 1.00    -0.3766)  ( 1.00    -0.3568)  ( 1.00    -0.3437)  ( 1.00    -0.3340)
                     ( 1.00    -0.3209)  ( 1.00    -0.2971)  ( 1.00    -0.2871)  ( 1.00    -0.2805)
                     ( 1.00    -0.2668)  ( 1.00    -0.2603)  ( 0.00    -0.1159)
  
 Spin polar: 4 (Spin_A minus Spin_B electrons)

 CYCLE    8
  SDIIS (wt  1.000):  0.0132 -0.0251  0.0009  0.0426  0.1367  0.3703  0.4614
  DIIS coefficients:  0.0132 -0.0251  0.0009  0.0426  0.1367  0.3703  0.4614
 SCF Error: norm([F,P])=      0.000808240752, max([F,P])=      0.000088963814
 ***** SPIN 1 *****
 orbitals (Q,E):
 ---------------
 A :121...131        ( 1.00    -0.3628)  ( 1.00    -0.3498)  ( 1.00    -0.3328)  ( 1.00    -0.3227)
                     ( 1.00    -0.3164)  ( 1.00    -0.2923)  ( 1.00    -0.2763)  ( 1.00    -0.2628)
                     ( 1.00    -0.2591)  ( 1.00    -0.2528)  ( 0.00    -0.1418)
 ***** SPIN 2 *****
 orbitals (Q,E):
 ---------------
 A :117...127        ( 1.00    -0.3766)  ( 1.00    -0.3568)  ( 1.00    -0.3437)  ( 1.00    -0.3340)
                     ( 1.00    -0.3209)  ( 1.00    -0.2971)  ( 1.00    -0.2871)  ( 1.00    -0.2805)
                     ( 1.00    -0.2668)  ( 1.00    -0.2603)  ( 0.00    -0.1160)
  
 Spin polar: 4 (Spin_A minus Spin_B electrons)

 CYCLE    9
  SDIIS (wt  1.000): -0.0486  0.0593 -0.0254 -0.0236 -0.0277  0.0862  0.2471  0.7327
  DIIS coefficients: -0.0486  0.0593 -0.0254 -0.0236 -0.0277  0.0862  0.2471  0.7327
 SCF Error: norm([F,P])=      0.000278402591, max([F,P])=      0.000026928282
 ***** SPIN 1 *****
 orbitals (Q,E):
 ---------------
 A :121...131        ( 1.00    -0.3628)  ( 1.00    -0.3498)  ( 1.00    -0.3328)  ( 1.00    -0.3227)
                     ( 1.00    -0.3164)  ( 1.00    -0.2923)  ( 1.00    -0.2763)  ( 1.00    -0.2628)
                     ( 1.00    -0.2592)  ( 1.00    -0.2528)  ( 0.00    -0.1417)
 ***** SPIN 2 *****
 orbitals (Q,E):
 ---------------
 A :117...127        ( 1.00    -0.3766)  ( 1.00    -0.3568)  ( 1.00    -0.3437)  ( 1.00    -0.3340)
                     ( 1.00    -0.3208)  ( 1.00    -0.2971)  ( 1.00    -0.2871)  ( 1.00    -0.2805)
                     ( 1.00    -0.2668)  ( 1.00    -0.2603)  ( 0.00    -0.1159)
  
 Spin polar: 4 (Spin_A minus Spin_B electrons)

 CYCLE   10
  SDIIS (wt  1.000): -0.0484  0.0637 -0.0225 -0.0383 -0.0864 -0.0993 -0.0719  0.5738  0.7294
  DIIS coefficients: -0.0484  0.0637 -0.0225 -0.0383 -0.0864 -0.0993 -0.0719  0.5738  0.7294
 SCF Error: norm([F,P])=      0.000225847032, max([F,P])=      0.000019957695
 ***** SPIN 1 *****
 orbitals (Q,E):
 ---------------
 A :121...131        ( 1.00    -0.3628)  ( 1.00    -0.3498)  ( 1.00    -0.3328)  ( 1.00    -0.3227)
                     ( 1.00    -0.3165)  ( 1.00    -0.2923)  ( 1.00    -0.2763)  ( 1.00    -0.2628)
                     ( 1.00    -0.2592)  ( 1.00    -0.2528)  ( 0.00    -0.1418)
 ***** SPIN 2 *****
 orbitals (Q,E):
 ---------------
 A :117...127        ( 1.00    -0.3766)  ( 1.00    -0.3568)  ( 1.00    -0.3437)  ( 1.00    -0.3340)
                     ( 1.00    -0.3209)  ( 1.00    -0.2971)  ( 1.00    -0.2871)  ( 1.00    -0.2806)
                     ( 1.00    -0.2668)  ( 1.00    -0.2603)  ( 0.00    -0.1160)
  
 Spin polar: 4 (Spin_A minus Spin_B electrons)

 CYCLE   11
  SDIIS (wt  1.000): -0.0167  0.0234 -0.0069 -0.0173 -0.0507 -0.0921 -0.1476  0.1866  0.5087  0.6128
  DIIS coefficients: -0.0167  0.0234 -0.0069 -0.0173 -0.0507 -0.0921 -0.1476  0.1866  0.5087  0.6128
 SCF Error: norm([F,P])=      0.000126121900, max([F,P])=      0.000010672141
 ***** SPIN 1 *****
 orbitals (Q,E):
 ---------------
 A :121...131        ( 1.00    -0.3628)  ( 1.00    -0.3498)  ( 1.00    -0.3328)  ( 1.00    -0.3227)
                     ( 1.00    -0.3165)  ( 1.00    -0.2923)  ( 1.00    -0.2763)  ( 1.00    -0.2628)
                     ( 1.00    -0.2592)  ( 1.00    -0.2528)  ( 0.00    -0.1417)
 ***** SPIN 2 *****
 orbitals (Q,E):
 ---------------
 A :117...127        ( 1.00    -0.3766)  ( 1.00    -0.3568)  ( 1.00    -0.3437)  ( 1.00    -0.3340)
                     ( 1.00    -0.3208)  ( 1.00    -0.2971)  ( 1.00    -0.2871)  ( 1.00    -0.2806)
                     ( 1.00    -0.2668)  ( 1.00    -0.2603)  ( 0.00    -0.1160)
  
 Spin polar: 4 (Spin_A minus Spin_B electrons)

 CYCLE   12
  SDIIS (wt  1.000):  0.0007  0.0003 -0.0015 -0.0089 -0.0270 -0.0651 -0.0239  0.1282  0.3195  0.6779
  DIIS coefficients:  0.0007  0.0003 -0.0015 -0.0089 -0.0270 -0.0651 -0.0239  0.1282  0.3195  0.6779
 SCF Error: norm([F,P])=      0.000050168798, max([F,P])=      0.000005222422
 ***** SPIN 1 *****
 orbitals (Q,E):
 ---------------
 A :121...131        ( 1.00    -0.3628)  ( 1.00    -0.3498)  ( 1.00    -0.3328)  ( 1.00    -0.3227)
                     ( 1.00    -0.3165)  ( 1.00    -0.2923)  ( 1.00    -0.2763)  ( 1.00    -0.2628)
                     ( 1.00    -0.2592)  ( 1.00    -0.2528)  ( 0.00    -0.1418)
 ***** SPIN 2 *****
 orbitals (Q,E):
 ---------------
 A :117...127        ( 1.00    -0.3766)  ( 1.00    -0.3568)  ( 1.00    -0.3437)  ( 1.00    -0.3340)
                     ( 1.00    -0.3208)  ( 1.00    -0.2971)  ( 1.00    -0.2871)  ( 1.00    -0.2806)
                     ( 1.00    -0.2668)  ( 1.00    -0.2603)  ( 0.00    -0.1160)
  
 Spin polar: 4 (Spin_A minus Spin_B electrons)

 CYCLE   13
  SDIIS (wt  1.000): -0.0000  0.0005  0.0035  0.0030  0.0119 -0.0466 -0.0374 -0.0448  0.3206  0.7893
  DIIS coefficients: -0.0000  0.0005  0.0035  0.0030  0.0119 -0.0466 -0.0374 -0.0448  0.3206  0.7893
 SCF Error: norm([F,P])=      0.000032957703, max([F,P])=      0.000003951065
 ***** SPIN 1 *****
 orbitals (Q,E):
 ---------------
 A :121...131        ( 1.00    -0.3628)  ( 1.00    -0.3498)  ( 1.00    -0.3328)  ( 1.00    -0.3227)
                     ( 1.00    -0.3165)  ( 1.00    -0.2923)  ( 1.00    -0.2763)  ( 1.00    -0.2628)
                     ( 1.00    -0.2592)  ( 1.00    -0.2528)  ( 0.00    -0.1418)
 ***** SPIN 2 *****
 orbitals (Q,E):
 ---------------
 A :117...127        ( 1.00    -0.3766)  ( 1.00    -0.3568)  ( 1.00    -0.3437)  ( 1.00    -0.3340)
                     ( 1.00    -0.3208)  ( 1.00    -0.2971)  ( 1.00    -0.2871)  ( 1.00    -0.2806)
                     ( 1.00    -0.2668)  ( 1.00    -0.2603)  ( 0.00    -0.1160)
  
 Spin polar: 4 (Spin_A minus Spin_B electrons)

 CYCLE   14
  SDIIS (wt  1.000):  0.0006  0.0043  0.0089  0.0292 -0.0171 -0.0492 -0.1582 -0.0707  0.4077  0.8444
  DIIS coefficients:  0.0006  0.0043  0.0089  0.0292 -0.0171 -0.0492 -0.1582 -0.0707  0.4077  0.8444
 SCF Error: norm([F,P])=      0.000020284741, max([F,P])=      0.000002679823
 ***** SPIN 1 *****
 orbitals (Q,E):
 ---------------
 A :121...131        ( 1.00    -0.3628)  ( 1.00    -0.3498)  ( 1.00    -0.3328)  ( 1.00    -0.3227)
                     ( 1.00    -0.3165)  ( 1.00    -0.2923)  ( 1.00    -0.2763)  ( 1.00    -0.2628)
                     ( 1.00    -0.2592)  ( 1.00    -0.2528)  ( 0.00    -0.1418)
 ***** SPIN 2 *****
 orbitals (Q,E):
 ---------------
 A :117...127        ( 1.00    -0.3766)  ( 1.00    -0.3568)  ( 1.00    -0.3437)  ( 1.00    -0.3340)
                     ( 1.00    -0.3208)  ( 1.00    -0.2971)  ( 1.00    -0.2871)  ( 1.00    -0.2806)
                     ( 1.00    -0.2668)  ( 1.00    -0.2603)  ( 0.00    -0.1160)
  
 Spin polar: 4 (Spin_A minus Spin_B electrons)

 CYCLE   15
  SDIIS (wt  1.000):  0.0013  0.0060  0.0176  0.0112 -0.0188 -0.1189 -0.2199 -0.0883  0.7165  0.6933
  DIIS coefficients:  0.0013  0.0060  0.0176  0.0112 -0.0188 -0.1189 -0.2199 -0.0883  0.7165  0.6933
 SCF Error: norm([F,P])=      0.000017689361, max([F,P])=      0.000001627687
 ***** SPIN 1 *****
 orbitals (Q,E):
 ---------------
 A :121...131        ( 1.00    -0.3628)  ( 1.00    -0.3498)  ( 1.00    -0.3328)  ( 1.00    -0.3227)
                     ( 1.00    -0.3165)  ( 1.00    -0.2923)  ( 1.00    -0.2763)  ( 1.00    -0.2628)
                     ( 1.00    -0.2592)  ( 1.00    -0.2528)  ( 0.00    -0.1418)
 ***** SPIN 2 *****
 orbitals (Q,E):
 ---------------
 A :117...127        ( 1.00    -0.3766)  ( 1.00    -0.3568)  ( 1.00    -0.3437)  ( 1.00    -0.3340)
                     ( 1.00    -0.3208)  ( 1.00    -0.2971)  ( 1.00    -0.2871)  ( 1.00    -0.2806)
                     ( 1.00    -0.2668)  ( 1.00    -0.2603)  ( 0.00    -0.1160)
  
 Spin polar: 4 (Spin_A minus Spin_B electrons)

 CYCLE   16
  SDIIS (wt  1.000):  0.0026  0.0031  0.0114  0.0012 -0.0318 -0.1169 -0.1873  0.2114  0.4159  0.6904
  DIIS coefficients:  0.0026  0.0031  0.0114  0.0012 -0.0318 -0.1169 -0.1873  0.2114  0.4159  0.6904
 SCF Error: norm([F,P])=      0.000008025528, max([F,P])=      0.000000681813
 ***** SPIN 1 *****
 orbitals (Q,E):
 ---------------
 A :121...131        ( 1.00    -0.3628)  ( 1.00    -0.3498)  ( 1.00    -0.3328)  ( 1.00    -0.3227)
                     ( 1.00    -0.3165)  ( 1.00    -0.2923)  ( 1.00    -0.2763)  ( 1.00    -0.2628)
                     ( 1.00    -0.2592)  ( 1.00    -0.2528)  ( 0.00    -0.1418)
 ***** SPIN 2 *****
 orbitals (Q,E):
 ---------------
 A :117...127        ( 1.00    -0.3766)  ( 1.00    -0.3568)  ( 1.00    -0.3437)  ( 1.00    -0.3340)
                     ( 1.00    -0.3208)  ( 1.00    -0.2971)  ( 1.00    -0.2871)  ( 1.00    -0.2806)
                     ( 1.00    -0.2668)  ( 1.00    -0.2603)  ( 0.00    -0.1160)
  
 Spin polar: 4 (Spin_A minus Spin_B electrons)

 SCF CONVERGED

 CYCLE   17
  
 Hartree-Fock exchange energy:   -272.552473712329     
 *** Setting up for NEW gradients in Focky
 *** Using EXACT density in Focky
 ***** SPIN 1 *****
 orbitals (Q,E):
 ---------------
 A :121...140        ( 1.00    -0.3628)  ( 1.00    -0.3498)  ( 1.00    -0.3328)  ( 1.00    -0.3227)
                     ( 1.00    -0.3165)  ( 1.00    -0.2923)  ( 1.00    -0.2763)  ( 1.00    -0.2628)
                     ( 1.00    -0.2592)  ( 1.00    -0.2528)  ( 0.00    -0.1418)  ( 0.00    -0.0973)
                     ( 0.00    -0.0761)  ( 0.00    -0.0743)  ( 0.00    -0.0028)  ( 0.00     0.0092)
                     ( 0.00     0.0118)  ( 0.00     0.0256)  ( 0.00     0.0265)  ( 0.00     0.0314)
 ***** SPIN 2 *****
 orbitals (Q,E):
 ---------------
 A :117...136        ( 1.00    -0.3766)  ( 1.00    -0.3568)  ( 1.00    -0.3437)  ( 1.00    -0.3340)
                     ( 1.00    -0.3208)  ( 1.00    -0.2971)  ( 1.00    -0.2871)  ( 1.00    -0.2806)
                     ( 1.00    -0.2668)  ( 1.00    -0.2603)  ( 0.00    -0.1160)  ( 0.00    -0.1053)
                     ( 0.00    -0.0920)  ( 0.00    -0.0710)  ( 0.00    -0.0694)  ( 0.00    -0.0614)
                     ( 0.00    -0.0467)  ( 0.00    -0.0387)  ( 0.00    -0.0022)  ( 0.00     0.0095)
  
 Spin polar: 4 (Spin_A minus Spin_B electrons)


 Fit test: (difference of exact and fit density, squared integrated, result summed over spins)
         SCF:                                          0.00012257503213

 Gross Charges per Atom (Z minus electrons)
 ==========================================
             1.4279   -0.6154   -0.6083   -0.6538   -0.6098   -0.6522   -0.6040    0.4376    0.0048    0.5382
             0.4097    0.0149    0.5448    0.4089    0.0080    0.5401   -0.1717   -0.1712   -0.1665    1.1939
            -0.3985   -0.4113   -0.4022    0.4137   -0.1177   -0.1121   -0.1693    0.4080   -0.1527   -0.1473
            -0.1127    1.1961   -0.4111   -0.4071   -0.4131    0.4050   -0.1351   -0.1546   -0.1216    1.1948
            -0.4047   -0.4126   -0.4096
 Net Total:  0.00000000


 =================================================================
 M U L T I P O L E   D E R I V E D   C H A R G E   A N A L Y S I S
 =================================================================

 See: M. Swart, P.Th. van Duijnen, J.G. Snijders, J.Comput.Chem., (2001), p. 79-88.

 ----------------------------------------------------- 
 MDC atomic charges (includes spinA + spinB electrons)
 ----------------------------------------------------- 

        Atom    Level:     MDC-m        MDC-d        MDC-q
 ---------------------------------------------------------
     1     Mn           1.760313     1.209459     1.342324
     2     O           -0.487548    -0.481977    -0.467717
     3     O           -0.503746    -0.493921    -0.503439
     4     O           -0.524057    -0.515665    -0.487675
     5     O           -0.495894    -0.536550    -0.498746
     6     O           -0.523649    -0.502367    -0.487153
     7     O           -0.495038    -0.531698    -0.513952
     8     C            0.241407     0.287451     0.225492
     9     C            0.008849    -0.019388    -0.123757
    10     C            0.254692     0.299078     0.379034
    11     C            0.224210     0.264783     0.211057
    12     C            0.013231     0.006105    -0.160854
    13     C            0.255269     0.301915     0.328905
    14     C            0.225460     0.262244     0.231868
    15     C            0.008377    -0.000441    -0.233618
    16     C            0.255797     0.309549     0.355039
    17     H           -0.044797    -0.019407     0.034771
    18     H           -0.049211    -0.024975     0.064893
    19     H           -0.049073    -0.026493     0.070041
    20     C            0.633808     0.630874     0.430535
    21     F           -0.234489    -0.208111    -0.133880
    22     F           -0.253531    -0.236518    -0.177085
    23     F           -0.241704    -0.214910    -0.139111
    24     C            0.235331     0.192657     0.042193
    25     H           -0.038997    -0.005277     0.040286
    26     H           -0.038709    -0.002124     0.035820
    27     H           -0.056205    -0.049717    -0.017489
    28     C            0.228648     0.190040     0.204125
    29     H           -0.058347    -0.053571    -0.061397
    30     H           -0.047796    -0.021946    -0.031115
    31     H           -0.043787    -0.006675    -0.001679
    32     C            0.632325     0.627879     0.465311
    33     F           -0.250781    -0.223662    -0.172057
    34     F           -0.247899    -0.226401    -0.156187
    35     F           -0.254254    -0.235711    -0.177931
    36     C            0.229313     0.192043     0.144025
    37     H           -0.053821    -0.040479    -0.007266
    38     H           -0.047488    -0.019872    -0.018059
    39     H           -0.048066    -0.020911     0.002001
    40     C            0.632525     0.627326     0.500676
    41     F           -0.244802    -0.222365    -0.162863
    42     F           -0.253930    -0.235115    -0.179768
    43     F           -0.251935    -0.225159    -0.195597

 -------------------------------- 
 MDC spin density (spinA - spinB)
 -------------------------------- 

        Atom    Level:     MDC-m        MDC-d        MDC-q
 ---------------------------------------------------------
     1     Mn           3.696684     2.748311     2.906889
     2     O            0.020797     0.152537     0.146965
     3     O            0.016667     0.163661     0.168517
     4     O            0.028373     0.167470     0.173310
     5     O            0.074557     0.150447     0.153326
     6     O            0.020289     0.150405     0.155589
     7     O            0.080228     0.178230     0.181436
     8     C            0.006993     0.034933     0.019190
     9     C            0.009429     0.026315     0.007167
    10     C            0.010306     0.037869     0.016077
    11     C            0.001032     0.026541     0.002825
    12     C            0.010992     0.021783     0.012688
    13     C            0.005116     0.024151     0.019621
    14     C           -0.001277     0.022032     0.001096
    15     C            0.014864     0.027112     0.017078
    16     C            0.005523     0.027905     0.018911
    17     H            0.001125     0.004692    -0.003542
    18     H            0.000780     0.002961    -0.004052
    19     H            0.001055     0.003901    -0.003247
    20     C           -0.003786    -0.001020    -0.003128
    21     F            0.000089     0.001914     0.005754
    22     F           -0.000647    -0.000293    -0.001137
    23     F            0.000146     0.001162    -0.000074
    24     C           -0.004200    -0.001109    -0.003741
    25     H            0.000623     0.003391     0.001939
    26     H            0.000722     0.002465     0.002893
    27     H           -0.000645     0.000118    -0.002071
    28     C            0.004218     0.004727     0.004675
    29     H            0.000316     0.001363     0.000914
    30     H            0.000155     0.000183     0.000348
    31     H            0.001012     0.001611     0.004041
    32     C           -0.001861     0.000772    -0.003904
    33     F            0.000126     0.002688     0.000165
    34     F           -0.000200     0.001155     0.001892
    35     F           -0.000728    -0.000516    -0.002030
    36     C            0.004189     0.005404     0.004846
    37     H            0.000573     0.001823     0.000419
    38     H            0.000111     0.000912     0.000476
    39     H            0.000856     0.001772     0.002164
    40     C           -0.003204    -0.001227    -0.004841
    41     F           -0.000170     0.001052     0.003282
    42     F           -0.001082    -0.000976    -0.002028
    43     F           -0.000148     0.001371    -0.000699


 ==========
 S**2 value  ***  see also R. Bulo et al., J.Am.Chem.Soc., 124 (2002) 13903-13910, note (29)  ***
 ==========
  
                                       exact      expectation value

 Total S2 (S squared)                  6.00000             6.05454
  pauli hf:                              3.175625498797856         86.4132          1992.74          8337.60
  elstat hf:                            -4.017125647596522       -109.3116         -2520.78        -10546.96
 *** Using NEW gradient routines ***


 Geometry CYCLE 2
 ==============

 Energy gradients wrt nuclear displacements
 ==========================================

     Atom      Cartesian (a.u./angstrom)
                 X         Y         Z
 ----------------------------------------
     1 Mn    0.001238 -0.001610 -0.000314
     2 O     0.011538  0.000316  0.001648
     3 O     0.007365 -0.008749  0.010410
     4 O    -0.012240  0.001904  0.005744
     5 O    -0.009780  0.010617  0.008656
     6 O    -0.003905  0.004223 -0.012640
     7 O    -0.002121 -0.004713 -0.018080
     8 C    -0.006400  0.004728  0.003180
     9 C    -0.000906 -0.000167 -0.002654
    10 C    -0.001321  0.000530 -0.005521
    11 C     0.004577  0.000901 -0.004543
    12 C     0.002130 -0.001765  0.000853
    13 C     0.004586 -0.004452 -0.000203
    14 C     0.002247 -0.000339  0.005000
    15 C     0.000296 -0.001388  0.001908
    16 C     0.004152  0.002354  0.006068
    17 H     0.000768  0.000303  0.000503
    18 H    -0.001086 -0.000209 -0.000373
    19 H    -0.000728  0.000646 -0.000535
    20 C     0.001589 -0.000481 -0.000475
    21 F    -0.000197 -0.001467 -0.000219
    22 F    -0.001477 -0.000487 -0.001111
    23 F     0.000587  0.000502  0.000688
    24 C    -0.001547  0.001098 -0.000094
    25 H    -0.000479 -0.000534  0.000688
    26 H     0.000225 -0.000600 -0.000437
    27 H     0.000541  0.000230  0.000137
    28 C     0.000908 -0.000673 -0.001177
    29 H    -0.000551 -0.000093  0.000306
    30 H     0.000558  0.000137  0.000430
    31 H     0.000137  0.000942 -0.000116
    32 C    -0.001202 -0.000244  0.000838
    33 F     0.000090 -0.000062  0.001349
    34 F    -0.000545  0.000321 -0.000210
    35 F     0.001292 -0.000666 -0.000291
    36 C    -0.000551 -0.000172  0.001888
    37 H     0.000361  0.000386 -0.000395
    38 H     0.000356 -0.000641 -0.000054
    39 H    -0.000502 -0.000527 -0.000509
    40 C    -0.001201  0.001098 -0.001457
    41 F    -0.000534 -0.000626 -0.000015
    42 F     0.000716 -0.000484  0.001333
    43 F     0.001018 -0.000087 -0.000208
 ----------------------------------------

 dE(predicted):    -0.20366E-02, dE(actual):    -0.22859E-02, Trust radius:    1.311488, all in a.u.
 
----------------------------------------------------------------------
Geometry Convergence after Step   2       (Hartree/Angstrom,Angstrom)
----------------------------------------------------------------------
current energy                              -11.62168795 Hartree
energy change                      -0.00228586     0.00100000    F
constrained gradient max            0.01807970     0.00100000    F
constrained gradient rms            0.00367409     0.00066667    F
gradient max                        0.01807970
gradient rms                        0.00367409
cart. step max                      0.13051284     0.01000000    F
cart. step rms                      0.04579721     0.00666667    F
 


 Coordinates (Cartesian)
 =======================

     Atom                    bohr                                 angstrom                 Geometric Variables
                   X           Y           Z              X           Y           Z       (0:frozen, *:LT par.)
 --------------------------------------------------------------------------------------------------------------
     1 Mn      0.724267   -0.526278    0.195138       0.383265   -0.278494    0.103263      1       2       3
     2 O       4.223560    0.711876    0.154796       2.235012    0.376708    0.081914      4       5       6
     3 O       1.687867   -3.191234    2.560636       0.893181   -1.688729    1.355030      7       8       9
     4 O      -2.752943   -1.621126    0.394996      -1.456795   -0.857863    0.209023     10      11      12
     5 O      -0.185135    2.094537    3.382996      -0.097969    1.108381    1.790204     13      14      15
     6 O      -0.259780    2.140792   -2.082266      -0.137470    1.132858   -1.101888     16      17      18
     7 O       1.368085   -2.924441   -3.135402       0.723959   -1.547548   -1.659183     19      20      21
     8 C       5.926241    0.068284    1.714600       3.136032    0.036134    0.907327     22      23      24
     9 C       5.813248   -1.756479    3.574423       3.076238   -0.929489    1.891503     25      26      27
    10 C       3.697608   -3.342495    3.864931       1.956690   -1.768772    2.045234     28      29      30
    11 C      -4.609227   -0.222060    1.104844      -2.439098   -0.117509    0.584658     31      32      33
    12 C      -4.595196    1.904521    2.564502      -2.431673    1.007829    1.357076     34      35      36
    13 C      -2.362474    2.945818    3.702646      -1.250167    1.558860    1.959356     37      38      39
    14 C      -0.766431    1.953084   -4.449109      -0.405578    1.033528   -2.354367     40      41      42
    15 C      -0.423657   -0.032985   -6.059353      -0.224190   -0.017455   -3.206471     43      44      45
    16 C       0.667674   -2.402309   -5.327381       0.353318   -1.271247   -2.819128     46      47      48
    17 H       7.433676   -2.044193    4.768844       3.933732   -1.081740    2.523564     49      50      51
    18 H      -6.376782    2.816500    2.936834      -3.374448    1.490428    1.554105     52      53      54
    19 H      -0.975423    0.207802   -8.004152      -0.516171    0.109964   -4.235615     55      56      57
    20 C       8.393575    1.579776    1.356339       4.441689    0.835981    0.717744     58      59      60
    21 F       7.935131    4.075483    1.426483       4.199091    2.156653    0.754862     61      62      63
    22 F      10.137174    1.052866    3.146303       5.364361    0.557153    1.664952     64      65      66
    23 F       9.420601    1.023685   -0.907821       4.985167    0.541711   -0.480398     67      68      69
    24 C       3.752511   -5.464413    5.745375       1.985743   -2.891643    3.040322     70      71      72
    25 H       2.062786   -5.358409    6.916406       1.091580   -2.835548    3.660004     73      74      75
    26 H       3.673372   -7.248554    4.715503       1.943865   -3.835769    2.495337     76      77      78
    27 H       5.434401   -5.426751    6.923051       2.875761   -2.871713    3.663521     79      80      81
    28 C      -2.679865    5.218773    5.384824      -1.418124    2.761656    2.849526     82      83      84
    29 H      -4.425504    5.133814    6.471322      -2.341876    2.716697    3.424476     85      86      87
    30 H      -1.056421    5.391967    6.630110      -0.559034    2.853306    3.508503     88      89      90
    31 H      -2.765037    6.895119    4.181811      -1.463195    3.648740    2.212919     91      92      93
    32 C      -7.136954   -1.222084    0.073879      -3.776713   -0.646699    0.039095     94      95      96
    33 F      -7.056007   -1.373625   -2.470553      -3.733878   -0.726891   -1.307360     97      98      99
    34 F      -7.602050   -3.562626    0.978044      -4.022832   -1.885261    0.517558    100     101     102
    35 F      -9.128717    0.248480    0.694637      -4.830709    0.131490    0.367586    103     104     105
    36 C       0.999097   -4.374329   -7.352170       0.528699   -2.314795   -3.890601    106     107     108
    37 H       1.964653   -3.580596   -8.990488       1.039650   -1.894770   -4.757561    109     110     111
    38 H       2.054268   -5.968539   -6.605983       1.087072   -3.158415   -3.495735    112     113     114
    39 H      -0.859327   -5.014306   -7.980736      -0.454737   -2.653457   -4.223224    115     116     117
    40 C      -1.917199    4.423044   -5.465194      -1.014538    2.340574   -2.892056    118     119     120
    41 F      -0.283996    6.356650   -5.170472      -0.150284    3.363794   -2.736096    121     122     123
    42 F      -2.525794    4.301541   -7.940741      -1.336592    2.276278   -4.202059    124     125     126
    43 F      -4.042600    4.996679   -4.176962      -2.139252    2.644129   -2.210353    127     128     129
 --------------------------------------------------------------------------------------------------------------

 Number of elements of the density matrix on this node (used, total):      8535    257403


 ===========================================
 Numerical Integration : Fuzzy Cells (Becke)
 ===========================================
  
 Becke grid quality: GOOD           
  
 Lebedev angular grid order:             min:  11 max:  35
 Nr. of radial points:                   min:  54 max:  83

 Total nr. of points:     553486
 Nr. of blocks:             4325
 Block length:               128
 Nr. of dummy points:        114


 Test of Precision of the Numerical Integration Grid
 ===================================================

 Integral of the Total Core Density:                   0.00000000000000


 ========================
 Density Fitting (zlmFit)
 ========================
  
 ZlmFit Fit Quality: GOOD           
  
 Max L-expansion:                        min:   7 max:   9
 Nr. of radial interpolation points:     min:  72 max: 132


 ======================
 RI Hartree-Fock Scheme
 ======================
  
 Fit Set Quality     : GOOD
 Integration Quality : GOOD
 Threshold Quality   : GOOD
 Response Quality    : DEFAULT
 Is Range Separated  :  F
 
 RIHartreeFock Dependency: number of modified vectors:          22


 =====
 S C F  ***  ScaSCF  ***
 =====
  
 Initial density matrix is taken from previous geometry

 CYCLE    1
 SCF Error: norm([F,P])=      0.287680015674, max([F,P])=      0.019931104726
 ***** SPIN 1 *****
 orbitals (Q,E):
 ---------------
 A :121...140        ( 1.00    -0.3622)  ( 1.00    -0.3506)  ( 1.00    -0.3329)  ( 1.00    -0.3243)
                     ( 1.00    -0.3181)  ( 1.00    -0.2938)  ( 1.00    -0.2776)  ( 1.00    -0.2638)
                     ( 1.00    -0.2596)  ( 1.00    -0.2504)  ( 0.00    -0.1371)  ( 0.00    -0.0991)
                     ( 0.00    -0.0768)  ( 0.00    -0.0750)  ( 0.00    -0.0032)  ( 0.00     0.0094)
                     ( 0.00     0.0119)  ( 0.00     0.0242)  ( 0.00     0.0264)  ( 0.00     0.0316)
 ***** SPIN 2 *****
 orbitals (Q,E):
 ---------------
 A :117...136        ( 1.00    -0.3770)  ( 1.00    -0.3589)  ( 1.00    -0.3454)  ( 1.00    -0.3353)
                     ( 1.00    -0.3221)  ( 1.00    -0.2988)  ( 1.00    -0.2888)  ( 1.00    -0.2823)
                     ( 1.00    -0.2674)  ( 1.00    -0.2615)  ( 0.00    -0.1169)  ( 0.00    -0.1044)
                     ( 0.00    -0.0913)  ( 0.00    -0.0703)  ( 0.00    -0.0686)  ( 0.00    -0.0601)
                     ( 0.00    -0.0421)  ( 0.00    -0.0348)  ( 0.00    -0.0025)  ( 0.00     0.0098)
  
 Spin polar: 4 (Spin_A minus Spin_B electrons)

 CYCLE    2
   MIX coefficients:  0.8000  0.2000
 SCF Error: norm([F,P])=      0.026616774944, max([F,P])=      0.001336640481
 ***** SPIN 1 *****
 orbitals (Q,E):
 ---------------
 A :121...131        ( 1.00    -0.3619)  ( 1.00    -0.3501)  ( 1.00    -0.3325)  ( 1.00    -0.3237)
                     ( 1.00    -0.3174)  ( 1.00    -0.2934)  ( 1.00    -0.2769)  ( 1.00    -0.2635)
                     ( 1.00    -0.2593)  ( 1.00    -0.2502)  ( 0.00    -0.1367)
 ***** SPIN 2 *****
 orbitals (Q,E):
 ---------------
 A :117...127        ( 1.00    -0.3768)  ( 1.00    -0.3580)  ( 1.00    -0.3448)  ( 1.00    -0.3347)
                     ( 1.00    -0.3213)  ( 1.00    -0.2985)  ( 1.00    -0.2883)  ( 1.00    -0.2817)
                     ( 1.00    -0.2672)  ( 1.00    -0.2611)  ( 0.00    -0.1164)
  
 Spin polar: 4 (Spin_A minus Spin_B electrons)

 CYCLE    3
  SDIIS (wt  0.000): -0.8698  1.8698
 A-DIIS (wt  1.000):  0.0000  1.0000
  DIIS coefficients:  0.0000  1.0000
 SCF Error: norm([F,P])=      0.016006118707, max([F,P])=      0.000631810660
 ***** SPIN 1 *****
 orbitals (Q,E):
 ---------------
 A :121...131        ( 1.00    -0.3608)  ( 1.00    -0.3484)  ( 1.00    -0.3310)  ( 1.00    -0.3221)
                     ( 1.00    -0.3156)  ( 1.00    -0.2923)  ( 1.00    -0.2747)  ( 1.00    -0.2627)
                     ( 1.00    -0.2585)  ( 1.00    -0.2493)  ( 0.00    -0.1348)
 ***** SPIN 2 *****
 orbitals (Q,E):
 ---------------
 A :117...127        ( 1.00    -0.3760)  ( 1.00    -0.3557)  ( 1.00    -0.3436)  ( 1.00    -0.3332)
                     ( 1.00    -0.3192)  ( 1.00    -0.2977)  ( 1.00    -0.2870)  ( 1.00    -0.2797)
                     ( 1.00    -0.2665)  ( 1.00    -0.2602)  ( 0.00    -0.1146)
  
 Spin polar: 4 (Spin_A minus Spin_B electrons)

 CYCLE    4
  SDIIS (wt  1.000):  0.8413 -0.7023  0.8610
  DIIS coefficients:  0.8413 -0.7023  0.8610
 SCF Error: norm([F,P])=      0.015291887169, max([F,P])=      0.000961210729
 ***** SPIN 1 *****
 orbitals (Q,E):
 ---------------
 A :121...131        ( 1.00    -0.3617)  ( 1.00    -0.3495)  ( 1.00    -0.3321)  ( 1.00    -0.3231)
                     ( 1.00    -0.3167)  ( 1.00    -0.2930)  ( 1.00    -0.2760)  ( 1.00    -0.2631)
                     ( 1.00    -0.2589)  ( 1.00    -0.2501)  ( 0.00    -0.1360)
 ***** SPIN 2 *****
 orbitals (Q,E):
 ---------------
 A :117...127        ( 1.00    -0.3765)  ( 1.00    -0.3571)  ( 1.00    -0.3444)  ( 1.00    -0.3341)
                     ( 1.00    -0.3205)  ( 1.00    -0.2982)  ( 1.00    -0.2877)  ( 1.00    -0.2808)
                     ( 1.00    -0.2668)  ( 1.00    -0.2606)  ( 0.00    -0.1158)
  
 Spin polar: 4 (Spin_A minus Spin_B electrons)

 CYCLE    5
  SDIIS (wt  1.000):  0.6977 -0.7909  0.5573  0.5359
  DIIS coefficients:  0.6977 -0.7909  0.5573  0.5359
 SCF Error: norm([F,P])=      0.005690484278, max([F,P])=      0.000606743915
 ***** SPIN 1 *****
 orbitals (Q,E):
 ---------------
 A :121...131        ( 1.00    -0.3612)  ( 1.00    -0.3490)  ( 1.00    -0.3316)  ( 1.00    -0.3228)
                     ( 1.00    -0.3165)  ( 1.00    -0.2928)  ( 1.00    -0.2758)  ( 1.00    -0.2631)
                     ( 1.00    -0.2589)  ( 1.00    -0.2497)  ( 0.00    -0.1352)
 ***** SPIN 2 *****
 orbitals (Q,E):
 ---------------
 A :117...127        ( 1.00    -0.3764)  ( 1.00    -0.3568)  ( 1.00    -0.3442)  ( 1.00    -0.3339)
                     ( 1.00    -0.3202)  ( 1.00    -0.2980)  ( 1.00    -0.2876)  ( 1.00    -0.2806)
                     ( 1.00    -0.2668)  ( 1.00    -0.2606)  ( 0.00    -0.1154)
  
 Spin polar: 4 (Spin_A minus Spin_B electrons)

 CYCLE    6
  SDIIS (wt  1.000):  0.2806 -0.3614  0.1950  0.4163  0.4696
  DIIS coefficients:  0.2806 -0.3614  0.1950  0.4163  0.4696
 SCF Error: norm([F,P])=      0.003477451952, max([F,P])=      0.000313273811
 ***** SPIN 1 *****
 orbitals (Q,E):
 ---------------
 A :121...131        ( 1.00    -0.3614)  ( 1.00    -0.3491)  ( 1.00    -0.3318)  ( 1.00    -0.3229)
                     ( 1.00    -0.3165)  ( 1.00    -0.2929)  ( 1.00    -0.2757)  ( 1.00    -0.2631)
                     ( 1.00    -0.2589)  ( 1.00    -0.2498)  ( 0.00    -0.1354)
 ***** SPIN 2 *****
 orbitals (Q,E):
 ---------------
 A :117...127        ( 1.00    -0.3764)  ( 1.00    -0.3568)  ( 1.00    -0.3443)  ( 1.00    -0.3340)
                     ( 1.00    -0.3202)  ( 1.00    -0.2981)  ( 1.00    -0.2876)  ( 1.00    -0.2806)
                     ( 1.00    -0.2668)  ( 1.00    -0.2606)  ( 0.00    -0.1155)
  
 Spin polar: 4 (Spin_A minus Spin_B electrons)

 CYCLE    7
  SDIIS (wt  1.000):  0.0600 -0.0924  0.0357  0.1863  0.2799  0.5305
  DIIS coefficients:  0.0600 -0.0924  0.0357  0.1863  0.2799  0.5305
 SCF Error: norm([F,P])=      0.000957725524, max([F,P])=      0.000059058787
 ***** SPIN 1 *****
 orbitals (Q,E):
 ---------------
 A :121...131        ( 1.00    -0.3613)  ( 1.00    -0.3491)  ( 1.00    -0.3318)  ( 1.00    -0.3229)
                     ( 1.00    -0.3165)  ( 1.00    -0.2929)  ( 1.00    -0.2758)  ( 1.00    -0.2631)
                     ( 1.00    -0.2589)  ( 1.00    -0.2498)  ( 0.00    -0.1354)
 ***** SPIN 2 *****
 orbitals (Q,E):
 ---------------
 A :117...127        ( 1.00    -0.3764)  ( 1.00    -0.3568)  ( 1.00    -0.3442)  ( 1.00    -0.3340)
                     ( 1.00    -0.3202)  ( 1.00    -0.2980)  ( 1.00    -0.2876)  ( 1.00    -0.2806)
                     ( 1.00    -0.2668)  ( 1.00    -0.2606)  ( 0.00    -0.1155)
  
 Spin polar: 4 (Spin_A minus Spin_B electrons)

 CYCLE    8
  SDIIS (wt  1.000): -0.0067  0.0006 -0.0058  0.0519  0.0909  0.2801  0.5890
  DIIS coefficients: -0.0067  0.0006 -0.0058  0.0519  0.0909  0.2801  0.5890
 SCF Error: norm([F,P])=      0.000318621344, max([F,P])=      0.000020439056
 ***** SPIN 1 *****
 orbitals (Q,E):
 ---------------
 A :121...131        ( 1.00    -0.3613)  ( 1.00    -0.3491)  ( 1.00    -0.3318)  ( 1.00    -0.3229)
                     ( 1.00    -0.3165)  ( 1.00    -0.2929)  ( 1.00    -0.2758)  ( 1.00    -0.2631)
                     ( 1.00    -0.2589)  ( 1.00    -0.2498)  ( 0.00    -0.1354)
 ***** SPIN 2 *****
 orbitals (Q,E):
 ---------------
 A :117...127        ( 1.00    -0.3764)  ( 1.00    -0.3568)  ( 1.00    -0.3442)  ( 1.00    -0.3340)
                     ( 1.00    -0.3202)  ( 1.00    -0.2980)  ( 1.00    -0.2876)  ( 1.00    -0.2806)
                     ( 1.00    -0.2668)  ( 1.00    -0.2606)  ( 0.00    -0.1155)
  
 Spin polar: 4 (Spin_A minus Spin_B electrons)

 CYCLE    9
  SDIIS (wt  1.000): -0.0280  0.0360 -0.0167 -0.0268 -0.0410 -0.0050  0.2922  0.7893
  DIIS coefficients: -0.0280  0.0360 -0.0167 -0.0268 -0.0410 -0.0050  0.2922  0.7893
 SCF Error: norm([F,P])=      0.000163746300, max([F,P])=      0.000012410476
 ***** SPIN 1 *****
 orbitals (Q,E):
 ---------------
 A :121...131        ( 1.00    -0.3613)  ( 1.00    -0.3491)  ( 1.00    -0.3318)  ( 1.00    -0.3229)
                     ( 1.00    -0.3165)  ( 1.00    -0.2929)  ( 1.00    -0.2758)  ( 1.00    -0.2631)
                     ( 1.00    -0.2589)  ( 1.00    -0.2498)  ( 0.00    -0.1354)
 ***** SPIN 2 *****
 orbitals (Q,E):
 ---------------
 A :117...127        ( 1.00    -0.3764)  ( 1.00    -0.3568)  ( 1.00    -0.3442)  ( 1.00    -0.3340)
                     ( 1.00    -0.3202)  ( 1.00    -0.2981)  ( 1.00    -0.2876)  ( 1.00    -0.2806)
                     ( 1.00    -0.2668)  ( 1.00    -0.2606)  ( 0.00    -0.1155)
  
 Spin polar: 4 (Spin_A minus Spin_B electrons)

 CYCLE   10
  SDIIS (wt  1.000): -0.0203  0.0287 -0.0113 -0.0365 -0.0649 -0.1013 -0.0041  0.6039  0.6057
  DIIS coefficients: -0.0203  0.0287 -0.0113 -0.0365 -0.0649 -0.1013 -0.0041  0.6039  0.6057
 SCF Error: norm([F,P])=      0.000130198291, max([F,P])=      0.000008798887
 ***** SPIN 1 *****
 orbitals (Q,E):
 ---------------
 A :121...131        ( 1.00    -0.3613)  ( 1.00    -0.3491)  ( 1.00    -0.3318)  ( 1.00    -0.3229)
                     ( 1.00    -0.3165)  ( 1.00    -0.2929)  ( 1.00    -0.2758)  ( 1.00    -0.2631)
                     ( 1.00    -0.2589)  ( 1.00    -0.2498)  ( 0.00    -0.1354)
 ***** SPIN 2 *****
 orbitals (Q,E):
 ---------------
 A :117...127        ( 1.00    -0.3764)  ( 1.00    -0.3568)  ( 1.00    -0.3442)  ( 1.00    -0.3340)
                     ( 1.00    -0.3202)  ( 1.00    -0.2980)  ( 1.00    -0.2876)  ( 1.00    -0.2806)
                     ( 1.00    -0.2668)  ( 1.00    -0.2606)  ( 0.00    -0.1155)
  
 Spin polar: 4 (Spin_A minus Spin_B electrons)

 CYCLE   11
  SDIIS (wt  1.000): -0.0043  0.0072 -0.0021 -0.0137 -0.0291 -0.0621 -0.0907  0.1514  0.3686  0.6748
  DIIS coefficients: -0.0043  0.0072 -0.0021 -0.0137 -0.0291 -0.0621 -0.0907  0.1514  0.3686  0.6748
 SCF Error: norm([F,P])=      0.000055227881, max([F,P])=      0.000003900926
 ***** SPIN 1 *****
 orbitals (Q,E):
 ---------------
 A :121...131        ( 1.00    -0.3613)  ( 1.00    -0.3491)  ( 1.00    -0.3318)  ( 1.00    -0.3229)
                     ( 1.00    -0.3165)  ( 1.00    -0.2929)  ( 1.00    -0.2758)  ( 1.00    -0.2631)
                     ( 1.00    -0.2589)  ( 1.00    -0.2498)  ( 0.00    -0.1354)
 ***** SPIN 2 *****
 orbitals (Q,E):
 ---------------
 A :117...127        ( 1.00    -0.3764)  ( 1.00    -0.3568)  ( 1.00    -0.3442)  ( 1.00    -0.3340)
                     ( 1.00    -0.3202)  ( 1.00    -0.2980)  ( 1.00    -0.2876)  ( 1.00    -0.2806)
                     ( 1.00    -0.2668)  ( 1.00    -0.2606)  ( 0.00    -0.1155)
  
 Spin polar: 4 (Spin_A minus Spin_B electrons)

 CYCLE   12
  SDIIS (wt  1.000):  0.0004 -0.0000 -0.0028 -0.0059 -0.0181 -0.0429 -0.0049  0.0804  0.3508  0.6430
  DIIS coefficients:  0.0004 -0.0000 -0.0028 -0.0059 -0.0181 -0.0429 -0.0049  0.0804  0.3508  0.6430
 SCF Error: norm([F,P])=      0.000025810797, max([F,P])=      0.000002137957
 ***** SPIN 1 *****
 orbitals (Q,E):
 ---------------
 A :121...131        ( 1.00    -0.3613)  ( 1.00    -0.3491)  ( 1.00    -0.3318)  ( 1.00    -0.3229)
                     ( 1.00    -0.3165)  ( 1.00    -0.2929)  ( 1.00    -0.2758)  ( 1.00    -0.2631)
                     ( 1.00    -0.2589)  ( 1.00    -0.2498)  ( 0.00    -0.1354)
 ***** SPIN 2 *****
 orbitals (Q,E):
 ---------------
 A :117...127        ( 1.00    -0.3764)  ( 1.00    -0.3568)  ( 1.00    -0.3442)  ( 1.00    -0.3340)
                     ( 1.00    -0.3202)  ( 1.00    -0.2980)  ( 1.00    -0.2876)  ( 1.00    -0.2806)
                     ( 1.00    -0.2668)  ( 1.00    -0.2606)  ( 0.00    -0.1155)
  
 Spin polar: 4 (Spin_A minus Spin_B electrons)

 CYCLE   13
  SDIIS (wt  1.000): -0.0001 -0.0001  0.0015  0.0007 -0.0042 -0.0271 -0.0437  0.0547  0.4612  0.5570
  DIIS coefficients: -0.0001 -0.0001  0.0015  0.0007 -0.0042 -0.0271 -0.0437  0.0547  0.4612  0.5570
 SCF Error: norm([F,P])=      0.000019688103, max([F,P])=      0.000001621121
 ***** SPIN 1 *****
 orbitals (Q,E):
 ---------------
 A :121...131        ( 1.00    -0.3613)  ( 1.00    -0.3491)  ( 1.00    -0.3318)  ( 1.00    -0.3229)
                     ( 1.00    -0.3165)  ( 1.00    -0.2929)  ( 1.00    -0.2758)  ( 1.00    -0.2631)
                     ( 1.00    -0.2589)  ( 1.00    -0.2498)  ( 0.00    -0.1354)
 ***** SPIN 2 *****
 orbitals (Q,E):
 ---------------
 A :117...127        ( 1.00    -0.3764)  ( 1.00    -0.3568)  ( 1.00    -0.3442)  ( 1.00    -0.3340)
                     ( 1.00    -0.3202)  ( 1.00    -0.2980)  ( 1.00    -0.2876)  ( 1.00    -0.2806)
                     ( 1.00    -0.2668)  ( 1.00    -0.2606)  ( 0.00    -0.1155)
  
 Spin polar: 4 (Spin_A minus Spin_B electrons)

 CYCLE   14
  SDIIS (wt  1.000):  0.0006  0.0028  0.0058  0.0096 -0.0130 -0.0641 -0.1039  0.0387  0.3963  0.7272
  DIIS coefficients:  0.0006  0.0028  0.0058  0.0096 -0.0130 -0.0641 -0.1039  0.0387  0.3963  0.7272
 SCF Error: norm([F,P])=      0.000011505291, max([F,P])=      0.000001240241
 ***** SPIN 1 *****
 orbitals (Q,E):
 ---------------
 A :121...131        ( 1.00    -0.3613)  ( 1.00    -0.3491)  ( 1.00    -0.3318)  ( 1.00    -0.3229)
                     ( 1.00    -0.3165)  ( 1.00    -0.2929)  ( 1.00    -0.2758)  ( 1.00    -0.2631)
                     ( 1.00    -0.2589)  ( 1.00    -0.2498)  ( 0.00    -0.1354)
 ***** SPIN 2 *****
 orbitals (Q,E):
 ---------------
 A :117...127        ( 1.00    -0.3764)  ( 1.00    -0.3568)  ( 1.00    -0.3442)  ( 1.00    -0.3340)
                     ( 1.00    -0.3202)  ( 1.00    -0.2980)  ( 1.00    -0.2876)  ( 1.00    -0.2806)
                     ( 1.00    -0.2668)  ( 1.00    -0.2606)  ( 0.00    -0.1155)
  
 Spin polar: 4 (Spin_A minus Spin_B electrons)

 CYCLE   15
  SDIIS (wt  1.000):  0.0006  0.0029  0.0097  0.0146 -0.0208 -0.0876 -0.1835 -0.0125  0.4042  0.8724
  DIIS coefficients:  0.0006  0.0029  0.0097  0.0146 -0.0208 -0.0876 -0.1835 -0.0125  0.4042  0.8724
 SCF Error: norm([F,P])=      0.000006946839, max([F,P])=      0.000000808814
 ***** SPIN 1 *****
 orbitals (Q,E):
 ---------------
 A :121...131        ( 1.00    -0.3613)  ( 1.00    -0.3491)  ( 1.00    -0.3318)  ( 1.00    -0.3229)
                     ( 1.00    -0.3165)  ( 1.00    -0.2929)  ( 1.00    -0.2758)  ( 1.00    -0.2631)
                     ( 1.00    -0.2589)  ( 1.00    -0.2498)  ( 0.00    -0.1354)
 ***** SPIN 2 *****
 orbitals (Q,E):
 ---------------
 A :117...127        ( 1.00    -0.3764)  ( 1.00    -0.3568)  ( 1.00    -0.3442)  ( 1.00    -0.3340)
                     ( 1.00    -0.3202)  ( 1.00    -0.2980)  ( 1.00    -0.2876)  ( 1.00    -0.2806)
                     ( 1.00    -0.2668)  ( 1.00    -0.2606)  ( 0.00    -0.1155)
  
 Spin polar: 4 (Spin_A minus Spin_B electrons)

 SCF CONVERGED

 CYCLE   16
  
 Hartree-Fock exchange energy:   -272.584816524562     
 *** Setting up for NEW gradients in Focky
 *** Using EXACT density in Focky
 ***** SPIN 1 *****
 orbitals (Q,E):
 ---------------
 A :121...140        ( 1.00    -0.3613)  ( 1.00    -0.3491)  ( 1.00    -0.3318)  ( 1.00    -0.3229)
                     ( 1.00    -0.3165)  ( 1.00    -0.2929)  ( 1.00    -0.2758)  ( 1.00    -0.2631)
                     ( 1.00    -0.2589)  ( 1.00    -0.2498)  ( 0.00    -0.1354)  ( 0.00    -0.0969)
                     ( 0.00    -0.0762)  ( 0.00    -0.0742)  ( 0.00    -0.0026)  ( 0.00     0.0095)
                     ( 0.00     0.0120)  ( 0.00     0.0255)  ( 0.00     0.0274)  ( 0.00     0.0317)
 ***** SPIN 2 *****
 orbitals (Q,E):
 ---------------
 A :117...136        ( 1.00    -0.3764)  ( 1.00    -0.3568)  ( 1.00    -0.3442)  ( 1.00    -0.3340)
                     ( 1.00    -0.3202)  ( 1.00    -0.2980)  ( 1.00    -0.2876)  ( 1.00    -0.2806)
                     ( 1.00    -0.2668)  ( 1.00    -0.2606)  ( 0.00    -0.1155)  ( 0.00    -0.1037)
                     ( 0.00    -0.0906)  ( 0.00    -0.0692)  ( 0.00    -0.0677)  ( 0.00    -0.0595)
                     ( 0.00    -0.0420)  ( 0.00    -0.0344)  ( 0.00    -0.0019)  ( 0.00     0.0099)
  
 Spin polar: 4 (Spin_A minus Spin_B electrons)


 Fit test: (difference of exact and fit density, squared integrated, result summed over spins)
         SCF:                                          0.00012309960278

 Gross Charges per Atom (Z minus electrons)
 ==========================================
             1.4325   -0.6165   -0.6087   -0.6550   -0.6108   -0.6563   -0.6030    0.4353    0.0060    0.5372
             0.4074    0.0175    0.5466    0.4089    0.0100    0.5418   -0.1733   -0.1727   -0.1678    1.1950
            -0.3977   -0.4114   -0.4030    0.4166   -0.1190   -0.1132   -0.1706    0.4106   -0.1531   -0.1491
            -0.1136    1.1989   -0.4111   -0.4078   -0.4135    0.4082   -0.1364   -0.1557   -0.1222    1.1967
            -0.4048   -0.4130   -0.4099
 Net Total:  0.00000000


 =================================================================
 M U L T I P O L E   D E R I V E D   C H A R G E   A N A L Y S I S
 =================================================================

 See: M. Swart, P.Th. van Duijnen, J.G. Snijders, J.Comput.Chem., (2001), p. 79-88.

 ----------------------------------------------------- 
 MDC atomic charges (includes spinA + spinB electrons)
 ----------------------------------------------------- 

        Atom    Level:     MDC-m        MDC-d        MDC-q
 ---------------------------------------------------------
     1     Mn           1.765182     1.213674     1.349631
     2     O           -0.489606    -0.481559    -0.472238
     3     O           -0.505604    -0.493291    -0.494481
     4     O           -0.525195    -0.514581    -0.487434
     5     O           -0.496401    -0.537025    -0.502190
     6     O           -0.526068    -0.503419    -0.490094
     7     O           -0.494434    -0.530567    -0.518594
     8     C            0.241040     0.287921     0.221869
     9     C            0.009037    -0.022239    -0.127474
    10     C            0.254963     0.298242     0.376210
    11     C            0.223593     0.261279     0.205149
    12     C            0.013781     0.006742    -0.158439
    13     C            0.256131     0.302739     0.334517
    14     C            0.225189     0.260739     0.231635
    15     C            0.009792     0.001110    -0.232024
    16     C            0.256835     0.309288     0.364296
    17     H           -0.045111    -0.018674     0.036600
    18     H           -0.049341    -0.024248     0.065627
    19     H           -0.049222    -0.026181     0.068726
    20     C            0.633070     0.630505     0.454982
    21     F           -0.233679    -0.207421    -0.140758
    22     F           -0.253465    -0.236552    -0.181594
    23     F           -0.241732    -0.215654    -0.145579
    24     C            0.235594     0.193280     0.007859
    25     H           -0.039677    -0.006643     0.048506
    26     H           -0.038470    -0.001404     0.044480
    27     H           -0.056241    -0.050227    -0.006741
    28     C            0.229063     0.190845     0.196481
    29     H           -0.058084    -0.053743    -0.058935
    30     H           -0.047857    -0.022718    -0.029689
    31     H           -0.043997    -0.006914    -0.000918
    32     C            0.631698     0.628140     0.474902
    33     F           -0.251222    -0.223046    -0.175156
    34     F           -0.247661    -0.227736    -0.159569
    35     F           -0.254141    -0.235743    -0.180939
    36     C            0.229838     0.192874     0.151154
    37     H           -0.053409    -0.040736    -0.010449
    38     H           -0.047493    -0.020387    -0.019908
    39     H           -0.048211    -0.020963    -0.001569
    40     C            0.631825     0.627455     0.503588
    41     F           -0.244225    -0.222959    -0.163999
    42     F           -0.254000    -0.235360    -0.181524
    43     F           -0.252084    -0.224845    -0.195916

 -------------------------------- 
 MDC spin density (spinA - spinB)
 -------------------------------- 

        Atom    Level:     MDC-m        MDC-d        MDC-q
 ---------------------------------------------------------
     1     Mn           3.677130     2.735234     2.892955
     2     O            0.022919     0.156340     0.150307
     3     O            0.019803     0.165249     0.169740
     4     O            0.029255     0.165128     0.171495
     5     O            0.076802     0.154143     0.157720
     6     O            0.022579     0.152514     0.158513
     7     O            0.082557     0.178543     0.181551
     8     C            0.007636     0.035502     0.019786
     9     C            0.009518     0.026410     0.007829
    10     C            0.011236     0.038600     0.017258
    11     C            0.001301     0.026448     0.002810
    12     C            0.011712     0.022527     0.013308
    13     C            0.005638     0.024968     0.020272
    14     C           -0.000887     0.022263     0.001236
    15     C            0.015325     0.027319     0.017579
    16     C            0.005993     0.027945     0.019379
    17     H            0.001139     0.004653    -0.003413
    18     H            0.000806     0.002989    -0.004231
    19     H            0.001061     0.003825    -0.003385
    20     C           -0.003509    -0.000749    -0.002937
    21     F            0.000156     0.001988     0.005419
    22     F           -0.000594    -0.000256    -0.001191
    23     F            0.000199     0.001254    -0.000306
    24     C           -0.003771    -0.000810    -0.003228
    25     H            0.000661     0.003439     0.001681
    26     H            0.000782     0.002363     0.002650
    27     H           -0.000589     0.000145    -0.002082
    28     C            0.004256     0.004830     0.004830
    29     H            0.000305     0.001353     0.000796
    30     H            0.000170     0.000242     0.000231
    31     H            0.001091     0.001764     0.003968
    32     C           -0.001701     0.000656    -0.003832
    33     F            0.000157     0.002590    -0.000114
    34     F           -0.000185     0.001003     0.001748
    35     F           -0.000682    -0.000531    -0.002044
    36     C            0.004287     0.005370     0.004756
    37     H            0.000556     0.001765     0.000407
    38     H            0.000129     0.000824     0.000452
    39     H            0.000943     0.001784     0.002274
    40     C           -0.002933    -0.001093    -0.004621
    41     F           -0.000148     0.001050     0.003148
    42     F           -0.001008    -0.000944    -0.002019
    43     F           -0.000094     0.001364    -0.000697


 ==========
 S**2 value  ***  see also R. Bulo et al., J.Am.Chem.Soc., 124 (2002) 13903-13910, note (29)  ***
 ==========
  
                                       exact      expectation value

 Total S2 (S squared)                  6.00000             6.04966
  pauli hf:                              3.114866780781924         84.7598          1954.61          8178.08
  elstat hf:                            -4.032263210637453       -109.7235         -2530.28        -10586.71
 *** Using NEW gradient routines ***


 Geometry CYCLE 3
 ==============

 Energy gradients wrt nuclear displacements
 ==========================================

     Atom      Cartesian (a.u./angstrom)
                 X         Y         Z
 ----------------------------------------
     1 Mn    0.000110 -0.000485 -0.000362
     2 O     0.004662  0.001939  0.002012
     3 O     0.004101 -0.005734  0.003208
     4 O    -0.003743  0.002038  0.000714
     5 O    -0.004225  0.007390  0.007628
     6 O    -0.002891  0.001041 -0.004467
     7 O     0.000732 -0.004235 -0.010518
     8 C    -0.000877 -0.004849 -0.002866
     9 C     0.000692  0.001151 -0.000970
    10 C    -0.003296  0.004480  0.000941
    11 C     0.001556 -0.000256  0.004761
    12 C    -0.001610 -0.002254 -0.001869
    13 C     0.003102  0.000093 -0.002458
    14 C     0.001627 -0.001936  0.000840
    15 C     0.000079  0.002734  0.000070
    16 C    -0.002326 -0.000703  0.003347
    17 H    -0.001335  0.000676 -0.000904
    18 H     0.001174 -0.001028 -0.000754
    19 H     0.000545  0.000329  0.001706
    20 C     0.001308  0.002020  0.000920
    21 F     0.000755 -0.003059 -0.000840
    22 F    -0.001217  0.000225 -0.002007
    23 F    -0.002010  0.000773  0.004182
    24 C    -0.000227 -0.001268 -0.000771
    25 H     0.001351  0.000288 -0.001373
    26 H     0.000211  0.001350  0.000670
    27 H    -0.000865  0.000069 -0.000824
    28 C    -0.000189 -0.000294  0.000478
    29 H     0.001039 -0.000156 -0.000801
    30 H    -0.001120 -0.000489 -0.000941
    31 H     0.000237 -0.001817  0.000599
    32 C    -0.001676  0.000253 -0.002554
    33 F     0.000118 -0.000277  0.003432
    34 F     0.000843  0.003508 -0.000780
    35 F     0.001813 -0.001621 -0.000525
    36 C     0.000992  0.000156 -0.000360
    37 H    -0.000592 -0.000419  0.001195
    38 H    -0.000667  0.001241 -0.000230
    39 H     0.001327  0.000824  0.000957
    40 C    -0.001351  0.001670 -0.000675
    41 F    -0.002483 -0.002878 -0.000541
    42 F     0.000731  0.000403  0.002473
    43 F     0.003596 -0.000892 -0.001746
 ----------------------------------------

 dE(predicted):    -0.83612E-03, dE(actual):    -0.81930E-03, Trust radius:    1.311488, all in a.u.
 
----------------------------------------------------------------------
Geometry Convergence after Step   3       (Hartree/Angstrom,Angstrom)
----------------------------------------------------------------------
current energy                              -11.62250725 Hartree
energy change                      -0.00081930     0.00100000    T
constrained gradient max            0.01051821     0.00100000    F
constrained gradient rms            0.00235222     0.00066667    F
gradient max                        0.01051821
gradient rms                        0.00235222
cart. step max                      0.07974696     0.01000000    F
cart. step rms                      0.03080148     0.00666667    F
 


 Coordinates (Cartesian)
 =======================

     Atom                    bohr                                 angstrom                 Geometric Variables
                   X           Y           Z              X           Y           Z       (0:frozen, *:LT par.)
 --------------------------------------------------------------------------------------------------------------
     1 Mn      0.751360   -0.490903    0.213351       0.397603   -0.259774    0.112901      1       2       3
     2 O       4.241744    0.732697    0.169549       2.244634    0.387727    0.089721      4       5       6
     3 O       1.692563   -3.140054    2.579270       0.895666   -1.661645    1.364891      7       8       9
     4 O      -2.704605   -1.621671    0.331817      -1.431216   -0.858151    0.175590     10      11      12
     5 O      -0.202134    2.076024    3.397862      -0.106965    1.098585    1.798071     13      14      15
     6 O      -0.222933    2.187127   -2.031792      -0.117971    1.157378   -1.075178     16      17      18
     7 O       1.412415   -2.874482   -3.091778       0.747418   -1.521110   -1.636099     19      20      21
     8 C       5.964681    0.060003    1.698803       3.156373    0.031752    0.898968     22      23      24
     9 C       5.850865   -1.767986    3.558734       3.096144   -0.935578    1.883201     25      26      27
    10 C       3.710279   -3.317880    3.876490       1.963395   -1.755746    2.051350     28      29      30
    11 C      -4.585811   -0.244062    1.031296      -2.426707   -0.129152    0.545738     31      32      33
    12 C      -4.605014    1.866214    2.519328      -2.436869    0.987558    1.333171     34      35      36
    13 C      -2.393626    2.910182    3.699652      -1.266652    1.540002    1.957772     37      38      39
    14 C      -0.753591    1.997420   -4.397829      -0.398783    1.056989   -2.327231     40      41      42
    15 C      -0.427632    0.003715   -6.005821      -0.226293    0.001966   -3.178143     43      44      45
    16 C       0.683765   -2.361615   -5.281815       0.361833   -1.249713   -2.795016     46      47      48
    17 H       7.483199   -2.086831    4.728980       3.959938   -1.104303    2.502468     49      50      51
    18 H      -6.395959    2.762609    2.884863      -3.384596    1.461910    1.526604     52      53      54
    19 H      -1.010497    0.230714   -7.943335      -0.534732    0.122089   -4.203432     55      56      57
    20 C       8.459686    1.504162    1.262381       4.476673    0.795968    0.668024     58      59      60
    21 F       8.071326    4.012765    1.354343       4.271162    2.123464    0.716687     61      62      63
    22 F      10.245568    0.927938    2.997377       5.421721    0.491043    1.586143     64      65      66
    23 F       9.397713    0.924959   -1.037678       4.973056    0.489467   -0.549116     67      68      69
    24 C       3.720062   -5.388511    5.814206       1.968572   -2.851477    3.076745     70      71      72
    25 H       2.036542   -5.207709    6.985531       1.077692   -2.755801    3.696584     73      74      75
    26 H       3.591458   -7.196716    4.832890       1.900518   -3.808338    2.557455     76      77      78
    27 H       5.404960   -5.361520    6.987733       2.860181   -2.837194    3.697749     79      80      81
    28 C      -2.746668    5.187005    5.370644      -1.453474    2.744845    2.842023     82      83      84
    29 H      -4.501660    5.090337    6.440561      -2.382176    2.693691    3.408198     85      86      87
    30 H      -1.136769    5.379764    6.630423      -0.601552    2.846849    3.508669     88      89      90
    31 H      -2.836221    6.857805    4.160059      -1.500864    3.628994    2.201409     91      92      93
    32 C      -7.093560   -1.275347   -0.017177      -3.753750   -0.674885   -0.009090     94      95      96
    33 F      -7.014660   -1.362173   -2.566658      -3.711998   -0.720831   -1.358217     97      98      99
    34 F      -7.507927   -3.648207    0.831402      -3.973024   -1.930548    0.439959    100     101     102
    35 F      -9.116053    0.139594    0.640301      -4.824007    0.073870    0.338832    103     104     105
    36 C       0.945902   -4.355407   -7.295804       0.500550   -2.304782   -3.860773    106     107     108
    37 H       1.881312   -3.587264   -8.963279       0.995547   -1.898298   -4.743163    109     110     111
    38 H       2.000232   -5.954434   -6.558858       1.058477   -3.150951   -3.470798    112     113     114
    39 H      -0.933980   -4.979788   -7.874622      -0.494241   -2.635190   -4.167070    115     116     117
    40 C      -1.914537    4.467266   -5.400787      -1.013129    2.363975   -2.857974    118     119     120
    41 F      -0.280690    6.404603   -5.116546      -0.148535    3.389170   -2.707560    121     122     123
    42 F      -2.543942    4.347853   -7.873500      -1.346196    2.300785   -4.166477    124     125     126
    43 F      -4.033888    5.035057   -4.095075      -2.134642    2.664437   -2.167020    127     128     129
 --------------------------------------------------------------------------------------------------------------

 Number of elements of the density matrix on this node (used, total):      8535    257403


 ===========================================
 Numerical Integration : Fuzzy Cells (Becke)
 ===========================================
  
 Becke grid quality: GOOD           
  
 Lebedev angular grid order:             min:  11 max:  35
 Nr. of radial points:                   min:  54 max:  83

 Total nr. of points:     553531
 Nr. of blocks:             4325
 Block length:               128
 Nr. of dummy points:         69


 Test of Precision of the Numerical Integration Grid
 ===================================================

 Integral of the Total Core Density:                   0.00000000000000


 ========================
 Density Fitting (zlmFit)
 ========================
  
 ZlmFit Fit Quality: GOOD           
  
 Max L-expansion:                        min:   7 max:   9
 Nr. of radial interpolation points:     min:  72 max: 132


 ======================
 RI Hartree-Fock Scheme
 ======================
  
 Fit Set Quality     : GOOD
 Integration Quality : GOOD
 Threshold Quality   : GOOD
 Response Quality    : DEFAULT
 Is Range Separated  :  F
 
 RIHartreeFock Dependency: number of modified vectors:          22


 =====
 S C F  ***  ScaSCF  ***
 =====
  
 Initial density matrix is taken from previous geometry

 CYCLE    1
 SCF Error: norm([F,P])=      0.215593191627, max([F,P])=      0.022065831630
 ***** SPIN 1 *****
 orbitals (Q,E):
 ---------------
 A :121...140        ( 1.00    -0.3633)  ( 1.00    -0.3526)  ( 1.00    -0.3343)  ( 1.00    -0.3270)
                     ( 1.00    -0.3200)  ( 1.00    -0.2971)  ( 1.00    -0.2789)  ( 1.00    -0.2667)
                     ( 1.00    -0.2620)  ( 1.00    -0.2510)  ( 0.00    -0.1352)  ( 0.00    -0.1011)
                     ( 0.00    -0.0803)  ( 0.00    -0.0784)  ( 0.00    -0.0049)  ( 0.00     0.0074)
                     ( 0.00     0.0100)  ( 0.00     0.0225)  ( 0.00     0.0240)  ( 0.00     0.0286)
 ***** SPIN 2 *****
 orbitals (Q,E):
 ---------------
 A :117...136        ( 1.00    -0.3792)  ( 1.00    -0.3606)  ( 1.00    -0.3483)  ( 1.00    -0.3382)
                     ( 1.00    -0.3237)  ( 1.00    -0.3022)  ( 1.00    -0.2916)  ( 1.00    -0.2841)
                     ( 1.00    -0.2702)  ( 1.00    -0.2643)  ( 0.00    -0.1192)  ( 0.00    -0.1061)
                     ( 0.00    -0.0933)  ( 0.00    -0.0718)  ( 0.00    -0.0702)  ( 0.00    -0.0617)
                     ( 0.00    -0.0416)  ( 0.00    -0.0342)  ( 0.00    -0.0042)  ( 0.00     0.0078)
  
 Spin polar: 4 (Spin_A minus Spin_B electrons)

 CYCLE    2
  SDIIS (wt  0.000): -0.0021  1.0021
 A-DIIS (wt  1.000):  0.0000  1.0000
  DIIS coefficients:  0.0000  1.0000
 SCF Error: norm([F,P])=      0.020696952482, max([F,P])=      0.000830649614
 ***** SPIN 1 *****
 orbitals (Q,E):
 ---------------
 A :121...131        ( 1.00    -0.3593)  ( 1.00    -0.3476)  ( 1.00    -0.3298)  ( 1.00    -0.3213)
                     ( 1.00    -0.3145)  ( 1.00    -0.2922)  ( 1.00    -0.2741)  ( 1.00    -0.2618)
                     ( 1.00    -0.2571)  ( 1.00    -0.2468)  ( 0.00    -0.1305)
 ***** SPIN 2 *****
 orbitals (Q,E):
 ---------------
 A :117...127        ( 1.00    -0.3752)  ( 1.00    -0.3550)  ( 1.00    -0.3428)  ( 1.00    -0.3322)
                     ( 1.00    -0.3179)  ( 1.00    -0.2976)  ( 1.00    -0.2868)  ( 1.00    -0.2793)
                     ( 1.00    -0.2654)  ( 1.00    -0.2592)  ( 0.00    -0.1145)
  
 Spin polar: 4 (Spin_A minus Spin_B electrons)

 CYCLE    3
  SDIIS (wt  0.000): -0.0076  0.6335  0.3740
 A-DIIS (wt  1.000):  0.0000  0.6152  0.3848
  DIIS coefficients:  0.0000  0.6152  0.3848
 SCF Error: norm([F,P])=      0.032680395427, max([F,P])=      0.001957305642
 ***** SPIN 1 *****
 orbitals (Q,E):
 ---------------
 A :121...131        ( 1.00    -0.3593)  ( 1.00    -0.3484)  ( 1.00    -0.3303)  ( 1.00    -0.3230)
                     ( 1.00    -0.3160)  ( 1.00    -0.2933)  ( 1.00    -0.2749)  ( 1.00    -0.2631)
                     ( 1.00    -0.2583)  ( 1.00    -0.2472)  ( 0.00    -0.1305)
 ***** SPIN 2 *****
 orbitals (Q,E):
 ---------------
 A :117...127        ( 1.00    -0.3759)  ( 1.00    -0.3565)  ( 1.00    -0.3446)  ( 1.00    -0.3344)
                     ( 1.00    -0.3196)  ( 1.00    -0.2985)  ( 1.00    -0.2878)  ( 1.00    -0.2802)
                     ( 1.00    -0.2665)  ( 1.00    -0.2606)  ( 0.00    -0.1150)
  
 Spin polar: 4 (Spin_A minus Spin_B electrons)

 CYCLE    4
  SDIIS (wt  0.994):  0.2966  0.2818  0.4216
 A-DIIS (wt  0.006):  0.0000  0.1299  0.8701
  DIIS coefficients:  0.2950  0.2809  0.4241
 SCF Error: norm([F,P])=      0.014276738616, max([F,P])=      0.001550399993
 ***** SPIN 1 *****
 orbitals (Q,E):
 ---------------
 A :121...131        ( 1.00    -0.3604)  ( 1.00    -0.3491)  ( 1.00    -0.3312)  ( 1.00    -0.3234)
                     ( 1.00    -0.3164)  ( 1.00    -0.2937)  ( 1.00    -0.2754)  ( 1.00    -0.2634)
                     ( 1.00    -0.2586)  ( 1.00    -0.2481)  ( 0.00    -0.1318)
 ***** SPIN 2 *****
 orbitals (Q,E):
 ---------------
 A :117...127        ( 1.00    -0.3762)  ( 1.00    -0.3569)  ( 1.00    -0.3448)  ( 1.00    -0.3345)
                     ( 1.00    -0.3200)  ( 1.00    -0.2989)  ( 1.00    -0.2882)  ( 1.00    -0.2806)
                     ( 1.00    -0.2668)  ( 1.00    -0.2609)  ( 0.00    -0.1159)
  
 Spin polar: 4 (Spin_A minus Spin_B electrons)

 CYCLE    5
  SDIIS (wt  1.000):  0.0693  0.1068  0.2612  0.5627
  DIIS coefficients:  0.0693  0.1068  0.2612  0.5627
 SCF Error: norm([F,P])=      0.004219088170, max([F,P])=      0.000436435336
 ***** SPIN 1 *****
 orbitals (Q,E):
 ---------------
 A :121...131        ( 1.00    -0.3599)  ( 1.00    -0.3487)  ( 1.00    -0.3308)  ( 1.00    -0.3231)
                     ( 1.00    -0.3162)  ( 1.00    -0.2936)  ( 1.00    -0.2753)  ( 1.00    -0.2633)
                     ( 1.00    -0.2585)  ( 1.00    -0.2477)  ( 0.00    -0.1312)
 ***** SPIN 2 *****
 orbitals (Q,E):
 ---------------
 A :117...127        ( 1.00    -0.3761)  ( 1.00    -0.3567)  ( 1.00    -0.3446)  ( 1.00    -0.3343)
                     ( 1.00    -0.3198)  ( 1.00    -0.2988)  ( 1.00    -0.2881)  ( 1.00    -0.2805)
                     ( 1.00    -0.2667)  ( 1.00    -0.2608)  ( 0.00    -0.1156)
  
 Spin polar: 4 (Spin_A minus Spin_B electrons)

 CYCLE    6
  SDIIS (wt  1.000): -0.0114  0.0165  0.0872  0.4271  0.4806
  DIIS coefficients: -0.0114  0.0165  0.0872  0.4271  0.4806
 SCF Error: norm([F,P])=      0.002644877834, max([F,P])=      0.000220641460
 ***** SPIN 1 *****
 orbitals (Q,E):
 ---------------
 A :121...131        ( 1.00    -0.3601)  ( 1.00    -0.3488)  ( 1.00    -0.3309)  ( 1.00    -0.3232)
                     ( 1.00    -0.3163)  ( 1.00    -0.2936)  ( 1.00    -0.2753)  ( 1.00    -0.2633)
                     ( 1.00    -0.2585)  ( 1.00    -0.2478)  ( 0.00    -0.1313)
 ***** SPIN 2 *****
 orbitals (Q,E):
 ---------------
 A :117...127        ( 1.00    -0.3761)  ( 1.00    -0.3567)  ( 1.00    -0.3447)  ( 1.00    -0.3344)
                     ( 1.00    -0.3198)  ( 1.00    -0.2988)  ( 1.00    -0.2880)  ( 1.00    -0.2805)
                     ( 1.00    -0.2667)  ( 1.00    -0.2607)  ( 0.00    -0.1156)
  
 Spin polar: 4 (Spin_A minus Spin_B electrons)

 CYCLE    7
  SDIIS (wt  1.000): -0.0156 -0.0018  0.0195  0.1944  0.2832  0.5203
  DIIS coefficients: -0.0156 -0.0018  0.0195  0.1944  0.2832  0.5203
 SCF Error: norm([F,P])=      0.000756108519, max([F,P])=      0.000049594767
 ***** SPIN 1 *****
 orbitals (Q,E):
 ---------------
 A :121...131        ( 1.00    -0.3600)  ( 1.00    -0.3488)  ( 1.00    -0.3309)  ( 1.00    -0.3232)
                     ( 1.00    -0.3163)  ( 1.00    -0.2936)  ( 1.00    -0.2753)  ( 1.00    -0.2633)
                     ( 1.00    -0.2585)  ( 1.00    -0.2478)  ( 0.00    -0.1313)
 ***** SPIN 2 *****
 orbitals (Q,E):
 ---------------
 A :117...127        ( 1.00    -0.3761)  ( 1.00    -0.3567)  ( 1.00    -0.3447)  ( 1.00    -0.3343)
                     ( 1.00    -0.3198)  ( 1.00    -0.2988)  ( 1.00    -0.2880)  ( 1.00    -0.2805)
                     ( 1.00    -0.2667)  ( 1.00    -0.2607)  ( 0.00    -0.1156)
  
 Spin polar: 4 (Spin_A minus Spin_B electrons)

 CYCLE    8
  SDIIS (wt  1.000): -0.0055 -0.0034 -0.0090  0.0188  0.0469  0.2584  0.6938
  DIIS coefficients: -0.0055 -0.0034 -0.0090  0.0188  0.0469  0.2584  0.6938
 SCF Error: norm([F,P])=      0.000294028004, max([F,P])=      0.000032636409
 ***** SPIN 1 *****
 orbitals (Q,E):
 ---------------
 A :121...131        ( 1.00    -0.3601)  ( 1.00    -0.3488)  ( 1.00    -0.3309)  ( 1.00    -0.3232)
                     ( 1.00    -0.3163)  ( 1.00    -0.2936)  ( 1.00    -0.2753)  ( 1.00    -0.2633)
                     ( 1.00    -0.2585)  ( 1.00    -0.2478)  ( 0.00    -0.1313)
 ***** SPIN 2 *****
 orbitals (Q,E):
 ---------------
 A :117...127        ( 1.00    -0.3761)  ( 1.00    -0.3567)  ( 1.00    -0.3447)  ( 1.00    -0.3344)
                     ( 1.00    -0.3198)  ( 1.00    -0.2988)  ( 1.00    -0.2880)  ( 1.00    -0.2805)
                     ( 1.00    -0.2667)  ( 1.00    -0.2607)  ( 0.00    -0.1157)
  
 Spin polar: 4 (Spin_A minus Spin_B electrons)

 CYCLE    9
  SDIIS (wt  1.000):  0.0021 -0.0011 -0.0128 -0.0557 -0.0770 -0.0395  0.3578  0.8262
  DIIS coefficients:  0.0021 -0.0011 -0.0128 -0.0557 -0.0770 -0.0395  0.3578  0.8262
 SCF Error: norm([F,P])=      0.000164555890, max([F,P])=      0.000021466364
 ***** SPIN 1 *****
 orbitals (Q,E):
 ---------------
 A :121...131        ( 1.00    -0.3601)  ( 1.00    -0.3488)  ( 1.00    -0.3309)  ( 1.00    -0.3232)
                     ( 1.00    -0.3163)  ( 1.00    -0.2936)  ( 1.00    -0.2753)  ( 1.00    -0.2633)
                     ( 1.00    -0.2585)  ( 1.00    -0.2478)  ( 0.00    -0.1313)
 ***** SPIN 2 *****
 orbitals (Q,E):
 ---------------
 A :117...127        ( 1.00    -0.3761)  ( 1.00    -0.3567)  ( 1.00    -0.3447)  ( 1.00    -0.3343)
                     ( 1.00    -0.3198)  ( 1.00    -0.2988)  ( 1.00    -0.2880)  ( 1.00    -0.2805)
                     ( 1.00    -0.2667)  ( 1.00    -0.2607)  ( 0.00    -0.1157)
  
 Spin polar: 4 (Spin_A minus Spin_B electrons)

 CYCLE   10
  SDIIS (wt  1.000):  0.0035  0.0004 -0.0066 -0.0488 -0.0766 -0.1268  0.0086  0.6400  0.6064
  DIIS coefficients:  0.0035  0.0004 -0.0066 -0.0488 -0.0766 -0.1268  0.0086  0.6400  0.6064
 SCF Error: norm([F,P])=      0.000129200671, max([F,P])=      0.000010639168
 ***** SPIN 1 *****
 orbitals (Q,E):
 ---------------
 A :121...131        ( 1.00    -0.3601)  ( 1.00    -0.3488)  ( 1.00    -0.3309)  ( 1.00    -0.3232)
                     ( 1.00    -0.3163)  ( 1.00    -0.2936)  ( 1.00    -0.2753)  ( 1.00    -0.2633)
                     ( 1.00    -0.2585)  ( 1.00    -0.2478)  ( 0.00    -0.1313)
 ***** SPIN 2 *****
 orbitals (Q,E):
 ---------------
 A :117...127        ( 1.00    -0.3761)  ( 1.00    -0.3567)  ( 1.00    -0.3447)  ( 1.00    -0.3343)
                     ( 1.00    -0.3198)  ( 1.00    -0.2988)  ( 1.00    -0.2880)  ( 1.00    -0.2805)
                     ( 1.00    -0.2667)  ( 1.00    -0.2607)  ( 0.00    -0.1157)
  
 Spin polar: 4 (Spin_A minus Spin_B electrons)

 CYCLE   11
  SDIIS (wt  1.000):  0.0017  0.0004 -0.0014 -0.0184 -0.0306 -0.0703 -0.0639  0.2318  0.3687  0.5821
  DIIS coefficients:  0.0017  0.0004 -0.0014 -0.0184 -0.0306 -0.0703 -0.0639  0.2318  0.3687  0.5821
 SCF Error: norm([F,P])=      0.000051411289, max([F,P])=      0.000004037293
 ***** SPIN 1 *****
 orbitals (Q,E):
 ---------------
 A :121...131        ( 1.00    -0.3601)  ( 1.00    -0.3488)  ( 1.00    -0.3309)  ( 1.00    -0.3232)
                     ( 1.00    -0.3163)  ( 1.00    -0.2936)  ( 1.00    -0.2753)  ( 1.00    -0.2633)
                     ( 1.00    -0.2585)  ( 1.00    -0.2478)  ( 0.00    -0.1313)
 ***** SPIN 2 *****
 orbitals (Q,E):
 ---------------
 A :117...127        ( 1.00    -0.3761)  ( 1.00    -0.3567)  ( 1.00    -0.3447)  ( 1.00    -0.3343)
                     ( 1.00    -0.3198)  ( 1.00    -0.2988)  ( 1.00    -0.2880)  ( 1.00    -0.2805)
                     ( 1.00    -0.2667)  ( 1.00    -0.2607)  ( 0.00    -0.1157)
  
 Spin polar: 4 (Spin_A minus Spin_B electrons)

 CYCLE   12
  SDIIS (wt  1.000):  0.0001  0.0011  0.0026  0.0040 -0.0072 -0.0380 -0.0339  0.0429  0.3325  0.6960
  DIIS coefficients:  0.0001  0.0011  0.0026  0.0040 -0.0072 -0.0380 -0.0339  0.0429  0.3325  0.6960
 SCF Error: norm([F,P])=      0.000024264424, max([F,P])=      0.000001970464
 ***** SPIN 1 *****
 orbitals (Q,E):
 ---------------
 A :121...131        ( 1.00    -0.3601)  ( 1.00    -0.3488)  ( 1.00    -0.3309)  ( 1.00    -0.3232)
                     ( 1.00    -0.3163)  ( 1.00    -0.2936)  ( 1.00    -0.2753)  ( 1.00    -0.2633)
                     ( 1.00    -0.2585)  ( 1.00    -0.2478)  ( 0.00    -0.1313)
 ***** SPIN 2 *****
 orbitals (Q,E):
 ---------------
 A :117...127        ( 1.00    -0.3761)  ( 1.00    -0.3567)  ( 1.00    -0.3447)  ( 1.00    -0.3343)
                     ( 1.00    -0.3198)  ( 1.00    -0.2988)  ( 1.00    -0.2880)  ( 1.00    -0.2805)
                     ( 1.00    -0.2667)  ( 1.00    -0.2607)  ( 0.00    -0.1157)
  
 Spin polar: 4 (Spin_A minus Spin_B electrons)

 CYCLE   13
  SDIIS (wt  1.000):  0.0005  0.0016  0.0036  0.0013 -0.0115 -0.0383 -0.0256  0.1079  0.4550  0.5055
  DIIS coefficients:  0.0005  0.0016  0.0036  0.0013 -0.0115 -0.0383 -0.0256  0.1079  0.4550  0.5055
 SCF Error: norm([F,P])=      0.000016536663, max([F,P])=      0.000001349343
 ***** SPIN 1 *****
 orbitals (Q,E):
 ---------------
 A :121...131        ( 1.00    -0.3601)  ( 1.00    -0.3488)  ( 1.00    -0.3309)  ( 1.00    -0.3232)
                     ( 1.00    -0.3163)  ( 1.00    -0.2936)  ( 1.00    -0.2753)  ( 1.00    -0.2633)
                     ( 1.00    -0.2585)  ( 1.00    -0.2478)  ( 0.00    -0.1313)
 ***** SPIN 2 *****
 orbitals (Q,E):
 ---------------
 A :117...127        ( 1.00    -0.3761)  ( 1.00    -0.3567)  ( 1.00    -0.3447)  ( 1.00    -0.3343)
                     ( 1.00    -0.3198)  ( 1.00    -0.2988)  ( 1.00    -0.2880)  ( 1.00    -0.2805)
                     ( 1.00    -0.2667)  ( 1.00    -0.2607)  ( 0.00    -0.1157)
  
 Spin polar: 4 (Spin_A minus Spin_B electrons)

 CYCLE   14
  SDIIS (wt  1.000):  0.0003  0.0014  0.0058  0.0109 -0.0097 -0.0454 -0.0965 -0.0414  0.3445  0.8301
  DIIS coefficients:  0.0003  0.0014  0.0058  0.0109 -0.0097 -0.0454 -0.0965 -0.0414  0.3445  0.8301
 SCF Error: norm([F,P])=      0.000009101836, max([F,P])=      0.000000887161
 ***** SPIN 1 *****
 orbitals (Q,E):
 ---------------
 A :121...131        ( 1.00    -0.3601)  ( 1.00    -0.3488)  ( 1.00    -0.3309)  ( 1.00    -0.3232)
                     ( 1.00    -0.3163)  ( 1.00    -0.2936)  ( 1.00    -0.2753)  ( 1.00    -0.2633)
                     ( 1.00    -0.2585)  ( 1.00    -0.2478)  ( 0.00    -0.1313)
 ***** SPIN 2 *****
 orbitals (Q,E):
 ---------------
 A :117...127        ( 1.00    -0.3761)  ( 1.00    -0.3567)  ( 1.00    -0.3447)  ( 1.00    -0.3343)
                     ( 1.00    -0.3198)  ( 1.00    -0.2988)  ( 1.00    -0.2880)  ( 1.00    -0.2805)
                     ( 1.00    -0.2667)  ( 1.00    -0.2607)  ( 0.00    -0.1157)
  
 Spin polar: 4 (Spin_A minus Spin_B electrons)

 SCF CONVERGED

 CYCLE   15
  
 Hartree-Fock exchange energy:   -272.572533820552     
 *** Setting up for NEW gradients in Focky
 *** Using EXACT density in Focky
 ***** SPIN 1 *****
 orbitals (Q,E):
 ---------------
 A :121...140        ( 1.00    -0.3601)  ( 1.00    -0.3488)  ( 1.00    -0.3309)  ( 1.00    -0.3232)
                     ( 1.00    -0.3163)  ( 1.00    -0.2936)  ( 1.00    -0.2753)  ( 1.00    -0.2633)
                     ( 1.00    -0.2585)  ( 1.00    -0.2478)  ( 0.00    -0.1313)  ( 0.00    -0.0971)
                     ( 0.00    -0.0769)  ( 0.00    -0.0749)  ( 0.00    -0.0025)  ( 0.00     0.0095)
                     ( 0.00     0.0121)  ( 0.00     0.0256)  ( 0.00     0.0268)  ( 0.00     0.0312)
 ***** SPIN 2 *****
 orbitals (Q,E):
 ---------------
 A :117...136        ( 1.00    -0.3761)  ( 1.00    -0.3567)  ( 1.00    -0.3447)  ( 1.00    -0.3343)
                     ( 1.00    -0.3198)  ( 1.00    -0.2988)  ( 1.00    -0.2880)  ( 1.00    -0.2805)
                     ( 1.00    -0.2667)  ( 1.00    -0.2607)  ( 0.00    -0.1157)  ( 0.00    -0.1029)
                     ( 0.00    -0.0901)  ( 0.00    -0.0683)  ( 0.00    -0.0668)  ( 0.00    -0.0585)
                     ( 0.00    -0.0390)  ( 0.00    -0.0312)  ( 0.00    -0.0017)  ( 0.00     0.0100)
  
 Spin polar: 4 (Spin_A minus Spin_B electrons)


 Fit test: (difference of exact and fit density, squared integrated, result summed over spins)
         SCF:                                          0.00012295916888

 Gross Charges per Atom (Z minus electrons)
 ==========================================
             1.4363   -0.6160   -0.6090   -0.6553   -0.6112   -0.6578   -0.6023    0.4340    0.0065    0.5351
             0.4073    0.0183    0.5448    0.4079    0.0120    0.5410   -0.1732   -0.1726   -0.1680    1.1939
            -0.3978   -0.4115   -0.4026    0.4167   -0.1189   -0.1131   -0.1704    0.4119   -0.1528   -0.1496
            -0.1133    1.1977   -0.4113   -0.4072   -0.4135    0.4092   -0.1361   -0.1558   -0.1220    1.1962
            -0.4046   -0.4132   -0.4099
 Net Total: -0.00000000


 =================================================================
 M U L T I P O L E   D E R I V E D   C H A R G E   A N A L Y S I S
 =================================================================

 See: M. Swart, P.Th. van Duijnen, J.G. Snijders, J.Comput.Chem., (2001), p. 79-88.

 ----------------------------------------------------- 
 MDC atomic charges (includes spinA + spinB electrons)
 ----------------------------------------------------- 

        Atom    Level:     MDC-m        MDC-d        MDC-q
 ---------------------------------------------------------
     1     Mn           1.769221     1.216911     1.355960
     2     O           -0.490769    -0.480138    -0.477714
     3     O           -0.507939    -0.493231    -0.484168
     4     O           -0.525999    -0.512955    -0.489007
     5     O           -0.497904    -0.537237    -0.504715
     6     O           -0.527482    -0.503679    -0.492287
     7     O           -0.495107    -0.529692    -0.523974
     8     C            0.241360     0.286251     0.236684
     9     C            0.009259    -0.024167    -0.130889
    10     C            0.255365     0.298828     0.352940
    11     C            0.223904     0.260016     0.205851
    12     C            0.014103     0.006939    -0.156434
    13     C            0.256407     0.301153     0.333561
    14     C            0.225253     0.259557     0.229173
    15     C            0.010706     0.001601    -0.219900
    16     C            0.257497     0.307486     0.366575
    17     H           -0.045119    -0.017796     0.034733
    18     H           -0.049312    -0.023928     0.065795
    19     H           -0.049119    -0.025396     0.063668
    20     C            0.633766     0.630767     0.441588
    21     F           -0.234274    -0.208332    -0.139207
    22     F           -0.253862    -0.236766    -0.176999
    23     F           -0.241734    -0.214824    -0.143007
    24     C            0.235612     0.192772     0.056508
    25     H           -0.039237    -0.006177     0.035539
    26     H           -0.038899    -0.002098     0.031048
    27     H           -0.056070    -0.050328    -0.016244
    28     C            0.229273     0.190916     0.196911
    29     H           -0.058011    -0.053454    -0.058484
    30     H           -0.047927    -0.022966    -0.029642
    31     H           -0.043568    -0.006067    -0.000815
    32     C            0.632397     0.628042     0.471914
    33     F           -0.252396    -0.223817    -0.175220
    34     F           -0.247361    -0.227265    -0.158925
    35     F           -0.254570    -0.236208    -0.181024
    36     C            0.230097     0.192886     0.147925
    37     H           -0.053470    -0.041653    -0.010897
    38     H           -0.047406    -0.020506    -0.018184
    39     H           -0.047508    -0.018972    -0.000446
    40     C            0.632613     0.627570     0.505865
    41     F           -0.244228    -0.223065    -0.164740
    42     F           -0.254423    -0.235711    -0.182513
    43     F           -0.253139    -0.225267    -0.196803

 -------------------------------- 
 MDC spin density (spinA - spinB)
 -------------------------------- 

        Atom    Level:     MDC-m        MDC-d        MDC-q
 ---------------------------------------------------------
     1     Mn           3.663225     2.725933     2.881716
     2     O            0.023966     0.158241     0.152564
     3     O            0.022089     0.166764     0.171180
     4     O            0.029958     0.163893     0.170387
     5     O            0.078524     0.157299     0.160854
     6     O            0.023932     0.153635     0.160347
     7     O            0.084034     0.178887     0.181205
     8     C            0.008136     0.035800     0.020172
     9     C            0.009599     0.026311     0.008127
    10     C            0.011929     0.038728     0.018368
    11     C            0.001369     0.026101     0.002835
    12     C            0.012675     0.023482     0.014492
    13     C            0.006162     0.025812     0.020741
    14     C           -0.000500     0.022433     0.001472
    15     C            0.015497     0.027406     0.017684
    16     C            0.006452     0.028115     0.019966
    17     H            0.001165     0.004606    -0.003365
    18     H            0.000851     0.003069    -0.004413
    19     H            0.001063     0.003703    -0.003400
    20     C           -0.003338    -0.000616    -0.002897
    21     F            0.000180     0.001962     0.005041
    22     F           -0.000565    -0.000250    -0.001243
    23     F            0.000262     0.001345    -0.000349
    24     C           -0.003507    -0.000595    -0.003762
    25     H            0.000702     0.003452     0.001754
    26     H            0.000817     0.002369     0.002728
    27     H           -0.000544     0.000179    -0.001771
    28     C            0.004342     0.004933     0.004948
    29     H            0.000298     0.001318     0.000722
    30     H            0.000182     0.000300     0.000197
    31     H            0.001159     0.001863     0.004000
    32     C           -0.001628     0.000557    -0.003813
    33     F            0.000152     0.002355    -0.000299
    34     F           -0.000158     0.000987     0.001843
    35     F           -0.000671    -0.000541    -0.001994
    36     C            0.004366     0.005353     0.004842
    37     H            0.000522     0.001687     0.000330
    38     H            0.000141     0.000776     0.000483
    39     H            0.001030     0.001819     0.002429
    40     C           -0.002728    -0.000966    -0.004432
    41     F           -0.000124     0.001046     0.003054
    42     F           -0.000957    -0.000912    -0.002016
    43     F           -0.000063     0.001363    -0.000729


 ==========
 S**2 value  ***  see also R. Bulo et al., J.Am.Chem.Soc., 124 (2002) 13903-13910, note (29)  ***
 ==========
  
                                       exact      expectation value

 Total S2 (S squared)                  6.00000             6.04670
  pauli hf:                              2.980009891206144         81.0902          1869.98          7824.01
  elstat hf:                            -4.028652579419038       -109.6252         -2528.02        -10577.23
 *** Using NEW gradient routines ***


 Geometry CYCLE 4
 ==============

 Energy gradients wrt nuclear displacements
 ==========================================

     Atom      Cartesian (a.u./angstrom)
                 X         Y         Z
 ----------------------------------------
     1 Mn   -0.001475 -0.000158 -0.000714
     2 O    -0.000586  0.000664 -0.001385
     3 O    -0.002061 -0.000623 -0.002010
     4 O     0.004097 -0.000525 -0.000674
     5 O     0.001714  0.004501  0.004287
     6 O    -0.001503 -0.001318  0.003135
     7 O     0.000369 -0.004287 -0.000976
     8 C    -0.000013 -0.001504  0.001586
     9 C     0.001401  0.001049  0.000826
    10 C     0.001139 -0.000941 -0.000267
    11 C    -0.001097  0.002865  0.001012
    12 C    -0.002494 -0.000666 -0.001696
    13 C    -0.000556 -0.000476  0.002279
    14 C     0.000376 -0.000913 -0.002066
    15 C    -0.001586  0.001619 -0.000980
    16 C     0.002258  0.000779 -0.002636
    17 H    -0.001416  0.000355 -0.000938
    18 H     0.001452 -0.000583 -0.000440
    19 H     0.000374 -0.000280  0.001685
    20 C     0.000889  0.000842 -0.000525
    21 F     0.000322 -0.002018  0.000079
    22 F    -0.000265  0.000551 -0.000487
    23 F    -0.000855  0.000002  0.000962
    24 C    -0.000303 -0.000223  0.001497
    25 H     0.001206 -0.000038 -0.001082
    26 H     0.000230  0.001928  0.000275
    27 H    -0.001036 -0.000035 -0.000522
    28 C    -0.000611  0.001159 -0.000101
    29 H     0.001169 -0.000163 -0.000982
    30 H    -0.001100 -0.000522 -0.001076
    31 H     0.000166 -0.001478  0.000765
    32 C    -0.000739 -0.000511 -0.001576
    33 F     0.000116  0.000254  0.002452
    34 F     0.000314  0.000831  0.000047
    35 F     0.000539 -0.000517 -0.000457
    36 C    -0.000946 -0.000688 -0.001062
    37 H    -0.000696 -0.000266  0.001463
    38 H    -0.000769  0.001305 -0.000069
    39 H     0.001336  0.000538  0.000543
    40 C    -0.000331  0.001143  0.000440
    41 F    -0.000820 -0.001167 -0.000404
    42 F     0.000066  0.000336  0.000736
    43 F     0.001723 -0.000823 -0.000943
 ----------------------------------------

 dE(predicted):    -0.41783E-03, dE(actual):    -0.29436E-03, Trust radius:    1.311488, all in a.u.
 
----------------------------------------------------------------------
Geometry Convergence after Step   4       (Hartree/Angstrom,Angstrom)
----------------------------------------------------------------------
current energy                              -11.62280162 Hartree
energy change                      -0.00029436     0.00100000    T
constrained gradient max            0.00450106     0.00100000    F
constrained gradient rms            0.00134511     0.00066667    F
gradient max                        0.00450106
gradient rms                        0.00134511
cart. step max                      0.04853658     0.01000000    F
cart. step rms                      0.01372109     0.00666667    F
 


 Coordinates (Cartesian)
 =======================

     Atom                    bohr                                 angstrom                 Geometric Variables
                   X           Y           Z              X           Y           Z       (0:frozen, *:LT par.)
 --------------------------------------------------------------------------------------------------------------
     1 Mn      0.749679   -0.474450    0.217289       0.396713   -0.251068    0.114984      1       2       3
     2 O       4.237468    0.749296    0.187286       2.242372    0.396511    0.099108      4       5       6
     3 O       1.686570   -3.116990    2.589236       0.892495   -1.649440    1.370165      7       8       9
     4 O      -2.710660   -1.600491    0.319326      -1.434420   -0.846943    0.168980     10      11      12
     5 O      -0.213974    2.081799    3.386694      -0.113230    1.101640    1.792161     13      14      15
     6 O      -0.197571    2.200787   -2.041728      -0.104550    1.164606   -1.080436     16      17      18
     7 O       1.417832   -2.862838   -3.066805       0.750284   -1.514949   -1.622883     19      20      21
     8 C       5.964974    0.071066    1.708057       3.156528    0.037607    0.903865     22      23      24
     9 C       5.864697   -1.790170    3.538886       3.103464   -0.947317    1.872698     25      26      27
    10 C       3.715456   -3.327598    3.863226       1.966135   -1.760889    2.044331     28      29      30
    11 C      -4.593300   -0.227780    1.023040      -2.430670   -0.120536    0.541370     31      32      33
    12 C      -4.613680    1.878245    2.523135      -2.441454    0.993924    1.335185     34      35      36
    13 C      -2.398972    2.929283    3.687646      -1.269481    1.550110    1.951418     37      38      39
    14 C      -0.747924    1.994906   -4.401573      -0.395784    1.055659   -2.329212     40      41      42
    15 C      -0.437307   -0.016019   -5.995468      -0.231413   -0.008477   -3.172665     43      44      45
    16 C       0.671459   -2.377488   -5.255249       0.355321   -1.258112   -2.780958     46      47      48
    17 H       7.507923   -2.131613    4.691764       3.973022   -1.128001    2.482774     49      50      51
    18 H      -6.407120    2.769957    2.900702      -3.390502    1.465798    1.534986     52      53      54
    19 H      -1.027489    0.196011   -7.935128      -0.543724    0.103725   -4.199089     55      56      57
    20 C       8.447518    1.544167    1.295655       4.470234    0.817138    0.685631     58      59      60
    21 F       8.037624    4.050186    1.435219       4.253327    2.143266    0.759485     61      62      63
    22 F      10.235284    0.948568    3.024053       5.416279    0.501960    1.600260     64      65      66
    23 F       9.396684    1.016679   -1.015033       4.972511    0.538004   -0.537132     67      68      69
    24 C       3.733331   -5.432578    5.765818       1.975593   -2.874796    3.051140     70      71      72
    25 H       2.070522   -5.253011    6.970719       1.095673   -2.779774    3.688745     73      74      75
    26 H       3.567762   -7.226987    4.759628       1.887979   -3.824357    2.518687     76      77      78
    27 H       5.439021   -5.442391    6.912130       2.878206   -2.879989    3.657742     79      80      81
    28 C      -2.738757    5.204778    5.367257      -1.449288    2.754250    2.840230     82      83      84
    29 H      -4.486836    5.107446    6.452352      -2.374331    2.702744    3.414438     85      86      87
    30 H      -1.118234    5.397498    6.617041      -0.591744    2.856233    3.501587     88      89      90
    31 H      -2.838320    6.880813    4.160506      -1.501974    3.641170    2.201645     91      92      93
    32 C      -7.101800   -1.258041   -0.026200      -3.758111   -0.665727   -0.013864     94      95      96
    33 F      -7.037132   -1.312419   -2.580589      -3.723890   -0.694502   -1.365589     97      98      99
    34 F      -7.506177   -3.644747    0.793071      -3.972098   -1.928717    0.419675    100     101     102
    35 F      -9.125981    0.143350    0.660483      -4.829261    0.075857    0.349512    103     104     105
    36 C       0.948916   -4.384080   -7.257208       0.502145   -2.319955   -3.840349    106     107     108
    37 H       1.878476   -3.620567   -8.932826       0.994047   -1.915922   -4.727048    109     110     111
    38 H       2.016399   -5.973154   -6.511958       1.067032   -3.160857   -3.445980    112     113     114
    39 H      -0.928088   -5.027412   -7.832723      -0.491123   -2.660392   -4.144898    115     116     117
    40 C      -1.913897    4.459296   -5.414246      -1.012791    2.359758   -2.865096    118     119     120
    41 F      -0.276953    6.400150   -5.150179      -0.146557    3.386814   -2.725357    121     122     123
    42 F      -2.553641    4.320133   -7.884859      -1.351329    2.286116   -4.172488    124     125     126
    43 F      -4.030509    5.039666   -4.102956      -2.132854    2.666876   -2.171191    127     128     129
 --------------------------------------------------------------------------------------------------------------

 Number of elements of the density matrix on this node (used, total):      8535    257403


 ===========================================
 Numerical Integration : Fuzzy Cells (Becke)
 ===========================================
  
 Becke grid quality: GOOD           
  
 Lebedev angular grid order:             min:  11 max:  35
 Nr. of radial points:                   min:  54 max:  83

 Total nr. of points:     553518
 Nr. of blocks:             4325
 Block length:               128
 Nr. of dummy points:         82


 Test of Precision of the Numerical Integration Grid
 ===================================================

 Integral of the Total Core Density:                   0.00000000000000


 ========================
 Density Fitting (zlmFit)
 ========================
  
 ZlmFit Fit Quality: GOOD           
  
 Max L-expansion:                        min:   7 max:   9
 Nr. of radial interpolation points:     min:  72 max: 132


 ======================
 RI Hartree-Fock Scheme
 ======================
  
 Fit Set Quality     : GOOD
 Integration Quality : GOOD
 Threshold Quality   : GOOD
 Response Quality    : DEFAULT
 Is Range Separated  :  F
 
 RIHartreeFock Dependency: number of modified vectors:          22


 =====
 S C F  ***  ScaSCF  ***
 =====
  
 Initial density matrix is taken from previous geometry

 CYCLE    1
 SCF Error: norm([F,P])=      0.122787510101, max([F,P])=      0.012974068868
 ***** SPIN 1 *****
 orbitals (Q,E):
 ---------------
 A :121...140        ( 1.00    -0.3614)  ( 1.00    -0.3502)  ( 1.00    -0.3323)  ( 1.00    -0.3251)
                     ( 1.00    -0.3183)  ( 1.00    -0.2956)  ( 1.00    -0.2771)  ( 1.00    -0.2652)
                     ( 1.00    -0.2604)  ( 1.00    -0.2490)  ( 0.00    -0.1328)  ( 0.00    -0.0993)
                     ( 0.00    -0.0792)  ( 0.00    -0.0770)  ( 0.00    -0.0042)  ( 0.00     0.0078)
                     ( 0.00     0.0104)  ( 0.00     0.0239)  ( 0.00     0.0247)  ( 0.00     0.0291)
 ***** SPIN 2 *****
 orbitals (Q,E):
 ---------------
 A :117...136        ( 1.00    -0.3782)  ( 1.00    -0.3586)  ( 1.00    -0.3466)  ( 1.00    -0.3365)
                     ( 1.00    -0.3217)  ( 1.00    -0.3010)  ( 1.00    -0.2899)  ( 1.00    -0.2825)
                     ( 1.00    -0.2687)  ( 1.00    -0.2627)  ( 0.00    -0.1178)  ( 0.00    -0.1046)
                     ( 0.00    -0.0920)  ( 0.00    -0.0700)  ( 0.00    -0.0685)  ( 0.00    -0.0602)
                     ( 0.00    -0.0404)  ( 0.00    -0.0319)  ( 0.00    -0.0034)  ( 0.00     0.0083)
  
 Spin polar: 4 (Spin_A minus Spin_B electrons)

 CYCLE    2
  SDIIS (wt  0.000): -0.0042  1.0042
 A-DIIS (wt  1.000):  0.0000  1.0000
  DIIS coefficients:  0.0000  1.0000
 SCF Error: norm([F,P])=      0.010662700832, max([F,P])=      0.000419910329
 ***** SPIN 1 *****
 orbitals (Q,E):
 ---------------
 A :121...131        ( 1.00    -0.3601)  ( 1.00    -0.3486)  ( 1.00    -0.3307)  ( 1.00    -0.3232)
                     ( 1.00    -0.3161)  ( 1.00    -0.2933)  ( 1.00    -0.2749)  ( 1.00    -0.2629)
                     ( 1.00    -0.2582)  ( 1.00    -0.2475)  ( 0.00    -0.1317)
 ***** SPIN 2 *****
 orbitals (Q,E):
 ---------------
 A :117...127        ( 1.00    -0.3764)  ( 1.00    -0.3565)  ( 1.00    -0.3446)  ( 1.00    -0.3342)
                     ( 1.00    -0.3194)  ( 1.00    -0.2987)  ( 1.00    -0.2877)  ( 1.00    -0.2803)
                     ( 1.00    -0.2664)  ( 1.00    -0.2603)  ( 0.00    -0.1159)
  
 Spin polar: 4 (Spin_A minus Spin_B electrons)

 CYCLE    3
  SDIIS (wt  0.000): -0.0075  0.6274  0.3801
 A-DIIS (wt  1.000):  0.0000  0.5918  0.4082
  DIIS coefficients:  0.0000  0.5918  0.4082
 SCF Error: norm([F,P])=      0.016115343404, max([F,P])=      0.001117120651
 ***** SPIN 1 *****
 orbitals (Q,E):
 ---------------
 A :121...131        ( 1.00    -0.3592)  ( 1.00    -0.3479)  ( 1.00    -0.3301)  ( 1.00    -0.3229)
                     ( 1.00    -0.3161)  ( 1.00    -0.2934)  ( 1.00    -0.2749)  ( 1.00    -0.2631)
                     ( 1.00    -0.2583)  ( 1.00    -0.2468)  ( 0.00    -0.1303)
 ***** SPIN 2 *****
 orbitals (Q,E):
 ---------------
 A :117...127        ( 1.00    -0.3762)  ( 1.00    -0.3564)  ( 1.00    -0.3444)  ( 1.00    -0.3343)
                     ( 1.00    -0.3195)  ( 1.00    -0.2988)  ( 1.00    -0.2877)  ( 1.00    -0.2803)
                     ( 1.00    -0.2666)  ( 1.00    -0.2605)  ( 0.00    -0.1155)
  
 Spin polar: 4 (Spin_A minus Spin_B electrons)

 CYCLE    4
  SDIIS (wt  1.000):  0.2703  0.3185  0.4112
 A-DIIS (wt  0.000):  0.0000  0.2426  0.7574
  DIIS coefficients:  0.2702  0.3185  0.4112
 SCF Error: norm([F,P])=      0.009152812209, max([F,P])=      0.001023444778
 ***** SPIN 1 *****
 orbitals (Q,E):
 ---------------
 A :121...131        ( 1.00    -0.3598)  ( 1.00    -0.3485)  ( 1.00    -0.3306)  ( 1.00    -0.3233)
                     ( 1.00    -0.3164)  ( 1.00    -0.2936)  ( 1.00    -0.2752)  ( 1.00    -0.2632)
                     ( 1.00    -0.2585)  ( 1.00    -0.2473)  ( 0.00    -0.1312)
 ***** SPIN 2 *****
 orbitals (Q,E):
 ---------------
 A :117...127        ( 1.00    -0.3764)  ( 1.00    -0.3567)  ( 1.00    -0.3447)  ( 1.00    -0.3345)
                     ( 1.00    -0.3197)  ( 1.00    -0.2990)  ( 1.00    -0.2879)  ( 1.00    -0.2805)
                     ( 1.00    -0.2667)  ( 1.00    -0.2607)  ( 0.00    -0.1159)
  
 Spin polar: 4 (Spin_A minus Spin_B electrons)

 CYCLE    5
  SDIIS (wt  1.000):  0.0518  0.1244  0.2342  0.5896
  DIIS coefficients:  0.0518  0.1244  0.2342  0.5896
 SCF Error: norm([F,P])=      0.002149675802, max([F,P])=      0.000191031480
 ***** SPIN 1 *****
 orbitals (Q,E):
 ---------------
 A :121...131        ( 1.00    -0.3597)  ( 1.00    -0.3484)  ( 1.00    -0.3305)  ( 1.00    -0.3233)
                     ( 1.00    -0.3163)  ( 1.00    -0.2936)  ( 1.00    -0.2751)  ( 1.00    -0.2633)
                     ( 1.00    -0.2585)  ( 1.00    -0.2473)  ( 0.00    -0.1311)
 ***** SPIN 2 *****
 orbitals (Q,E):
 ---------------
 A :117...127        ( 1.00    -0.3764)  ( 1.00    -0.3567)  ( 1.00    -0.3447)  ( 1.00    -0.3345)
                     ( 1.00    -0.3197)  ( 1.00    -0.2990)  ( 1.00    -0.2879)  ( 1.00    -0.2805)
                     ( 1.00    -0.2667)  ( 1.00    -0.2607)  ( 0.00    -0.1159)
  
 Spin polar: 4 (Spin_A minus Spin_B electrons)

 CYCLE    6
  SDIIS (wt  1.000): -0.0118  0.0294  0.0824  0.4208  0.4792
  DIIS coefficients: -0.0118  0.0294  0.0824  0.4208  0.4792
 SCF Error: norm([F,P])=      0.001329135545, max([F,P])=      0.000106731694
 ***** SPIN 1 *****
 orbitals (Q,E):
 ---------------
 A :121...131        ( 1.00    -0.3597)  ( 1.00    -0.3484)  ( 1.00    -0.3305)  ( 1.00    -0.3232)
                     ( 1.00    -0.3163)  ( 1.00    -0.2936)  ( 1.00    -0.2751)  ( 1.00    -0.2632)
                     ( 1.00    -0.2584)  ( 1.00    -0.2473)  ( 0.00    -0.1311)
 ***** SPIN 2 *****
 orbitals (Q,E):
 ---------------
 A :117...127        ( 1.00    -0.3764)  ( 1.00    -0.3566)  ( 1.00    -0.3447)  ( 1.00    -0.3345)
                     ( 1.00    -0.3197)  ( 1.00    -0.2990)  ( 1.00    -0.2879)  ( 1.00    -0.2805)
                     ( 1.00    -0.2667)  ( 1.00    -0.2606)  ( 0.00    -0.1159)
  
 Spin polar: 4 (Spin_A minus Spin_B electrons)

 CYCLE    7
  SDIIS (wt  1.000): -0.0136  0.0065  0.0292  0.2157  0.3329  0.4292
  DIIS coefficients: -0.0136  0.0065  0.0292  0.2157  0.3329  0.4292
 SCF Error: norm([F,P])=      0.000520508321, max([F,P])=      0.000040823856
 ***** SPIN 1 *****
 orbitals (Q,E):
 ---------------
 A :121...131        ( 1.00    -0.3597)  ( 1.00    -0.3484)  ( 1.00    -0.3305)  ( 1.00    -0.3232)
                     ( 1.00    -0.3163)  ( 1.00    -0.2936)  ( 1.00    -0.2751)  ( 1.00    -0.2632)
                     ( 1.00    -0.2584)  ( 1.00    -0.2473)  ( 0.00    -0.1311)
 ***** SPIN 2 *****
 orbitals (Q,E):
 ---------------
 A :117...127        ( 1.00    -0.3764)  ( 1.00    -0.3566)  ( 1.00    -0.3447)  ( 1.00    -0.3345)
                     ( 1.00    -0.3197)  ( 1.00    -0.2990)  ( 1.00    -0.2879)  ( 1.00    -0.2805)
                     ( 1.00    -0.2667)  ( 1.00    -0.2606)  ( 0.00    -0.1159)
  
 Spin polar: 4 (Spin_A minus Spin_B electrons)

 CYCLE    8
  SDIIS (wt  1.000): -0.0049 -0.0034 -0.0039  0.0217  0.0836  0.2401  0.6668
  DIIS coefficients: -0.0049 -0.0034 -0.0039  0.0217  0.0836  0.2401  0.6668
 SCF Error: norm([F,P])=      0.000170682704, max([F,P])=      0.000016297809
 ***** SPIN 1 *****
 orbitals (Q,E):
 ---------------
 A :121...131        ( 1.00    -0.3597)  ( 1.00    -0.3484)  ( 1.00    -0.3305)  ( 1.00    -0.3232)
                     ( 1.00    -0.3163)  ( 1.00    -0.2936)  ( 1.00    -0.2751)  ( 1.00    -0.2632)
                     ( 1.00    -0.2584)  ( 1.00    -0.2473)  ( 0.00    -0.1311)
 ***** SPIN 2 *****
 orbitals (Q,E):
 ---------------
 A :117...127        ( 1.00    -0.3764)  ( 1.00    -0.3566)  ( 1.00    -0.3447)  ( 1.00    -0.3345)
                     ( 1.00    -0.3197)  ( 1.00    -0.2990)  ( 1.00    -0.2879)  ( 1.00    -0.2805)
                     ( 1.00    -0.2667)  ( 1.00    -0.2607)  ( 0.00    -0.1159)
  
 Spin polar: 4 (Spin_A minus Spin_B electrons)

 CYCLE    9
  SDIIS (wt  1.000):  0.0015 -0.0033 -0.0108 -0.0533 -0.0584 -0.0251  0.3111  0.8383
  DIIS coefficients:  0.0015 -0.0033 -0.0108 -0.0533 -0.0584 -0.0251  0.3111  0.8383
 SCF Error: norm([F,P])=      0.000090885703, max([F,P])=      0.000011318584
 ***** SPIN 1 *****
 orbitals (Q,E):
 ---------------
 A :121...131        ( 1.00    -0.3597)  ( 1.00    -0.3484)  ( 1.00    -0.3305)  ( 1.00    -0.3232)
                     ( 1.00    -0.3163)  ( 1.00    -0.2936)  ( 1.00    -0.2751)  ( 1.00    -0.2632)
                     ( 1.00    -0.2584)  ( 1.00    -0.2473)  ( 0.00    -0.1311)
 ***** SPIN 2 *****
 orbitals (Q,E):
 ---------------
 A :117...127        ( 1.00    -0.3764)  ( 1.00    -0.3566)  ( 1.00    -0.3447)  ( 1.00    -0.3345)
                     ( 1.00    -0.3197)  ( 1.00    -0.2990)  ( 1.00    -0.2879)  ( 1.00    -0.2805)
                     ( 1.00    -0.2667)  ( 1.00    -0.2606)  ( 0.00    -0.1159)
  
 Spin polar: 4 (Spin_A minus Spin_B electrons)

 CYCLE   10
  SDIIS (wt  1.000):  0.0034 -0.0011 -0.0075 -0.0535 -0.0878 -0.1414 -0.0747  0.7049  0.6577
  DIIS coefficients:  0.0034 -0.0011 -0.0075 -0.0535 -0.0878 -0.1414 -0.0747  0.7049  0.6577
 SCF Error: norm([F,P])=      0.000077664382, max([F,P])=      0.000006300962
 ***** SPIN 1 *****
 orbitals (Q,E):
 ---------------
 A :121...131        ( 1.00    -0.3597)  ( 1.00    -0.3484)  ( 1.00    -0.3305)  ( 1.00    -0.3232)
                     ( 1.00    -0.3163)  ( 1.00    -0.2936)  ( 1.00    -0.2751)  ( 1.00    -0.2632)
                     ( 1.00    -0.2584)  ( 1.00    -0.2473)  ( 0.00    -0.1311)
 ***** SPIN 2 *****
 orbitals (Q,E):
 ---------------
 A :117...127        ( 1.00    -0.3764)  ( 1.00    -0.3566)  ( 1.00    -0.3447)  ( 1.00    -0.3345)
                     ( 1.00    -0.3197)  ( 1.00    -0.2990)  ( 1.00    -0.2879)  ( 1.00    -0.2805)
                     ( 1.00    -0.2667)  ( 1.00    -0.2607)  ( 0.00    -0.1159)
  
 Spin polar: 4 (Spin_A minus Spin_B electrons)

 CYCLE   11
  SDIIS (wt  1.000):  0.0016  0.0001 -0.0018 -0.0185 -0.0371 -0.0780 -0.1006  0.2229  0.3810  0.6304
  DIIS coefficients:  0.0016  0.0001 -0.0018 -0.0185 -0.0371 -0.0780 -0.1006  0.2229  0.3810  0.6304
 SCF Error: norm([F,P])=      0.000029977564, max([F,P])=      0.000002331648
 ***** SPIN 1 *****
 orbitals (Q,E):
 ---------------
 A :121...131        ( 1.00    -0.3597)  ( 1.00    -0.3484)  ( 1.00    -0.3305)  ( 1.00    -0.3232)
                     ( 1.00    -0.3163)  ( 1.00    -0.2936)  ( 1.00    -0.2751)  ( 1.00    -0.2632)
                     ( 1.00    -0.2584)  ( 1.00    -0.2473)  ( 0.00    -0.1311)
 ***** SPIN 2 *****
 orbitals (Q,E):
 ---------------
 A :117...127        ( 1.00    -0.3764)  ( 1.00    -0.3566)  ( 1.00    -0.3447)  ( 1.00    -0.3345)
                     ( 1.00    -0.3197)  ( 1.00    -0.2990)  ( 1.00    -0.2879)  ( 1.00    -0.2805)
                     ( 1.00    -0.2667)  ( 1.00    -0.2606)  ( 0.00    -0.1159)
  
 Spin polar: 4 (Spin_A minus Spin_B electrons)

 CYCLE   12
  SDIIS (wt  1.000):  0.0004  0.0012  0.0044  0.0033 -0.0093 -0.0367 -0.0731  0.0420  0.3588  0.7089
  DIIS coefficients:  0.0004  0.0012  0.0044  0.0033 -0.0093 -0.0367 -0.0731  0.0420  0.3588  0.7089
 SCF Error: norm([F,P])=      0.000014282002, max([F,P])=      0.000001072750
 ***** SPIN 1 *****
 orbitals (Q,E):
 ---------------
 A :121...131        ( 1.00    -0.3597)  ( 1.00    -0.3484)  ( 1.00    -0.3305)  ( 1.00    -0.3232)
                     ( 1.00    -0.3163)  ( 1.00    -0.2936)  ( 1.00    -0.2751)  ( 1.00    -0.2632)
                     ( 1.00    -0.2584)  ( 1.00    -0.2473)  ( 0.00    -0.1311)
 ***** SPIN 2 *****
 orbitals (Q,E):
 ---------------
 A :117...127        ( 1.00    -0.3764)  ( 1.00    -0.3566)  ( 1.00    -0.3447)  ( 1.00    -0.3345)
                     ( 1.00    -0.3197)  ( 1.00    -0.2990)  ( 1.00    -0.2879)  ( 1.00    -0.2805)
                     ( 1.00    -0.2667)  ( 1.00    -0.2607)  ( 0.00    -0.1159)
  
 Spin polar: 4 (Spin_A minus Spin_B electrons)

 CYCLE   13
  SDIIS (wt  1.000):  0.0002  0.0011  0.0019 -0.0003 -0.0045 -0.0422 -0.0108  0.0957  0.3660  0.5928
  DIIS coefficients:  0.0002  0.0011  0.0019 -0.0003 -0.0045 -0.0422 -0.0108  0.0957  0.3660  0.5928
 SCF Error: norm([F,P])=      0.000007253875, max([F,P])=      0.000000492397
 ***** SPIN 1 *****
 orbitals (Q,E):
 ---------------
 A :121...131        ( 1.00    -0.3597)  ( 1.00    -0.3484)  ( 1.00    -0.3305)  ( 1.00    -0.3232)
                     ( 1.00    -0.3163)  ( 1.00    -0.2936)  ( 1.00    -0.2751)  ( 1.00    -0.2632)
                     ( 1.00    -0.2584)  ( 1.00    -0.2473)  ( 0.00    -0.1311)
 ***** SPIN 2 *****
 orbitals (Q,E):
 ---------------
 A :117...127        ( 1.00    -0.3764)  ( 1.00    -0.3566)  ( 1.00    -0.3447)  ( 1.00    -0.3345)
                     ( 1.00    -0.3197)  ( 1.00    -0.2990)  ( 1.00    -0.2879)  ( 1.00    -0.2805)
                     ( 1.00    -0.2667)  ( 1.00    -0.2607)  ( 0.00    -0.1159)
  
 Spin polar: 4 (Spin_A minus Spin_B electrons)

 SCF CONVERGED

 CYCLE   14
  
 Hartree-Fock exchange energy:   -272.558708115505     
 *** Setting up for NEW gradients in Focky
 *** Using EXACT density in Focky
 ***** SPIN 1 *****
 orbitals (Q,E):
 ---------------
 A :121...140        ( 1.00    -0.3597)  ( 1.00    -0.3484)  ( 1.00    -0.3305)  ( 1.00    -0.3232)
                     ( 1.00    -0.3163)  ( 1.00    -0.2936)  ( 1.00    -0.2751)  ( 1.00    -0.2632)
                     ( 1.00    -0.2584)  ( 1.00    -0.2473)  ( 0.00    -0.1311)  ( 0.00    -0.0973)
                     ( 0.00    -0.0771)  ( 0.00    -0.0750)  ( 0.00    -0.0025)  ( 0.00     0.0095)
                     ( 0.00     0.0119)  ( 0.00     0.0257)  ( 0.00     0.0266)  ( 0.00     0.0309)
 ***** SPIN 2 *****
 orbitals (Q,E):
 ---------------
 A :117...136        ( 1.00    -0.3764)  ( 1.00    -0.3566)  ( 1.00    -0.3447)  ( 1.00    -0.3345)
                     ( 1.00    -0.3197)  ( 1.00    -0.2990)  ( 1.00    -0.2879)  ( 1.00    -0.2805)
                     ( 1.00    -0.2667)  ( 1.00    -0.2607)  ( 0.00    -0.1159)  ( 0.00    -0.1028)
                     ( 0.00    -0.0901)  ( 0.00    -0.0682)  ( 0.00    -0.0667)  ( 0.00    -0.0584)
                     ( 0.00    -0.0388)  ( 0.00    -0.0302)  ( 0.00    -0.0018)  ( 0.00     0.0100)
  
 Spin polar: 4 (Spin_A minus Spin_B electrons)


 Fit test: (difference of exact and fit density, squared integrated, result summed over spins)
         SCF:                                          0.00012274232872

 Gross Charges per Atom (Z minus electrons)
 ==========================================
             1.4370   -0.6150   -0.6082   -0.6551   -0.6106   -0.6567   -0.6022    0.4336    0.0058    0.5342
             0.4074    0.0171    0.5456    0.4082    0.0118    0.5417   -0.1724   -0.1719   -0.1675    1.1929
            -0.3979   -0.4115   -0.4025    0.4146   -0.1182   -0.1127   -0.1699    0.4090   -0.1524   -0.1485
            -0.1128    1.1964   -0.4113   -0.4069   -0.4134    0.4065   -0.1356   -0.1551   -0.1212    1.1951
            -0.4045   -0.4131   -0.4099
 Net Total:  0.00000000


 =================================================================
 M U L T I P O L E   D E R I V E D   C H A R G E   A N A L Y S I S
 =================================================================

 See: M. Swart, P.Th. van Duijnen, J.G. Snijders, J.Comput.Chem., (2001), p. 79-88.

 ----------------------------------------------------- 
 MDC atomic charges (includes spinA + spinB electrons)
 ----------------------------------------------------- 

        Atom    Level:     MDC-m        MDC-d        MDC-q
 ---------------------------------------------------------
     1     Mn           1.770607     1.217047     1.355615
     2     O           -0.490567    -0.479178    -0.477965
     3     O           -0.508158    -0.493256    -0.479735
     4     O           -0.526199    -0.513138    -0.490082
     5     O           -0.498192    -0.536641    -0.505569
     6     O           -0.526808    -0.503297    -0.493737
     7     O           -0.495368    -0.529615    -0.524935
     8     C            0.241432     0.284841     0.240829
     9     C            0.009029    -0.018854    -0.136764
    10     C            0.255282     0.296705     0.355403
    11     C            0.224135     0.260476     0.208145
    12     C            0.013722     0.005883    -0.158736
    13     C            0.256140     0.301804     0.337072
    14     C            0.225418     0.259758     0.231524
    15     C            0.010718     0.001817    -0.220547
    16     C            0.257370     0.307940     0.367464
    17     H           -0.044946    -0.019128     0.038073
    18     H           -0.049176    -0.024054     0.065946
    19     H           -0.048894    -0.025498     0.063160
    20     C            0.634502     0.630349     0.452048
    21     F           -0.234783    -0.208681    -0.143280
    22     F           -0.254226    -0.237231    -0.179831
    23     F           -0.241983    -0.214845    -0.146136
    24     C            0.235361     0.192096     0.019025
    25     H           -0.039284    -0.006151     0.045474
    26     H           -0.038591    -0.002014     0.042389
    27     H           -0.056145    -0.050253    -0.007035
    28     C            0.229032     0.190226     0.190136
    29     H           -0.057779    -0.052797    -0.056362
    30     H           -0.047663    -0.022334    -0.027533
    31     H           -0.043784    -0.006729     0.000127
    32     C            0.633055     0.627839     0.472434
    33     F           -0.253272    -0.224448    -0.176593
    34     F           -0.247381    -0.227114    -0.159176
    35     F           -0.254928    -0.236188    -0.181115
    36     C            0.229845     0.192120     0.150063
    37     H           -0.053189    -0.040731    -0.010579
    38     H           -0.047288    -0.020333    -0.019195
    39     H           -0.047624    -0.019586    -0.001703
    40     C            0.633413     0.627582     0.507577
    41     F           -0.244552    -0.223075    -0.165107
    42     F           -0.254641    -0.235728    -0.182976
    43     F           -0.253638    -0.225585    -0.197814

 -------------------------------- 
 MDC spin density (spinA - spinB)
 -------------------------------- 

        Atom    Level:     MDC-m        MDC-d        MDC-q
 ---------------------------------------------------------
     1     Mn           3.660324     2.722423     2.876589
     2     O            0.024039     0.158253     0.152850
     3     O            0.022487     0.167366     0.171472
     4     O            0.030227     0.163798     0.170305
     5     O            0.079118     0.159165     0.162012
     6     O            0.023965     0.153497     0.160770
     7     O            0.084276     0.179583     0.181831
     8     C            0.008205     0.035670     0.019976
     9     C            0.009822     0.026239     0.008176
    10     C            0.011927     0.038480     0.018418
    11     C            0.001435     0.026083     0.003300
    12     C            0.012880     0.023854     0.015005
    13     C            0.006461     0.026144     0.021105
    14     C           -0.000294     0.022705     0.001674
    15     C            0.015333     0.027143     0.017578
    16     C            0.006613     0.028251     0.020302
    17     H            0.001188     0.004599    -0.003445
    18     H            0.000867     0.003055    -0.004421
    19     H            0.001056     0.003703    -0.003418
    20     C           -0.003314    -0.000579    -0.002804
    21     F            0.000190     0.001974     0.005067
    22     F           -0.000558    -0.000227    -0.001218
    23     F            0.000259     0.001341    -0.000233
    24     C           -0.003521    -0.000620    -0.003426
    25     H            0.000706     0.003381     0.001697
    26     H            0.000819     0.002432     0.002917
    27     H           -0.000546     0.000162    -0.001792
    28     C            0.004364     0.004974     0.004918
    29     H            0.000288     0.001335     0.000745
    30     H            0.000185     0.000341     0.000209
    31     H            0.001206     0.001897     0.004011
    32     C           -0.001619     0.000543    -0.003767
    33     F            0.000155     0.002289    -0.000387
    34     F           -0.000153     0.000998     0.001916
    35     F           -0.000665    -0.000536    -0.001958
    36     C            0.004372     0.005366     0.004903
    37     H            0.000504     0.001681     0.000318
    38     H            0.000141     0.000779     0.000472
    39     H            0.001066     0.001855     0.002469
    40     C           -0.002688    -0.000914    -0.004385
    41     F           -0.000119     0.001020     0.002978
    42     F           -0.000942    -0.000893    -0.002015
    43     F           -0.000056     0.001392    -0.000715


 ==========
 S**2 value  ***  see also R. Bulo et al., J.Am.Chem.Soc., 124 (2002) 13903-13910, note (29)  ***
 ==========
  
                                       exact      expectation value

 Total S2 (S squared)                  6.00000             6.04643
  pauli hf:                              2.950297963618482         80.2817          1851.34          7746.01
  elstat hf:                            -4.023207758447306       -109.4771         -2524.60        -10562.93
 *** Using NEW gradient routines ***


 Geometry CYCLE 5
 ==============

 Energy gradients wrt nuclear displacements
 ==========================================

     Atom      Cartesian (a.u./angstrom)
                 X         Y         Z
 ----------------------------------------
     1 Mn   -0.001869 -0.000566 -0.001345
     2 O    -0.001098 -0.000562 -0.001573
     3 O    -0.001189  0.000151 -0.002769
     4 O     0.004517 -0.000814 -0.000015
     5 O    -0.000796  0.003195  0.004602
     6 O    -0.000464 -0.001464  0.003129
     7 O     0.000559 -0.001896 -0.002586
     8 C    -0.000009  0.000623  0.001490
     9 C     0.000282 -0.000495 -0.000290
    10 C    -0.000043  0.000828  0.001891
    11 C    -0.001210  0.001712 -0.001157
    12 C    -0.000300 -0.000789  0.000636
    13 C     0.000922  0.000975 -0.001619
    14 C     0.000677  0.000583 -0.001381
    15 C     0.000432  0.000240  0.000045
    16 C    -0.001211 -0.001220  0.000635
    17 H     0.000119 -0.000242 -0.000139
    18 H     0.000087  0.000107  0.000298
    19 H     0.000208 -0.000157 -0.000090
    20 C    -0.000396  0.000348 -0.000388
    21 F    -0.000033  0.000635  0.000327
    22 F     0.000076 -0.000173  0.000532
    23 F     0.000431 -0.000594 -0.001180
    24 C     0.000098 -0.000110  0.000354
    25 H    -0.000004  0.000034 -0.000245
    26 H     0.000102  0.000041 -0.000033
    27 H    -0.000124 -0.000011 -0.000033
    28 C    -0.000284 -0.000180  0.000774
    29 H     0.000143  0.000047 -0.000097
    30 H    -0.000057  0.000042  0.000043
    31 H     0.000161 -0.000276 -0.000122
    32 C     0.000670 -0.000151 -0.000496
    33 F    -0.000121  0.000125 -0.000282
    34 F    -0.000236 -0.001054  0.000558
    35 F    -0.000339  0.000506  0.000165
    36 C     0.000588  0.000049 -0.000470
    37 H    -0.000040 -0.000070  0.000062
    38 H    -0.000023  0.000052  0.000034
    39 H     0.000073  0.000198  0.000222
    40 C     0.000005 -0.000119  0.000912
    41 F     0.000738  0.000502 -0.000036
    42 F    -0.000183 -0.000263 -0.000795
    43 F    -0.000859  0.000210  0.000432
 ----------------------------------------

 dE(predicted):    -0.15497E-03, dE(actual):    -0.19903E-03, Trust radius:    1.311488, all in a.u.
 
----------------------------------------------------------------------
Geometry Convergence after Step   5       (Hartree/Angstrom,Angstrom)
----------------------------------------------------------------------
current energy                              -11.62300065 Hartree
energy change                      -0.00019903     0.00100000    T
constrained gradient max            0.00460197     0.00100000    F
constrained gradient rms            0.00100660     0.00066667    F
gradient max                        0.00460197
gradient rms                        0.00100660
cart. step max                      0.07238493     0.01000000    F
cart. step rms                      0.01940788     0.00666667    F
 


 Coordinates (Cartesian)
 =======================

     Atom                    bohr                                 angstrom                 Geometric Variables
                   X           Y           Z              X           Y           Z       (0:frozen, *:LT par.)
 --------------------------------------------------------------------------------------------------------------
     1 Mn      0.753995   -0.459627    0.222112       0.398997   -0.243224    0.117537      1       2       3
     2 O       4.239478    0.770473    0.215900       2.243435    0.407717    0.114249      4       5       6
     3 O       1.689709   -3.103641    2.594427       0.894155   -1.642376    1.372912      7       8       9
     4 O      -2.715373   -1.578824    0.311818      -1.436913   -0.835478    0.165007     10      11      12
     5 O      -0.220989    2.082861    3.376609      -0.116943    1.102203    1.786825     13      14      15
     6 O      -0.169731    2.211223   -2.056071      -0.089818    1.170129   -1.088026     16      17      18
     7 O       1.432845   -2.846983   -3.044839       0.758229   -1.506558   -1.611260     19      20      21
     8 C       5.970253    0.081329    1.726667       3.159322    0.043038    0.913713     22      23      24
     9 C       5.883677   -1.817839    3.520583       3.113508   -0.961959    1.863012     25      26      27
    10 C       3.732671   -3.354590    3.835893       1.975245   -1.775173    2.029867     28      29      30
    11 C      -4.598033   -0.213121    1.023491      -2.433174   -0.112779    0.541608     31      32      33
    12 C      -4.618213    1.892042    2.528098      -2.443853    1.001226    1.337812     34      35      36
    13 C      -2.400364    2.941469    3.683437      -1.270218    1.556559    1.949191     37      38      39
    14 C      -0.750944    1.985787   -4.405629      -0.397383    1.050833   -2.331359     40      41      42
    15 C      -0.457841   -0.040960   -5.984792      -0.242279   -0.021675   -3.167015     43      44      45
    16 C       0.668850   -2.389144   -5.232380       0.353940   -1.264280   -2.768856     46      47      48
    17 H       7.532074   -2.174321    4.664752       3.985802   -1.150601    2.468481     49      50      51
    18 H      -6.411793    2.787623    2.905277      -3.392975    1.475147    1.537406     52      53      54
    19 H      -1.071631    0.150855   -7.921238      -0.567082    0.079829   -4.191738     55      56      57
    20 C       8.432034    1.602296    1.366728       4.462040    0.847899    0.723241     58      59      60
    21 F       7.980535    4.098583    1.568179       4.223117    2.168877    0.829844     61      62      63
    22 F      10.218227    0.989497    3.091529       5.407253    0.523619    1.635967     64      65      66
    23 F       9.406997    1.153467   -0.950489       4.977969    0.610389   -0.502977     67      68      69
    24 C       3.760266   -5.497965    5.696765       1.989847   -2.909398    3.014598     70      71      72
    25 H       2.120222   -5.325483    6.936827       1.121973   -2.818124    3.670811     73      74      75
    26 H       3.557987   -7.274125    4.661269       1.882806   -3.849301    2.466637     76      77      78
    27 H       5.486730   -5.546399    6.813097       2.903453   -2.935028    3.605335     79      80      81
    28 C      -2.721531    5.233740    5.346866      -1.440172    2.769576    2.829440     82      83      84
    29 H      -4.461569    5.149432    6.449229      -2.360961    2.724962    3.412785     85      86      87
    30 H      -1.089306    5.435227    6.582798      -0.576436    2.876198    3.483467     88      89      90
    31 H      -2.829394    6.903028    4.128014      -1.497251    3.652925    2.184451     91      92      93
    32 C      -7.105920   -1.229541   -0.041231      -3.760291   -0.650645   -0.021819     94      95      96
    33 F      -7.039296   -1.249658   -2.598513      -3.725035   -0.661290   -1.375074     97      98      99
    34 F      -7.512862   -3.627955    0.742313      -3.975635   -1.919831    0.392815    100     101     102
    35 F      -9.130920    0.162930    0.663167      -4.831875    0.086219    0.350933    103     104     105
    36 C       0.933848   -4.419348   -7.214309       0.494171   -2.338618   -3.817648    106     107     108
    37 H       1.845630   -3.672441   -8.909290       0.976665   -1.943372   -4.714593    109     110     111
    38 H       2.014517   -5.998551   -6.462654       1.066037   -3.174297   -3.419889    112     113     114
    39 H      -0.947297   -5.076874   -7.766832      -0.501288   -2.686566   -4.110031    115     116     117
    40 C      -1.924170    4.442684   -5.429252      -1.018227    2.350967   -2.873036    118     119     120
    41 F      -0.286714    6.387650   -5.189285      -0.151723    3.380199   -2.746051    121     122     123
    42 F      -2.579637    4.283949   -7.894907      -1.365085    2.266968   -4.177805    124     125     126
    43 F      -4.033744    5.034500   -4.108644      -2.134566    2.664142   -2.174201    127     128     129
 --------------------------------------------------------------------------------------------------------------

 Number of elements of the density matrix on this node (used, total):      8535    257403


 ===========================================
 Numerical Integration : Fuzzy Cells (Becke)
 ===========================================
  
 Becke grid quality: GOOD           
  
 Lebedev angular grid order:             min:  11 max:  35
 Nr. of radial points:                   min:  54 max:  83

 Total nr. of points:     553580
 Nr. of blocks:             4325
 Block length:               128
 Nr. of dummy points:         20


 Test of Precision of the Numerical Integration Grid
 ===================================================

 Integral of the Total Core Density:                   0.00000000000000


 ========================
 Density Fitting (zlmFit)
 ========================
  
 ZlmFit Fit Quality: GOOD           
  
 Max L-expansion:                        min:   7 max:   9
 Nr. of radial interpolation points:     min:  72 max: 132


 ======================
 RI Hartree-Fock Scheme
 ======================
  
 Fit Set Quality     : GOOD
 Integration Quality : GOOD
 Threshold Quality   : GOOD
 Response Quality    : DEFAULT
 Is Range Separated  :  F
 
 RIHartreeFock Dependency: number of modified vectors:          22


 =====
 S C F  ***  ScaSCF  ***
 =====
  
 Initial density matrix is taken from previous geometry

 CYCLE    1
 SCF Error: norm([F,P])=      0.151317654558, max([F,P])=      0.019231644192
 ***** SPIN 1 *****
 orbitals (Q,E):
 ---------------
 A :121...140        ( 1.00    -0.3605)  ( 1.00    -0.3492)  ( 1.00    -0.3315)  ( 1.00    -0.3243)
                     ( 1.00    -0.3177)  ( 1.00    -0.2950)  ( 1.00    -0.2766)  ( 1.00    -0.2644)
                     ( 1.00    -0.2596)  ( 1.00    -0.2481)  ( 0.00    -0.1327)  ( 0.00    -0.0989)
                     ( 0.00    -0.0786)  ( 0.00    -0.0764)  ( 0.00    -0.0038)  ( 0.00     0.0082)
                     ( 0.00     0.0108)  ( 0.00     0.0243)  ( 0.00     0.0251)  ( 0.00     0.0294)
 ***** SPIN 2 *****
 orbitals (Q,E):
 ---------------
 A :117...136        ( 1.00    -0.3778)  ( 1.00    -0.3580)  ( 1.00    -0.3457)  ( 1.00    -0.3358)
                     ( 1.00    -0.3211)  ( 1.00    -0.3005)  ( 1.00    -0.2891)  ( 1.00    -0.2821)
                     ( 1.00    -0.2680)  ( 1.00    -0.2618)  ( 0.00    -0.1174)  ( 0.00    -0.1040)
                     ( 0.00    -0.0915)  ( 0.00    -0.0695)  ( 0.00    -0.0680)  ( 0.00    -0.0596)
                     ( 0.00    -0.0402)  ( 0.00    -0.0304)  ( 0.00    -0.0031)  ( 0.00     0.0087)
  
 Spin polar: 4 (Spin_A minus Spin_B electrons)

 CYCLE    2
  SDIIS (wt  0.000): -0.0060  1.0060
 A-DIIS (wt  1.000):  0.0000  1.0000
  DIIS coefficients:  0.0000  1.0000
 SCF Error: norm([F,P])=      0.012426055736, max([F,P])=      0.000577659974
 ***** SPIN 1 *****
 orbitals (Q,E):
 ---------------
 A :121...131        ( 1.00    -0.3598)  ( 1.00    -0.3484)  ( 1.00    -0.3303)  ( 1.00    -0.3235)
                     ( 1.00    -0.3162)  ( 1.00    -0.2932)  ( 1.00    -0.2746)  ( 1.00    -0.2633)
                     ( 1.00    -0.2586)  ( 1.00    -0.2471)  ( 0.00    -0.1324)
 ***** SPIN 2 *****
 orbitals (Q,E):
 ---------------
 A :117...127        ( 1.00    -0.3767)  ( 1.00    -0.3563)  ( 1.00    -0.3449)  ( 1.00    -0.3347)
                     ( 1.00    -0.3193)  ( 1.00    -0.2987)  ( 1.00    -0.2875)  ( 1.00    -0.2802)
                     ( 1.00    -0.2669)  ( 1.00    -0.2607)  ( 0.00    -0.1160)
  
 Spin polar: 4 (Spin_A minus Spin_B electrons)

 CYCLE    3
  SDIIS (wt  0.000): -0.0085  0.6329  0.3756
 A-DIIS (wt  1.000):  0.0000  0.6054  0.3946
  DIIS coefficients:  0.0000  0.6054  0.3946
 SCF Error: norm([F,P])=      0.019160233475, max([F,P])=      0.001207944365
 ***** SPIN 1 *****
 orbitals (Q,E):
 ---------------
 A :121...131        ( 1.00    -0.3589)  ( 1.00    -0.3476)  ( 1.00    -0.3299)  ( 1.00    -0.3228)
                     ( 1.00    -0.3162)  ( 1.00    -0.2935)  ( 1.00    -0.2748)  ( 1.00    -0.2631)
                     ( 1.00    -0.2583)  ( 1.00    -0.2466)  ( 0.00    -0.1310)
 ***** SPIN 2 *****
 orbitals (Q,E):
 ---------------
 A :117...127        ( 1.00    -0.3764)  ( 1.00    -0.3563)  ( 1.00    -0.3442)  ( 1.00    -0.3344)
                     ( 1.00    -0.3195)  ( 1.00    -0.2990)  ( 1.00    -0.2876)  ( 1.00    -0.2804)
                     ( 1.00    -0.2666)  ( 1.00    -0.2605)  ( 0.00    -0.1156)
  
 Spin polar: 4 (Spin_A minus Spin_B electrons)

 CYCLE    4
  SDIIS (wt  1.000):  0.2308  0.2901  0.4791
  DIIS coefficients:  0.2308  0.2901  0.4791
 SCF Error: norm([F,P])=      0.008663911549, max([F,P])=      0.000725424812
 ***** SPIN 1 *****
 orbitals (Q,E):
 ---------------
 A :121...131        ( 1.00    -0.3594)  ( 1.00    -0.3481)  ( 1.00    -0.3302)  ( 1.00    -0.3231)
                     ( 1.00    -0.3164)  ( 1.00    -0.2935)  ( 1.00    -0.2750)  ( 1.00    -0.2632)
                     ( 1.00    -0.2584)  ( 1.00    -0.2470)  ( 0.00    -0.1317)
 ***** SPIN 2 *****
 orbitals (Q,E):
 ---------------
 A :117...127        ( 1.00    -0.3766)  ( 1.00    -0.3565)  ( 1.00    -0.3445)  ( 1.00    -0.3345)
                     ( 1.00    -0.3196)  ( 1.00    -0.2991)  ( 1.00    -0.2877)  ( 1.00    -0.2805)
                     ( 1.00    -0.2668)  ( 1.00    -0.2606)  ( 0.00    -0.1160)
  
 Spin polar: 4 (Spin_A minus Spin_B electrons)

 CYCLE    5
  SDIIS (wt  1.000):  0.0392  0.1161  0.2817  0.5631
  DIIS coefficients:  0.0392  0.1161  0.2817  0.5631
 SCF Error: norm([F,P])=      0.002527056408, max([F,P])=      0.000227976969
 ***** SPIN 1 *****
 orbitals (Q,E):
 ---------------
 A :121...131        ( 1.00    -0.3593)  ( 1.00    -0.3480)  ( 1.00    -0.3301)  ( 1.00    -0.3232)
                     ( 1.00    -0.3164)  ( 1.00    -0.2935)  ( 1.00    -0.2750)  ( 1.00    -0.2633)
                     ( 1.00    -0.2585)  ( 1.00    -0.2469)  ( 0.00    -0.1316)
 ***** SPIN 2 *****
 orbitals (Q,E):
 ---------------
 A :117...127        ( 1.00    -0.3765)  ( 1.00    -0.3565)  ( 1.00    -0.3446)  ( 1.00    -0.3346)
                     ( 1.00    -0.3196)  ( 1.00    -0.2990)  ( 1.00    -0.2877)  ( 1.00    -0.2805)
                     ( 1.00    -0.2668)  ( 1.00    -0.2606)  ( 0.00    -0.1159)
  
 Spin polar: 4 (Spin_A minus Spin_B electrons)

 CYCLE    6
  SDIIS (wt  1.000): -0.0138  0.0290  0.1082  0.4309  0.4457
  DIIS coefficients: -0.0138  0.0290  0.1082  0.4309  0.4457
 SCF Error: norm([F,P])=      0.001701434166, max([F,P])=      0.000136913844
 ***** SPIN 1 *****
 orbitals (Q,E):
 ---------------
 A :121...131        ( 1.00    -0.3593)  ( 1.00    -0.3480)  ( 1.00    -0.3302)  ( 1.00    -0.3231)
                     ( 1.00    -0.3163)  ( 1.00    -0.2935)  ( 1.00    -0.2750)  ( 1.00    -0.2632)
                     ( 1.00    -0.2584)  ( 1.00    -0.2469)  ( 0.00    -0.1316)
 ***** SPIN 2 *****
 orbitals (Q,E):
 ---------------
 A :117...127        ( 1.00    -0.3765)  ( 1.00    -0.3565)  ( 1.00    -0.3445)  ( 1.00    -0.3345)
                     ( 1.00    -0.3196)  ( 1.00    -0.2991)  ( 1.00    -0.2877)  ( 1.00    -0.2805)
                     ( 1.00    -0.2668)  ( 1.00    -0.2606)  ( 0.00    -0.1159)
  
 Spin polar: 4 (Spin_A minus Spin_B electrons)

 CYCLE    7
  SDIIS (wt  1.000): -0.0135  0.0064  0.0391  0.2189  0.3072  0.4420
  DIIS coefficients: -0.0135  0.0064  0.0391  0.2189  0.3072  0.4420
 SCF Error: norm([F,P])=      0.000576865807, max([F,P])=      0.000041262160
 ***** SPIN 1 *****
 orbitals (Q,E):
 ---------------
 A :121...131        ( 1.00    -0.3593)  ( 1.00    -0.3480)  ( 1.00    -0.3302)  ( 1.00    -0.3231)
                     ( 1.00    -0.3163)  ( 1.00    -0.2935)  ( 1.00    -0.2750)  ( 1.00    -0.2632)
                     ( 1.00    -0.2584)  ( 1.00    -0.2469)  ( 0.00    -0.1316)
 ***** SPIN 2 *****
 orbitals (Q,E):
 ---------------
 A :117...127        ( 1.00    -0.3765)  ( 1.00    -0.3565)  ( 1.00    -0.3445)  ( 1.00    -0.3345)
                     ( 1.00    -0.3196)  ( 1.00    -0.2991)  ( 1.00    -0.2877)  ( 1.00    -0.2805)
                     ( 1.00    -0.2668)  ( 1.00    -0.2606)  ( 0.00    -0.1159)
  
 Spin polar: 4 (Spin_A minus Spin_B electrons)

 CYCLE    8
  SDIIS (wt  1.000): -0.0060 -0.0012  0.0045  0.0604  0.1211  0.2717  0.5495
  DIIS coefficients: -0.0060 -0.0012  0.0045  0.0604  0.1211  0.2717  0.5495
 SCF Error: norm([F,P])=      0.000206924739, max([F,P])=      0.000017436231
 ***** SPIN 1 *****
 orbitals (Q,E):
 ---------------
 A :121...131        ( 1.00    -0.3593)  ( 1.00    -0.3480)  ( 1.00    -0.3302)  ( 1.00    -0.3231)
                     ( 1.00    -0.3163)  ( 1.00    -0.2935)  ( 1.00    -0.2750)  ( 1.00    -0.2632)
                     ( 1.00    -0.2584)  ( 1.00    -0.2469)  ( 0.00    -0.1316)
 ***** SPIN 2 *****
 orbitals (Q,E):
 ---------------
 A :117...127        ( 1.00    -0.3765)  ( 1.00    -0.3565)  ( 1.00    -0.3445)  ( 1.00    -0.3345)
                     ( 1.00    -0.3196)  ( 1.00    -0.2991)  ( 1.00    -0.2877)  ( 1.00    -0.2805)
                     ( 1.00    -0.2668)  ( 1.00    -0.2606)  ( 0.00    -0.1159)
  
 Spin polar: 4 (Spin_A minus Spin_B electrons)

 CYCLE    9
  SDIIS (wt  1.000):  0.0010 -0.0026 -0.0111 -0.0389 -0.0312  0.0106  0.3433  0.7289
  DIIS coefficients:  0.0010 -0.0026 -0.0111 -0.0389 -0.0312  0.0106  0.3433  0.7289
 SCF Error: norm([F,P])=      0.000114885743, max([F,P])=      0.000013500942
 ***** SPIN 1 *****
 orbitals (Q,E):
 ---------------
 A :121...131        ( 1.00    -0.3593)  ( 1.00    -0.3480)  ( 1.00    -0.3302)  ( 1.00    -0.3231)
                     ( 1.00    -0.3163)  ( 1.00    -0.2935)  ( 1.00    -0.2750)  ( 1.00    -0.2632)
                     ( 1.00    -0.2584)  ( 1.00    -0.2469)  ( 0.00    -0.1316)
 ***** SPIN 2 *****
 orbitals (Q,E):
 ---------------
 A :117...127        ( 1.00    -0.3765)  ( 1.00    -0.3565)  ( 1.00    -0.3445)  ( 1.00    -0.3345)
                     ( 1.00    -0.3196)  ( 1.00    -0.2991)  ( 1.00    -0.2877)  ( 1.00    -0.2805)
                     ( 1.00    -0.2668)  ( 1.00    -0.2606)  ( 0.00    -0.1159)
  
 Spin polar: 4 (Spin_A minus Spin_B electrons)

 CYCLE   10
  SDIIS (wt  1.000):  0.0037 -0.0014 -0.0113 -0.0602 -0.0896 -0.1443 -0.0396  0.5604  0.7823
  DIIS coefficients:  0.0037 -0.0014 -0.0113 -0.0602 -0.0896 -0.1443 -0.0396  0.5604  0.7823
 SCF Error: norm([F,P])=      0.000077299146, max([F,P])=      0.000008646613
 ***** SPIN 1 *****
 orbitals (Q,E):
 ---------------
 A :121...131        ( 1.00    -0.3593)  ( 1.00    -0.3480)  ( 1.00    -0.3302)  ( 1.00    -0.3231)
                     ( 1.00    -0.3163)  ( 1.00    -0.2935)  ( 1.00    -0.2750)  ( 1.00    -0.2632)
                     ( 1.00    -0.2584)  ( 1.00    -0.2469)  ( 0.00    -0.1316)
 ***** SPIN 2 *****
 orbitals (Q,E):
 ---------------
 A :117...127        ( 1.00    -0.3765)  ( 1.00    -0.3565)  ( 1.00    -0.3445)  ( 1.00    -0.3345)
                     ( 1.00    -0.3196)  ( 1.00    -0.2991)  ( 1.00    -0.2877)  ( 1.00    -0.2805)
                     ( 1.00    -0.2668)  ( 1.00    -0.2606)  ( 0.00    -0.1159)
  
 Spin polar: 4 (Spin_A minus Spin_B electrons)

 CYCLE   11
  SDIIS (wt  1.000):  0.0018 -0.0001 -0.0035 -0.0234 -0.0430 -0.0889 -0.0960  0.1328  0.4362  0.6841
  DIIS coefficients:  0.0018 -0.0001 -0.0035 -0.0234 -0.0430 -0.0889 -0.0960  0.1328  0.4362  0.6841
 SCF Error: norm([F,P])=      0.000036815817, max([F,P])=      0.000003713599
 ***** SPIN 1 *****
 orbitals (Q,E):
 ---------------
 A :121...131        ( 1.00    -0.3593)  ( 1.00    -0.3480)  ( 1.00    -0.3302)  ( 1.00    -0.3231)
                     ( 1.00    -0.3163)  ( 1.00    -0.2935)  ( 1.00    -0.2750)  ( 1.00    -0.2632)
                     ( 1.00    -0.2584)  ( 1.00    -0.2469)  ( 0.00    -0.1316)
 ***** SPIN 2 *****
 orbitals (Q,E):
 ---------------
 A :117...127        ( 1.00    -0.3765)  ( 1.00    -0.3565)  ( 1.00    -0.3445)  ( 1.00    -0.3345)
                     ( 1.00    -0.3196)  ( 1.00    -0.2991)  ( 1.00    -0.2877)  ( 1.00    -0.2805)
                     ( 1.00    -0.2668)  ( 1.00    -0.2606)  ( 0.00    -0.1159)
  
 Spin polar: 4 (Spin_A minus Spin_B electrons)

 CYCLE   12
  SDIIS (wt  1.000):  0.0004  0.0015  0.0046  0.0006 -0.0166 -0.0492 -0.1014  0.0416  0.4730  0.6455
  DIIS coefficients:  0.0004  0.0015  0.0046  0.0006 -0.0166 -0.0492 -0.1014  0.0416  0.4730  0.6455
 SCF Error: norm([F,P])=      0.000024129089, max([F,P])=      0.000001770827
 ***** SPIN 1 *****
 orbitals (Q,E):
 ---------------
 A :121...131        ( 1.00    -0.3593)  ( 1.00    -0.3480)  ( 1.00    -0.3302)  ( 1.00    -0.3231)
                     ( 1.00    -0.3163)  ( 1.00    -0.2935)  ( 1.00    -0.2750)  ( 1.00    -0.2632)
                     ( 1.00    -0.2584)  ( 1.00    -0.2469)  ( 0.00    -0.1316)
 ***** SPIN 2 *****
 orbitals (Q,E):
 ---------------
 A :117...127        ( 1.00    -0.3765)  ( 1.00    -0.3565)  ( 1.00    -0.3445)  ( 1.00    -0.3345)
                     ( 1.00    -0.3196)  ( 1.00    -0.2991)  ( 1.00    -0.2877)  ( 1.00    -0.2805)
                     ( 1.00    -0.2668)  ( 1.00    -0.2606)  ( 0.00    -0.1159)
  
 Spin polar: 4 (Spin_A minus Spin_B electrons)

 CYCLE   13
  SDIIS (wt  1.000):  0.0002  0.0016  0.0019 -0.0008 -0.0069 -0.0543 -0.0400  0.1140  0.3732  0.6111
  DIIS coefficients:  0.0002  0.0016  0.0019 -0.0008 -0.0069 -0.0543 -0.0400  0.1140  0.3732  0.6111
 SCF Error: norm([F,P])=      0.000013041900, max([F,P])=      0.000001061709
 ***** SPIN 1 *****
 orbitals (Q,E):
 ---------------
 A :121...131        ( 1.00    -0.3593)  ( 1.00    -0.3480)  ( 1.00    -0.3302)  ( 1.00    -0.3231)
                     ( 1.00    -0.3163)  ( 1.00    -0.2935)  ( 1.00    -0.2750)  ( 1.00    -0.2632)
                     ( 1.00    -0.2584)  ( 1.00    -0.2469)  ( 0.00    -0.1316)
 ***** SPIN 2 *****
 orbitals (Q,E):
 ---------------
 A :117...127        ( 1.00    -0.3765)  ( 1.00    -0.3565)  ( 1.00    -0.3445)  ( 1.00    -0.3345)
                     ( 1.00    -0.3196)  ( 1.00    -0.2991)  ( 1.00    -0.2877)  ( 1.00    -0.2805)
                     ( 1.00    -0.2668)  ( 1.00    -0.2606)  ( 0.00    -0.1159)
  
 Spin polar: 4 (Spin_A minus Spin_B electrons)

 CYCLE   14
  SDIIS (wt  1.000):  0.0007  0.0025  0.0087  0.0162  0.0115 -0.0460 -0.1505 -0.1023  0.2877  0.9715
  DIIS coefficients:  0.0007  0.0025  0.0087  0.0162  0.0115 -0.0460 -0.1505 -0.1023  0.2877  0.9715
 SCF Error: norm([F,P])=      0.000006789959, max([F,P])=      0.000000761993
 ***** SPIN 1 *****
 orbitals (Q,E):
 ---------------
 A :121...131        ( 1.00    -0.3593)  ( 1.00    -0.3480)  ( 1.00    -0.3302)  ( 1.00    -0.3231)
                     ( 1.00    -0.3163)  ( 1.00    -0.2935)  ( 1.00    -0.2750)  ( 1.00    -0.2632)
                     ( 1.00    -0.2584)  ( 1.00    -0.2469)  ( 0.00    -0.1316)
 ***** SPIN 2 *****
 orbitals (Q,E):
 ---------------
 A :117...127        ( 1.00    -0.3765)  ( 1.00    -0.3565)  ( 1.00    -0.3445)  ( 1.00    -0.3345)
                     ( 1.00    -0.3196)  ( 1.00    -0.2991)  ( 1.00    -0.2877)  ( 1.00    -0.2805)
                     ( 1.00    -0.2668)  ( 1.00    -0.2606)  ( 0.00    -0.1159)
  
 Spin polar: 4 (Spin_A minus Spin_B electrons)

 SCF CONVERGED

 CYCLE   15
  
 Hartree-Fock exchange energy:   -272.552032386845     
 *** Setting up for NEW gradients in Focky
 *** Using EXACT density in Focky
 ***** SPIN 1 *****
 orbitals (Q,E):
 ---------------
 A :121...140        ( 1.00    -0.3593)  ( 1.00    -0.3480)  ( 1.00    -0.3302)  ( 1.00    -0.3231)
                     ( 1.00    -0.3163)  ( 1.00    -0.2935)  ( 1.00    -0.2750)  ( 1.00    -0.2632)
                     ( 1.00    -0.2584)  ( 1.00    -0.2469)  ( 0.00    -0.1316)  ( 0.00    -0.0972)
                     ( 0.00    -0.0772)  ( 0.00    -0.0751)  ( 0.00    -0.0025)  ( 0.00     0.0095)
                     ( 0.00     0.0119)  ( 0.00     0.0258)  ( 0.00     0.0266)  ( 0.00     0.0307)
 ***** SPIN 2 *****
 orbitals (Q,E):
 ---------------
 A :117...136        ( 1.00    -0.3765)  ( 1.00    -0.3565)  ( 1.00    -0.3445)  ( 1.00    -0.3345)
                     ( 1.00    -0.3196)  ( 1.00    -0.2991)  ( 1.00    -0.2877)  ( 1.00    -0.2805)
                     ( 1.00    -0.2668)  ( 1.00    -0.2606)  ( 0.00    -0.1159)  ( 0.00    -0.1027)
                     ( 0.00    -0.0903)  ( 0.00    -0.0682)  ( 0.00    -0.0667)  ( 0.00    -0.0584)
                     ( 0.00    -0.0391)  ( 0.00    -0.0293)  ( 0.00    -0.0018)  ( 0.00     0.0099)
  
 Spin polar: 4 (Spin_A minus Spin_B electrons)


 Fit test: (difference of exact and fit density, squared integrated, result summed over spins)
         SCF:                                          0.00012264982088

 Gross Charges per Atom (Z minus electrons)
 ==========================================
             1.4374   -0.6138   -0.6073   -0.6549   -0.6103   -0.6554   -0.6027    0.4331    0.0052    0.5336
             0.4071    0.0167    0.5445    0.4087    0.0120    0.5415   -0.1720   -0.1716   -0.1674    1.1925
            -0.3980   -0.4114   -0.4024    0.4129   -0.1175   -0.1125   -0.1695    0.4074   -0.1518   -0.1479
            -0.1125    1.1960   -0.4114   -0.4069   -0.4133    0.4049   -0.1350   -0.1547   -0.1207    1.1947
            -0.4044   -0.4129   -0.4101
 Net Total:  0.00000000


 =================================================================
 M U L T I P O L E   D E R I V E D   C H A R G E   A N A L Y S I S
 =================================================================

 See: M. Swart, P.Th. van Duijnen, J.G. Snijders, J.Comput.Chem., (2001), p. 79-88.

 ----------------------------------------------------- 
 MDC atomic charges (includes spinA + spinB electrons)
 ----------------------------------------------------- 

        Atom    Level:     MDC-m        MDC-d        MDC-q
 ---------------------------------------------------------
     1     Mn           1.771693     1.216550     1.354903
     2     O           -0.490137    -0.478639    -0.477099
     3     O           -0.507987    -0.493516    -0.476357
     4     O           -0.526127    -0.513620    -0.490801
     5     O           -0.498975    -0.535688    -0.505560
     6     O           -0.525669    -0.502669    -0.495346
     7     O           -0.496269    -0.529744    -0.527079
     8     C            0.241450     0.283301     0.241669
     9     C            0.008717    -0.011221    -0.138726
    10     C            0.255140     0.294625     0.354627
    11     C            0.224322     0.261083     0.210621
    12     C            0.013263     0.004565    -0.160276
    13     C            0.255868     0.301421     0.335376
    14     C            0.225702     0.260459     0.232619
    15     C            0.010871     0.002348    -0.213202
    16     C            0.257283     0.307609     0.366674
    17     H           -0.044872    -0.021506     0.040918
    18     H           -0.049036    -0.023700     0.066395
    19     H           -0.048602    -0.025387     0.059038
    20     C            0.634762     0.629667     0.461227
    21     F           -0.235172    -0.208605    -0.146205
    22     F           -0.254351    -0.237434    -0.182681
    23     F           -0.242056    -0.215366    -0.148822
    24     C            0.235126     0.191366    -0.006742
    25     H           -0.039287    -0.005683     0.053096
    26     H           -0.038461    -0.002757     0.050475
    27     H           -0.056227    -0.050129    -0.001326
    28     C            0.228872     0.189781     0.193282
    29     H           -0.057725    -0.052793    -0.057388
    30     H           -0.047536    -0.021927    -0.027915
    31     H           -0.043662    -0.006384    -0.000152
    32     C            0.633257     0.627782     0.473287
    33     F           -0.254187    -0.224803    -0.178087
    34     F           -0.247299    -0.227432    -0.159624
    35     F           -0.254990    -0.236013    -0.181301
    36     C            0.229649     0.191529     0.150362
    37     H           -0.053208    -0.040599    -0.010449
    38     H           -0.047295    -0.020328    -0.019444
    39     H           -0.047378    -0.019194    -0.001579
    40     C            0.633707     0.627440     0.507400
    41     F           -0.244622    -0.223180    -0.165364
    42     F           -0.254550    -0.235553    -0.182385
    43     F           -0.254002    -0.225654    -0.198057

 -------------------------------- 
 MDC spin density (spinA - spinB)
 -------------------------------- 

        Atom    Level:     MDC-m        MDC-d        MDC-q
 ---------------------------------------------------------
     1     Mn           3.659589     2.719355     2.872229
     2     O            0.024024     0.158322     0.153437
     3     O            0.022327     0.167491     0.171492
     4     O            0.030279     0.163430     0.170087
     5     O            0.079537     0.161146     0.163017
     6     O            0.023729     0.153161     0.160919
     7     O            0.084326     0.180396     0.182219
     8     C            0.008237     0.035562     0.019675
     9     C            0.009924     0.026196     0.007885
    10     C            0.011798     0.038127     0.018351
    11     C            0.001640     0.026166     0.004090
    12     C            0.012728     0.024034     0.015155
    13     C            0.006826     0.026609     0.021549
    14     C           -0.000050     0.023042     0.002056
    15     C            0.015006     0.026774     0.017300
    16     C            0.006766     0.028508     0.020778
    17     H            0.001206     0.004586    -0.003516
    18     H            0.000870     0.002975    -0.004396
    19     H            0.001046     0.003699    -0.003389
    20     C           -0.003314    -0.000543    -0.002697
    21     F            0.000198     0.002002     0.005158
    22     F           -0.000553    -0.000206    -0.001206
    23     F            0.000247     0.001347    -0.000038
    24     C           -0.003588    -0.000671    -0.003092
    25     H            0.000707     0.003294     0.001684
    26     H            0.000811     0.002530     0.003161
    27     H           -0.000555     0.000143    -0.001840
    28     C            0.004415     0.005043     0.004898
    29     H            0.000276     0.001346     0.000762
    30     H            0.000187     0.000396     0.000250
    31     H            0.001256     0.001937     0.004081
    32     C           -0.001595     0.000559    -0.003696
    33     F            0.000167     0.002276    -0.000514
    34     F           -0.000149     0.001000     0.001973
    35     F           -0.000656    -0.000520    -0.001921
    36     C            0.004379     0.005396     0.005016
    37     H            0.000479     0.001659     0.000274
    38     H            0.000141     0.000803     0.000482
    39     H            0.001103     0.001907     0.002541
    40     C           -0.002669    -0.000851    -0.004379
    41     F           -0.000112     0.001011     0.002918
    42     F           -0.000931    -0.000864    -0.002015
    43     F           -0.000056     0.001424    -0.000739


 ==========
 S**2 value  ***  see also R. Bulo et al., J.Am.Chem.Soc., 124 (2002) 13903-13910, note (29)  ***
 ==========
  
                                       exact      expectation value

 Total S2 (S squared)                  6.00000             6.04672
  pauli hf:                              3.020366268408075         82.1883          1895.31          7929.97
  elstat hf:                            -4.020570586230932       -109.4053         -2522.95        -10556.01
 *** Using NEW gradient routines ***


 Geometry CYCLE 6
 ==============

 Energy gradients wrt nuclear displacements
 ==========================================

     Atom      Cartesian (a.u./angstrom)
                 X         Y         Z
 ----------------------------------------
     1 Mn   -0.001803 -0.000969 -0.001856
     2 O    -0.001282 -0.001110 -0.000793
     3 O     0.000211  0.000975 -0.001667
     4 O     0.003411  0.000175  0.000133
     5 O    -0.002210  0.002481  0.003301
     6 O     0.000293 -0.001403  0.001876
     7 O    -0.000557 -0.000476 -0.002968
     8 C     0.000336  0.000933 -0.000323
     9 C    -0.001018 -0.000859 -0.000735
    10 C    -0.000468  0.000953  0.001419
    11 C    -0.000855 -0.000604 -0.000673
    12 C     0.001545 -0.000339  0.000716
    13 C     0.001142 -0.000567 -0.001255
    14 C     0.000211  0.000996 -0.000233
    15 C     0.000770 -0.000628  0.001275
    16 C     0.000578 -0.000559  0.001909
    17 H     0.001094 -0.000376  0.000733
    18 H    -0.000944  0.000753  0.000414
    19 H    -0.000281 -0.000047 -0.001338
    20 C    -0.001324 -0.000138  0.000388
    21 F    -0.000167  0.001873  0.000056
    22 F     0.000449 -0.000503  0.000828
    23 F     0.000969 -0.000363 -0.001608
    24 C     0.000168  0.000402 -0.000423
    25 H    -0.000930 -0.000009  0.000579
    26 H    -0.000051 -0.001344 -0.000357
    27 H     0.000630  0.000033  0.000392
    28 C     0.000059 -0.000475  0.000275
    29 H    -0.000709  0.000152  0.000537
    30 H     0.000780  0.000366  0.000770
    31 H     0.000044  0.001056 -0.000600
    32 C     0.001452  0.000515  0.000431
    33 F    -0.000220 -0.000199 -0.001843
    34 F    -0.000442 -0.001469  0.000407
    35 F    -0.000868  0.000862  0.000497
    36 C     0.000252  0.000186  0.000397
    37 H     0.000444  0.000251 -0.000884
    38 H     0.000516 -0.000894  0.000162
    39 H    -0.000935 -0.000408 -0.000380
    40 C     0.000606 -0.001083  0.000595
    41 F     0.001160  0.001462  0.000247
    42 F    -0.000349 -0.000396 -0.001339
    43 F    -0.001707  0.000794  0.000936
 ----------------------------------------

 dE(predicted):    -0.13282E-03, dE(actual):    -0.13244E-03, Trust radius:    1.311488, all in a.u.
 
----------------------------------------------------------------------
Geometry Convergence after Step   6       (Hartree/Angstrom,Angstrom)
----------------------------------------------------------------------
current energy                              -11.62313309 Hartree
energy change                      -0.00013244     0.00100000    T
constrained gradient max            0.00341131     0.00100000    F
constrained gradient rms            0.00102374     0.00066667    F
gradient max                        0.00341131
gradient rms                        0.00102374
cart. step max                      0.06182844     0.01000000    F
cart. step rms                      0.01872555     0.00666667    F
 


 Coordinates (Cartesian)
 =======================

     Atom                    bohr                                 angstrom                 Geometric Variables
                   X           Y           Z              X           Y           Z       (0:frozen, *:LT par.)
 --------------------------------------------------------------------------------------------------------------
     1 Mn      0.770041   -0.422713    0.234665       0.407488   -0.223690    0.124179      1       2       3
     2 O       4.254026    0.809545    0.260379       2.251134    0.428393    0.137787      4       5       6
     3 O       1.691859   -3.068819    2.609396       0.895293   -1.623949    1.380833      7       8       9
     4 O      -2.706727   -1.543033    0.289787      -1.432338   -0.816538    0.153349     10      11      12
     5 O      -0.233351    2.099165    3.363999      -0.123484    1.110830    1.780152     13      14      15
     6 O      -0.132849    2.239932   -2.065114      -0.070301    1.185321   -1.092811     16      17      18
     7 O       1.464861   -2.808965   -3.007170       0.775171   -1.486440   -1.591326     19      20      21
     8 C       5.990087    0.090978    1.750833       3.169818    0.048143    0.926501     22      23      24
     9 C       5.909905   -1.844744    3.505354       3.127387   -0.976197    1.854954     25      26      27
    10 C       3.749249   -3.368804    3.814576       1.984017   -1.782694    2.018587     28      29      30
[truncated: 715,174 more chars]
